# Supplementary material for: Berberine alters gut microbial function through modulation of bile acids
Source: BMC Microbiol. 2021 Jan 11;21:24. doi: 10.1186/s12866-020-02020-1 (PMC7798349; doi:10.1186/s12866-020-02020-1)
Supplement: Supplementary file 7 — Additional file 7. Supplementary Dataset 1. [file 12866_2020_2020_MOESM7_ESM.xlsx]

## Sheet: BileAcidControlNetworkTable
Microbiome Bile Acid Control Network
SUID	Correlation	CorrProb	Direction	Feature1_mean	Feature2_mean	interaction	Key	name	Number_pairs	selected	shared interaction	shared name
238	-0.9	0.003	negative	0.12333	0.71167	interacts with	control_Total bie acids_SERUM__-MCA_CECUM	Total bie acids_SERUM (interacts with) _-MCA_CECUM	6	FALSE	interacts with	Total bie acids_SERUM (interacts with) _-MCA_CECUM
239	0.75	0.032	positive	1.24571	41	interacts with	control_TUDCA3S_LIVER_C.hylemonae	TUDCA3S_LIVER (interacts with) C.hylemonae	7	FALSE	interacts with	TUDCA3S_LIVER (interacts with) C.hylemonae
240	-0.87	0.004	negative	1.24571	0.00429	interacts with	control_TUDCA3S_LIVER_CDCA_CECUM	TUDCA3S_LIVER (interacts with) CDCA_CECUM	7	FALSE	interacts with	TUDCA3S_LIVER (interacts with) CDCA_CECUM
241	0.81	0.013	positive	0.05286	0.03714	interacts with	control_CA_CECUM__-MCA_CECUM	CA_CECUM (interacts with) _-MCA_CECUM	7	FALSE	interacts with	CA_CECUM (interacts with) _-MCA_CECUM
242	-0.88	0.002	negative	0.05286	6517.14	interacts with	control_CA_CECUM_P.distasonis	CA_CECUM (interacts with) P.distasonis	7	FALSE	interacts with	CA_CECUM (interacts with) P.distasonis
243	0.81	0.013	positive	0.05286	0.01143	interacts with	control_CA_CECUM_7-oxo-CA_CECUM	CA_CECUM (interacts with) 7-oxo-CA_CECUM	7	FALSE	interacts with	CA_CECUM (interacts with) 7-oxo-CA_CECUM
244	0.9	0.001	positive	0.05286	0.02	interacts with	control_CA_CECUM_TUDCA3S_CECUM	CA_CECUM (interacts with) TUDCA3S_CECUM	7	FALSE	interacts with	CA_CECUM (interacts with) TUDCA3S_CECUM
245	0.76	0.029	positive	0.05286	240.571	interacts with	control_CA_CECUM_C.hiranonis	CA_CECUM (interacts with) C.hiranonis	7	FALSE	interacts with	CA_CECUM (interacts with) C.hiranonis
246	0.79	0.019	positive	2973.29	41	interacts with	control_Bi.wadsworthia_C.hylemonae	Bi.wadsworthia (interacts with) C.hylemonae	7	FALSE	interacts with	Bi.wadsworthia (interacts with) C.hylemonae
247	-0.87	0.004	negative	0.00429	2973.29	interacts with	control_CDCA_CECUM_Bi.wadsworthia	CDCA_CECUM (interacts with) Bi.wadsworthia	7	FALSE	interacts with	CDCA_CECUM (interacts with) Bi.wadsworthia
248	-0.72	0.045	negative	0.00429	41	interacts with	control_CDCA_CECUM_C.hylemonae	CDCA_CECUM (interacts with) C.hylemonae	7	FALSE	interacts with	CDCA_CECUM (interacts with) C.hylemonae
249	-0.72	0.045	negative	0.00429	6517.14	interacts with	control_CDCA_CECUM_P.distasonis	CDCA_CECUM (interacts with) P.distasonis	7	FALSE	interacts with	CDCA_CECUM (interacts with) P.distasonis
250	0.79	0.017	positive	1.90714	0.18714	interacts with	control_GUDCA3S_LIVER_DCA_LIVER	GUDCA3S_LIVER (interacts with) DCA_LIVER	7	FALSE	interacts with	GUDCA3S_LIVER (interacts with) DCA_LIVER
251	0.75	0.032	positive	1.90714	41	interacts with	control_GUDCA3S_LIVER_C.hylemonae	GUDCA3S_LIVER (interacts with) C.hylemonae	7	FALSE	interacts with	GUDCA3S_LIVER (interacts with) C.hylemonae
252	-0.79	0.019	negative	1.90714	18032.3	interacts with	control_GUDCA3S_LIVER_Ba.vulgatus	GUDCA3S_LIVER (interacts with) Ba.vulgatus	7	FALSE	interacts with	GUDCA3S_LIVER (interacts with) Ba.vulgatus
253	0.74	0.037	positive	1.90714	0.61286	interacts with	control_GUDCA3S_LIVER_MDCA_LIVER	GUDCA3S_LIVER (interacts with) MDCA_LIVER	7	FALSE	interacts with	GUDCA3S_LIVER (interacts with) MDCA_LIVER
254	0.79	0.019	positive	5.42571	1.79714	interacts with	control_CA_LIVER_TDCA_LIVER	CA_LIVER (interacts with) TDCA_LIVER	7	FALSE	interacts with	CA_LIVER (interacts with) TDCA_LIVER
255	0.71	0.048	positive	5.42571	0.43571	interacts with	control_CA_LIVER_CDCA_LIVER	CA_LIVER (interacts with) CDCA_LIVER	7	FALSE	interacts with	CA_LIVER (interacts with) CDCA_LIVER
256	0.89	0.002	positive	5.42571	3.61857	interacts with	control_CA_LIVER_TCDCA_LIVER	CA_LIVER (interacts with) TCDCA_LIVER	7	FALSE	interacts with	CA_LIVER (interacts with) TCDCA_LIVER
257	0.88	0.002	positive	5.42571	0.18714	interacts with	control_CA_LIVER_DCA_LIVER	CA_LIVER (interacts with) DCA_LIVER	7	FALSE	interacts with	CA_LIVER (interacts with) DCA_LIVER
258	0.86	0.004	positive	5.42571	0.61286	interacts with	control_CA_LIVER_MDCA_LIVER	CA_LIVER (interacts with) MDCA_LIVER	7	FALSE	interacts with	CA_LIVER (interacts with) MDCA_LIVER
259	0.8	0.015	positive	0.99714	0.01143	interacts with	control__-MCA_CECUM_7-oxo-CA_CECUM	_-MCA_CECUM (interacts with) 7-oxo-CA_CECUM	7	FALSE	interacts with	_-MCA_CECUM (interacts with) 7-oxo-CA_CECUM
260	-0.8	0.015	negative	0.03714	6517.14	interacts with	control__-MCA_CECUM_P.distasonis	_-MCA_CECUM (interacts with) P.distasonis	7	FALSE	interacts with	_-MCA_CECUM (interacts with) P.distasonis
261	0.82	0.011	positive	0.03714	0.02	interacts with	control__-MCA_CECUM_TUDCA3S_CECUM	_-MCA_CECUM (interacts with) TUDCA3S_CECUM	7	FALSE	interacts with	_-MCA_CECUM (interacts with) TUDCA3S_CECUM
262	0.72	0.045	positive	0.99714	0.00429	interacts with	control__-MCA_CECUM__-MCA-3S_CECUM	_-MCA_CECUM (interacts with) _-MCA-3S_CECUM	7	FALSE	interacts with	_-MCA_CECUM (interacts with) _-MCA-3S_CECUM
263	0.77	0.025	positive	0.99714	0.04857	interacts with	control__-MCA_CECUM_CA3S_CECUM	_-MCA_CECUM (interacts with) CA3S_CECUM	7	FALSE	interacts with	_-MCA_CECUM (interacts with) CA3S_CECUM
264	0.82	0.01	positive	88.1929	1.24571	interacts with	control__-MCA_LIVER_TUDCA3S_LIVER	_-MCA_LIVER (interacts with) TUDCA3S_LIVER	7	FALSE	interacts with	_-MCA_LIVER (interacts with) TUDCA3S_LIVER
265	0.89	0.002	positive	88.1929	41	interacts with	control__-MCA_LIVER_C.hylemonae	_-MCA_LIVER (interacts with) C.hylemonae	7	FALSE	interacts with	_-MCA_LIVER (interacts with) C.hylemonae
266	-0.74	0.037	negative	88.1929	0.39429	interacts with	control__-MCA_LIVER_DCA_CECUM	_-MCA_LIVER (interacts with) DCA_CECUM	7	FALSE	interacts with	_-MCA_LIVER (interacts with) DCA_CECUM
267	0.82	0.01	positive	88.1929	2973.29	interacts with	control__-MCA_LIVER_Bi.wadsworthia	_-MCA_LIVER (interacts with) Bi.wadsworthia	7	FALSE	interacts with	_-MCA_LIVER (interacts with) Bi.wadsworthia
268	-0.87	0.004	negative	88.1929	0.00429	interacts with	control__-MCA_LIVER_CDCA_CECUM	_-MCA_LIVER (interacts with) CDCA_CECUM	7	FALSE	interacts with	_-MCA_LIVER (interacts with) CDCA_CECUM
269	0.85	0.006	positive	1.79714	0.18714	interacts with	control_TDCA_LIVER_DCA_LIVER	TDCA_LIVER (interacts with) DCA_LIVER	7	FALSE	interacts with	TDCA_LIVER (interacts with) DCA_LIVER
270	0.96	0	positive	1.79714	1.90714	interacts with	control_TDCA_LIVER_GUDCA3S_LIVER	TDCA_LIVER (interacts with) GUDCA3S_LIVER	7	FALSE	interacts with	TDCA_LIVER (interacts with) GUDCA3S_LIVER
271	0.77	0.023	positive	1.79714	0.61286	interacts with	control_TDCA_LIVER_MDCA_LIVER	TDCA_LIVER (interacts with) MDCA_LIVER	7	FALSE	interacts with	TDCA_LIVER (interacts with) MDCA_LIVER
272	0.79	0.019	positive	3.61857	0.43571	interacts with	control_TCDCA_LIVER_CDCA_LIVER	TCDCA_LIVER (interacts with) CDCA_LIVER	7	FALSE	interacts with	TCDCA_LIVER (interacts with) CDCA_LIVER
273	0.93	0	positive	3.61857	1.90714	interacts with	control_TCDCA_LIVER_GUDCA3S_LIVER	TCDCA_LIVER (interacts with) GUDCA3S_LIVER	7	FALSE	interacts with	TCDCA_LIVER (interacts with) GUDCA3S_LIVER
274	0.88	0.002	positive	3.61857	0.18714	interacts with	control_TCDCA_LIVER_DCA_LIVER	TCDCA_LIVER (interacts with) DCA_LIVER	7	FALSE	interacts with	TCDCA_LIVER (interacts with) DCA_LIVER
275	0.83	0.009	positive	3.61857	0.61286	interacts with	control_TCDCA_LIVER_MDCA_LIVER	TCDCA_LIVER (interacts with) MDCA_LIVER	7	FALSE	interacts with	TCDCA_LIVER (interacts with) MDCA_LIVER
276	0.96	0	positive	3.61857	1.79714	interacts with	control_TCDCA_LIVER_TDCA_LIVER	TCDCA_LIVER (interacts with) TDCA_LIVER	7	FALSE	interacts with	TCDCA_LIVER (interacts with) TDCA_LIVER
277	0.9	0.001	positive	69.9071	0.61286	interacts with	control_TCA_LIVER_MDCA_LIVER	TCA_LIVER (interacts with) MDCA_LIVER	7	FALSE	interacts with	TCA_LIVER (interacts with) MDCA_LIVER
278	0.93	0	positive	69.9071	5.42571	interacts with	control_TCA_LIVER_CA_LIVER	TCA_LIVER (interacts with) CA_LIVER	7	FALSE	interacts with	TCA_LIVER (interacts with) CA_LIVER
279	0.93	0	positive	69.9071	1.79714	interacts with	control_TCA_LIVER_TDCA_LIVER	TCA_LIVER (interacts with) TDCA_LIVER	7	FALSE	interacts with	TCA_LIVER (interacts with) TDCA_LIVER
280	0.79	0.019	positive	69.9071	83.6514	interacts with	control_TCA_LIVER_T-_-MCA_LIVER	TCA_LIVER (interacts with) T-_-MCA_LIVER	7	FALSE	interacts with	TCA_LIVER (interacts with) T-_-MCA_LIVER
281	0.88	0.002	positive	69.9071	0.18714	interacts with	control_TCA_LIVER_DCA_LIVER	TCA_LIVER (interacts with) DCA_LIVER	7	FALSE	interacts with	TCA_LIVER (interacts with) DCA_LIVER
282	0.86	0.005	positive	69.9071	1.90714	interacts with	control_TCA_LIVER_GUDCA3S_LIVER	TCA_LIVER (interacts with) GUDCA3S_LIVER	7	FALSE	interacts with	TCA_LIVER (interacts with) GUDCA3S_LIVER
283	0.96	0	positive	69.9071	3.61857	interacts with	control_TCA_LIVER_TCDCA_LIVER	TCA_LIVER (interacts with) TCDCA_LIVER	7	FALSE	interacts with	TCA_LIVER (interacts with) TCDCA_LIVER
284	0.8	0.016	positive	0.39429	0.00286	interacts with	control_DCA_CECUM_MDCA_CECUM	DCA_CECUM (interacts with) MDCA_CECUM	7	FALSE	interacts with	DCA_CECUM (interacts with) MDCA_CECUM
285	-0.77	0.023	negative	0.39429	2973.29	interacts with	control_DCA_CECUM_Bi.wadsworthia	DCA_CECUM (interacts with) Bi.wadsworthia	7	FALSE	interacts with	DCA_CECUM (interacts with) Bi.wadsworthia
286	0.74	0.036	positive	0.39429	0.02857	interacts with	control_DCA_CECUM_LCA_CECUM	DCA_CECUM (interacts with) LCA_CECUM	7	FALSE	interacts with	DCA_CECUM (interacts with) LCA_CECUM
287	0.84	0.008	positive	0.02	240.571	interacts with	control_T-_-MCA_CECUM_C.hiranonis	T-_-MCA_CECUM (interacts with) C.hiranonis	7	FALSE	interacts with	T-_-MCA_CECUM (interacts with) C.hiranonis
288	0.73	0.039	positive	0.02	0.02	interacts with	control_TUDCA3S_CECUM_T-_-MCA_CECUM	TUDCA3S_CECUM (interacts with) T-_-MCA_CECUM	7	FALSE	interacts with	TUDCA3S_CECUM (interacts with) T-_-MCA_CECUM
289	-0.9	0.001	negative	0.02	6517.14	interacts with	control_TUDCA3S_CECUM_P.distasonis	TUDCA3S_CECUM (interacts with) P.distasonis	7	FALSE	interacts with	TUDCA3S_CECUM (interacts with) P.distasonis
290	0.8	0.016	positive	0.02	240.571	interacts with	control_TUDCA3S_CECUM_C.hiranonis	TUDCA3S_CECUM (interacts with) C.hiranonis	7	FALSE	interacts with	TUDCA3S_CECUM (interacts with) C.hiranonis
291	0.79	0.019	positive	9262.86	240.571	interacts with	control_Ba.uniformis_C.hiranonis	Ba.uniformis (interacts with) C.hiranonis	7	FALSE	interacts with	Ba.uniformis (interacts with) C.hiranonis
292	0.71	0.048	positive	9262.86	41	interacts with	control_Ba.uniformis_C.hylemonae	Ba.uniformis (interacts with) C.hylemonae	7	FALSE	interacts with	Ba.uniformis (interacts with) C.hylemonae
293	-0.75	0.032	negative	18032.3	41	interacts with	control_Ba.vulgatus_C.hylemonae	Ba.vulgatus (interacts with) C.hylemonae	7	FALSE	interacts with	Ba.vulgatus (interacts with) C.hylemonae
294	-0.79	0.019	negative	18032.3	9262.86	interacts with	control_Ba.vulgatus_Ba.uniformis	Ba.vulgatus (interacts with) Ba.uniformis	7	FALSE	interacts with	Ba.vulgatus (interacts with) Ba.uniformis
295	0.86	0.005	positive	264.943	69.9071	interacts with	control_Total bie acids_LIVER_TCA_LIVER	Total bie acids_LIVER (interacts with) TCA_LIVER	7	FALSE	interacts with	Total bie acids_LIVER (interacts with) TCA_LIVER
296	0.93	0	positive	264.943	83.6514	interacts with	control_Total bie acids_LIVER_T-_-MCA_LIVER	Total bie acids_LIVER (interacts with) T-_-MCA_LIVER	7	FALSE	interacts with	Total bie acids_LIVER (interacts with) T-_-MCA_LIVER
297	0.71	0.048	positive	264.943	5.42571	interacts with	control_Total bie acids_LIVER_CA_LIVER	Total bie acids_LIVER (interacts with) CA_LIVER	7	FALSE	interacts with	Total bie acids_LIVER (interacts with) CA_LIVER
298	0.83	0.009	positive	264.943	0.61286	interacts with	control_Total bie acids_LIVER_MDCA_LIVER	Total bie acids_LIVER (interacts with) MDCA_LIVER	7	FALSE	interacts with	Total bie acids_LIVER (interacts with) MDCA_LIVER
299	0.71	0.048	positive	264.943	0.43571	interacts with	control_Total bie acids_LIVER_CDCA_LIVER	Total bie acids_LIVER (interacts with) CDCA_LIVER	7	FALSE	interacts with	Total bie acids_LIVER (interacts with) CDCA_LIVER
300	0.77	0.023	positive	264.943	0.18714	interacts with	control_Total bie acids_LIVER_DCA_LIVER	Total bie acids_LIVER (interacts with) DCA_LIVER	7	FALSE	interacts with	Total bie acids_LIVER (interacts with) DCA_LIVER
301	0.93	0	positive	264.943	1.90714	interacts with	control_Total bie acids_LIVER_GUDCA3S_LIVER	Total bie acids_LIVER (interacts with) GUDCA3S_LIVER	7	FALSE	interacts with	Total bie acids_LIVER (interacts with) GUDCA3S_LIVER
302	0.89	0.002	positive	264.943	3.61857	interacts with	control_Total bie acids_LIVER_TCDCA_LIVER	Total bie acids_LIVER (interacts with) TCDCA_LIVER	7	FALSE	interacts with	Total bie acids_LIVER (interacts with) TCDCA_LIVER
303	0.86	0.005	positive	264.943	3.37	interacts with	control_Total bie acids_LIVER__-MCA_LIVER	Total bie acids_LIVER (interacts with) _-MCA_LIVER	7	FALSE	interacts with	Total bie acids_LIVER (interacts with) _-MCA_LIVER
304	0.86	0.005	positive	264.943	1.79714	interacts with	control_Total bie acids_LIVER_TDCA_LIVER	Total bie acids_LIVER (interacts with) TDCA_LIVER	7	FALSE	interacts with	Total bie acids_LIVER (interacts with) TDCA_LIVER
305	0.86	0.005	positive	264.943	41	interacts with	control_Total bie acids_LIVER_C.hylemonae	Total bie acids_LIVER (interacts with) C.hylemonae	7	FALSE	interacts with	Total bie acids_LIVER (interacts with) C.hylemonae
306	-0.71	0.048	negative	264.943	18032.3	interacts with	control_Total bie acids_LIVER_Ba.vulgatus	Total bie acids_LIVER (interacts with) Ba.vulgatus	7	FALSE	interacts with	Total bie acids_LIVER (interacts with) Ba.vulgatus
307	0.93	0	positive	0.61286	0.18714	interacts with	control_MDCA_LIVER_DCA_LIVER	MDCA_LIVER (interacts with) DCA_LIVER	7	FALSE	interacts with	MDCA_LIVER (interacts with) DCA_LIVER
308	0.75	0.032	positive	83.6514	2973.29	interacts with	control_T-_-MCA_LIVER_Bi.wadsworthia	T-_-MCA_LIVER (interacts with) Bi.wadsworthia	7	FALSE	interacts with	T-_-MCA_LIVER (interacts with) Bi.wadsworthia
309	0.82	0.01	positive	83.6514	3.37	interacts with	control_T-_-MCA_LIVER__-MCA_LIVER	T-_-MCA_LIVER (interacts with) _-MCA_LIVER	7	FALSE	interacts with	T-_-MCA_LIVER (interacts with) _-MCA_LIVER
310	0.71	0.048	positive	83.6514	5.42571	interacts with	control_T-_-MCA_LIVER_CA_LIVER	T-_-MCA_LIVER (interacts with) CA_LIVER	7	FALSE	interacts with	T-_-MCA_LIVER (interacts with) CA_LIVER
311	0.82	0.01	positive	83.6514	1.79714	interacts with	control_T-_-MCA_LIVER_TDCA_LIVER	T-_-MCA_LIVER (interacts with) TDCA_LIVER	7	FALSE	interacts with	T-_-MCA_LIVER (interacts with) TDCA_LIVER
312	0.83	0.009	positive	4.47286	0.18714	interacts with	control_T-_-MCA_LIVER_DCA_LIVER	T-_-MCA_LIVER (interacts with) DCA_LIVER	7	FALSE	interacts with	T-_-MCA_LIVER (interacts with) DCA_LIVER
313	0.89	0.002	positive	83.6514	1.90714	interacts with	control_T-_-MCA_LIVER_GUDCA3S_LIVER	T-_-MCA_LIVER (interacts with) GUDCA3S_LIVER	7	FALSE	interacts with	T-_-MCA_LIVER (interacts with) GUDCA3S_LIVER
314	0.89	0.002	positive	83.6514	3.61857	interacts with	control_T-_-MCA_LIVER_TCDCA_LIVER	T-_-MCA_LIVER (interacts with) TCDCA_LIVER	7	FALSE	interacts with	T-_-MCA_LIVER (interacts with) TCDCA_LIVER
315	0.86	0.005	positive	83.6514	41	interacts with	control_T-_-MCA_LIVER_C.hylemonae	T-_-MCA_LIVER (interacts with) C.hylemonae	7	FALSE	interacts with	T-_-MCA_LIVER (interacts with) C.hylemonae
316	0.89	0.002	positive	83.6514	0.43571	interacts with	control_T-_-MCA_LIVER_CDCA_LIVER	T-_-MCA_LIVER (interacts with) CDCA_LIVER	7	FALSE	interacts with	T-_-MCA_LIVER (interacts with) CDCA_LIVER
317	0.79	0.017	positive	4.47286	0.61286	interacts with	control_T-_-MCA_LIVER_MDCA_LIVER	T-_-MCA_LIVER (interacts with) MDCA_LIVER	7	FALSE	interacts with	T-_-MCA_LIVER (interacts with) MDCA_LIVER
318	0.82	0.01	positive	0.04857	240.571	interacts with	control_CA3S_CECUM_C.hiranonis	CA3S_CECUM (interacts with) C.hiranonis	7	FALSE	interacts with	CA3S_CECUM (interacts with) C.hiranonis
319	0.81	0.012	positive	0.04857	0.02	interacts with	control_CA3S_CECUM_TUDCA3S_CECUM	CA3S_CECUM (interacts with) TUDCA3S_CECUM	7	FALSE	interacts with	CA3S_CECUM (interacts with) TUDCA3S_CECUM
320	0.94	0	positive	0.04857	0.02	interacts with	control_CA3S_CECUM_T-_-MCA_CECUM	CA3S_CECUM (interacts with) T-_-MCA_CECUM	7	FALSE	interacts with	CA3S_CECUM (interacts with) T-_-MCA_CECUM
321	0.79	0.018	positive	0.00286	0.99714	interacts with	control_"CDCA-_4,6-3-one_CECUM"__-MCA_CECUM	"CDCA-_4,6-3-one_CECUM" (interacts with) _-MCA_CECUM	7	FALSE	interacts with	"CDCA-_4,6-3-one_CECUM" (interacts with) _-MCA_CECUM
322	-0.79	0.018	negative	0.00286	69.9071	interacts with	control_"CDCA-_4,6-3-one_CECUM"_TCA_LIVER	"CDCA-_4,6-3-one_CECUM" (interacts with) TCA_LIVER	7	FALSE	interacts with	"CDCA-_4,6-3-one_CECUM" (interacts with) TCA_LIVER
323	0.79	0.018	positive	0.00286	240.571	interacts with	control_"CDCA-_4,6-3-one_CECUM"_C.hiranonis	"CDCA-_4,6-3-one_CECUM" (interacts with) C.hiranonis	7	FALSE	interacts with	"CDCA-_4,6-3-one_CECUM" (interacts with) C.hiranonis
324	-0.8	0.016	negative	0.00286	0.61286	interacts with	control_"CDCA-_4,6-3-one_CECUM"_MDCA_LIVER	"CDCA-_4,6-3-one_CECUM" (interacts with) MDCA_LIVER	7	FALSE	interacts with	"CDCA-_4,6-3-one_CECUM" (interacts with) MDCA_LIVER
325	-0.72	0.047	negative	0.00286	0.18714	interacts with	control_"CDCA-_4,6-3-one_CECUM"_DCA_LIVER	"CDCA-_4,6-3-one_CECUM" (interacts with) DCA_LIVER	7	FALSE	interacts with	"CDCA-_4,6-3-one_CECUM" (interacts with) DCA_LIVER
326	0.79	0.017	positive	0.00286	0.02	interacts with	control_"CDCA-_4,6-3-one_CECUM"_T-_-MCA_CECUM	"CDCA-_4,6-3-one_CECUM" (interacts with) T-_-MCA_CECUM	7	FALSE	interacts with	"CDCA-_4,6-3-one_CECUM" (interacts with) T-_-MCA_CECUM
327	-0.79	0.018	negative	0.00286	5.42571	interacts with	control_"CDCA-_4,6-3-one_CECUM"_CA_LIVER	"CDCA-_4,6-3-one_CECUM" (interacts with) CA_LIVER	7	FALSE	interacts with	"CDCA-_4,6-3-one_CECUM" (interacts with) CA_LIVER
328	0.75	0.034	positive	0.00286	0.04857	interacts with	control_"CDCA-_4,6-3-one_CECUM"_CA3S_CECUM	"CDCA-_4,6-3-one_CECUM" (interacts with) CA3S_CECUM	7	FALSE	interacts with	"CDCA-_4,6-3-one_CECUM" (interacts with) CA3S_CECUM
329	0.82	0.011	positive	0.01143	0.02	interacts with	control_7-oxo-CA_CECUM_TUDCA3S_CECUM	7-oxo-CA_CECUM (interacts with) TUDCA3S_CECUM	7	FALSE	interacts with	7-oxo-CA_CECUM (interacts with) TUDCA3S_CECUM
330	-0.8	0.015	negative	0.01143	6517.14	interacts with	control_7-oxo-CA_CECUM_P.distasonis	7-oxo-CA_CECUM (interacts with) P.distasonis	7	FALSE	interacts with	7-oxo-CA_CECUM (interacts with) P.distasonis
331	0.72	0.043	positive	0.00571	0.02	interacts with	control_"CA-_4,6-3-one_CECUM"_TUDCA3S_CECUM	"CA-_4,6-3-one_CECUM" (interacts with) TUDCA3S_CECUM	7	FALSE	interacts with	"CA-_4,6-3-one_CECUM" (interacts with) TUDCA3S_CECUM
332	0.72	0.043	positive	0.00571	0.02	interacts with	control_"CA-_4,6-3-one_CECUM"_T-_-MCA_CECUM	"CA-_4,6-3-one_CECUM" (interacts with) T-_-MCA_CECUM	7	FALSE	interacts with	"CA-_4,6-3-one_CECUM" (interacts with) T-_-MCA_CECUM
333	0.72	0.045	positive	0.00571	240.571	interacts with	control_"CA-_4,6-3-one_CECUM"_C.hiranonis	"CA-_4,6-3-one_CECUM" (interacts with) C.hiranonis	7	FALSE	interacts with	"CA-_4,6-3-one_CECUM" (interacts with) C.hiranonis
334	0.91	0.001	positive	0.00571	0.04857	interacts with	control_"CA-_4,6-3-one_CECUM"_CA3S_CECUM	"CA-_4,6-3-one_CECUM" (interacts with) CA3S_CECUM	7	FALSE	interacts with	"CA-_4,6-3-one_CECUM" (interacts with) CA3S_CECUM
335	0.72	0.045	positive	0.00571	0.99714	interacts with	control_"CA-_4,6-3-one_CECUM"__-MCA_CECUM	"CA-_4,6-3-one_CECUM" (interacts with) _-MCA_CECUM	7	FALSE	interacts with	"CA-_4,6-3-one_CECUM" (interacts with) _-MCA_CECUM
336	-0.78	0.021	negative	0.00571	0.02857	interacts with	control_"CA-_4,6-3-one_CECUM"_LCA_CECUM	"CA-_4,6-3-one_CECUM" (interacts with) LCA_CECUM	7	FALSE	interacts with	"CA-_4,6-3-one_CECUM" (interacts with) LCA_CECUM
337	0.82	0.01	positive	1.66429	0.99714	interacts with	control_Total bie acids_CECUM__-MCA_CECUM	Total bie acids_CECUM (interacts with) _-MCA_CECUM	7	FALSE	interacts with	Total bie acids_CECUM (interacts with) _-MCA_CECUM
338	0.8	0.015	positive	1.66429	0.01143	interacts with	control_Total bie acids_CECUM_7-oxo-CA_CECUM	Total bie acids_CECUM (interacts with) 7-oxo-CA_CECUM	7	FALSE	interacts with	Total bie acids_CECUM (interacts with) 7-oxo-CA_CECUM
339	0.72	0.045	positive	1.66429	0.39429	interacts with	control_Total bie acids_CECUM_DCA_CECUM	Total bie acids_CECUM (interacts with) DCA_CECUM	7	FALSE	interacts with	Total bie acids_CECUM (interacts with) DCA_CECUM
340	0.79	0.018	positive	1.66429	0.00286	interacts with	control_Total bie acids_CECUM_MDCA_CECUM	Total bie acids_CECUM (interacts with) MDCA_CECUM	7	FALSE	interacts with	Total bie acids_CECUM (interacts with) MDCA_CECUM
341	0.72	0.045	positive	1.66429	0.00429	interacts with	control_Total bie acids_CECUM__-MCA-3S_CECUM	Total bie acids_CECUM (interacts with) _-MCA-3S_CECUM	7	FALSE	interacts with	Total bie acids_CECUM (interacts with) _-MCA-3S_CECUM

## Sheet: BileAcidBerberineNetworkTable
Microbiome Bile Acid Berberine Network
SUID	Correlation	CorrProb	Direction	Feature1_mean	Feature2_mean	interaction	Key	name	Number_pairs	selected	shared interaction	shared name
107	0.79	0.019	positive	5919.57	26.8571	interacts with	berberine_P.distasonis_C.hylemonae	P.distasonis (interacts with) C.hylemonae	7	FALSE	interacts with	P.distasonis (interacts with) C.hylemonae
108	0.96	0	positive	77.1843	1.56286	interacts with	berberine__-MCA_LIVER_TUDCA3S_LIVER	_-MCA_LIVER (interacts with) TUDCA3S_LIVER	7	FALSE	interacts with	_-MCA_LIVER (interacts with) TUDCA3S_LIVER
109	0.93	0	positive	77.1843	50.8729	interacts with	berberine__-MCA_LIVER_T-_-MCA_LIVER	_-MCA_LIVER (interacts with) T-_-MCA_LIVER	7	FALSE	interacts with	_-MCA_LIVER (interacts with) T-_-MCA_LIVER
110	0.75	0.032	positive	77.1843	0.40143	interacts with	berberine__-MCA_LIVER_CDCA_LIVER	_-MCA_LIVER (interacts with) CDCA_LIVER	7	FALSE	interacts with	_-MCA_LIVER (interacts with) CDCA_LIVER
111	0.79	0.017	positive	77.1843	1.92571	interacts with	berberine__-MCA_LIVER_GUDCA3S_LIVER	_-MCA_LIVER (interacts with) GUDCA3S_LIVER	7	FALSE	interacts with	_-MCA_LIVER (interacts with) GUDCA3S_LIVER
112	0.93	0	positive	77.1843	74.0029	interacts with	berberine__-MCA_LIVER_TCA_LIVER	_-MCA_LIVER (interacts with) TCA_LIVER	7	FALSE	interacts with	_-MCA_LIVER (interacts with) TCA_LIVER
113	0.88	0.002	positive	77.1843	0.78857	interacts with	berberine__-MCA_LIVER_MDCA_LIVER	_-MCA_LIVER (interacts with) MDCA_LIVER	7	FALSE	interacts with	_-MCA_LIVER (interacts with) MDCA_LIVER
114	0.93	0	positive	77.1843	6.59143	interacts with	berberine__-MCA_LIVER_CA_LIVER	_-MCA_LIVER (interacts with) CA_LIVER	7	FALSE	interacts with	_-MCA_LIVER (interacts with) CA_LIVER
115	0.86	0.005	positive	77.1843	3.58	interacts with	berberine__-MCA_LIVER_TCDCA_LIVER	_-MCA_LIVER (interacts with) TCDCA_LIVER	7	FALSE	interacts with	_-MCA_LIVER (interacts with) TCDCA_LIVER
116	0.91	0.004	positive	0.036	0.006	interacts with	berberine_LCA_CECUM_3-oxo-CA_CECUM	LCA_CECUM (interacts with) 3-oxo-CA_CECUM	5	FALSE	interacts with	LCA_CECUM (interacts with) 3-oxo-CA_CECUM
117	0.88	0.005	positive	0.045	0.00333	interacts with	berberine_CA3S_CECUM__-MCA-3S_CECUM	CA3S_CECUM (interacts with) _-MCA-3S_CECUM	6	FALSE	interacts with	CA3S_CECUM (interacts with) _-MCA-3S_CECUM
118	-0.97	0	negative	0.036	0.006	interacts with	berberine_CA3S_CECUM_3-oxo-CA_CECUM	CA3S_CECUM (interacts with) 3-oxo-CA_CECUM	5	FALSE	interacts with	CA3S_CECUM (interacts with) 3-oxo-CA_CECUM
119	-0.89	0.004	negative	0.045	0.03333	interacts with	berberine_CA3S_CECUM_LCA_CECUM	CA3S_CECUM (interacts with) LCA_CECUM	6	FALSE	interacts with	CA3S_CECUM (interacts with) LCA_CECUM
120	0.87	0.015	positive	0.006	3175.6	interacts with	berberine_3-oxo-CA_CECUM_Bi.wadsworthia	3-oxo-CA_CECUM (interacts with) Bi.wadsworthia	5	FALSE	interacts with	3-oxo-CA_CECUM (interacts with) Bi.wadsworthia
121	-0.83	0.015	negative	0.39333	0.045	interacts with	berberine_DCA_LIVER_CA3S_CECUM	DCA_LIVER (interacts with) CA3S_CECUM	6	FALSE	interacts with	DCA_LIVER (interacts with) CA3S_CECUM
122	0.87	0.015	positive	0.428	0.006	interacts with	berberine_DCA_LIVER_3-oxo-CA_CECUM	DCA_LIVER (interacts with) 3-oxo-CA_CECUM	5	FALSE	interacts with	DCA_LIVER (interacts with) 3-oxo-CA_CECUM
123	-0.83	0.015	negative	0.00667	240.833	interacts with	berberine_CDCA_CECUM_C.hiranonis	CDCA_CECUM (interacts with) C.hiranonis	6	FALSE	interacts with	CDCA_CECUM (interacts with) C.hiranonis
124	-0.83	0.015	negative	0.00667	9613.17	interacts with	berberine_CDCA_CECUM_Ba.uniformis	CDCA_CECUM (interacts with) Ba.uniformis	6	FALSE	interacts with	CDCA_CECUM (interacts with) Ba.uniformis
125	0.86	0.005	positive	50.8729	3.58	interacts with	berberine_T-_-MCA_LIVER_TCDCA_LIVER	T-_-MCA_LIVER (interacts with) TCDCA_LIVER	7	FALSE	interacts with	T-_-MCA_LIVER (interacts with) TCDCA_LIVER
126	0.75	0.032	positive	50.8729	0.40143	interacts with	berberine_T-_-MCA_LIVER_CDCA_LIVER	T-_-MCA_LIVER (interacts with) CDCA_LIVER	7	FALSE	interacts with	T-_-MCA_LIVER (interacts with) CDCA_LIVER
127	0.79	0.019	positive	50.8729	6.59143	interacts with	berberine_T-_-MCA_LIVER_CA_LIVER	T-_-MCA_LIVER (interacts with) CA_LIVER	7	FALSE	interacts with	T-_-MCA_LIVER (interacts with) CA_LIVER
128	0.96	0	positive	50.8729	1.56286	interacts with	berberine_T-_-MCA_LIVER_TUDCA3S_LIVER	T-_-MCA_LIVER (interacts with) TUDCA3S_LIVER	7	FALSE	interacts with	T-_-MCA_LIVER (interacts with) TUDCA3S_LIVER
129	0.88	0.002	positive	50.8729	1.92571	interacts with	berberine_T-_-MCA_LIVER_GUDCA3S_LIVER	T-_-MCA_LIVER (interacts with) GUDCA3S_LIVER	7	FALSE	interacts with	T-_-MCA_LIVER (interacts with) GUDCA3S_LIVER
130	0.9	0.001	positive	50.8729	0.78857	interacts with	berberine_T-_-MCA_LIVER_MDCA_LIVER	T-_-MCA_LIVER (interacts with) MDCA_LIVER	7	FALSE	interacts with	T-_-MCA_LIVER (interacts with) MDCA_LIVER
131	0.86	0.005	positive	227.466	0.40143	interacts with	berberine_Total bie acids_LIVER_CDCA_LIVER	Total bie acids_LIVER (interacts with) CDCA_LIVER	7	FALSE	interacts with	Total bie acids_LIVER (interacts with) CDCA_LIVER
132	0.96	0	positive	227.466	77.1843	interacts with	berberine_Total bie acids_LIVER__-MCA_LIVER	Total bie acids_LIVER (interacts with) _-MCA_LIVER	7	FALSE	interacts with	Total bie acids_LIVER (interacts with) _-MCA_LIVER
133	0.85	0.006	positive	227.466	1.92571	interacts with	berberine_Total bie acids_LIVER_GUDCA3S_LIVER	Total bie acids_LIVER (interacts with) GUDCA3S_LIVER	7	FALSE	interacts with	Total bie acids_LIVER (interacts with) GUDCA3S_LIVER
134	0.96	0	positive	227.466	50.8729	interacts with	berberine_Total bie acids_LIVER_T-_-MCA_LIVER	Total bie acids_LIVER (interacts with) T-_-MCA_LIVER	7	FALSE	interacts with	Total bie acids_LIVER (interacts with) T-_-MCA_LIVER
135	0.96	0	positive	227.466	74.0029	interacts with	berberine_Total bie acids_LIVER_TCA_LIVER	Total bie acids_LIVER (interacts with) TCA_LIVER	7	FALSE	interacts with	Total bie acids_LIVER (interacts with) TCA_LIVER
136	0.93	0	positive	227.466	3.58	interacts with	berberine_Total bie acids_LIVER_TCDCA_LIVER	Total bie acids_LIVER (interacts with) TCDCA_LIVER	7	FALSE	interacts with	Total bie acids_LIVER (interacts with) TCDCA_LIVER
137	1	0	positive	227.466	1.56286	interacts with	berberine_Total bie acids_LIVER_TUDCA3S_LIVER	Total bie acids_LIVER (interacts with) TUDCA3S_LIVER	7	FALSE	interacts with	Total bie acids_LIVER (interacts with) TUDCA3S_LIVER
138	0.85	0.006	positive	227.466	0.78857	interacts with	berberine_Total bie acids_LIVER_MDCA_LIVER	Total bie acids_LIVER (interacts with) MDCA_LIVER	7	FALSE	interacts with	Total bie acids_LIVER (interacts with) MDCA_LIVER
139	0.86	0.005	positive	227.466	6.59143	interacts with	berberine_Total bie acids_LIVER_CA_LIVER	Total bie acids_LIVER (interacts with) CA_LIVER	7	FALSE	interacts with	Total bie acids_LIVER (interacts with) CA_LIVER
140	0.82	0.018	positive	0.025	0.00667	interacts with	berberine_T-_-MCA_CECUM_CDCA_CECUM	T-_-MCA_CECUM (interacts with) CDCA_CECUM	6	FALSE	interacts with	T-_-MCA_CECUM (interacts with) CDCA_CECUM
141	0.82	0.018	positive	0.025	0.01833	interacts with	berberine_T-_-MCA_CECUM_MDCA_CECUM	T-_-MCA_CECUM (interacts with) MDCA_CECUM	6	FALSE	interacts with	T-_-MCA_CECUM (interacts with) MDCA_CECUM
142	0.87	0.006	positive	0.03333	0.00833	interacts with	berberine_TUDCA3S_CECUM_3-oxo-DCA_CECUM	TUDCA3S_CECUM (interacts with) 3-oxo-DCA_CECUM	6	FALSE	interacts with	TUDCA3S_CECUM (interacts with) 3-oxo-DCA_CECUM
143	1	0	positive	0.03143	0.01571	interacts with	berberine_TUDCA3S_CECUM_MDCA_CECUM	TUDCA3S_CECUM (interacts with) MDCA_CECUM	7	FALSE	interacts with	TUDCA3S_CECUM (interacts with) MDCA_CECUM
144	0.9	0.001	positive	0.03143	0.02143	interacts with	berberine_TUDCA3S_CECUM_T-_-MCA_CECUM	TUDCA3S_CECUM (interacts with) T-_-MCA_CECUM	7	FALSE	interacts with	TUDCA3S_CECUM (interacts with) T-_-MCA_CECUM
145	0.91	0.001	positive	0.24857	0.02143	interacts with	berberine_CA_CECUM_T-_-MCA_CECUM	CA_CECUM (interacts with) T-_-MCA_CECUM	7	FALSE	interacts with	CA_CECUM (interacts with) T-_-MCA_CECUM
146	0.99	0	positive	0.24857	0.07429	interacts with	berberine_CA_CECUM_7-oxo-CA_CECUM	CA_CECUM (interacts with) 7-oxo-CA_CECUM	7	FALSE	interacts with	CA_CECUM (interacts with) 7-oxo-CA_CECUM
147	0.77	0.038	positive	0.28167	0.00833	interacts with	berberine_CA_CECUM_3-oxo-DCA_CECUM	CA_CECUM (interacts with) 3-oxo-DCA_CECUM	6	FALSE	interacts with	CA_CECUM (interacts with) 3-oxo-DCA_CECUM
148	0.95	0	positive	0.24857	0.03143	interacts with	berberine_CA_CECUM_TUDCA3S_CECUM	CA_CECUM (interacts with) TUDCA3S_CECUM	7	FALSE	interacts with	CA_CECUM (interacts with) TUDCA3S_CECUM
149	0.77	0.038	positive	0.28667	0.00667	interacts with	berberine_CA_CECUM_CDCA_CECUM	CA_CECUM (interacts with) CDCA_CECUM	6	FALSE	interacts with	CA_CECUM (interacts with) CDCA_CECUM
150	0.95	0	positive	0.24857	0.01571	interacts with	berberine_CA_CECUM_MDCA_CECUM	CA_CECUM (interacts with) MDCA_CECUM	7	FALSE	interacts with	CA_CECUM (interacts with) MDCA_CECUM
151	0.93	0	positive	0.07429	0.03143	interacts with	berberine_7-oxo-CA_CECUM_TUDCA3S_CECUM	7-oxo-CA_CECUM (interacts with) TUDCA3S_CECUM	7	FALSE	interacts with	7-oxo-CA_CECUM (interacts with) TUDCA3S_CECUM
152	0.86	0.004	positive	0.07429	0.02143	interacts with	berberine_7-oxo-CA_CECUM_T-_-MCA_CECUM	7-oxo-CA_CECUM (interacts with) T-_-MCA_CECUM	7	FALSE	interacts with	7-oxo-CA_CECUM (interacts with) T-_-MCA_CECUM
153	0.93	0	positive	0.07429	0.01571	interacts with	berberine_7-oxo-CA_CECUM_MDCA_CECUM	7-oxo-CA_CECUM (interacts with) MDCA_CECUM	7	FALSE	interacts with	7-oxo-CA_CECUM (interacts with) MDCA_CECUM
154	0.77	0.038	positive	0.085	0.00667	interacts with	berberine_7-oxo-CA_CECUM_CDCA_CECUM	7-oxo-CA_CECUM (interacts with) CDCA_CECUM	6	FALSE	interacts with	7-oxo-CA_CECUM (interacts with) CDCA_CECUM
155	0.77	0.038	positive	0.085	0.00833	interacts with	berberine_7-oxo-CA_CECUM_3-oxo-DCA_CECUM	7-oxo-CA_CECUM (interacts with) 3-oxo-DCA_CECUM	6	FALSE	interacts with	7-oxo-CA_CECUM (interacts with) 3-oxo-DCA_CECUM
156	0.75	0.032	positive	9590.57	3364.29	interacts with	berberine_Ba.uniformis_Bi.wadsworthia	Ba.uniformis (interacts with) Bi.wadsworthia	7	FALSE	interacts with	Ba.uniformis (interacts with) Bi.wadsworthia
157	0.93	0	positive	9590.57	219.857	interacts with	berberine_Ba.uniformis_C.hiranonis	Ba.uniformis (interacts with) C.hiranonis	7	FALSE	interacts with	Ba.uniformis (interacts with) C.hiranonis
158	0.71	0.048	positive	9590.57	26.8571	interacts with	berberine_Ba.uniformis_C.hylemonae	Ba.uniformis (interacts with) C.hylemonae	7	FALSE	interacts with	Ba.uniformis (interacts with) C.hylemonae
159	0.79	0.019	positive	2.23286	1.00714	interacts with	berberine__-MCA_CECUM_DCA_CECUM	_-MCA_CECUM (interacts with) DCA_CECUM	7	FALSE	interacts with	_-MCA_CECUM (interacts with) DCA_CECUM
160	0.96	0	positive	2.23286	0.24857	interacts with	berberine__-MCA_CECUM_CA_CECUM	_-MCA_CECUM (interacts with) CA_CECUM	7	FALSE	interacts with	_-MCA_CECUM (interacts with) CA_CECUM
161	0.77	0.038	positive	2.42833	0.00833	interacts with	berberine__-MCA_CECUM_3-oxo-DCA_CECUM	_-MCA_CECUM (interacts with) 3-oxo-DCA_CECUM	6	FALSE	interacts with	_-MCA_CECUM (interacts with) 3-oxo-DCA_CECUM
162	0.95	0	positive	2.23286	0.03143	interacts with	berberine__-MCA_CECUM_TUDCA3S_CECUM	_-MCA_CECUM (interacts with) TUDCA3S_CECUM	7	FALSE	interacts with	_-MCA_CECUM (interacts with) TUDCA3S_CECUM
163	0.91	0.001	positive	2.23286	0.02143	interacts with	berberine__-MCA_CECUM_T-_-MCA_CECUM	_-MCA_CECUM (interacts with) T-_-MCA_CECUM	7	FALSE	interacts with	_-MCA_CECUM (interacts with) T-_-MCA_CECUM
164	0.77	0.038	positive	2.53833	0.00667	interacts with	berberine__-MCA_CECUM_CDCA_CECUM	_-MCA_CECUM (interacts with) CDCA_CECUM	6	FALSE	interacts with	_-MCA_CECUM (interacts with) CDCA_CECUM
165	0.94	0	positive	2.23286	0.07429	interacts with	berberine__-MCA_CECUM_7-oxo-CA_CECUM	_-MCA_CECUM (interacts with) 7-oxo-CA_CECUM	7	FALSE	interacts with	_-MCA_CECUM (interacts with) 7-oxo-CA_CECUM
166	0.95	0	positive	2.23286	0.01571	interacts with	berberine__-MCA_CECUM_MDCA_CECUM	_-MCA_CECUM (interacts with) MDCA_CECUM	7	FALSE	interacts with	_-MCA_CECUM (interacts with) MDCA_CECUM
167	0.98	0	positive	0.00833	0.045	interacts with	berberine_"CA-_4,6-3-one_CECUM"_CA3S_CECUM	CA-_4,6-3-one_CECUM (interacts with) CA3S_CECUM	6	FALSE	interacts with	CA-_4,6-3-one_CECUM (interacts with) CA3S_CECUM
168	-0.97	0	negative	0.006	0.006	interacts with	berberine_"CA-_4,6-3-one_CECUM"_3-oxo-CA_CECUM	CA-_4,6-3-one_CECUM (interacts with) 3-oxo-CA_CECUM	5	FALSE	interacts with	CA-_4,6-3-one_CECUM (interacts with) 3-oxo-CA_CECUM
169	-0.88	0.003	negative	0.00714	0.03286	interacts with	berberine_"CA-_4,6-3-one_CECUM"_LCA_CECUM	CA-_4,6-3-one_CECUM (interacts with) LCA_CECUM	7	FALSE	interacts with	CA-_4,6-3-one_CECUM (interacts with) LCA_CECUM
170	0.89	0.007	positive	0.006	4.09	interacts with	berberine_"CA-_4,6-3-one_CECUM"_TCA_SERUM	CA-_4,6-3-one_CECUM (interacts with) TCA_SERUM	5	FALSE	interacts with	CA-_4,6-3-one_CECUM (interacts with) TCA_SERUM
171	0.8	0.025	positive	0.00833	3160.33	interacts with	berberine_3-oxo-DCA_CECUM_Bi.wadsworthia	3-oxo-DCA_CECUM (interacts with) Bi.wadsworthia	6	FALSE	interacts with	3-oxo-DCA_CECUM (interacts with) Bi.wadsworthia
172	0.82	0.032	positive	0.02	0.01	interacts with	berberine_MDCA_CECUM_3-oxo-DCA_CECUM	MDCA_CECUM (interacts with) 3-oxo-DCA_CECUM	5	FALSE	interacts with	MDCA_CECUM (interacts with) 3-oxo-DCA_CECUM
173	0.76	0.029	positive	1.92571	0.40143	interacts with	berberine_GUDCA3S_LIVER_CDCA_LIVER	GUDCA3S_LIVER (interacts with) CDCA_LIVER	7	FALSE	interacts with	GUDCA3S_LIVER (interacts with) CDCA_LIVER
174	0.93	0	positive	1.92571	0.78857	interacts with	berberine_GUDCA3S_LIVER_MDCA_LIVER	GUDCA3S_LIVER (interacts with) MDCA_LIVER	7	FALSE	interacts with	GUDCA3S_LIVER (interacts with) MDCA_LIVER
175	0.85	0.006	positive	1.92571	1.56286	interacts with	berberine_GUDCA3S_LIVER_TUDCA3S_LIVER	GUDCA3S_LIVER (interacts with) TUDCA3S_LIVER	7	FALSE	interacts with	GUDCA3S_LIVER (interacts with) TUDCA3S_LIVER
176	0.83	0.016	positive	0.00333	27.8333	interacts with	berberine__-MCA-3S_CECUM_C.hylemonae	_-MCA-3S_CECUM (interacts with) C.hylemonae	6	FALSE	interacts with	_-MCA-3S_CECUM (interacts with) C.hylemonae
177	0.87	0.015	positive	3.746	0.006	interacts with	berberine_TDCA_LIVER_3-oxo-CA_CECUM	TDCA_LIVER (interacts with) 3-oxo-CA_CECUM	5	FALSE	interacts with	TDCA_LIVER (interacts with) 3-oxo-CA_CECUM
178	0.71	0.048	positive	3.10571	1.00714	interacts with	berberine_TDCA_LIVER_DCA_CECUM	TDCA_LIVER (interacts with) DCA_CECUM	7	FALSE	interacts with	TDCA_LIVER (interacts with) DCA_CECUM
179	-0.94	0	negative	3.31833	0.045	interacts with	berberine_TDCA_LIVER_CA3S_CECUM	TDCA_LIVER (interacts with) CA3S_CECUM	6	FALSE	interacts with	TDCA_LIVER (interacts with) CA3S_CECUM
180	0.77	0.023	positive	3.10571	0.36571	interacts with	berberine_TDCA_LIVER_DCA_LIVER	TDCA_LIVER (interacts with) DCA_LIVER	7	FALSE	interacts with	TDCA_LIVER (interacts with) DCA_LIVER
181	-0.83	0.016	negative	3.31833	0.00333	interacts with	berberine_TDCA_LIVER__-MCA-3S_CECUM	TDCA_LIVER (interacts with) _-MCA-3S_CECUM	6	FALSE	interacts with	TDCA_LIVER (interacts with) _-MCA-3S_CECUM
182	0.86	0.005	positive	6.59143	3.58	interacts with	berberine_CA_LIVER_TCDCA_LIVER	CA_LIVER (interacts with) TCDCA_LIVER	7	FALSE	interacts with	CA_LIVER (interacts with) TCDCA_LIVER
183	0.75	0.032	positive	6.59143	0.40143	interacts with	berberine_CA_LIVER_CDCA_LIVER	CA_LIVER (interacts with) CDCA_LIVER	7	FALSE	interacts with	CA_LIVER (interacts with) CDCA_LIVER
184	0.77	0.023	positive	6.59143	1.92571	interacts with	berberine_CA_LIVER_GUDCA3S_LIVER	CA_LIVER (interacts with) GUDCA3S_LIVER	7	FALSE	interacts with	CA_LIVER (interacts with) GUDCA3S_LIVER
185	-0.71	0.05	negative	6.59143	0.03143	interacts with	berberine_CA_LIVER_TUDCA3S_CECUM	CA_LIVER (interacts with) TUDCA3S_CECUM	7	FALSE	interacts with	CA_LIVER (interacts with) TUDCA3S_CECUM
186	0.85	0.006	positive	6.59143	0.78857	interacts with	berberine_CA_LIVER_MDCA_LIVER	CA_LIVER (interacts with) MDCA_LIVER	7	FALSE	interacts with	CA_LIVER (interacts with) MDCA_LIVER
187	-0.71	0.05	negative	6.59143	0.01571	interacts with	berberine_CA_LIVER_MDCA_CECUM	CA_LIVER (interacts with) MDCA_CECUM	7	FALSE	interacts with	CA_LIVER (interacts with) MDCA_CECUM
188	0.86	0.005	positive	6.59143	1.56286	interacts with	berberine_CA_LIVER_TUDCA3S_LIVER	CA_LIVER (interacts with) TUDCA3S_LIVER	7	FALSE	interacts with	CA_LIVER (interacts with) TUDCA3S_LIVER
189	0.96	0	positive	74.0029	3.58	interacts with	berberine_TCA_LIVER_TCDCA_LIVER	TCA_LIVER (interacts with) TCDCA_LIVER	7	FALSE	interacts with	TCA_LIVER (interacts with) TCDCA_LIVER
190	0.96	0	positive	74.0029	1.56286	interacts with	berberine_TCA_LIVER_TUDCA3S_LIVER	TCA_LIVER (interacts with) TUDCA3S_LIVER	7	FALSE	interacts with	TCA_LIVER (interacts with) TUDCA3S_LIVER
191	0.85	0.006	positive	74.0029	0.78857	interacts with	berberine_TCA_LIVER_MDCA_LIVER	TCA_LIVER (interacts with) MDCA_LIVER	7	FALSE	interacts with	TCA_LIVER (interacts with) MDCA_LIVER
192	0.88	0.002	positive	74.0029	1.92571	interacts with	berberine_TCA_LIVER_GUDCA3S_LIVER	TCA_LIVER (interacts with) GUDCA3S_LIVER	7	FALSE	interacts with	TCA_LIVER (interacts with) GUDCA3S_LIVER
193	0.89	0.002	positive	74.0029	50.8729	interacts with	berberine_TCA_LIVER_T-_-MCA_LIVER	TCA_LIVER (interacts with) T-_-MCA_LIVER	7	FALSE	interacts with	TCA_LIVER (interacts with) T-_-MCA_LIVER
194	0.89	0.002	positive	74.0029	6.59143	interacts with	berberine_TCA_LIVER_CA_LIVER	TCA_LIVER (interacts with) CA_LIVER	7	FALSE	interacts with	TCA_LIVER (interacts with) CA_LIVER
195	0.89	0.002	positive	74.0029	0.40143	interacts with	berberine_TCA_LIVER_CDCA_LIVER	TCA_LIVER (interacts with) CDCA_LIVER	7	FALSE	interacts with	TCA_LIVER (interacts with) CDCA_LIVER
196	0.79	0.019	positive	219.857	26.8571	interacts with	berberine_C.hiranonis_C.hylemonae	C.hiranonis (interacts with) C.hylemonae	7	FALSE	interacts with	C.hiranonis (interacts with) C.hylemonae
197	0.75	0.032	positive	3364.29	26.8571	interacts with	berberine_Bi.wadsworthia_C.hylemonae	Bi.wadsworthia (interacts with) C.hylemonae	7	FALSE	interacts with	Bi.wadsworthia (interacts with) C.hylemonae
198	0.75	0.032	positive	3364.29	219.857	interacts with	berberine_Bi.wadsworthia_C.hiranonis	Bi.wadsworthia (interacts with) C.hiranonis	7	FALSE	interacts with	Bi.wadsworthia (interacts with) C.hiranonis
199	0.75	0.032	positive	17387.3	9590.57	interacts with	berberine_Ba.vulgatus_Ba.uniformis	Ba.vulgatus (interacts with) Ba.uniformis	7	FALSE	interacts with	Ba.vulgatus (interacts with) Ba.uniformis
200	0.75	0.032	positive	17387.3	219.857	interacts with	berberine_Ba.vulgatus_C.hiranonis	Ba.vulgatus (interacts with) C.hiranonis	7	FALSE	interacts with	Ba.vulgatus (interacts with) C.hiranonis
201	0.82	0.01	positive	17387.3	26.8571	interacts with	berberine_Ba.vulgatus_C.hylemonae	Ba.vulgatus (interacts with) C.hylemonae	7	FALSE	interacts with	Ba.vulgatus (interacts with) C.hylemonae
202	0.71	0.048	positive	17387.3	3364.29	interacts with	berberine_Ba.vulgatus_Bi.wadsworthia	Ba.vulgatus (interacts with) Bi.wadsworthia	7	FALSE	interacts with	Ba.vulgatus (interacts with) Bi.wadsworthia
203	-0.74	0.037	negative	0.78857	3364.29	interacts with	berberine_MDCA_LIVER_Bi.wadsworthia	MDCA_LIVER (interacts with) Bi.wadsworthia	7	FALSE	interacts with	MDCA_LIVER (interacts with) Bi.wadsworthia
204	-0.77	0.023	negative	0.78857	17387.3	interacts with	berberine_MDCA_LIVER_Ba.vulgatus	MDCA_LIVER (interacts with) Ba.vulgatus	7	FALSE	interacts with	MDCA_LIVER (interacts with) Ba.vulgatus
205	0.86	0.005	positive	1.56286	0.40143	interacts with	berberine_TUDCA3S_LIVER_CDCA_LIVER	TUDCA3S_LIVER (interacts with) CDCA_LIVER	7	FALSE	interacts with	TUDCA3S_LIVER (interacts with) CDCA_LIVER
206	0.85	0.006	positive	1.56286	0.78857	interacts with	berberine_TUDCA3S_LIVER_MDCA_LIVER	TUDCA3S_LIVER (interacts with) MDCA_LIVER	7	FALSE	interacts with	TUDCA3S_LIVER (interacts with) MDCA_LIVER
207	0.77	0.023	positive	3.58	0.78857	interacts with	berberine_TCDCA_LIVER_MDCA_LIVER	TCDCA_LIVER (interacts with) MDCA_LIVER	7	FALSE	interacts with	TCDCA_LIVER (interacts with) MDCA_LIVER
208	0.88	0.002	positive	3.58	1.92571	interacts with	berberine_TCDCA_LIVER_GUDCA3S_LIVER	TCDCA_LIVER (interacts with) GUDCA3S_LIVER	7	FALSE	interacts with	TCDCA_LIVER (interacts with) GUDCA3S_LIVER
209	0.93	0	positive	3.58	1.56286	interacts with	berberine_TCDCA_LIVER_TUDCA3S_LIVER	TCDCA_LIVER (interacts with) TUDCA3S_LIVER	7	FALSE	interacts with	TCDCA_LIVER (interacts with) TUDCA3S_LIVER
210	0.96	0	positive	3.58	0.40143	interacts with	berberine_TCDCA_LIVER_CDCA_LIVER	TCDCA_LIVER (interacts with) CDCA_LIVER	7	FALSE	interacts with	TCDCA_LIVER (interacts with) CDCA_LIVER
211	0.8	0.016	positive	1.00714	0.01857	interacts with	berberine_DCA_CECUM_TCA_CECUM	DCA_CECUM (interacts with) TCA_CECUM	7	FALSE	interacts with	DCA_CECUM (interacts with) TCA_CECUM
212	0.92	0.001	positive	1.00714	0.07429	interacts with	berberine_DCA_CECUM_7-oxo-CA_CECUM	DCA_CECUM (interacts with) 7-oxo-CA_CECUM	7	FALSE	interacts with	DCA_CECUM (interacts with) 7-oxo-CA_CECUM
213	0.88	0.003	positive	1.00714	0.01571	interacts with	berberine_DCA_CECUM_MDCA_CECUM	DCA_CECUM (interacts with) MDCA_CECUM	7	FALSE	interacts with	DCA_CECUM (interacts with) MDCA_CECUM
214	0.93	0.001	positive	1.10833	0.00833	interacts with	berberine_DCA_CECUM_3-oxo-DCA_CECUM	DCA_CECUM (interacts with) 3-oxo-DCA_CECUM	6	FALSE	interacts with	DCA_CECUM (interacts with) 3-oxo-DCA_CECUM
215	0.88	0.003	positive	1.00714	0.03143	interacts with	berberine_DCA_CECUM_TUDCA3S_CECUM	DCA_CECUM (interacts with) TUDCA3S_CECUM	7	FALSE	interacts with	DCA_CECUM (interacts with) TUDCA3S_CECUM
216	0.89	0.002	positive	1.00714	0.24857	interacts with	berberine_DCA_CECUM_CA_CECUM	DCA_CECUM (interacts with) CA_CECUM	7	FALSE	interacts with	DCA_CECUM (interacts with) CA_CECUM
217	0.91	0.001	positive	3.91143	0.02143	interacts with	berberine_Total bie acids_CECUM_T-_-MCA_CECUM	Total bie acids_CECUM (interacts with) T-_-MCA_CECUM	7	FALSE	interacts with	Total bie acids_CECUM (interacts with) T-_-MCA_CECUM
218	0.95	0	positive	3.91143	0.01571	interacts with	berberine_Total bie acids_CECUM_MDCA_CECUM	Total bie acids_CECUM (interacts with) MDCA_CECUM	7	FALSE	interacts with	Total bie acids_CECUM (interacts with) MDCA_CECUM
219	0.77	0.038	positive	4.27	0.00833	interacts with	berberine_Total bie acids_CECUM_3-oxo-DCA_CECUM	Total bie acids_CECUM (interacts with) 3-oxo-DCA_CECUM	6	FALSE	interacts with	Total bie acids_CECUM (interacts with) 3-oxo-DCA_CECUM
220	0.96	0	positive	3.91143	2.23286	interacts with	berberine_Total bie acids_CECUM__-MCA_CECUM	Total bie acids_CECUM (interacts with) _-MCA_CECUM	7	FALSE	interacts with	Total bie acids_CECUM (interacts with) _-MCA_CECUM
221	0.95	0	positive	3.91143	0.03143	interacts with	berberine_Total bie acids_CECUM_TUDCA3S_CECUM	Total bie acids_CECUM (interacts with) TUDCA3S_CECUM	7	FALSE	interacts with	Total bie acids_CECUM (interacts with) TUDCA3S_CECUM
222	0.99	0	positive	3.91143	0.07429	interacts with	berberine_Total bie acids_CECUM_7-oxo-CA_CECUM	Total bie acids_CECUM (interacts with) 7-oxo-CA_CECUM	7	FALSE	interacts with	Total bie acids_CECUM (interacts with) 7-oxo-CA_CECUM
223	0.77	0.038	positive	4.38333	0.00667	interacts with	berberine_Total bie acids_CECUM_CDCA_CECUM	Total bie acids_CECUM (interacts with) CDCA_CECUM	6	FALSE	interacts with	Total bie acids_CECUM (interacts with) CDCA_CECUM
224	1	0	positive	3.91143	0.24857	interacts with	berberine_Total bie acids_CECUM_CA_CECUM	Total bie acids_CECUM (interacts with) CA_CECUM	7	FALSE	interacts with	Total bie acids_CECUM (interacts with) CA_CECUM
225	0.89	0.002	positive	3.91143	1.00714	interacts with	berberine_Total bie acids_CECUM_DCA_CECUM	Total bie acids_CECUM (interacts with) DCA_CECUM	7	FALSE	interacts with	Total bie acids_CECUM (interacts with) DCA_CECUM

## Sheet: BwadsControlNetworkTable
Bilophila wadsworthia Control Network
SUID	Correlation	CorrProb	Direction	Feature1_mean	Feature2_mean	interaction	Key	name	Number_pairs	selected	shared interaction	shared name
796	0.94	0	positive	15.8163	32.2074	interacts with	control_T370_RS0103970_T370_RS0101530	T370_RS0103970 (interacts with) T370_RS0101530	6	FALSE	interacts with	T370_RS0103970 (interacts with) T370_RS0101530
797	1	0	positive	18.9796	528.042	interacts with	control_T370_RS0103970_T370_RS0100800	T370_RS0103970 (interacts with) T370_RS0100800	5	FALSE	interacts with	T370_RS0103970 (interacts with) T370_RS0100800
798	-0.94	0	negative	15.8163	220.123	interacts with	control_T370_RS0103970_T370_RS0115610	T370_RS0103970 (interacts with) T370_RS0115610	6	FALSE	interacts with	T370_RS0103970 (interacts with) T370_RS0115610
799	1	0	positive	18.9796	137.68	interacts with	control_T370_RS0103970_T370_RS0100995	T370_RS0103970 (interacts with) T370_RS0100995	5	FALSE	interacts with	T370_RS0103970 (interacts with) T370_RS0100995
800	0.94	0	positive	15.8163	282.396	interacts with	control_T370_RS0103970_T370_RS0114885	T370_RS0103970 (interacts with) T370_RS0114885	6	FALSE	interacts with	T370_RS0103970 (interacts with) T370_RS0114885
801	0.94	0	positive	32.2074	818.361	interacts with	control_T370_RS0101530_T370_RS0109295	T370_RS0101530 (interacts with) T370_RS0109295	6	FALSE	interacts with	T370_RS0101530 (interacts with) T370_RS0109295
802	0.94	0	positive	32.2074	156.594	interacts with	control_T370_RS0101530_T370_RS0113235	T370_RS0101530 (interacts with) T370_RS0113235	6	FALSE	interacts with	T370_RS0101530 (interacts with) T370_RS0113235
803	-0.94	0	negative	32.2074	233.817	interacts with	control_T370_RS0101530_T370_RS0113855	T370_RS0101530 (interacts with) T370_RS0113855	6	FALSE	interacts with	T370_RS0101530 (interacts with) T370_RS0113855
804	0.94	0	positive	32.2074	440.035	interacts with	control_T370_RS0101530_T370_RS0100800	T370_RS0101530 (interacts with) T370_RS0100800	6	FALSE	interacts with	T370_RS0101530 (interacts with) T370_RS0100800
805	-0.94	0	negative	220.123	440.035	interacts with	control_T370_RS0115610_T370_RS0100800	T370_RS0115610 (interacts with) T370_RS0100800	6	FALSE	interacts with	T370_RS0115610 (interacts with) T370_RS0100800
806	0.94	0	positive	220.123	81.2891	interacts with	control_T370_RS0115610_T370_RS0104715	T370_RS0115610 (interacts with) T370_RS0104715	6	FALSE	interacts with	T370_RS0115610 (interacts with) T370_RS0104715
807	0.99	0	positive	220.123	43.27	interacts with	control_T370_RS0115610_T370_RS0119755	T370_RS0115610 (interacts with) T370_RS0119755	6	FALSE	interacts with	T370_RS0115610 (interacts with) T370_RS0119755
808	-0.94	0	negative	220.123	56.5281	interacts with	control_T370_RS0115610_T370_RS0108635	T370_RS0115610 (interacts with) T370_RS0108635	6	FALSE	interacts with	T370_RS0115610 (interacts with) T370_RS0108635
809	-0.97	0	negative	66.4508	32.0651	interacts with	control_T370_RS0103130_T370_RS0114895	T370_RS0103130 (interacts with) T370_RS0114895	5	FALSE	interacts with	T370_RS0103130 (interacts with) T370_RS0114895
810	0.93	0.001	positive	55.3757	156.594	interacts with	control_T370_RS0103130_T370_RS0113235	T370_RS0103130 (interacts with) T370_RS0113235	6	FALSE	interacts with	T370_RS0103130 (interacts with) T370_RS0113235
811	-0.93	0.001	negative	55.3757	233.817	interacts with	control_T370_RS0103130_T370_RS0113855	T370_RS0103130 (interacts with) T370_RS0113855	6	FALSE	interacts with	T370_RS0103130 (interacts with) T370_RS0113855
812	0.93	0.001	positive	55.3757	818.361	interacts with	control_T370_RS0103130_T370_RS0109295	T370_RS0103130 (interacts with) T370_RS0109295	6	FALSE	interacts with	T370_RS0103130 (interacts with) T370_RS0109295
813	0.94	0	positive	26.7209	62.8856	interacts with	control_T370_RS0114895_T370_RS0116255	T370_RS0114895 (interacts with) T370_RS0116255	6	FALSE	interacts with	T370_RS0114895 (interacts with) T370_RS0116255
814	0.94	0	positive	106.273	218.016	interacts with	control_T370_RS0111850_T370_RS0112040	T370_RS0111850 (interacts with) T370_RS0112040	6	FALSE	interacts with	T370_RS0111850 (interacts with) T370_RS0112040
815	-0.94	0	negative	106.273	1182.21	interacts with	control_T370_RS0111850_T370_RS0117380	T370_RS0111850 (interacts with) T370_RS0117380	6	FALSE	interacts with	T370_RS0111850 (interacts with) T370_RS0117380
816	0.94	0	positive	3.95333	2.00333	interacts with	control_TCDCA_LIVER_TDCA_LIVER	TCDCA_LIVER (interacts with) TDCA_LIVER	6	FALSE	interacts with	TCDCA_LIVER (interacts with) TDCA_LIVER
817	0.94	0	positive	2.00333	2.09667	interacts with	control_TDCA_LIVER_GUDCA3S_LIVER	TDCA_LIVER (interacts with) GUDCA3S_LIVER	6	FALSE	interacts with	TDCA_LIVER (interacts with) GUDCA3S_LIVER
818	-1	0	negative	818.361	233.817	interacts with	control_T370_RS0109295_T370_RS0113855	T370_RS0109295 (interacts with) T370_RS0113855	6	FALSE	interacts with	T370_RS0109295 (interacts with) T370_RS0113855
819	1	0	positive	818.361	156.594	interacts with	control_T370_RS0109295_T370_RS0113235	T370_RS0109295 (interacts with) T370_RS0113235	6	FALSE	interacts with	T370_RS0109295 (interacts with) T370_RS0113235
820	-0.94	0	negative	85.6204	294.686	interacts with	control_T370_RS0113070_T370_RS0113230	T370_RS0113070 (interacts with) T370_RS0113230	6	FALSE	interacts with	T370_RS0113070 (interacts with) T370_RS0113230
821	-0.94	0	negative	85.6204	615.475	interacts with	control_T370_RS0113070_T370_RS0109270	T370_RS0113070 (interacts with) T370_RS0109270	6	FALSE	interacts with	T370_RS0113070 (interacts with) T370_RS0109270
822	0.94	0	positive	234.027	332.344	interacts with	control_T370_RS0108525_T370_RS0109290	T370_RS0108525 (interacts with) T370_RS0109290	6	FALSE	interacts with	T370_RS0108525 (interacts with) T370_RS0109290
823	-0.94	0	negative	234.027	165.334	interacts with	control_T370_RS0108525_T370_RS0114320	T370_RS0108525 (interacts with) T370_RS0114320	6	FALSE	interacts with	T370_RS0108525 (interacts with) T370_RS0114320
824	-0.94	0	negative	234.027	70.834	interacts with	control_T370_RS0108525_T370_RS0114175	T370_RS0108525 (interacts with) T370_RS0114175	6	FALSE	interacts with	T370_RS0108525 (interacts with) T370_RS0114175
825	0.94	0	positive	332.344	5839.76	interacts with	control_T370_RS0109290_T370_RS0117375	T370_RS0109290 (interacts with) T370_RS0117375	6	FALSE	interacts with	T370_RS0109290 (interacts with) T370_RS0117375
826	-0.94	0	negative	286.163	220.123	interacts with	control_T370_RS0100980_T370_RS0115610	T370_RS0100980 (interacts with) T370_RS0115610	6	FALSE	interacts with	T370_RS0100980 (interacts with) T370_RS0115610
827	1	0	positive	343.396	528.042	interacts with	control_T370_RS0100980_T370_RS0100800	T370_RS0100980 (interacts with) T370_RS0100800	5	FALSE	interacts with	T370_RS0100980 (interacts with) T370_RS0100800
828	0.94	0	positive	286.163	32.2074	interacts with	control_T370_RS0100980_T370_RS0101530	T370_RS0100980 (interacts with) T370_RS0101530	6	FALSE	interacts with	T370_RS0100980 (interacts with) T370_RS0101530
829	0.94	0	positive	286.163	282.396	interacts with	control_T370_RS0100980_T370_RS0114885	T370_RS0100980 (interacts with) T370_RS0114885	6	FALSE	interacts with	T370_RS0100980 (interacts with) T370_RS0114885
830	1	0	positive	343.396	137.68	interacts with	control_T370_RS0100980_T370_RS0100995	T370_RS0100980 (interacts with) T370_RS0100995	5	FALSE	interacts with	T370_RS0100980 (interacts with) T370_RS0100995
831	1	0	positive	343.396	18.9796	interacts with	control_T370_RS0100980_T370_RS0103970	T370_RS0100980 (interacts with) T370_RS0103970	5	FALSE	interacts with	T370_RS0100980 (interacts with) T370_RS0103970
832	-0.93	0.001	negative	111.204	43.27	interacts with	control_T370_RS0121015_T370_RS0119755	T370_RS0121015 (interacts with) T370_RS0119755	6	FALSE	interacts with	T370_RS0121015 (interacts with) T370_RS0119755
833	-0.94	0	negative	111.204	109.246	interacts with	control_T370_RS0121015_T370_RS0103120	T370_RS0121015 (interacts with) T370_RS0103120	6	FALSE	interacts with	T370_RS0121015 (interacts with) T370_RS0103120
834	-0.93	0.001	negative	43.27	56.5281	interacts with	control_T370_RS0119755_T370_RS0108635	T370_RS0119755 (interacts with) T370_RS0108635	6	FALSE	interacts with	T370_RS0119755 (interacts with) T370_RS0108635
835	0.94	0	positive	99.2365	111.204	interacts with	control_T370_RS0112725_T370_RS0121015	T370_RS0112725 (interacts with) T370_RS0121015	6	FALSE	interacts with	T370_RS0112725 (interacts with) T370_RS0121015
836	-0.94	0	negative	99.2365	46.4725	interacts with	control_T370_RS0112725_T370_RS0102895	T370_RS0112725 (interacts with) T370_RS0102895	6	FALSE	interacts with	T370_RS0112725 (interacts with) T370_RS0102895
837	-1	0	negative	99.2365	109.246	interacts with	control_T370_RS0112725_T370_RS0103120	T370_RS0112725 (interacts with) T370_RS0103120	6	FALSE	interacts with	T370_RS0112725 (interacts with) T370_RS0103120
838	-0.93	0.001	negative	0.665	530.301	interacts with	control_MDCA_LIVER_T370_RS0111120	MDCA_LIVER (interacts with) T370_RS0111120	6	FALSE	interacts with	MDCA_LIVER (interacts with) T370_RS0111120
839	-0.99	0	negative	0.665	139.601	interacts with	control_MDCA_LIVER_T370_RS0112680	MDCA_LIVER (interacts with) T370_RS0112680	6	FALSE	interacts with	MDCA_LIVER (interacts with) T370_RS0112680
840	-0.93	0.001	negative	0.665	218.016	interacts with	control_MDCA_LIVER_T370_RS0112040	MDCA_LIVER (interacts with) T370_RS0112040	6	FALSE	interacts with	MDCA_LIVER (interacts with) T370_RS0112040
841	0.94	0	positive	530.301	218.016	interacts with	control_T370_RS0111120_T370_RS0112040	T370_RS0111120 (interacts with) T370_RS0112040	6	FALSE	interacts with	T370_RS0111120 (interacts with) T370_RS0112040
842	0.94	0	positive	53.9585	219.837	interacts with	control_T370_RS0113095_T370_RS0112190	T370_RS0113095 (interacts with) T370_RS0112190	6	FALSE	interacts with	T370_RS0113095 (interacts with) T370_RS0112190
843	0.94	0	positive	219.837	139.601	interacts with	control_T370_RS0112190_T370_RS0112680	T370_RS0112190 (interacts with) T370_RS0112680	6	FALSE	interacts with	T370_RS0112190 (interacts with) T370_RS0112680
844	0.94	0	positive	59.6001	159.691	interacts with	control_T370_RS0103110_T370_RS0118745	T370_RS0103110 (interacts with) T370_RS0118745	6	FALSE	interacts with	T370_RS0103110 (interacts with) T370_RS0118745
845	0.94	0	positive	59.6001	106.273	interacts with	control_T370_RS0103110_T370_RS0111850	T370_RS0103110 (interacts with) T370_RS0111850	6	FALSE	interacts with	T370_RS0103110 (interacts with) T370_RS0111850
846	0.94	0	positive	159.691	218.016	interacts with	control_T370_RS0118745_T370_RS0112040	T370_RS0118745 (interacts with) T370_RS0112040	6	FALSE	interacts with	T370_RS0118745 (interacts with) T370_RS0112040
847	1	0	positive	159.691	106.273	interacts with	control_T370_RS0118745_T370_RS0111850	T370_RS0118745 (interacts with) T370_RS0111850	6	FALSE	interacts with	T370_RS0118745 (interacts with) T370_RS0111850
848	-0.94	0	negative	159.691	1182.21	interacts with	control_T370_RS0118745_T370_RS0117380	T370_RS0118745 (interacts with) T370_RS0117380	6	FALSE	interacts with	T370_RS0118745 (interacts with) T370_RS0117380
849	-0.94	0	negative	93.2983	82.8205	interacts with	control__-MCA_LIVER_T370_RS0120945	_-MCA_LIVER (interacts with) T370_RS0120945	6	FALSE	interacts with	_-MCA_LIVER (interacts with) T370_RS0120945
850	0.94	0	positive	93.2983	140.802	interacts with	control__-MCA_LIVER_T370_RS0114145	_-MCA_LIVER (interacts with) T370_RS0114145	6	FALSE	interacts with	_-MCA_LIVER (interacts with) T370_RS0114145
851	-0.94	0	negative	93.2983	166.436	interacts with	control__-MCA_LIVER_T370_RS0120420	_-MCA_LIVER (interacts with) T370_RS0120420	6	FALSE	interacts with	_-MCA_LIVER (interacts with) T370_RS0120420
852	-0.94	0	negative	3.615	62.8856	interacts with	control__-MCA_LIVER_T370_RS0116255	_-MCA_LIVER (interacts with) T370_RS0116255	6	FALSE	interacts with	_-MCA_LIVER (interacts with) T370_RS0116255
853	0.94	0	positive	93.2983	99.2365	interacts with	control__-MCA_LIVER_T370_RS0112725	_-MCA_LIVER (interacts with) T370_RS0112725	6	FALSE	interacts with	_-MCA_LIVER (interacts with) T370_RS0112725
854	0.94	0	positive	3.615	1.29167	interacts with	control__-MCA_LIVER_TUDCA3S_LIVER	_-MCA_LIVER (interacts with) TUDCA3S_LIVER	6	FALSE	interacts with	_-MCA_LIVER (interacts with) TUDCA3S_LIVER
855	-0.94	0	negative	93.2983	208.483	interacts with	control__-MCA_LIVER_T370_RS0111855	_-MCA_LIVER (interacts with) T370_RS0111855	6	FALSE	interacts with	_-MCA_LIVER (interacts with) T370_RS0111855
856	-0.94	0	negative	93.2983	109.246	interacts with	control__-MCA_LIVER_T370_RS0103120	_-MCA_LIVER (interacts with) T370_RS0103120	6	FALSE	interacts with	_-MCA_LIVER (interacts with) T370_RS0103120
857	0.94	0	positive	139.601	530.301	interacts with	control_T370_RS0112680_T370_RS0111120	T370_RS0112680 (interacts with) T370_RS0111120	6	FALSE	interacts with	T370_RS0112680 (interacts with) T370_RS0111120
858	-0.94	0	negative	165.334	5839.76	interacts with	control_T370_RS0114320_T370_RS0117375	T370_RS0114320 (interacts with) T370_RS0117375	6	FALSE	interacts with	T370_RS0114320 (interacts with) T370_RS0117375
859	-1	0	negative	0.04333	0.02833	interacts with	control_T-_-MCA_SERUM__-MCA_CECUM	T-_-MCA_SERUM (interacts with) _-MCA_CECUM	6	FALSE	interacts with	T-_-MCA_SERUM (interacts with) _-MCA_CECUM
860	-1	0	negative	0.04333	0.00833	interacts with	control_T-_-MCA_SERUM_7-oxo-CA_CECUM	T-_-MCA_SERUM (interacts with) 7-oxo-CA_CECUM	6	FALSE	interacts with	T-_-MCA_SERUM (interacts with) 7-oxo-CA_CECUM
861	1	0	positive	0.02833	0.00833	interacts with	control__-MCA_CECUM_7-oxo-CA_CECUM	_-MCA_CECUM (interacts with) 7-oxo-CA_CECUM	6	FALSE	interacts with	_-MCA_CECUM (interacts with) 7-oxo-CA_CECUM
862	-1	0	negative	129.703	1182.21	interacts with	control_T370_RS0104930_T370_RS0117380	T370_RS0104930 (interacts with) T370_RS0117380	6	FALSE	interacts with	T370_RS0104930 (interacts with) T370_RS0117380
863	0.94	0	positive	129.703	106.273	interacts with	control_T370_RS0104930_T370_RS0111850	T370_RS0104930 (interacts with) T370_RS0111850	6	FALSE	interacts with	T370_RS0104930 (interacts with) T370_RS0111850
864	0.94	0	positive	129.703	159.691	interacts with	control_T370_RS0104930_T370_RS0118745	T370_RS0104930 (interacts with) T370_RS0118745	6	FALSE	interacts with	T370_RS0104930 (interacts with) T370_RS0118745
865	0.97	0	positive	0.086	102.744	interacts with	control_TCA_SERUM_T370_RS0113070	TCA_SERUM (interacts with) T370_RS0113070	5	FALSE	interacts with	TCA_SERUM (interacts with) T370_RS0113070
866	-0.97	0	negative	0.07167	22.2603	interacts with	control_TCA_SERUM_T370_RS0103765	TCA_SERUM (interacts with) T370_RS0103765	6	FALSE	interacts with	TCA_SERUM (interacts with) T370_RS0103765
867	0.94	0	positive	282.396	818.361	interacts with	control_T370_RS0114885_T370_RS0109295	T370_RS0114885 (interacts with) T370_RS0109295	6	FALSE	interacts with	T370_RS0114885 (interacts with) T370_RS0109295
868	0.94	0	positive	282.396	156.594	interacts with	control_T370_RS0114885_T370_RS0113235	T370_RS0114885 (interacts with) T370_RS0113235	6	FALSE	interacts with	T370_RS0114885 (interacts with) T370_RS0113235
869	1	0	positive	282.396	32.2074	interacts with	control_T370_RS0114885_T370_RS0101530	T370_RS0114885 (interacts with) T370_RS0101530	6	FALSE	interacts with	T370_RS0114885 (interacts with) T370_RS0101530
870	0.94	0	positive	282.396	52.1794	interacts with	control_T370_RS0114885_T370_RS0109220	T370_RS0114885 (interacts with) T370_RS0109220	6	FALSE	interacts with	T370_RS0114885 (interacts with) T370_RS0109220
871	0.94	0	positive	282.396	440.035	interacts with	control_T370_RS0114885_T370_RS0100800	T370_RS0114885 (interacts with) T370_RS0100800	6	FALSE	interacts with	T370_RS0114885 (interacts with) T370_RS0100800
872	-0.94	0	negative	282.396	233.817	interacts with	control_T370_RS0114885_T370_RS0113855	T370_RS0114885 (interacts with) T370_RS0113855	6	FALSE	interacts with	T370_RS0114885 (interacts with) T370_RS0113855
873	-1	0	negative	233.817	156.594	interacts with	control_T370_RS0113855_T370_RS0113235	T370_RS0113855 (interacts with) T370_RS0113235	6	FALSE	interacts with	T370_RS0113855 (interacts with) T370_RS0113235
874	-0.94	0	negative	90.1926	247.272	interacts with	control_T370_RS0113240_T370_RS0118435	T370_RS0113240 (interacts with) T370_RS0118435	6	FALSE	interacts with	T370_RS0113240 (interacts with) T370_RS0118435
875	0.99	0	positive	46.4725	45.6651	interacts with	control_T370_RS0102895_T370_RS0118135	T370_RS0102895 (interacts with) T370_RS0118135	6	FALSE	interacts with	T370_RS0102895 (interacts with) T370_RS0118135
876	0.94	0	positive	46.4725	82.8205	interacts with	control_T370_RS0102895_T370_RS0120945	T370_RS0102895 (interacts with) T370_RS0120945	6	FALSE	interacts with	T370_RS0102895 (interacts with) T370_RS0120945
877	0.94	0	positive	46.4725	109.246	interacts with	control_T370_RS0102895_T370_RS0103120	T370_RS0102895 (interacts with) T370_RS0103120	6	FALSE	interacts with	T370_RS0102895 (interacts with) T370_RS0103120
878	0.94	0	positive	94.0193	32.2074	interacts with	control_T370_RS0114890_T370_RS0101530	T370_RS0114890 (interacts with) T370_RS0101530	6	FALSE	interacts with	T370_RS0114890 (interacts with) T370_RS0101530
879	0.94	0	positive	94.0193	282.396	interacts with	control_T370_RS0114890_T370_RS0114885	T370_RS0114890 (interacts with) T370_RS0114885	6	FALSE	interacts with	T370_RS0114890 (interacts with) T370_RS0114885
880	0.93	0.001	positive	94.0193	114.733	interacts with	control_T370_RS0114890_T370_RS0100995	T370_RS0114890 (interacts with) T370_RS0100995	6	FALSE	interacts with	T370_RS0114890 (interacts with) T370_RS0100995
881	0.94	0	positive	94.0193	326.864	interacts with	control_T370_RS0114890_T370_RS0105025	T370_RS0114890 (interacts with) T370_RS0105025	6	FALSE	interacts with	T370_RS0114890 (interacts with) T370_RS0105025
882	-0.94	0	negative	290.487	62.8856	interacts with	control_Total bie acids_LIVER_T370_RS0116255	Total bie acids_LIVER (interacts with) T370_RS0116255	6	FALSE	interacts with	Total bie acids_LIVER (interacts with) T370_RS0116255
883	-0.94	0	negative	290.487	159.691	interacts with	control_Total bie acids_LIVER_T370_RS0118745	Total bie acids_LIVER (interacts with) T370_RS0118745	6	FALSE	interacts with	Total bie acids_LIVER (interacts with) T370_RS0118745
884	0.94	0	positive	290.487	5.05333	interacts with	control_Total bie acids_LIVER_T-_-MCA_LIVER	Total bie acids_LIVER (interacts with) T-_-MCA_LIVER	6	FALSE	interacts with	Total bie acids_LIVER (interacts with) T-_-MCA_LIVER
885	-0.94	0	negative	290.487	106.273	interacts with	control_Total bie acids_LIVER_T370_RS0111850	Total bie acids_LIVER (interacts with) T370_RS0111850	6	FALSE	interacts with	Total bie acids_LIVER (interacts with) T370_RS0111850
886	1	0	positive	215.077	351.148	interacts with	control_T370_RS0100790_T370_RS0100785	T370_RS0100790 (interacts with) T370_RS0100785	6	FALSE	interacts with	T370_RS0100790 (interacts with) T370_RS0100785
887	-0.94	0	negative	8.65647	615.475	interacts with	control_T370_RS0117735_T370_RS0109270	T370_RS0117735 (interacts with) T370_RS0109270	6	FALSE	interacts with	T370_RS0117735 (interacts with) T370_RS0109270
888	0.97	0	positive	10.3878	102.744	interacts with	control_T370_RS0117735_T370_RS0113070	T370_RS0117735 (interacts with) T370_RS0113070	5	FALSE	interacts with	T370_RS0117735 (interacts with) T370_RS0113070
889	0.94	0	positive	354.397	156.594	interacts with	control_T370_RS0111820_T370_RS0113235	T370_RS0111820 (interacts with) T370_RS0113235	6	FALSE	interacts with	T370_RS0111820 (interacts with) T370_RS0113235
890	0.94	0	positive	354.397	818.361	interacts with	control_T370_RS0111820_T370_RS0109295	T370_RS0111820 (interacts with) T370_RS0109295	6	FALSE	interacts with	T370_RS0111820 (interacts with) T370_RS0109295
891	-0.94	0	negative	354.397	233.817	interacts with	control_T370_RS0111820_T370_RS0113855	T370_RS0111820 (interacts with) T370_RS0113855	6	FALSE	interacts with	T370_RS0111820 (interacts with) T370_RS0113855
892	-0.99	0	negative	52.5002	4.83353	interacts with	control_T370_RS0107400_T370_RS0113225	T370_RS0107400 (interacts with) T370_RS0113225	6	FALSE	interacts with	T370_RS0107400 (interacts with) T370_RS0113225
893	0.93	0.001	positive	0.02833	234.027	interacts with	control_LCA_CECUM_T370_RS0108525	LCA_CECUM (interacts with) T370_RS0108525	6	FALSE	interacts with	LCA_CECUM (interacts with) T370_RS0108525
894	-0.93	0.001	negative	0.02833	53.9585	interacts with	control_LCA_CECUM_T370_RS0113095	LCA_CECUM (interacts with) T370_RS0113095	6	FALSE	interacts with	LCA_CECUM (interacts with) T370_RS0113095
895	-0.93	0.001	negative	0.02833	219.837	interacts with	control_LCA_CECUM_T370_RS0112190	LCA_CECUM (interacts with) T370_RS0112190	6	FALSE	interacts with	LCA_CECUM (interacts with) T370_RS0112190
896	0.94	0	positive	136.53	120.706	interacts with	control_T370_RS0113105_T370_RS0100970	T370_RS0113105 (interacts with) T370_RS0100970	6	FALSE	interacts with	T370_RS0113105 (interacts with) T370_RS0100970
897	0.94	0	positive	136.53	28.622	interacts with	control_T370_RS0113105_T370_RS0121585	T370_RS0113105 (interacts with) T370_RS0121585	6	FALSE	interacts with	T370_RS0113105 (interacts with) T370_RS0121585
898	0.94	0	positive	136.53	125.352	interacts with	control_T370_RS0113105_T370_RS0113110	T370_RS0113105 (interacts with) T370_RS0113110	6	FALSE	interacts with	T370_RS0113105 (interacts with) T370_RS0113110
899	1	0	positive	120.706	125.352	interacts with	control_T370_RS0100970_T370_RS0113110	T370_RS0100970 (interacts with) T370_RS0113110	6	FALSE	interacts with	T370_RS0100970 (interacts with) T370_RS0113110
900	0.94	0	positive	120.706	727.364	interacts with	control_T370_RS0100970_T370_RS0108995	T370_RS0100970 (interacts with) T370_RS0108995	6	FALSE	interacts with	T370_RS0100970 (interacts with) T370_RS0108995
901	-0.93	0.001	negative	0.12333	125.352	interacts with	control_Total bie acids_SERUM_T370_RS0113110	Total bie acids_SERUM (interacts with) T370_RS0113110	6	FALSE	interacts with	Total bie acids_SERUM (interacts with) T370_RS0113110
902	-0.99	0	negative	0.12333	727.364	interacts with	control_Total bie acids_SERUM_T370_RS0108995	Total bie acids_SERUM (interacts with) T370_RS0108995	6	FALSE	interacts with	Total bie acids_SERUM (interacts with) T370_RS0108995
903	0.93	0.001	positive	0.12333	109.06	interacts with	control_Total bie acids_SERUM_T370_RS0101105	Total bie acids_SERUM (interacts with) T370_RS0101105	6	FALSE	interacts with	Total bie acids_SERUM (interacts with) T370_RS0101105
904	-0.93	0.001	negative	0.12333	120.706	interacts with	control_Total bie acids_SERUM_T370_RS0100970	Total bie acids_SERUM (interacts with) T370_RS0100970	6	FALSE	interacts with	Total bie acids_SERUM (interacts with) T370_RS0100970
905	-1	0	negative	62.6153	130.872	interacts with	control_T370_RS0109220_T370_RS0101105	T370_RS0109220 (interacts with) T370_RS0101105	5	FALSE	interacts with	T370_RS0109220 (interacts with) T370_RS0101105
906	0.94	0	positive	52.1794	32.2074	interacts with	control_T370_RS0109220_T370_RS0101530	T370_RS0109220 (interacts with) T370_RS0101530	6	FALSE	interacts with	T370_RS0109220 (interacts with) T370_RS0101530
907	-0.94	0	negative	109.06	124.134	interacts with	control_T370_RS0101105_T370_RS0101190	T370_RS0101105 (interacts with) T370_RS0101190	6	FALSE	interacts with	T370_RS0101105 (interacts with) T370_RS0101190
908	0.94	0	positive	5.05333	3.95333	interacts with	control_T-_-MCA_LIVER_TCDCA_LIVER	T-_-MCA_LIVER (interacts with) TCDCA_LIVER	6	FALSE	interacts with	T-_-MCA_LIVER (interacts with) TCDCA_LIVER
909	-0.94	0	negative	93.9967	62.8856	interacts with	control_T-_-MCA_LIVER_T370_RS0116255	T-_-MCA_LIVER (interacts with) T370_RS0116255	6	FALSE	interacts with	T-_-MCA_LIVER (interacts with) T370_RS0116255
910	0.94	0	positive	5.05333	2.09667	interacts with	control_T-_-MCA_LIVER_GUDCA3S_LIVER	T-_-MCA_LIVER (interacts with) GUDCA3S_LIVER	6	FALSE	interacts with	T-_-MCA_LIVER (interacts with) GUDCA3S_LIVER
911	0.93	0.001	positive	114.733	32.2074	interacts with	control_T370_RS0100995_T370_RS0101530	T370_RS0100995 (interacts with) T370_RS0101530	6	FALSE	interacts with	T370_RS0100995 (interacts with) T370_RS0101530
912	0.93	0.001	positive	114.733	282.396	interacts with	control_T370_RS0100995_T370_RS0114885	T370_RS0100995 (interacts with) T370_RS0114885	6	FALSE	interacts with	T370_RS0100995 (interacts with) T370_RS0114885
913	-0.93	0.001	negative	114.733	220.123	interacts with	control_T370_RS0100995_T370_RS0115610	T370_RS0100995 (interacts with) T370_RS0115610	6	FALSE	interacts with	T370_RS0100995 (interacts with) T370_RS0115610
914	1	0	positive	137.68	528.042	interacts with	control_T370_RS0100995_T370_RS0100800	T370_RS0100995 (interacts with) T370_RS0100800	5	FALSE	interacts with	T370_RS0100995 (interacts with) T370_RS0100800
915	0.94	0	positive	201.942	247.249	interacts with	control_T370_RS0113115_T370_RS0119510	T370_RS0113115 (interacts with) T370_RS0119510	6	FALSE	interacts with	T370_RS0113115 (interacts with) T370_RS0119510
916	-1	0	negative	166.436	140.802	interacts with	control_T370_RS0120420_T370_RS0114145	T370_RS0120420 (interacts with) T370_RS0114145	6	FALSE	interacts with	T370_RS0120420 (interacts with) T370_RS0114145
917	0.94	0	positive	28.622	326.864	interacts with	control_T370_RS0121585_T370_RS0105025	T370_RS0121585 (interacts with) T370_RS0105025	6	FALSE	interacts with	T370_RS0121585 (interacts with) T370_RS0105025
918	-0.93	0.001	negative	81.2891	4.83353	interacts with	control_T370_RS0104715_T370_RS0113225	T370_RS0104715 (interacts with) T370_RS0113225	6	FALSE	interacts with	T370_RS0104715 (interacts with) T370_RS0113225
919	0.94	0	positive	81.2891	52.5002	interacts with	control_T370_RS0104715_T370_RS0107400	T370_RS0104715 (interacts with) T370_RS0107400	6	FALSE	interacts with	T370_RS0104715 (interacts with) T370_RS0107400
920	-0.94	0	negative	81.2891	111.204	interacts with	control_T370_RS0104715_T370_RS0121015	T370_RS0104715 (interacts with) T370_RS0121015	6	FALSE	interacts with	T370_RS0104715 (interacts with) T370_RS0121015
921	1	0	positive	97.5469	51.9239	interacts with	control_T370_RS0104715_T370_RS0119755	T370_RS0104715 (interacts with) T370_RS0119755	5	FALSE	interacts with	T370_RS0104715 (interacts with) T370_RS0119755
922	0.94	0	positive	727.364	125.352	interacts with	control_T370_RS0108995_T370_RS0113110	T370_RS0108995 (interacts with) T370_RS0113110	6	FALSE	interacts with	T370_RS0108995 (interacts with) T370_RS0113110
923	0.94	0	positive	77.7133	3.95333	interacts with	control_TCA_LIVER_TCDCA_LIVER	TCA_LIVER (interacts with) TCDCA_LIVER	6	FALSE	interacts with	TCA_LIVER (interacts with) TCDCA_LIVER
924	-0.94	0	negative	77.7133	59.6001	interacts with	control_TCA_LIVER_T370_RS0103110	TCA_LIVER (interacts with) T370_RS0103110	6	FALSE	interacts with	TCA_LIVER (interacts with) T370_RS0103110
925	-0.94	0	negative	22.2603	85.6204	interacts with	control_T370_RS0103765_T370_RS0113070	T370_RS0103765 (interacts with) T370_RS0113070	6	FALSE	interacts with	T370_RS0103765 (interacts with) T370_RS0113070
926	-0.95	0	negative	0.005	0.02833	interacts with	control_"CA-_4,6-3-one_CECUM"_LCA_CECUM	"CA-_4,6-3-one_CECUM" (interacts with) LCA_CECUM	6	FALSE	interacts with	"CA-_4,6-3-one_CECUM" (interacts with) LCA_CECUM
927	-0.93	0.001	negative	0.005	8.65647	interacts with	control_"CA-_4,6-3-one_CECUM"_T370_RS0117735	"CA-_4,6-3-one_CECUM" (interacts with) T370_RS0117735	6	FALSE	interacts with	"CA-_4,6-3-one_CECUM" (interacts with) T370_RS0117735
928	0.95	0	positive	0.005	0.04167	interacts with	control_"CA-_4,6-3-one_CECUM"_CA3S_CECUM	"CA-_4,6-3-one_CECUM" (interacts with) CA3S_CECUM	6	FALSE	interacts with	"CA-_4,6-3-one_CECUM" (interacts with) CA3S_CECUM
929	0.93	0.001	positive	2.09667	4.83353	interacts with	control_GUDCA3S_LIVER_T370_RS0113225	GUDCA3S_LIVER (interacts with) T370_RS0113225	6	FALSE	interacts with	GUDCA3S_LIVER (interacts with) T370_RS0113225
930	0.94	0	positive	1.29167	247.272	interacts with	control_TUDCA3S_LIVER_T370_RS0118435	TUDCA3S_LIVER (interacts with) T370_RS0118435	6	FALSE	interacts with	TUDCA3S_LIVER (interacts with) T370_RS0118435
931	1	0	positive	70.834	165.334	interacts with	control_T370_RS0114175_T370_RS0114320	T370_RS0114175 (interacts with) T370_RS0114320	6	FALSE	interacts with	T370_RS0114175 (interacts with) T370_RS0114320
932	-0.94	0	negative	70.834	5839.76	interacts with	control_T370_RS0114175_T370_RS0117375	T370_RS0114175 (interacts with) T370_RS0117375	6	FALSE	interacts with	T370_RS0114175 (interacts with) T370_RS0117375
933	0.93	0.001	positive	0.04167	394.584	interacts with	control_CA_CECUM_T370_RS0100975	CA_CECUM (interacts with) T370_RS0100975	6	FALSE	interacts with	CA_CECUM (interacts with) T370_RS0100975

## Sheet: BwadsBBRNetworkTable
Bilophila wadsworthia berberine network
SUID	degree.layout	diffusion_input	diffusion_output_heat	diffusion_output_rank	Function	name	selected	shared name	Source
270	9	1	0.999981	9	7-oxo-CA_CECUM	7-oxo-CA_CECUM	FALSE	7-oxo-CA_CECUM	Cecum
271	22	1	0.999788	19	MDCA_CECUM	MDCA_CECUM	FALSE	MDCA_CECUM	Cecum
272	22	1	0.999586	38	hypothetical protein	T370_RS0103765	FALSE	T370_RS0103765	B. Wadsworthia
273	12	1	0.999745	22	radical SAM protein	T370_RS0120945	FALSE	T370_RS0120945	B. Wadsworthia
274	8	1	0.999864	18	citrate transporter	T370_RS0113095	FALSE	T370_RS0113095	B. Wadsworthia
275	23	1	0.999591	33	ferredoxin	T370_RS0100980	FALSE	T370_RS0100980	B. Wadsworthia
276	8	1	0.997056	52	exodeoxyribonuclease VII large subunit	T370_RS0120420	FALSE	T370_RS0120420	B. Wadsworthia
277	21	1	0.999541	43	glycine dehydrogenase (aminomethyl-transferring)	T370_RS0113235	FALSE	T370_RS0113235	B. Wadsworthia
278	12	1	0.999745	23	Nitrate reductase gamma subunit	T370_RS0100975	FALSE	T370_RS0100975	B. Wadsworthia
279	23	1	0.999591	34	alcohol dehydrogenase	T370_RS0108995	FALSE	T370_RS0108995	B. Wadsworthia
280	22	1	0.999586	39	malate dehydrogenase	T370_RS0113100	FALSE	T370_RS0113100	B. Wadsworthia
281	25	1	0.999676	26	glycine cleavage system protein H	T370_RS0113240	FALSE	T370_RS0113240	B. Wadsworthia
282	12	1	0.99973	24	malate dehydrogenase	T370_RS0100790	FALSE	T370_RS0100790	B. Wadsworthia
283	23	1	0.999591	35	hydrogenase 2 large subunit	T370_RS0114890	FALSE	T370_RS0114890	B. Wadsworthia
284	25	1	0.999676	27	succinate dehydrogenase/fumarate reductase cytochrome b subunit	T370_RS0113115	FALSE	T370_RS0113115	B. Wadsworthia
285	10	1	0.999986	8	RNA polymerase subunit sigma-54	T370_RS0101105	FALSE	T370_RS0101105	B. Wadsworthia
286	30	1	0.999503	44	hydrogenase expression/formation protein	T370_RS0114895	FALSE	T370_RS0114895	B. Wadsworthia
287	17	1	0.997469	45	glycine dehydrogenase (aminomethyl-transferring)	T370_RS0113230	FALSE	T370_RS0113230	B. Wadsworthia
288	16	1	0.99976	21	DCA_CECUM	DCA_CECUM	FALSE	DCA_CECUM	Cecum
289	14	1	0.999923	14	1%2C3-propanediol dehydrogenase	T370_RS0108880	FALSE	T370_RS0108880	B. Wadsworthia
290	14	1	0.999923	15	universal stress protein	T370_RS0100995	FALSE	T370_RS0100995	B. Wadsworthia
291	25	1	0.999676	28	formate dehydrogenase-N subunit alpha	T370_RS0103150	FALSE	T370_RS0103150	B. Wadsworthia
292	17	1	0.997469	46	translocation protein TolB	T370_RS0100970	FALSE	T370_RS0100970	B. Wadsworthia
293	23	1	0.999591	36	oxidoreductase	T370_RS0114885	FALSE	T370_RS0114885	B. Wadsworthia
294	22	1	0.999586	40	branched-chain amino acid ABC transporter substrate-binding protein	T370_RS0103110	FALSE	T370_RS0103110	B. Wadsworthia
295	17	1	0.997469	48	C4-dicarboxylate ABC transporter substrate-binding protein	T370_RS0108525	FALSE	T370_RS0108525	B. Wadsworthia
296	25	1	0.999676	29	anaerobic ribonucleoside triphosphate reductase	T370_RS0112680	FALSE	T370_RS0112680	B. Wadsworthia
297	13	1	0.997096	50	aicarft/impchase bienzyme	T370_RS0111120	FALSE	T370_RS0111120	B. Wadsworthia
298	21	1	0.999541	42	NADH dehydrogenase subunit 1	T370_RS0109290	FALSE	T370_RS0109290	B. Wadsworthia
299	15	1	0.99736	49	CA_LIVER	CA_LIVER	FALSE	CA_LIVER	Liver
300	25	1	0.999676	30	succinate dehydrogenase/fumarate reductase iron-sulfur subunit	T370_RS0113105	FALSE	T370_RS0113105	B. Wadsworthia
301	10	1	0.996948	54	protein YebE	T370_RS0121015	FALSE	T370_RS0121015	B. Wadsworthia
302	25	1	0.999676	32	fumarate reductase flavoprotein subunit	T370_RS0113110	FALSE	T370_RS0113110	B. Wadsworthia
303	23	1	0.999783	20	TUDCA3S_CECUM	TUDCA3S_CECUM	FALSE	TUDCA3S_CECUM	Cecum
304	9	1	0.999981	11	Total bie acids_CECUM	Total bie acids_CECUM	FALSE	Total bie acids_CECUM	Cecum
305	9	1	0.999981	12	B-MCA_CECUM	_-MCA_CECUM	FALSE	_-MCA_CECUM	Cecum
306	23	1	0.999591	37	diaminopimelate decarboxylase	T370_RS0111770	FALSE	T370_RS0111770	B. Wadsworthia
307	25	1	0.999676	31	oxidoreductase	T370_RS0109295	FALSE	T370_RS0109295	B. Wadsworthia
308	2	1	0.999988	7	L-glutamate gamma-semialdehyde dehydrogenase	T370_RS0103970	FALSE	T370_RS0103970	B. Wadsworthia
309	7	1	0.999564	41	CoA-binding protein	T370_RS0121585	FALSE	T370_RS0121585	B. Wadsworthia
310	12	1	0.999953	13	succinyl-CoA synthetase subunit alpha	T370_RS0100800	FALSE	T370_RS0100800	B. Wadsworthia
311	8	1	0.999991	6	T-B-MCA_CECUM	T-_-MCA_CECUM	FALSE	T-_-MCA_CECUM	Cecum
312	8	1	0.997056	53	glycyl radical enzyme	T370_RS0117375	FALSE	T370_RS0117375	B. Wadsworthia
313	13	1	0.997096	51	ABC transporter ATP-binding protein	T370_RS0114145	FALSE	T370_RS0114145	B. Wadsworthia
314	2	0	0	63	DCA_LIVER	DCA_LIVER	FALSE	DCA_LIVER	Liver
315	2	0	0	64	hypothetical protein	T370_RS0115610	FALSE	T370_RS0115610	B. Wadsworthia
316	9	1	0.999981	10	CA_CECUM	CA_CECUM	FALSE	CA_CECUM	Cecum
317	2	1	0.996134	56	translational GTPase TypA	T370_RS0104930	FALSE	T370_RS0104930	B. Wadsworthia
318	4	1	0.999677	25	hypothetical protein	T370_RS0118435	FALSE	T370_RS0118435	B. Wadsworthia
319	3	0	0	65	TDCA_LIVER	TDCA_LIVER	FALSE	TDCA_LIVER	Liver
320	2	0	0	66	pyruvate formate lyase-activating protein	T370_RS0117380	FALSE	T370_RS0117380	B. Wadsworthia
321	17	1	0.997469	47	branched-chain amino acid ABC transporter permease	T370_RS0103120	FALSE	T370_RS0103120	B. Wadsworthia
322	2	0	0	67	TLCA_LIVER	TLCA_LIVER	FALSE	TLCA_LIVER	Liver
323	4	1	0.999869	16	amino acid permease	T370_RS0113745	FALSE	T370_RS0113745	B. Wadsworthia
324	9	1	0.936939	57	lactate permease	T370_RS0112725	FALSE	T370_RS0112725	B. Wadsworthia
325	4	1	0.999869	17	pyrroline-5-carboxylate reductase	T370_RS0111855	FALSE	T370_RS0111855	B. Wadsworthia
326	5	1	0.924883	58	ABC transporter substrate-binding protein	T370_RS0101530	FALSE	T370_RS0101530	B. Wadsworthia
327	2	0	0	68	multidrug transporter MatE	T370_RS0119755	FALSE	T370_RS0119755	B. Wadsworthia
328	3	1	0.996673	55	FAD-binding oxidoreductase	T370_RS0100785	FALSE	T370_RS0100785	B. Wadsworthia
329	2	1	0.999999	3	ATP-dependent helicase HrpB	T370_RS0117735	FALSE	T370_RS0117735	B. Wadsworthia
330	1	0	0.0916159	60	C4-dicarboxylate ABC transporter	T370_RS0105025	FALSE	T370_RS0105025	B. Wadsworthia
333	2	1	0.999992	5	hypothetical protein	T370_RS0112190	FALSE	T370_RS0112190	B. Wadsworthia
334	2	1	1	1	polyribonucleotide nucleotidyltransferase	T370_RS0112040	FALSE	T370_RS0112040	B. Wadsworthia
335	1	0	0	71	peptidase M16	T370_RS0113855	FALSE	T370_RS0113855	B. Wadsworthia
336	2	1	1	0	4Fe-4S ferredoxin	T370_RS0109270	FALSE	T370_RS0109270	B. Wadsworthia
337	1	0	0	72	ethanolamine ammonia-lyase	T370_RS0114175	FALSE	T370_RS0114175	B. Wadsworthia
338	1	0	0	73	O-acetylhomoserine aminocarboxypropyltransferase	T370_RS0118745	FALSE	T370_RS0118745	B. Wadsworthia
339	2	1	0.999993	4	hypothetical protein	T370_RS0111850	FALSE	T370_RS0111850	B. Wadsworthia
340	2	1	0.999999	2	glycosyl transferase family 2	T370_RS0108635	FALSE	T370_RS0108635	B. Wadsworthia
341	1	1	0.909365	59	TCA_SERUM	TCA_SERUM	FALSE	TCA_SERUM	Serum
342	1	0	0.0906346	62	aspartate aminotransferase	T370_RS0116930	FALSE	T370_RS0116930	B. Wadsworthia
343	1	0	0.0911714	61	hypothetical protein	T370_RS0118135	FALSE	T370_RS0118135	B. Wadsworthia

## Sheet: BuniControlNetworkTable
Bacteroides uniformis Control Network
SUID	Correlation	CorrProb	Direction	Feature1_mean	Feature2_mean	interaction	Key	name	Number_pairs	selected	shared interaction	shared name
284	-0.81	0.022	negative	0.07167	0.04167	interacts with	control_TCA_SERUM_CA3S_CECUM	TCA_SERUM (interacts with) CA3S_CECUM	6	FALSE	interacts with	TCA_SERUM (interacts with) CA3S_CECUM
285	0.81	0.022	positive	0.07167	0.02833	interacts with	control_TCA_SERUM_LCA_CECUM	TCA_SERUM (interacts with) LCA_CECUM	6	FALSE	interacts with	TCA_SERUM (interacts with) LCA_CECUM
286	-0.79	0.028	negative	0.07167	98.8643	interacts with	control_TCA_SERUM_chromate transporter	TCA_SERUM (interacts with) chromate transporter	6	FALSE	interacts with	TCA_SERUM (interacts with) chromate transporter
287	-0.89	0.008	negative	0.086	0.008	interacts with	control_TCA_SERUM_TCDCA_SERUM	TCA_SERUM (interacts with) TCDCA_SERUM	5	FALSE	interacts with	TCA_SERUM (interacts with) TCDCA_SERUM
288	-0.78	0.033	negative	0.02833	0.01667	interacts with	control_LCA_CECUM_TUDCA3S_CECUM	LCA_CECUM (interacts with) TUDCA3S_CECUM	6	FALSE	interacts with	LCA_CECUM (interacts with) TUDCA3S_CECUM
289	-0.77	0.038	negative	0.02833	150.54	interacts with	control_LCA_CECUM_acetyl-CoA carboxylase biotin carboxyl carrier protein subunit	LCA_CECUM (interacts with) acetyl-CoA carboxylase biotin carboxyl carrier protein subunit	6	FALSE	interacts with	LCA_CECUM (interacts with) acetyl-CoA carboxylase biotin carboxyl carrier protein subunit
290	-0.9	0.002	negative	0.005	0.07167	interacts with	control_"CA-_4,6-3-one_CECUM"_TCA_SERUM	"CA-_4,6-3-one_CECUM" (interacts with) TCA_SERUM	6	FALSE	interacts with	"CA-_4,6-3-one_CECUM" (interacts with) TCA_SERUM
291	0.88	0.005	positive	0.005	98.8643	interacts with	control_"CA-_4,6-3-one_CECUM"_chromate transporter	"CA-_4,6-3-one_CECUM" (interacts with) chromate transporter	6	FALSE	interacts with	"CA-_4,6-3-one_CECUM" (interacts with) chromate transporter
292	0.95	0	positive	0.005	0.04167	interacts with	control_"CA-_4,6-3-one_CECUM"_CA3S_CECUM	"CA-_4,6-3-one_CECUM" (interacts with) CA3S_CECUM	6	FALSE	interacts with	"CA-_4,6-3-one_CECUM" (interacts with) CA3S_CECUM
293	-0.95	0	negative	0.005	0.02833	interacts with	control_"CA-_4,6-3-one_CECUM"_LCA_CECUM	"CA-_4,6-3-one_CECUM" (interacts with) LCA_CECUM	6	FALSE	interacts with	"CA-_4,6-3-one_CECUM" (interacts with) LCA_CECUM
294	0.83	0.016	positive	0.00667	98.8643	interacts with	control_TCDCA_SERUM_chromate transporter	TCDCA_SERUM (interacts with) chromate transporter	6	FALSE	interacts with	TCDCA_SERUM (interacts with) chromate transporter
295	0.83	0.016	positive	0.00667	150.54	interacts with	control_TCDCA_SERUM_acetyl-CoA carboxylase biotin carboxyl carrier protein subunit	TCDCA_SERUM (interacts with) acetyl-CoA carboxylase biotin carboxyl carrier protein subunit	6	FALSE	interacts with	TCDCA_SERUM (interacts with) acetyl-CoA carboxylase biotin carboxyl carrier protein subunit
296	0.84	0.013	positive	0.04167	0.01667	interacts with	control_CA_CECUM_TUDCA3S_CECUM	CA_CECUM (interacts with) TUDCA3S_CECUM	6	FALSE	interacts with	CA_CECUM (interacts with) TUDCA3S_CECUM
297	0.89	0.003	positive	0.04167	0.01667	interacts with	control_CA3S_CECUM_T-_-MCA_CECUM	CA3S_CECUM (interacts with) T-_-MCA_CECUM	6	FALSE	interacts with	CA3S_CECUM (interacts with) T-_-MCA_CECUM
298	-0.9	0.003	negative	0.04167	0.02833	interacts with	control_CA3S_CECUM_LCA_CECUM	CA3S_CECUM (interacts with) LCA_CECUM	6	FALSE	interacts with	CA3S_CECUM (interacts with) LCA_CECUM
299	0.78	0.033	positive	0.345	0.02833	interacts with	control_DCA_CECUM_LCA_CECUM	DCA_CECUM (interacts with) LCA_CECUM	6	FALSE	interacts with	DCA_CECUM (interacts with) LCA_CECUM
300	-0.84	0.013	negative	0.345	0.01667	interacts with	control_DCA_CECUM_T-_-MCA_CECUM	DCA_CECUM (interacts with) T-_-MCA_CECUM	6	FALSE	interacts with	DCA_CECUM (interacts with) T-_-MCA_CECUM
301	-0.81	0.021	negative	0.345	0.04167	interacts with	control_DCA_CECUM_CA3S_CECUM	DCA_CECUM (interacts with) CA3S_CECUM	6	FALSE	interacts with	DCA_CECUM (interacts with) CA3S_CECUM

## Sheet: BuniBBRNetworkTable
Bacteroides uniformis Berberine Network
SUID	Correlation	CorrProb	Direction	Feature1_mean	Feature2_mean	interaction	Key	name	Number_pairs	selected	shared interaction	shared name
95	0.9	0.006	positive	236.29	2.156	interacts with	berberine_Total bie acids_LIVER_GUDCA3S_LIVER	Total bie acids_LIVER (interacts with) GUDCA3S_LIVER	5	FALSE	interacts with	Total bie acids_LIVER (interacts with) GUDCA3S_LIVER
96	1	0	positive	236.29	74.842	interacts with	berberine_Total bie acids_LIVER__-MCA_LIVER	Total bie acids_LIVER (interacts with) _-MCA_LIVER	5	FALSE	interacts with	Total bie acids_LIVER (interacts with) _-MCA_LIVER
97	-0.9	0.006	negative	236.29	90.4529	interacts with	berberine_Total bie acids_LIVER_chromate transporter	Total bie acids_LIVER (interacts with) chromate transporter	5	FALSE	interacts with	Total bie acids_LIVER (interacts with) chromate transporter
98	0.97	0	positive	236.29	0.902	interacts with	berberine_Total bie acids_LIVER_MDCA_LIVER	Total bie acids_LIVER (interacts with) MDCA_LIVER	5	FALSE	interacts with	Total bie acids_LIVER (interacts with) MDCA_LIVER
99	1	0	positive	236.29	1.602	interacts with	berberine_Total bie acids_LIVER_TUDCA3S_LIVER	Total bie acids_LIVER (interacts with) TUDCA3S_LIVER	5	FALSE	interacts with	Total bie acids_LIVER (interacts with) TUDCA3S_LIVER
100	0.9	0.006	positive	236.29	0.432	interacts with	berberine_Total bie acids_LIVER_CDCA_LIVER	Total bie acids_LIVER (interacts with) CDCA_LIVER	5	FALSE	interacts with	Total bie acids_LIVER (interacts with) CDCA_LIVER
101	0.9	0.006	positive	236.29	78.448	interacts with	berberine_Total bie acids_LIVER_TCA_LIVER	Total bie acids_LIVER (interacts with) TCA_LIVER	5	FALSE	interacts with	Total bie acids_LIVER (interacts with) TCA_LIVER
102	0.9	0.006	positive	236.29	3.954	interacts with	berberine_Total bie acids_LIVER_TCDCA_LIVER	Total bie acids_LIVER (interacts with) TCDCA_LIVER	5	FALSE	interacts with	Total bie acids_LIVER (interacts with) TCDCA_LIVER
103	1	0	positive	236.29	54.928	interacts with	berberine_Total bie acids_LIVER_T-_-MCA_LIVER	Total bie acids_LIVER (interacts with) T-_-MCA_LIVER	5	FALSE	interacts with	Total bie acids_LIVER (interacts with) T-_-MCA_LIVER
104	0.8	0.046	positive	236.29	7.186	interacts with	berberine_Total bie acids_LIVER_CA_LIVER	Total bie acids_LIVER (interacts with) CA_LIVER	5	FALSE	interacts with	Total bie acids_LIVER (interacts with) CA_LIVER
105	0.97	0	positive	3.954	0.902	interacts with	berberine_TCDCA_LIVER_MDCA_LIVER	TCDCA_LIVER (interacts with) MDCA_LIVER	5	FALSE	interacts with	TCDCA_LIVER (interacts with) MDCA_LIVER
106	-1	0	negative	3.954	90.4529	interacts with	berberine_TCDCA_LIVER_chromate transporter	TCDCA_LIVER (interacts with) chromate transporter	5	FALSE	interacts with	TCDCA_LIVER (interacts with) chromate transporter
107	1	0	positive	3.954	2.156	interacts with	berberine_TCDCA_LIVER_GUDCA3S_LIVER	TCDCA_LIVER (interacts with) GUDCA3S_LIVER	5	FALSE	interacts with	TCDCA_LIVER (interacts with) GUDCA3S_LIVER
108	1	0	positive	3.954	0.432	interacts with	berberine_TCDCA_LIVER_CDCA_LIVER	TCDCA_LIVER (interacts with) CDCA_LIVER	5	FALSE	interacts with	TCDCA_LIVER (interacts with) CDCA_LIVER
109	0.9	0.006	positive	3.954	1.602	interacts with	berberine_TCDCA_LIVER_TUDCA3S_LIVER	TCDCA_LIVER (interacts with) TUDCA3S_LIVER	5	FALSE	interacts with	TCDCA_LIVER (interacts with) TUDCA3S_LIVER
110	0.9	0.006	positive	78.448	1.602	interacts with	berberine_TCA_LIVER_TUDCA3S_LIVER	TCA_LIVER (interacts with) TUDCA3S_LIVER	5	FALSE	interacts with	TCA_LIVER (interacts with) TUDCA3S_LIVER
111	1	0	positive	78.448	2.156	interacts with	berberine_TCA_LIVER_GUDCA3S_LIVER	TCA_LIVER (interacts with) GUDCA3S_LIVER	5	FALSE	interacts with	TCA_LIVER (interacts with) GUDCA3S_LIVER
112	1	0	positive	78.448	3.954	interacts with	berberine_TCA_LIVER_TCDCA_LIVER	TCA_LIVER (interacts with) TCDCA_LIVER	5	FALSE	interacts with	TCA_LIVER (interacts with) TCDCA_LIVER
113	-1	0	negative	78.448	90.4529	interacts with	berberine_TCA_LIVER_chromate transporter	TCA_LIVER (interacts with) chromate transporter	5	FALSE	interacts with	TCA_LIVER (interacts with) chromate transporter
114	0.97	0	positive	78.448	0.902	interacts with	berberine_TCA_LIVER_MDCA_LIVER	TCA_LIVER (interacts with) MDCA_LIVER	5	FALSE	interacts with	TCA_LIVER (interacts with) MDCA_LIVER
115	0.9	0.006	positive	78.448	54.928	interacts with	berberine_TCA_LIVER_T-_-MCA_LIVER	TCA_LIVER (interacts with) T-_-MCA_LIVER	5	FALSE	interacts with	TCA_LIVER (interacts with) T-_-MCA_LIVER
116	0.9	0.006	positive	78.448	7.186	interacts with	berberine_TCA_LIVER_CA_LIVER	TCA_LIVER (interacts with) CA_LIVER	5	FALSE	interacts with	TCA_LIVER (interacts with) CA_LIVER
117	1	0	positive	78.448	0.432	interacts with	berberine_TCA_LIVER_CDCA_LIVER	TCA_LIVER (interacts with) CDCA_LIVER	5	FALSE	interacts with	TCA_LIVER (interacts with) CDCA_LIVER
118	0.87	0.015	positive	0.004	185.353	interacts with	berberine_UCA_CECUM_acetyl-CoA carboxylase biotin carboxyl carrier protein subunit	UCA_CECUM (interacts with) acetyl-CoA carboxylase biotin carboxyl carrier protein subunit	5	FALSE	interacts with	UCA_CECUM (interacts with) acetyl-CoA carboxylase biotin carboxyl carrier protein subunit
119	1	0	positive	4.574	0.094	interacts with	berberine_Total bie acids_CECUM_7-oxo-CA_CECUM	Total bie acids_CECUM (interacts with) 7-oxo-CA_CECUM	5	FALSE	interacts with	Total bie acids_CECUM (interacts with) 7-oxo-CA_CECUM
120	0.97	0	positive	4.574	0.036	interacts with	berberine_Total bie acids_CECUM_TUDCA3S_CECUM	Total bie acids_CECUM (interacts with) TUDCA3S_CECUM	5	FALSE	interacts with	Total bie acids_CECUM (interacts with) TUDCA3S_CECUM
121	0.97	0	positive	4.574	0.022	interacts with	berberine_Total bie acids_CECUM_T-_-MCA_CECUM	Total bie acids_CECUM (interacts with) T-_-MCA_CECUM	5	FALSE	interacts with	Total bie acids_CECUM (interacts with) T-_-MCA_CECUM
122	1	0	positive	4.574	0.314	interacts with	berberine_Total bie acids_CECUM_CA_CECUM	Total bie acids_CECUM (interacts with) CA_CECUM	5	FALSE	interacts with	Total bie acids_CECUM (interacts with) CA_CECUM
123	0.8	0.046	positive	4.574	185.353	interacts with	berberine_Total bie acids_CECUM_acetyl-CoA carboxylase biotin carboxyl carrier protein subunit	Total bie acids_CECUM (interacts with) acetyl-CoA carboxylase biotin carboxyl carrier protein subunit	5	FALSE	interacts with	Total bie acids_CECUM (interacts with) acetyl-CoA carboxylase biotin carboxyl carrier protein subunit
124	0.9	0.006	positive	4.574	1.212	interacts with	berberine_Total bie acids_CECUM_DCA_CECUM	Total bie acids_CECUM (interacts with) DCA_CECUM	5	FALSE	interacts with	Total bie acids_CECUM (interacts with) DCA_CECUM
125	0.89	0.007	positive	4.574	0.01	interacts with	berberine_Total bie acids_CECUM_3-oxo-DCA_CECUM	Total bie acids_CECUM (interacts with) 3-oxo-DCA_CECUM	5	FALSE	interacts with	Total bie acids_CECUM (interacts with) 3-oxo-DCA_CECUM
126	0.87	0.015	positive	4.574	0.004	interacts with	berberine_Total bie acids_CECUM_UCA_CECUM	Total bie acids_CECUM (interacts with) UCA_CECUM	5	FALSE	interacts with	Total bie acids_CECUM (interacts with) UCA_CECUM
127	1	0	positive	4.574	2.572	interacts with	berberine_Total bie acids_CECUM__-MCA_CECUM	Total bie acids_CECUM (interacts with) _-MCA_CECUM	5	FALSE	interacts with	Total bie acids_CECUM (interacts with) _-MCA_CECUM
128	0.97	0	positive	4.574	0.018	interacts with	berberine_Total bie acids_CECUM_MDCA_CECUM	Total bie acids_CECUM (interacts with) MDCA_CECUM	5	FALSE	interacts with	Total bie acids_CECUM (interacts with) MDCA_CECUM
129	0.97	0	positive	0.902	0.432	interacts with	berberine_MDCA_LIVER_CDCA_LIVER	MDCA_LIVER (interacts with) CDCA_LIVER	5	FALSE	interacts with	MDCA_LIVER (interacts with) CDCA_LIVER
130	-0.97	0	negative	0.902	90.4529	interacts with	berberine_MDCA_LIVER_chromate transporter	MDCA_LIVER (interacts with) chromate transporter	5	FALSE	interacts with	MDCA_LIVER (interacts with) chromate transporter
131	-1	0	negative	0.432	90.4529	interacts with	berberine_CDCA_LIVER_chromate transporter	CDCA_LIVER (interacts with) chromate transporter	5	FALSE	interacts with	CDCA_LIVER (interacts with) chromate transporter
132	-0.9	0.006	negative	1.602	90.4529	interacts with	berberine_TUDCA3S_LIVER_chromate transporter	TUDCA3S_LIVER (interacts with) chromate transporter	5	FALSE	interacts with	TUDCA3S_LIVER (interacts with) chromate transporter
133	0.97	0	positive	1.602	0.902	interacts with	berberine_TUDCA3S_LIVER_MDCA_LIVER	TUDCA3S_LIVER (interacts with) MDCA_LIVER	5	FALSE	interacts with	TUDCA3S_LIVER (interacts with) MDCA_LIVER
134	0.9	0.006	positive	1.602	0.432	interacts with	berberine_TUDCA3S_LIVER_CDCA_LIVER	TUDCA3S_LIVER (interacts with) CDCA_LIVER	5	FALSE	interacts with	TUDCA3S_LIVER (interacts with) CDCA_LIVER
135	1	0	positive	2.156	0.432	interacts with	berberine_GUDCA3S_LIVER_CDCA_LIVER	GUDCA3S_LIVER (interacts with) CDCA_LIVER	5	FALSE	interacts with	GUDCA3S_LIVER (interacts with) CDCA_LIVER
136	0.9	0.006	positive	2.156	1.602	interacts with	berberine_GUDCA3S_LIVER_TUDCA3S_LIVER	GUDCA3S_LIVER (interacts with) TUDCA3S_LIVER	5	FALSE	interacts with	GUDCA3S_LIVER (interacts with) TUDCA3S_LIVER
137	0.97	0	positive	2.156	0.902	interacts with	berberine_GUDCA3S_LIVER_MDCA_LIVER	GUDCA3S_LIVER (interacts with) MDCA_LIVER	5	FALSE	interacts with	GUDCA3S_LIVER (interacts with) MDCA_LIVER
138	-1	0	negative	2.156	90.4529	interacts with	berberine_GUDCA3S_LIVER_chromate transporter	GUDCA3S_LIVER (interacts with) chromate transporter	5	FALSE	interacts with	GUDCA3S_LIVER (interacts with) chromate transporter
139	0.87	0.015	positive	0.094	0.004	interacts with	berberine_7-oxo-CA_CECUM_UCA_CECUM	7-oxo-CA_CECUM (interacts with) UCA_CECUM	5	FALSE	interacts with	7-oxo-CA_CECUM (interacts with) UCA_CECUM
140	0.8	0.046	positive	0.094	185.353	interacts with	berberine_7-oxo-CA_CECUM_acetyl-CoA carboxylase biotin carboxyl carrier protein subunit	7-oxo-CA_CECUM (interacts with) acetyl-CoA carboxylase biotin carboxyl carrier protein subunit	5	FALSE	interacts with	7-oxo-CA_CECUM (interacts with) acetyl-CoA carboxylase biotin carboxyl carrier protein subunit
141	0.97	0	positive	0.094	0.022	interacts with	berberine_7-oxo-CA_CECUM_T-_-MCA_CECUM	7-oxo-CA_CECUM (interacts with) T-_-MCA_CECUM	5	FALSE	interacts with	7-oxo-CA_CECUM (interacts with) T-_-MCA_CECUM
142	0.89	0.007	positive	0.094	0.01	interacts with	berberine_7-oxo-CA_CECUM_3-oxo-DCA_CECUM	7-oxo-CA_CECUM (interacts with) 3-oxo-DCA_CECUM	5	FALSE	interacts with	7-oxo-CA_CECUM (interacts with) 3-oxo-DCA_CECUM
143	0.97	0	positive	0.094	0.036	interacts with	berberine_7-oxo-CA_CECUM_TUDCA3S_CECUM	7-oxo-CA_CECUM (interacts with) TUDCA3S_CECUM	5	FALSE	interacts with	7-oxo-CA_CECUM (interacts with) TUDCA3S_CECUM
144	0.97	0	positive	0.094	0.018	interacts with	berberine_7-oxo-CA_CECUM_MDCA_CECUM	7-oxo-CA_CECUM (interacts with) MDCA_CECUM	5	FALSE	interacts with	7-oxo-CA_CECUM (interacts with) MDCA_CECUM
145	0.9	0.006	positive	1.212	0.314	interacts with	berberine_DCA_CECUM_CA_CECUM	DCA_CECUM (interacts with) CA_CECUM	5	FALSE	interacts with	DCA_CECUM (interacts with) CA_CECUM
146	0.9	0.006	positive	1.212	0.094	interacts with	berberine_DCA_CECUM_7-oxo-CA_CECUM	DCA_CECUM (interacts with) 7-oxo-CA_CECUM	5	FALSE	interacts with	DCA_CECUM (interacts with) 7-oxo-CA_CECUM
147	0.82	0.034	positive	1.212	0.022	interacts with	berberine_DCA_CECUM_T-_-MCA_CECUM	DCA_CECUM (interacts with) T-_-MCA_CECUM	5	FALSE	interacts with	DCA_CECUM (interacts with) T-_-MCA_CECUM
148	0.97	0	positive	1.212	0.036	interacts with	berberine_DCA_CECUM_TUDCA3S_CECUM	DCA_CECUM (interacts with) TUDCA3S_CECUM	5	FALSE	interacts with	DCA_CECUM (interacts with) TUDCA3S_CECUM
149	0.89	0.007	positive	1.212	0.01	interacts with	berberine_DCA_CECUM_3-oxo-DCA_CECUM	DCA_CECUM (interacts with) 3-oxo-DCA_CECUM	5	FALSE	interacts with	DCA_CECUM (interacts with) 3-oxo-DCA_CECUM
150	0.97	0	positive	1.212	0.018	interacts with	berberine_DCA_CECUM_MDCA_CECUM	DCA_CECUM (interacts with) MDCA_CECUM	5	FALSE	interacts with	DCA_CECUM (interacts with) MDCA_CECUM
151	0.87	0.015	positive	0.314	0.004	interacts with	berberine_CA_CECUM_UCA_CECUM	CA_CECUM (interacts with) UCA_CECUM	5	FALSE	interacts with	CA_CECUM (interacts with) UCA_CECUM
152	0.97	0	positive	0.314	0.036	interacts with	berberine_CA_CECUM_TUDCA3S_CECUM	CA_CECUM (interacts with) TUDCA3S_CECUM	5	FALSE	interacts with	CA_CECUM (interacts with) TUDCA3S_CECUM
153	0.97	0	positive	0.314	0.022	interacts with	berberine_CA_CECUM_T-_-MCA_CECUM	CA_CECUM (interacts with) T-_-MCA_CECUM	5	FALSE	interacts with	CA_CECUM (interacts with) T-_-MCA_CECUM
154	1	0	positive	0.314	0.094	interacts with	berberine_CA_CECUM_7-oxo-CA_CECUM	CA_CECUM (interacts with) 7-oxo-CA_CECUM	5	FALSE	interacts with	CA_CECUM (interacts with) 7-oxo-CA_CECUM
155	0.8	0.046	positive	0.314	185.353	interacts with	berberine_CA_CECUM_acetyl-CoA carboxylase biotin carboxyl carrier protein subunit	CA_CECUM (interacts with) acetyl-CoA carboxylase biotin carboxyl carrier protein subunit	5	FALSE	interacts with	CA_CECUM (interacts with) acetyl-CoA carboxylase biotin carboxyl carrier protein subunit
156	0.97	0	positive	0.314	0.018	interacts with	berberine_CA_CECUM_MDCA_CECUM	CA_CECUM (interacts with) MDCA_CECUM	5	FALSE	interacts with	CA_CECUM (interacts with) MDCA_CECUM
157	0.89	0.007	positive	0.314	0.01	interacts with	berberine_CA_CECUM_3-oxo-DCA_CECUM	CA_CECUM (interacts with) 3-oxo-DCA_CECUM	5	FALSE	interacts with	CA_CECUM (interacts with) 3-oxo-DCA_CECUM
158	0.87	0.013	positive	7.186	0.902	interacts with	berberine_CA_LIVER_MDCA_LIVER	CA_LIVER (interacts with) MDCA_LIVER	5	FALSE	interacts with	CA_LIVER (interacts with) MDCA_LIVER
159	0.8	0.046	positive	7.186	1.602	interacts with	berberine_CA_LIVER_TUDCA3S_LIVER	CA_LIVER (interacts with) TUDCA3S_LIVER	5	FALSE	interacts with	CA_LIVER (interacts with) TUDCA3S_LIVER
160	-0.9	0.006	negative	7.186	90.4529	interacts with	berberine_CA_LIVER_chromate transporter	CA_LIVER (interacts with) chromate transporter	5	FALSE	interacts with	CA_LIVER (interacts with) chromate transporter
161	0.9	0.006	positive	7.186	0.432	interacts with	berberine_CA_LIVER_CDCA_LIVER	CA_LIVER (interacts with) CDCA_LIVER	5	FALSE	interacts with	CA_LIVER (interacts with) CDCA_LIVER
162	-0.8	0.046	negative	7.186	2.572	interacts with	berberine_CA_LIVER__-MCA_CECUM	CA_LIVER (interacts with) _-MCA_CECUM	5	FALSE	interacts with	CA_LIVER (interacts with) _-MCA_CECUM
163	-0.9	0.006	negative	7.186	1.212	interacts with	berberine_CA_LIVER_DCA_CECUM	CA_LIVER (interacts with) DCA_CECUM	5	FALSE	interacts with	CA_LIVER (interacts with) DCA_CECUM
164	0.9	0.006	positive	7.186	3.954	interacts with	berberine_CA_LIVER_TCDCA_LIVER	CA_LIVER (interacts with) TCDCA_LIVER	5	FALSE	interacts with	CA_LIVER (interacts with) TCDCA_LIVER
165	-0.8	0.046	negative	7.186	0.314	interacts with	berberine_CA_LIVER_CA_CECUM	CA_LIVER (interacts with) CA_CECUM	5	FALSE	interacts with	CA_LIVER (interacts with) CA_CECUM
166	-0.8	0.046	negative	7.186	4.574	interacts with	berberine_CA_LIVER_Total bie acids_CECUM	CA_LIVER (interacts with) Total bie acids_CECUM	5	FALSE	interacts with	CA_LIVER (interacts with) Total bie acids_CECUM
167	0.89	0.007	positive	7.186	0.05	interacts with	berberine_CA_LIVER_GCA_LIVER	CA_LIVER (interacts with) GCA_LIVER	5	FALSE	interacts with	CA_LIVER (interacts with) GCA_LIVER
168	-0.87	0.013	negative	7.186	0.036	interacts with	berberine_CA_LIVER_TUDCA3S_CECUM	CA_LIVER (interacts with) TUDCA3S_CECUM	5	FALSE	interacts with	CA_LIVER (interacts with) TUDCA3S_CECUM
169	0.9	0.006	positive	7.186	2.156	interacts with	berberine_CA_LIVER_GUDCA3S_LIVER	CA_LIVER (interacts with) GUDCA3S_LIVER	5	FALSE	interacts with	CA_LIVER (interacts with) GUDCA3S_LIVER
170	-0.87	0.013	negative	7.186	0.018	interacts with	berberine_CA_LIVER_MDCA_CECUM	CA_LIVER (interacts with) MDCA_CECUM	5	FALSE	interacts with	CA_LIVER (interacts with) MDCA_CECUM
171	-0.8	0.046	negative	7.186	0.094	interacts with	berberine_CA_LIVER_7-oxo-CA_CECUM	CA_LIVER (interacts with) 7-oxo-CA_CECUM	5	FALSE	interacts with	CA_LIVER (interacts with) 7-oxo-CA_CECUM
172	0.97	0	positive	2.572	0.022	interacts with	berberine__-MCA_CECUM_T-_-MCA_CECUM	_-MCA_CECUM (interacts with) T-_-MCA_CECUM	5	FALSE	interacts with	_-MCA_CECUM (interacts with) T-_-MCA_CECUM
173	0.89	0.007	positive	2.572	0.01	interacts with	berberine__-MCA_CECUM_3-oxo-DCA_CECUM	_-MCA_CECUM (interacts with) 3-oxo-DCA_CECUM	5	FALSE	interacts with	_-MCA_CECUM (interacts with) 3-oxo-DCA_CECUM
174	1	0	positive	2.572	0.094	interacts with	berberine__-MCA_CECUM_7-oxo-CA_CECUM	_-MCA_CECUM (interacts with) 7-oxo-CA_CECUM	5	FALSE	interacts with	_-MCA_CECUM (interacts with) 7-oxo-CA_CECUM
175	0.8	0.046	positive	2.572	185.353	interacts with	berberine__-MCA_CECUM_acetyl-CoA carboxylase biotin carboxyl carrier protein subunit	_-MCA_CECUM (interacts with) acetyl-CoA carboxylase biotin carboxyl carrier protein subunit	5	FALSE	interacts with	_-MCA_CECUM (interacts with) acetyl-CoA carboxylase biotin carboxyl carrier protein subunit
176	0.9	0.006	positive	2.572	1.212	interacts with	berberine__-MCA_CECUM_DCA_CECUM	_-MCA_CECUM (interacts with) DCA_CECUM	5	FALSE	interacts with	_-MCA_CECUM (interacts with) DCA_CECUM
177	1	0	positive	2.572	0.314	interacts with	berberine__-MCA_CECUM_CA_CECUM	_-MCA_CECUM (interacts with) CA_CECUM	5	FALSE	interacts with	_-MCA_CECUM (interacts with) CA_CECUM
178	0.97	0	positive	2.572	0.036	interacts with	berberine__-MCA_CECUM_TUDCA3S_CECUM	_-MCA_CECUM (interacts with) TUDCA3S_CECUM	5	FALSE	interacts with	_-MCA_CECUM (interacts with) TUDCA3S_CECUM
179	0.87	0.015	positive	2.572	0.004	interacts with	berberine__-MCA_CECUM_UCA_CECUM	_-MCA_CECUM (interacts with) UCA_CECUM	5	FALSE	interacts with	_-MCA_CECUM (interacts with) UCA_CECUM
180	0.97	0	positive	2.572	0.018	interacts with	berberine__-MCA_CECUM_MDCA_CECUM	_-MCA_CECUM (interacts with) MDCA_CECUM	5	FALSE	interacts with	_-MCA_CECUM (interacts with) MDCA_CECUM
181	-0.89	0.007	negative	0.05	185.353	interacts with	berberine_GCA_LIVER_acetyl-CoA carboxylase biotin carboxyl carrier protein subunit	GCA_LIVER (interacts with) acetyl-CoA carboxylase biotin carboxyl carrier protein subunit	5	FALSE	interacts with	GCA_LIVER (interacts with) acetyl-CoA carboxylase biotin carboxyl carrier protein subunit
182	-0.8	0.045	negative	0.05	0.018	interacts with	berberine_GCA_LIVER_MDCA_CECUM	GCA_LIVER (interacts with) MDCA_CECUM	5	FALSE	interacts with	GCA_LIVER (interacts with) MDCA_CECUM
183	0.92	0.003	positive	0.036	0.022	interacts with	berberine_TUDCA3S_CECUM_T-_-MCA_CECUM	TUDCA3S_CECUM (interacts with) T-_-MCA_CECUM	5	FALSE	interacts with	TUDCA3S_CECUM (interacts with) T-_-MCA_CECUM
184	0.92	0.003	positive	0.036	0.01	interacts with	berberine_TUDCA3S_CECUM_3-oxo-DCA_CECUM	TUDCA3S_CECUM (interacts with) 3-oxo-DCA_CECUM	5	FALSE	interacts with	TUDCA3S_CECUM (interacts with) 3-oxo-DCA_CECUM
185	1	0	positive	0.036	0.018	interacts with	berberine_TUDCA3S_CECUM_MDCA_CECUM	TUDCA3S_CECUM (interacts with) MDCA_CECUM	5	FALSE	interacts with	TUDCA3S_CECUM (interacts with) MDCA_CECUM
186	-0.8	0.045	negative	0.036	0.05	interacts with	berberine_TUDCA3S_CECUM_GCA_LIVER	TUDCA3S_CECUM (interacts with) GCA_LIVER	5	FALSE	interacts with	TUDCA3S_CECUM (interacts with) GCA_LIVER
187	0.9	0.006	positive	54.928	0.432	interacts with	berberine_T-_-MCA_LIVER_CDCA_LIVER	T-_-MCA_LIVER (interacts with) CDCA_LIVER	5	FALSE	interacts with	T-_-MCA_LIVER (interacts with) CDCA_LIVER
188	1	0	positive	54.928	1.602	interacts with	berberine_T-_-MCA_LIVER_TUDCA3S_LIVER	T-_-MCA_LIVER (interacts with) TUDCA3S_LIVER	5	FALSE	interacts with	T-_-MCA_LIVER (interacts with) TUDCA3S_LIVER
189	0.9	0.006	positive	54.928	3.954	interacts with	berberine_T-_-MCA_LIVER_TCDCA_LIVER	T-_-MCA_LIVER (interacts with) TCDCA_LIVER	5	FALSE	interacts with	T-_-MCA_LIVER (interacts with) TCDCA_LIVER
190	0.97	0	positive	54.928	0.902	interacts with	berberine_T-_-MCA_LIVER_MDCA_LIVER	T-_-MCA_LIVER (interacts with) MDCA_LIVER	5	FALSE	interacts with	T-_-MCA_LIVER (interacts with) MDCA_LIVER
191	0.8	0.046	positive	54.928	7.186	interacts with	berberine_T-_-MCA_LIVER_CA_LIVER	T-_-MCA_LIVER (interacts with) CA_LIVER	5	FALSE	interacts with	T-_-MCA_LIVER (interacts with) CA_LIVER
192	0.9	0.006	positive	54.928	2.156	interacts with	berberine_T-_-MCA_LIVER_GUDCA3S_LIVER	T-_-MCA_LIVER (interacts with) GUDCA3S_LIVER	5	FALSE	interacts with	T-_-MCA_LIVER (interacts with) GUDCA3S_LIVER
193	-0.9	0.006	negative	54.928	90.4529	interacts with	berberine_T-_-MCA_LIVER_chromate transporter	T-_-MCA_LIVER (interacts with) chromate transporter	5	FALSE	interacts with	T-_-MCA_LIVER (interacts with) chromate transporter
194	0.9	0.006	positive	74.842	2.156	interacts with	berberine__-MCA_LIVER_GUDCA3S_LIVER	_-MCA_LIVER (interacts with) GUDCA3S_LIVER	5	FALSE	interacts with	_-MCA_LIVER (interacts with) GUDCA3S_LIVER
195	1	0	positive	74.842	1.602	interacts with	berberine__-MCA_LIVER_TUDCA3S_LIVER	_-MCA_LIVER (interacts with) TUDCA3S_LIVER	5	FALSE	interacts with	_-MCA_LIVER (interacts with) TUDCA3S_LIVER
196	0.9	0.006	positive	74.842	78.448	interacts with	berberine__-MCA_LIVER_TCA_LIVER	_-MCA_LIVER (interacts with) TCA_LIVER	5	FALSE	interacts with	_-MCA_LIVER (interacts with) TCA_LIVER
197	0.8	0.046	positive	74.842	7.186	interacts with	berberine__-MCA_LIVER_CA_LIVER	_-MCA_LIVER (interacts with) CA_LIVER	5	FALSE	interacts with	_-MCA_LIVER (interacts with) CA_LIVER
198	0.9	0.006	positive	74.842	3.954	interacts with	berberine__-MCA_LIVER_TCDCA_LIVER	_-MCA_LIVER (interacts with) TCDCA_LIVER	5	FALSE	interacts with	_-MCA_LIVER (interacts with) TCDCA_LIVER
199	0.97	0	positive	74.842	0.902	interacts with	berberine__-MCA_LIVER_MDCA_LIVER	_-MCA_LIVER (interacts with) MDCA_LIVER	5	FALSE	interacts with	_-MCA_LIVER (interacts with) MDCA_LIVER
200	-0.9	0.006	negative	74.842	90.4529	interacts with	berberine__-MCA_LIVER_chromate transporter	_-MCA_LIVER (interacts with) chromate transporter	5	FALSE	interacts with	_-MCA_LIVER (interacts with) chromate transporter
201	0.9	0.006	positive	74.842	0.432	interacts with	berberine__-MCA_LIVER_CDCA_LIVER	_-MCA_LIVER (interacts with) CDCA_LIVER	5	FALSE	interacts with	_-MCA_LIVER (interacts with) CDCA_LIVER
202	1	0	positive	74.842	54.928	interacts with	berberine__-MCA_LIVER_T-_-MCA_LIVER	_-MCA_LIVER (interacts with) T-_-MCA_LIVER	5	FALSE	interacts with	_-MCA_LIVER (interacts with) T-_-MCA_LIVER

## Sheet: BvulgControlNetworkTable
Bacteroides vulgatus Control Network
SUID	Correlation	CorrProb	Direction	Feature1_mean	Feature2_mean	interaction	Key	name	Number_pairs	selected	shared interaction	shared name
655	1	0	positive	8.0034	30.5556	interacts with	control_BVU_RS12365_BVU_RS12385	BVU_RS12365 (interacts with) BVU_RS12385	5	FALSE	interacts with	BVU_RS12365 (interacts with) BVU_RS12385
656	-0.93	0.001	negative	6.6695	47.5802	interacts with	control_BVU_RS12365_BVU_RS19780	BVU_RS12365 (interacts with) BVU_RS19780	6	FALSE	interacts with	BVU_RS12365 (interacts with) BVU_RS19780
657	-0.93	0.001	negative	6.6695	625.2	interacts with	control_BVU_RS12365_BVU_RS19990	BVU_RS12365 (interacts with) BVU_RS19990	6	FALSE	interacts with	BVU_RS12365 (interacts with) BVU_RS19990
658	-0.93	0.001	negative	6.6695	59.9873	interacts with	control_BVU_RS12365_BVU_RS15395	BVU_RS12365 (interacts with) BVU_RS15395	6	FALSE	interacts with	BVU_RS12365 (interacts with) BVU_RS15395
659	-0.93	0.001	negative	6.6695	266.393	interacts with	control_BVU_RS12365_BVU_RS12250	BVU_RS12365 (interacts with) BVU_RS12250	6	FALSE	interacts with	BVU_RS12365 (interacts with) BVU_RS12250
660	-0.99	0	negative	6.6695	61.4362	interacts with	control_BVU_RS12365_BVU_RS01235	BVU_RS12365 (interacts with) BVU_RS01235	6	FALSE	interacts with	BVU_RS12365 (interacts with) BVU_RS01235
661	-0.93	0.001	negative	6.6695	181.748	interacts with	control_BVU_RS12365_BVU_RS01265	BVU_RS12365 (interacts with) BVU_RS01265	6	FALSE	interacts with	BVU_RS12365 (interacts with) BVU_RS01265
662	-0.99	0	negative	6.6695	91.5384	interacts with	control_BVU_RS12365_BVU_RS10945	BVU_RS12365 (interacts with) BVU_RS10945	6	FALSE	interacts with	BVU_RS12365 (interacts with) BVU_RS10945
663	-0.93	0.001	negative	6.6695	106.403	interacts with	control_BVU_RS12365_BVU_RS19810	BVU_RS12365 (interacts with) BVU_RS19810	6	FALSE	interacts with	BVU_RS12365 (interacts with) BVU_RS19810
664	-0.94	0	negative	25.463	59.9873	interacts with	control_BVU_RS12385_BVU_RS15395	BVU_RS12385 (interacts with) BVU_RS15395	6	FALSE	interacts with	BVU_RS12385 (interacts with) BVU_RS15395
665	-1	0	negative	25.463	91.5384	interacts with	control_BVU_RS12385_BVU_RS10945	BVU_RS12385 (interacts with) BVU_RS10945	6	FALSE	interacts with	BVU_RS12385 (interacts with) BVU_RS10945
666	-0.94	0	negative	25.463	47.5802	interacts with	control_BVU_RS12385_BVU_RS19780	BVU_RS12385 (interacts with) BVU_RS19780	6	FALSE	interacts with	BVU_RS12385 (interacts with) BVU_RS19780
667	-0.94	0	negative	25.463	625.2	interacts with	control_BVU_RS12385_BVU_RS19990	BVU_RS12385 (interacts with) BVU_RS19990	6	FALSE	interacts with	BVU_RS12385 (interacts with) BVU_RS19990
668	0.95	0	positive	0.005	0.04167	interacts with	control_"CA-_4,6-3-one_CECUM"_CA3S_CECUM	"CA-_4,6-3-one_CECUM" (interacts with) CA3S_CECUM	6	FALSE	interacts with	"CA-_4,6-3-one_CECUM" (interacts with) CA3S_CECUM
669	-0.95	0	negative	0.005	0.02833	interacts with	control_"CA-_4,6-3-one_CECUM"_LCA_CECUM	"CA-_4,6-3-one_CECUM" (interacts with) LCA_CECUM	6	FALSE	interacts with	"CA-_4,6-3-one_CECUM" (interacts with) LCA_CECUM
670	0.93	0.001	positive	0.04167	37.9957	interacts with	control_CA3S_CECUM_BVU_RS12840	CA3S_CECUM (interacts with) BVU_RS12840	6	FALSE	interacts with	CA3S_CECUM (interacts with) BVU_RS12840
671	0.93	0.001	positive	0.04167	55.7088	interacts with	control_CA3S_CECUM_BVU_RS03005	CA3S_CECUM (interacts with) BVU_RS03005	6	FALSE	interacts with	CA3S_CECUM (interacts with) BVU_RS03005
672	0.94	0	positive	115.864	84.0643	interacts with	control_BVU_RS20770_BVU_RS10910	BVU_RS20770 (interacts with) BVU_RS10910	6	FALSE	interacts with	BVU_RS20770 (interacts with) BVU_RS10910
673	0.94	0	positive	290.487	5.05333	interacts with	control_Total bie acids_LIVER_T-_-MCA_LIVER	Total bie acids_LIVER (interacts with) T-_-MCA_LIVER	6	FALSE	interacts with	Total bie acids_LIVER (interacts with) T-_-MCA_LIVER
674	-0.94	0	negative	290.487	54.0684	interacts with	control_Total bie acids_LIVER_BVU_RS11445	Total bie acids_LIVER (interacts with) BVU_RS11445	6	FALSE	interacts with	Total bie acids_LIVER (interacts with) BVU_RS11445
675	0.94	0	positive	290.487	12.2487	interacts with	control_Total bie acids_LIVER_BVU_RS12390	Total bie acids_LIVER (interacts with) BVU_RS12390	6	FALSE	interacts with	Total bie acids_LIVER (interacts with) BVU_RS12390
676	0.94	0	positive	290.487	55.7128	interacts with	control_Total bie acids_LIVER_BVU_RS17905	Total bie acids_LIVER (interacts with) BVU_RS17905	6	FALSE	interacts with	Total bie acids_LIVER (interacts with) BVU_RS17905
677	0.94	0	positive	290.487	115.23	interacts with	control_Total bie acids_LIVER_BVU_RS17250	Total bie acids_LIVER (interacts with) BVU_RS17250	6	FALSE	interacts with	Total bie acids_LIVER (interacts with) BVU_RS17250
678	0.94	0	positive	93.9967	115.23	interacts with	control_T-_-MCA_LIVER_BVU_RS17250	T-_-MCA_LIVER (interacts with) BVU_RS17250	6	FALSE	interacts with	T-_-MCA_LIVER (interacts with) BVU_RS17250
679	0.94	0	positive	5.05333	2.09667	interacts with	control_T-_-MCA_LIVER_GUDCA3S_LIVER	T-_-MCA_LIVER (interacts with) GUDCA3S_LIVER	6	FALSE	interacts with	T-_-MCA_LIVER (interacts with) GUDCA3S_LIVER
680	0.94	0	positive	5.05333	3.95333	interacts with	control_T-_-MCA_LIVER_TCDCA_LIVER	T-_-MCA_LIVER (interacts with) TCDCA_LIVER	6	FALSE	interacts with	T-_-MCA_LIVER (interacts with) TCDCA_LIVER
681	0.94	0	positive	93.9967	55.7128	interacts with	control_T-_-MCA_LIVER_BVU_RS17905	T-_-MCA_LIVER (interacts with) BVU_RS17905	6	FALSE	interacts with	T-_-MCA_LIVER (interacts with) BVU_RS17905
682	-0.94	0	negative	5.05333	51.2537	interacts with	control_T-_-MCA_LIVER_BVU_RS00145	T-_-MCA_LIVER (interacts with) BVU_RS00145	6	FALSE	interacts with	T-_-MCA_LIVER (interacts with) BVU_RS00145
683	0.94	0	positive	378.975	955.066	interacts with	control_BVU_RS15495_BVU_RS11470	BVU_RS15495 (interacts with) BVU_RS11470	6	FALSE	interacts with	BVU_RS15495 (interacts with) BVU_RS11470
684	1	0	positive	378.975	195.011	interacts with	control_BVU_RS15495_BVU_RS03140	BVU_RS15495 (interacts with) BVU_RS03140	6	FALSE	interacts with	BVU_RS15495 (interacts with) BVU_RS03140
685	0.94	0	positive	955.066	195.011	interacts with	control_BVU_RS11470_BVU_RS03140	BVU_RS11470 (interacts with) BVU_RS03140	6	FALSE	interacts with	BVU_RS11470 (interacts with) BVU_RS03140
686	0.94	0	positive	1.28833	84.4299	interacts with	control_Total bie acids_CECUM_BVU_RS10375	Total bie acids_CECUM (interacts with) BVU_RS10375	6	FALSE	interacts with	Total bie acids_CECUM (interacts with) BVU_RS10375
687	0.94	0	positive	1.28833	55.3628	interacts with	control_Total bie acids_CECUM_BVU_RS17890	Total bie acids_CECUM (interacts with) BVU_RS17890	6	FALSE	interacts with	Total bie acids_CECUM (interacts with) BVU_RS17890
688	-0.97	0	negative	0.07167	45.8362	interacts with	control_TCA_SERUM_BVU_RS18380	TCA_SERUM (interacts with) BVU_RS18380	6	FALSE	interacts with	TCA_SERUM (interacts with) BVU_RS18380
689	-0.97	0	negative	0.07167	51.4469	interacts with	control_TCA_SERUM_BVU_RS10180	TCA_SERUM (interacts with) BVU_RS10180	6	FALSE	interacts with	TCA_SERUM (interacts with) BVU_RS10180
690	0.94	0	positive	45.8362	83.8505	interacts with	control_BVU_RS18380_BVU_RS11455	BVU_RS18380 (interacts with) BVU_RS11455	6	FALSE	interacts with	BVU_RS18380 (interacts with) BVU_RS11455
691	0.94	0	positive	45.8362	84.0643	interacts with	control_BVU_RS18380_BVU_RS10910	BVU_RS18380 (interacts with) BVU_RS10910	6	FALSE	interacts with	BVU_RS18380 (interacts with) BVU_RS10910
692	0.99	0	positive	44.3417	203.167	interacts with	control_BVU_RS12380_BVU_RS17420	BVU_RS12380 (interacts with) BVU_RS17420	6	FALSE	interacts with	BVU_RS12380 (interacts with) BVU_RS17420
693	0.99	0	positive	44.3417	2597.11	interacts with	control_BVU_RS12380_BVU_RS03990	BVU_RS12380 (interacts with) BVU_RS03990	6	FALSE	interacts with	BVU_RS12380 (interacts with) BVU_RS03990
694	0.93	0.001	positive	44.3417	92.2938	interacts with	control_BVU_RS12380_BVU_RS09825	BVU_RS12380 (interacts with) BVU_RS09825	6	FALSE	interacts with	BVU_RS12380 (interacts with) BVU_RS09825
695	0.93	0.001	positive	44.3417	379.599	interacts with	control_BVU_RS12380_BVU_RS15635	BVU_RS12380 (interacts with) BVU_RS15635	6	FALSE	interacts with	BVU_RS12380 (interacts with) BVU_RS15635
696	0.93	0.001	positive	44.3417	448.232	interacts with	control_BVU_RS12380_BVU_RS12880	BVU_RS12380 (interacts with) BVU_RS12880	6	FALSE	interacts with	BVU_RS12380 (interacts with) BVU_RS12880
697	0.93	0.001	positive	44.3417	350.995	interacts with	control_BVU_RS12380_BVU_RS15590	BVU_RS12380 (interacts with) BVU_RS15590	6	FALSE	interacts with	BVU_RS12380 (interacts with) BVU_RS15590
698	0.93	0.001	positive	44.3417	883.293	interacts with	control_BVU_RS12380_BVU_RS05055	BVU_RS12380 (interacts with) BVU_RS05055	6	FALSE	interacts with	BVU_RS12380 (interacts with) BVU_RS05055
699	0.99	0	positive	44.3417	2781.07	interacts with	control_BVU_RS12380_BVU_RS03995	BVU_RS12380 (interacts with) BVU_RS03995	6	FALSE	interacts with	BVU_RS12380 (interacts with) BVU_RS03995
700	0.94	0	positive	203.167	2781.07	interacts with	control_BVU_RS17420_BVU_RS03995	BVU_RS17420 (interacts with) BVU_RS03995	6	FALSE	interacts with	BVU_RS17420 (interacts with) BVU_RS03995
701	1	0	positive	203.167	2597.11	interacts with	control_BVU_RS17420_BVU_RS03990	BVU_RS17420 (interacts with) BVU_RS03990	6	FALSE	interacts with	BVU_RS17420 (interacts with) BVU_RS03990
702	0.94	0	positive	203.167	92.2938	interacts with	control_BVU_RS17420_BVU_RS09825	BVU_RS17420 (interacts with) BVU_RS09825	6	FALSE	interacts with	BVU_RS17420 (interacts with) BVU_RS09825
703	0.94	0	positive	91.5384	59.9873	interacts with	control_BVU_RS10945_BVU_RS15395	BVU_RS10945 (interacts with) BVU_RS15395	6	FALSE	interacts with	BVU_RS10945 (interacts with) BVU_RS15395
704	0.94	0	positive	2.09667	12.2487	interacts with	control_GUDCA3S_LIVER_BVU_RS12390	GUDCA3S_LIVER (interacts with) BVU_RS12390	6	FALSE	interacts with	GUDCA3S_LIVER (interacts with) BVU_RS12390
705	0.94	0	positive	2.09667	236.169	interacts with	control_GUDCA3S_LIVER_BVU_RS03190	GUDCA3S_LIVER (interacts with) BVU_RS03190	6	FALSE	interacts with	GUDCA3S_LIVER (interacts with) BVU_RS03190
706	0.94	0	positive	2.09667	115.23	interacts with	control_GUDCA3S_LIVER_BVU_RS17250	GUDCA3S_LIVER (interacts with) BVU_RS17250	6	FALSE	interacts with	GUDCA3S_LIVER (interacts with) BVU_RS17250
707	0.94	0	positive	2.09667	55.7128	interacts with	control_GUDCA3S_LIVER_BVU_RS17905	GUDCA3S_LIVER (interacts with) BVU_RS17905	6	FALSE	interacts with	GUDCA3S_LIVER (interacts with) BVU_RS17905
708	0.94	0	positive	51.4469	22.8696	interacts with	control_BVU_RS10180_BVU_RS02045	BVU_RS10180 (interacts with) BVU_RS02045	6	FALSE	interacts with	BVU_RS10180 (interacts with) BVU_RS02045
709	0.94	0	positive	51.4469	40.7212	interacts with	control_BVU_RS10180_BVU_RS13525	BVU_RS10180 (interacts with) BVU_RS13525	6	FALSE	interacts with	BVU_RS10180 (interacts with) BVU_RS13525
710	0.94	0	positive	51.4469	83.8505	interacts with	control_BVU_RS10180_BVU_RS11455	BVU_RS10180 (interacts with) BVU_RS11455	6	FALSE	interacts with	BVU_RS10180 (interacts with) BVU_RS11455
711	1	0	positive	51.4469	45.8362	interacts with	control_BVU_RS10180_BVU_RS18380	BVU_RS10180 (interacts with) BVU_RS18380	6	FALSE	interacts with	BVU_RS10180 (interacts with) BVU_RS18380
712	0.94	0	positive	51.4469	84.0643	interacts with	control_BVU_RS10180_BVU_RS10910	BVU_RS10180 (interacts with) BVU_RS10910	6	FALSE	interacts with	BVU_RS10180 (interacts with) BVU_RS10910
713	0.94	0	positive	22.8696	45.8362	interacts with	control_BVU_RS02045_BVU_RS18380	BVU_RS02045 (interacts with) BVU_RS18380	6	FALSE	interacts with	BVU_RS02045 (interacts with) BVU_RS18380
714	0.94	0	positive	47.5802	91.5384	interacts with	control_BVU_RS19780_BVU_RS10945	BVU_RS19780 (interacts with) BVU_RS10945	6	FALSE	interacts with	BVU_RS19780 (interacts with) BVU_RS10945
715	1	0	positive	47.5802	59.9873	interacts with	control_BVU_RS19780_BVU_RS15395	BVU_RS19780 (interacts with) BVU_RS15395	6	FALSE	interacts with	BVU_RS19780 (interacts with) BVU_RS15395
716	1	0	positive	47.5802	625.2	interacts with	control_BVU_RS19780_BVU_RS19990	BVU_RS19780 (interacts with) BVU_RS19990	6	FALSE	interacts with	BVU_RS19780 (interacts with) BVU_RS19990
717	-0.94	0	negative	67.1767	47.0881	interacts with	control_BVU_RS17900_BVU_RS18415	BVU_RS17900 (interacts with) BVU_RS18415	6	FALSE	interacts with	BVU_RS17900 (interacts with) BVU_RS18415
718	0.93	0.001	positive	0.02833	379.599	interacts with	control_LCA_CECUM_BVU_RS15635	LCA_CECUM (interacts with) BVU_RS15635	6	FALSE	interacts with	LCA_CECUM (interacts with) BVU_RS15635
719	-0.93	0.001	negative	0.02833	1287	interacts with	control_LCA_CECUM_BVU_RS20640	LCA_CECUM (interacts with) BVU_RS20640	6	FALSE	interacts with	LCA_CECUM (interacts with) BVU_RS20640
720	0.93	0.001	positive	0.02833	350.995	interacts with	control_LCA_CECUM_BVU_RS15590	LCA_CECUM (interacts with) BVU_RS15590	6	FALSE	interacts with	LCA_CECUM (interacts with) BVU_RS15590
721	0.93	0.001	positive	0.02833	52.2153	interacts with	control_LCA_CECUM_BVU_RS16080	LCA_CECUM (interacts with) BVU_RS16080	6	FALSE	interacts with	LCA_CECUM (interacts with) BVU_RS16080
722	-0.93	0.001	negative	0.02833	37.9957	interacts with	control_LCA_CECUM_BVU_RS12840	LCA_CECUM (interacts with) BVU_RS12840	6	FALSE	interacts with	LCA_CECUM (interacts with) BVU_RS12840
723	1	0	positive	379.599	350.995	interacts with	control_BVU_RS15635_BVU_RS15590	BVU_RS15635 (interacts with) BVU_RS15590	6	FALSE	interacts with	BVU_RS15635 (interacts with) BVU_RS15590
724	0.94	0	positive	379.599	2781.07	interacts with	control_BVU_RS15635_BVU_RS03995	BVU_RS15635 (interacts with) BVU_RS03995	6	FALSE	interacts with	BVU_RS15635 (interacts with) BVU_RS03995
725	-0.94	0	negative	379.599	64.9471	interacts with	control_BVU_RS15635_BVU_RS20765	BVU_RS15635 (interacts with) BVU_RS20765	6	FALSE	interacts with	BVU_RS15635 (interacts with) BVU_RS20765
726	0.94	0	positive	379.599	52.2153	interacts with	control_BVU_RS15635_BVU_RS16080	BVU_RS15635 (interacts with) BVU_RS16080	6	FALSE	interacts with	BVU_RS15635 (interacts with) BVU_RS16080
727	0.94	0	positive	350.995	52.2153	interacts with	control_BVU_RS15590_BVU_RS16080	BVU_RS15590 (interacts with) BVU_RS16080	6	FALSE	interacts with	BVU_RS15590 (interacts with) BVU_RS16080
728	0.94	0	positive	350.995	2781.07	interacts with	control_BVU_RS15590_BVU_RS03995	BVU_RS15590 (interacts with) BVU_RS03995	6	FALSE	interacts with	BVU_RS15590 (interacts with) BVU_RS03995
729	-0.94	0	negative	18.475	83.8505	interacts with	control_BVU_RS02995_BVU_RS11455	BVU_RS02995 (interacts with) BVU_RS11455	6	FALSE	interacts with	BVU_RS02995 (interacts with) BVU_RS11455
730	0.94	0	positive	18.475	52.2153	interacts with	control_BVU_RS02995_BVU_RS16080	BVU_RS02995 (interacts with) BVU_RS16080	6	FALSE	interacts with	BVU_RS02995 (interacts with) BVU_RS16080
731	-1	0	negative	18.475	77.0034	interacts with	control_BVU_RS02995_BVU_RS08555	BVU_RS02995 (interacts with) BVU_RS08555	6	FALSE	interacts with	BVU_RS02995 (interacts with) BVU_RS08555
732	0.94	0	positive	83.8505	77.0034	interacts with	control_BVU_RS11455_BVU_RS08555	BVU_RS11455 (interacts with) BVU_RS08555	6	FALSE	interacts with	BVU_RS11455 (interacts with) BVU_RS08555
733	1	0	positive	39.8604	625.2	interacts with	control_BVU_RS10170_BVU_RS19990	BVU_RS10170 (interacts with) BVU_RS19990	6	FALSE	interacts with	BVU_RS10170 (interacts with) BVU_RS19990
734	-0.93	0.001	negative	39.8604	6.6695	interacts with	control_BVU_RS10170_BVU_RS12365	BVU_RS10170 (interacts with) BVU_RS12365	6	FALSE	interacts with	BVU_RS10170 (interacts with) BVU_RS12365
735	-0.94	0	negative	39.8604	45.3448	interacts with	control_BVU_RS10170_BVU_RS10165	BVU_RS10170 (interacts with) BVU_RS10165	6	FALSE	interacts with	BVU_RS10170 (interacts with) BVU_RS10165
736	1	0	positive	39.8604	47.5802	interacts with	control_BVU_RS10170_BVU_RS19780	BVU_RS10170 (interacts with) BVU_RS19780	6	FALSE	interacts with	BVU_RS10170 (interacts with) BVU_RS19780
737	0.94	0	positive	39.8604	21.3723	interacts with	control_BVU_RS10170_BVU_RS11895	BVU_RS10170 (interacts with) BVU_RS11895	6	FALSE	interacts with	BVU_RS10170 (interacts with) BVU_RS11895
738	1	0	positive	39.8604	59.9873	interacts with	control_BVU_RS10170_BVU_RS15395	BVU_RS10170 (interacts with) BVU_RS15395	6	FALSE	interacts with	BVU_RS10170 (interacts with) BVU_RS15395
739	0.94	0	positive	39.8604	91.5384	interacts with	control_BVU_RS10170_BVU_RS10945	BVU_RS10170 (interacts with) BVU_RS10945	6	FALSE	interacts with	BVU_RS10170 (interacts with) BVU_RS10945
740	1	0	positive	39.8604	181.748	interacts with	control_BVU_RS10170_BVU_RS01265	BVU_RS10170 (interacts with) BVU_RS01265	6	FALSE	interacts with	BVU_RS10170 (interacts with) BVU_RS01265
741	-0.94	0	negative	39.8604	25.463	interacts with	control_BVU_RS10170_BVU_RS12385	BVU_RS10170 (interacts with) BVU_RS12385	6	FALSE	interacts with	BVU_RS10170 (interacts with) BVU_RS12385
742	0.94	0	positive	625.2	91.5384	interacts with	control_BVU_RS19990_BVU_RS10945	BVU_RS19990 (interacts with) BVU_RS10945	6	FALSE	interacts with	BVU_RS19990 (interacts with) BVU_RS10945
743	1	0	positive	625.2	59.9873	interacts with	control_BVU_RS19990_BVU_RS15395	BVU_RS19990 (interacts with) BVU_RS15395	6	FALSE	interacts with	BVU_RS19990 (interacts with) BVU_RS15395
744	0.94	0	positive	61.4362	266.393	interacts with	control_BVU_RS01235_BVU_RS12250	BVU_RS01235 (interacts with) BVU_RS12250	6	FALSE	interacts with	BVU_RS01235 (interacts with) BVU_RS12250
745	0.94	0	positive	61.4362	106.403	interacts with	control_BVU_RS01235_BVU_RS19810	BVU_RS01235 (interacts with) BVU_RS19810	6	FALSE	interacts with	BVU_RS01235 (interacts with) BVU_RS19810
746	-0.94	0	negative	61.4362	25.463	interacts with	control_BVU_RS01235_BVU_RS12385	BVU_RS01235 (interacts with) BVU_RS12385	6	FALSE	interacts with	BVU_RS01235 (interacts with) BVU_RS12385
747	0.94	0	positive	61.4362	91.5384	interacts with	control_BVU_RS01235_BVU_RS10945	BVU_RS01235 (interacts with) BVU_RS10945	6	FALSE	interacts with	BVU_RS01235 (interacts with) BVU_RS10945
748	0.94	0	positive	61.4362	41.2293	interacts with	control_BVU_RS01235_BVU_RS11440	BVU_RS01235 (interacts with) BVU_RS11440	6	FALSE	interacts with	BVU_RS01235 (interacts with) BVU_RS11440
749	0.94	0	positive	79.9671	448.232	interacts with	control_BVU_RS11880_BVU_RS12880	BVU_RS11880 (interacts with) BVU_RS12880	6	FALSE	interacts with	BVU_RS11880 (interacts with) BVU_RS12880
750	0.94	0	positive	79.9671	350.995	interacts with	control_BVU_RS11880_BVU_RS15590	BVU_RS11880 (interacts with) BVU_RS15590	6	FALSE	interacts with	BVU_RS11880 (interacts with) BVU_RS15590
751	0.94	0	positive	79.9671	331.91	interacts with	control_BVU_RS11880_BVU_RS05635	BVU_RS11880 (interacts with) BVU_RS05635	6	FALSE	interacts with	BVU_RS11880 (interacts with) BVU_RS05635
752	0.99	0	positive	79.9671	44.3417	interacts with	control_BVU_RS11880_BVU_RS12380	BVU_RS11880 (interacts with) BVU_RS12380	6	FALSE	interacts with	BVU_RS11880 (interacts with) BVU_RS12380
753	0.94	0	positive	79.9671	379.599	interacts with	control_BVU_RS11880_BVU_RS15635	BVU_RS11880 (interacts with) BVU_RS15635	6	FALSE	interacts with	BVU_RS11880 (interacts with) BVU_RS15635
754	0.94	0	positive	79.9671	203.167	interacts with	control_BVU_RS11880_BVU_RS17420	BVU_RS11880 (interacts with) BVU_RS17420	6	FALSE	interacts with	BVU_RS11880 (interacts with) BVU_RS17420
755	0.94	0	positive	79.9671	2597.11	interacts with	control_BVU_RS11880_BVU_RS03990	BVU_RS11880 (interacts with) BVU_RS03990	6	FALSE	interacts with	BVU_RS11880 (interacts with) BVU_RS03990
756	1	0	positive	79.9671	2781.07	interacts with	control_BVU_RS11880_BVU_RS03995	BVU_RS11880 (interacts with) BVU_RS03995	6	FALSE	interacts with	BVU_RS11880 (interacts with) BVU_RS03995
757	0.94	0	positive	448.232	92.2938	interacts with	control_BVU_RS12880_BVU_RS09825	BVU_RS12880 (interacts with) BVU_RS09825	6	FALSE	interacts with	BVU_RS12880 (interacts with) BVU_RS09825
758	-0.94	0	negative	448.232	64.9471	interacts with	control_BVU_RS12880_BVU_RS20765	BVU_RS12880 (interacts with) BVU_RS20765	6	FALSE	interacts with	BVU_RS12880 (interacts with) BVU_RS20765
759	0.94	0	positive	448.232	2781.07	interacts with	control_BVU_RS12880_BVU_RS03995	BVU_RS12880 (interacts with) BVU_RS03995	6	FALSE	interacts with	BVU_RS12880 (interacts with) BVU_RS03995
760	0.94	0	positive	170.413	865.678	interacts with	control_BVU_RS01770_BVU_RS03850	BVU_RS01770 (interacts with) BVU_RS03850	6	FALSE	interacts with	BVU_RS01770 (interacts with) BVU_RS03850
761	0.94	0	positive	3.615	1.29167	interacts with	control__-MCA_LIVER_TUDCA3S_LIVER	_-MCA_LIVER (interacts with) TUDCA3S_LIVER	6	FALSE	interacts with	_-MCA_LIVER (interacts with) TUDCA3S_LIVER
762	0.94	0	positive	93.2983	47.0881	interacts with	control__-MCA_LIVER_BVU_RS18415	_-MCA_LIVER (interacts with) BVU_RS18415	6	FALSE	interacts with	_-MCA_LIVER (interacts with) BVU_RS18415
763	-1	0	negative	93.2983	188.441	interacts with	control__-MCA_LIVER_BVU_RS15645	_-MCA_LIVER (interacts with) BVU_RS15645	6	FALSE	interacts with	_-MCA_LIVER (interacts with) BVU_RS15645
764	-1	0	negative	93.2983	67.1767	interacts with	control__-MCA_LIVER_BVU_RS17900	_-MCA_LIVER (interacts with) BVU_RS17900	6	FALSE	interacts with	_-MCA_LIVER (interacts with) BVU_RS17900
765	0.94	0	positive	1.29167	45.3448	interacts with	control_TUDCA3S_LIVER_BVU_RS10165	TUDCA3S_LIVER (interacts with) BVU_RS10165	6	FALSE	interacts with	TUDCA3S_LIVER (interacts with) BVU_RS10165
766	0.94	0	positive	21.3723	59.9873	interacts with	control_BVU_RS11895_BVU_RS15395	BVU_RS11895 (interacts with) BVU_RS15395	6	FALSE	interacts with	BVU_RS11895 (interacts with) BVU_RS15395
767	-0.99	0	negative	21.3723	6.6695	interacts with	control_BVU_RS11895_BVU_RS12365	BVU_RS11895 (interacts with) BVU_RS12365	6	FALSE	interacts with	BVU_RS11895 (interacts with) BVU_RS12365
768	-1	0	negative	21.3723	25.463	interacts with	control_BVU_RS11895_BVU_RS12385	BVU_RS11895 (interacts with) BVU_RS12385	6	FALSE	interacts with	BVU_RS11895 (interacts with) BVU_RS12385
769	0.94	0	positive	21.3723	47.5802	interacts with	control_BVU_RS11895_BVU_RS19780	BVU_RS11895 (interacts with) BVU_RS19780	6	FALSE	interacts with	BVU_RS11895 (interacts with) BVU_RS19780
770	0.94	0	positive	21.3723	61.4362	interacts with	control_BVU_RS11895_BVU_RS01235	BVU_RS11895 (interacts with) BVU_RS01235	6	FALSE	interacts with	BVU_RS11895 (interacts with) BVU_RS01235
771	0.94	0	positive	21.3723	625.2	interacts with	control_BVU_RS11895_BVU_RS19990	BVU_RS11895 (interacts with) BVU_RS19990	6	FALSE	interacts with	BVU_RS11895 (interacts with) BVU_RS19990
772	1	0	positive	21.3723	91.5384	interacts with	control_BVU_RS11895_BVU_RS10945	BVU_RS11895 (interacts with) BVU_RS10945	6	FALSE	interacts with	BVU_RS11895 (interacts with) BVU_RS10945
773	0.94	0	positive	21.3723	181.748	interacts with	control_BVU_RS11895_BVU_RS01265	BVU_RS11895 (interacts with) BVU_RS01265	6	FALSE	interacts with	BVU_RS11895 (interacts with) BVU_RS01265
774	-0.93	0.001	negative	0.345	37.9957	interacts with	control_DCA_CECUM_BVU_RS12840	DCA_CECUM (interacts with) BVU_RS12840	6	FALSE	interacts with	DCA_CECUM (interacts with) BVU_RS12840
775	0.93	0.001	positive	0.345	865.678	interacts with	control_DCA_CECUM_BVU_RS03850	DCA_CECUM (interacts with) BVU_RS03850	6	FALSE	interacts with	DCA_CECUM (interacts with) BVU_RS03850
776	0.94	0	positive	1287	37.9957	interacts with	control_BVU_RS20640_BVU_RS12840	BVU_RS20640 (interacts with) BVU_RS12840	6	FALSE	interacts with	BVU_RS20640 (interacts with) BVU_RS12840
777	-0.94	0	negative	236.169	68.7512	interacts with	control_BVU_RS03190_BVU_RS15290	BVU_RS03190 (interacts with) BVU_RS15290	6	FALSE	interacts with	BVU_RS03190 (interacts with) BVU_RS15290
778	0.94	0	positive	92.2938	2597.11	interacts with	control_BVU_RS09825_BVU_RS03990	BVU_RS09825 (interacts with) BVU_RS03990	6	FALSE	interacts with	BVU_RS09825 (interacts with) BVU_RS03990
779	-0.94	0	negative	52.2153	77.0034	interacts with	control_BVU_RS16080_BVU_RS08555	BVU_RS16080 (interacts with) BVU_RS08555	6	FALSE	interacts with	BVU_RS16080 (interacts with) BVU_RS08555
780	0.94	0	positive	40.7212	45.8362	interacts with	control_BVU_RS13525_BVU_RS18380	BVU_RS13525 (interacts with) BVU_RS18380	6	FALSE	interacts with	BVU_RS13525 (interacts with) BVU_RS18380
781	-0.94	0	negative	40.7212	18.475	interacts with	control_BVU_RS13525_BVU_RS02995	BVU_RS13525 (interacts with) BVU_RS02995	6	FALSE	interacts with	BVU_RS13525 (interacts with) BVU_RS02995
782	1	0	positive	40.7212	83.8505	interacts with	control_BVU_RS13525_BVU_RS11455	BVU_RS13525 (interacts with) BVU_RS11455	6	FALSE	interacts with	BVU_RS13525 (interacts with) BVU_RS11455
783	0.94	0	positive	40.7212	77.0034	interacts with	control_BVU_RS13525_BVU_RS08555	BVU_RS13525 (interacts with) BVU_RS08555	6	FALSE	interacts with	BVU_RS13525 (interacts with) BVU_RS08555
784	-0.94	0	negative	68.7512	12.2487	interacts with	control_BVU_RS15290_BVU_RS12390	BVU_RS15290 (interacts with) BVU_RS12390	6	FALSE	interacts with	BVU_RS15290 (interacts with) BVU_RS12390
785	1	0	positive	106.403	266.393	interacts with	control_BVU_RS19810_BVU_RS12250	BVU_RS19810 (interacts with) BVU_RS12250	6	FALSE	interacts with	BVU_RS19810 (interacts with) BVU_RS12250
786	-0.93	0.001	negative	106.403	6.15735	interacts with	control_BVU_RS19810_BVU_RS06210	BVU_RS19810 (interacts with) BVU_RS06210	6	FALSE	interacts with	BVU_RS19810 (interacts with) BVU_RS06210
787	-0.94	0	negative	106.403	39.95	interacts with	control_BVU_RS19810_BVU_RS07780	BVU_RS19810 (interacts with) BVU_RS07780	6	FALSE	interacts with	BVU_RS19810 (interacts with) BVU_RS07780
788	-0.94	0	negative	45.3448	181.748	interacts with	control_BVU_RS10165_BVU_RS01265	BVU_RS10165 (interacts with) BVU_RS01265	6	FALSE	interacts with	BVU_RS10165 (interacts with) BVU_RS01265
789	-0.94	0	negative	45.3448	47.5802	interacts with	control_BVU_RS10165_BVU_RS19780	BVU_RS10165 (interacts with) BVU_RS19780	6	FALSE	interacts with	BVU_RS10165 (interacts with) BVU_RS19780
790	-0.94	0	negative	45.3448	54.0684	interacts with	control_BVU_RS10165_BVU_RS11445	BVU_RS10165 (interacts with) BVU_RS11445	6	FALSE	interacts with	BVU_RS10165 (interacts with) BVU_RS11445
791	-0.94	0	negative	45.3448	625.2	interacts with	control_BVU_RS10165_BVU_RS19990	BVU_RS10165 (interacts with) BVU_RS19990	6	FALSE	interacts with	BVU_RS10165 (interacts with) BVU_RS19990
792	-0.94	0	negative	45.3448	59.9873	interacts with	control_BVU_RS10165_BVU_RS15395	BVU_RS10165 (interacts with) BVU_RS15395	6	FALSE	interacts with	BVU_RS10165 (interacts with) BVU_RS15395
793	-0.94	0	negative	181.748	25.463	interacts with	control_BVU_RS01265_BVU_RS12385	BVU_RS01265 (interacts with) BVU_RS12385	6	FALSE	interacts with	BVU_RS01265 (interacts with) BVU_RS12385
794	1	0	positive	181.748	47.5802	interacts with	control_BVU_RS01265_BVU_RS19780	BVU_RS01265 (interacts with) BVU_RS19780	6	FALSE	interacts with	BVU_RS01265 (interacts with) BVU_RS19780
795	0.94	0	positive	181.748	91.5384	interacts with	control_BVU_RS01265_BVU_RS10945	BVU_RS01265 (interacts with) BVU_RS10945	6	FALSE	interacts with	BVU_RS01265 (interacts with) BVU_RS10945
796	1	0	positive	181.748	59.9873	interacts with	control_BVU_RS01265_BVU_RS15395	BVU_RS01265 (interacts with) BVU_RS15395	6	FALSE	interacts with	BVU_RS01265 (interacts with) BVU_RS15395
797	1	0	positive	181.748	625.2	interacts with	control_BVU_RS01265_BVU_RS19990	BVU_RS01265 (interacts with) BVU_RS19990	6	FALSE	interacts with	BVU_RS01265 (interacts with) BVU_RS19990
798	-0.93	0.001	negative	6.15735	266.393	interacts with	control_BVU_RS06210_BVU_RS12250	BVU_RS06210 (interacts with) BVU_RS12250	6	FALSE	interacts with	BVU_RS06210 (interacts with) BVU_RS12250
799	-0.93	0.001	negative	6.15735	54.0684	interacts with	control_BVU_RS06210_BVU_RS11445	BVU_RS06210 (interacts with) BVU_RS11445	6	FALSE	interacts with	BVU_RS06210 (interacts with) BVU_RS11445
800	0.94	0	positive	2781.07	2597.11	interacts with	control_BVU_RS03995_BVU_RS03990	BVU_RS03995 (interacts with) BVU_RS03990	6	FALSE	interacts with	BVU_RS03995 (interacts with) BVU_RS03990
801	0.94	0	positive	2781.07	331.91	interacts with	control_BVU_RS03995_BVU_RS05635	BVU_RS03995 (interacts with) BVU_RS05635	6	FALSE	interacts with	BVU_RS03995 (interacts with) BVU_RS05635
802	1	0	positive	43.6192	152.634	interacts with	control_BVU_RS10385_BVU_RS20310	BVU_RS10385 (interacts with) BVU_RS20310	6	FALSE	interacts with	BVU_RS10385 (interacts with) BVU_RS20310
803	0.94	0	positive	883.293	203.167	interacts with	control_BVU_RS05055_BVU_RS17420	BVU_RS05055 (interacts with) BVU_RS17420	6	FALSE	interacts with	BVU_RS05055 (interacts with) BVU_RS17420
804	0.94	0	positive	883.293	2597.11	interacts with	control_BVU_RS05055_BVU_RS03990	BVU_RS05055 (interacts with) BVU_RS03990	6	FALSE	interacts with	BVU_RS05055 (interacts with) BVU_RS03990
805	1	0	positive	0.02833	0.00833	interacts with	control__-MCA_CECUM_7-oxo-CA_CECUM	_-MCA_CECUM (interacts with) 7-oxo-CA_CECUM	6	FALSE	interacts with	_-MCA_CECUM (interacts with) 7-oxo-CA_CECUM
806	0.94	0	positive	0.71167	22.8696	interacts with	control__-MCA_CECUM_BVU_RS02045	_-MCA_CECUM (interacts with) BVU_RS02045	6	FALSE	interacts with	_-MCA_CECUM (interacts with) BVU_RS02045
807	-0.93	0.001	negative	0.12333	61.4362	interacts with	control_Total bie acids_SERUM_BVU_RS01235	Total bie acids_SERUM (interacts with) BVU_RS01235	6	FALSE	interacts with	Total bie acids_SERUM (interacts with) BVU_RS01235
808	-0.94	0	negative	48.8886	16.0072	interacts with	control_BVU_RS20445_BVU_RS17525	BVU_RS20445 (interacts with) BVU_RS17525	6	FALSE	interacts with	BVU_RS20445 (interacts with) BVU_RS17525
809	-0.94	0	negative	16.0072	62.0016	interacts with	control_BVU_RS17525_BVU_RS19815	BVU_RS17525 (interacts with) BVU_RS19815	6	FALSE	interacts with	BVU_RS17525 (interacts with) BVU_RS19815
810	-0.94	0	negative	16.0072	43.6192	interacts with	control_BVU_RS17525_BVU_RS10385	BVU_RS17525 (interacts with) BVU_RS10385	6	FALSE	interacts with	BVU_RS17525 (interacts with) BVU_RS10385
811	-0.94	0	negative	16.0072	152.634	interacts with	control_BVU_RS17525_BVU_RS20310	BVU_RS17525 (interacts with) BVU_RS20310	6	FALSE	interacts with	BVU_RS17525 (interacts with) BVU_RS20310
812	0.94	0	positive	842.779	125.016	interacts with	control_BVU_RS20655_BVU_RS02725	BVU_RS20655 (interacts with) BVU_RS02725	6	FALSE	interacts with	BVU_RS20655 (interacts with) BVU_RS02725
813	0.94	0	positive	2.00333	2.09667	interacts with	control_TDCA_LIVER_GUDCA3S_LIVER	TDCA_LIVER (interacts with) GUDCA3S_LIVER	6	FALSE	interacts with	TDCA_LIVER (interacts with) GUDCA3S_LIVER
814	-0.94	0	negative	2.00333	249.263	interacts with	control_TDCA_LIVER_BVU_RS07245	TDCA_LIVER (interacts with) BVU_RS07245	6	FALSE	interacts with	TDCA_LIVER (interacts with) BVU_RS07245
815	0.94	0	positive	2.00333	79.7968	interacts with	control_TDCA_LIVER_BVU_RS11450	TDCA_LIVER (interacts with) BVU_RS11450	6	FALSE	interacts with	TDCA_LIVER (interacts with) BVU_RS11450
816	-0.94	0	negative	56.1679	236.169	interacts with	control_BVU_RS09350_BVU_RS03190	BVU_RS09350 (interacts with) BVU_RS03190	6	FALSE	interacts with	BVU_RS09350 (interacts with) BVU_RS03190
817	-1	0	negative	249.263	79.7968	interacts with	control_BVU_RS07245_BVU_RS11450	BVU_RS07245 (interacts with) BVU_RS11450	6	FALSE	interacts with	BVU_RS07245 (interacts with) BVU_RS11450
818	0.94	0	positive	87.047	1287	interacts with	control_BVU_RS12860_BVU_RS20640	BVU_RS12860 (interacts with) BVU_RS20640	6	FALSE	interacts with	BVU_RS12860 (interacts with) BVU_RS20640
819	0.94	0	positive	87.047	115.864	interacts with	control_BVU_RS12860_BVU_RS20770	BVU_RS12860 (interacts with) BVU_RS20770	6	FALSE	interacts with	BVU_RS12860 (interacts with) BVU_RS20770
820	-0.94	0	negative	234.588	23.8086	interacts with	control_BVU_RS19490_BVU_RS19505	BVU_RS19490 (interacts with) BVU_RS19505	6	FALSE	interacts with	BVU_RS19490 (interacts with) BVU_RS19505
821	0.94	0	positive	234.588	210.958	interacts with	control_BVU_RS19490_BVU_RS20470	BVU_RS19490 (interacts with) BVU_RS20470	6	FALSE	interacts with	BVU_RS19490 (interacts with) BVU_RS20470
822	-0.94	0	negative	188.441	47.0881	interacts with	control_BVU_RS15645_BVU_RS18415	BVU_RS15645 (interacts with) BVU_RS18415	6	FALSE	interacts with	BVU_RS15645 (interacts with) BVU_RS18415
823	1	0	positive	188.441	67.1767	interacts with	control_BVU_RS15645_BVU_RS17900	BVU_RS15645 (interacts with) BVU_RS17900	6	FALSE	interacts with	BVU_RS15645 (interacts with) BVU_RS17900
824	1	0	positive	55.7128	115.23	interacts with	control_BVU_RS17905_BVU_RS17250	BVU_RS17905 (interacts with) BVU_RS17250	6	FALSE	interacts with	BVU_RS17905 (interacts with) BVU_RS17250
825	-0.94	0	negative	55.7128	51.2537	interacts with	control_BVU_RS17905_BVU_RS00145	BVU_RS17905 (interacts with) BVU_RS00145	6	FALSE	interacts with	BVU_RS17905 (interacts with) BVU_RS00145
826	-0.94	0	negative	64.9471	350.995	interacts with	control_BVU_RS20765_BVU_RS15590	BVU_RS20765 (interacts with) BVU_RS15590	6	FALSE	interacts with	BVU_RS20765 (interacts with) BVU_RS15590
827	0.94	0	positive	41.2293	125.016	interacts with	control_BVU_RS11440_BVU_RS02725	BVU_RS11440 (interacts with) BVU_RS02725	6	FALSE	interacts with	BVU_RS11440 (interacts with) BVU_RS02725
828	0.93	0.001	positive	17.5253	883.293	interacts with	control_BVU_RS12875_BVU_RS05055	BVU_RS12875 (interacts with) BVU_RS05055	6	FALSE	interacts with	BVU_RS12875 (interacts with) BVU_RS05055
829	-0.93	0.001	negative	17.5253	46.1738	interacts with	control_BVU_RS12875_BVU_RS15400	BVU_RS12875 (interacts with) BVU_RS15400	6	FALSE	interacts with	BVU_RS12875 (interacts with) BVU_RS15400
830	0.94	0	positive	3.95333	2.00333	interacts with	control_TCDCA_LIVER_TDCA_LIVER	TCDCA_LIVER (interacts with) TDCA_LIVER	6	FALSE	interacts with	TCDCA_LIVER (interacts with) TDCA_LIVER
831	0.94	0	positive	3.95333	55.7128	interacts with	control_TCDCA_LIVER_BVU_RS17905	TCDCA_LIVER (interacts with) BVU_RS17905	6	FALSE	interacts with	TCDCA_LIVER (interacts with) BVU_RS17905
832	0.94	0	positive	3.95333	115.23	interacts with	control_TCDCA_LIVER_BVU_RS17250	TCDCA_LIVER (interacts with) BVU_RS17250	6	FALSE	interacts with	TCDCA_LIVER (interacts with) BVU_RS17250
833	0.99	0	positive	14.5355	23.8086	interacts with	control_BVU_RS11890_BVU_RS19505	BVU_RS11890 (interacts with) BVU_RS19505	6	FALSE	interacts with	BVU_RS11890 (interacts with) BVU_RS19505
834	-0.93	0.001	negative	14.5355	234.588	interacts with	control_BVU_RS11890_BVU_RS19490	BVU_RS11890 (interacts with) BVU_RS19490	6	FALSE	interacts with	BVU_RS11890 (interacts with) BVU_RS19490
835	-0.94	0	negative	51.2537	115.23	interacts with	control_BVU_RS00145_BVU_RS17250	BVU_RS00145 (interacts with) BVU_RS17250	6	FALSE	interacts with	BVU_RS00145 (interacts with) BVU_RS17250
836	0.99	0	positive	39.95	6.15735	interacts with	control_BVU_RS07780_BVU_RS06210	BVU_RS07780 (interacts with) BVU_RS06210	6	FALSE	interacts with	BVU_RS07780 (interacts with) BVU_RS06210
837	-0.94	0	negative	39.95	266.393	interacts with	control_BVU_RS07780_BVU_RS12250	BVU_RS07780 (interacts with) BVU_RS12250	6	FALSE	interacts with	BVU_RS07780 (interacts with) BVU_RS12250
838	-1	0	negative	0.04333	0.00833	interacts with	control_T-_-MCA_SERUM_7-oxo-CA_CECUM	T-_-MCA_SERUM (interacts with) 7-oxo-CA_CECUM	6	FALSE	interacts with	T-_-MCA_SERUM (interacts with) 7-oxo-CA_CECUM
839	-1	0	negative	0.04333	0.02833	interacts with	control_T-_-MCA_SERUM__-MCA_CECUM	T-_-MCA_SERUM (interacts with) _-MCA_CECUM	6	FALSE	interacts with	T-_-MCA_SERUM (interacts with) _-MCA_CECUM
840	0.94	0	positive	0.46	84.8284	interacts with	control_CDCA_LIVER_BVU_RS02270	CDCA_LIVER (interacts with) BVU_RS02270	6	FALSE	interacts with	CDCA_LIVER (interacts with) BVU_RS02270
841	0.94	0	positive	0.46	37.3866	interacts with	control_CDCA_LIVER_BVU_RS09400	CDCA_LIVER (interacts with) BVU_RS09400	6	FALSE	interacts with	CDCA_LIVER (interacts with) BVU_RS09400
842	0.93	0.001	positive	0.04167	41.1942	interacts with	control_CA_CECUM_BVU_RS10310	CA_CECUM (interacts with) BVU_RS10310	6	FALSE	interacts with	CA_CECUM (interacts with) BVU_RS10310
843	-0.99	0	negative	0.04167	134.652	interacts with	control_CA_CECUM_BVU_RS09345	CA_CECUM (interacts with) BVU_RS09345	6	FALSE	interacts with	CA_CECUM (interacts with) BVU_RS09345
844	0.94	0	positive	68.5222	632.518	interacts with	control_BVU_RS10380_BVU_RS10495	BVU_RS10380 (interacts with) BVU_RS10495	6	FALSE	interacts with	BVU_RS10380 (interacts with) BVU_RS10495
845	0.94	0	positive	632.518	955.066	interacts with	control_BVU_RS10495_BVU_RS11470	BVU_RS10495 (interacts with) BVU_RS11470	6	FALSE	interacts with	BVU_RS10495 (interacts with) BVU_RS11470
846	0.94	0	positive	50.0265	84.0643	interacts with	control_BVU_RS12865_BVU_RS10910	BVU_RS12865 (interacts with) BVU_RS10910	6	FALSE	interacts with	BVU_RS12865 (interacts with) BVU_RS10910
847	0.94	0	positive	50.0265	22.8696	interacts with	control_BVU_RS12865_BVU_RS02045	BVU_RS12865 (interacts with) BVU_RS02045	6	FALSE	interacts with	BVU_RS12865 (interacts with) BVU_RS02045
848	-0.94	0	negative	86.9501	234.588	interacts with	control_BVU_RS20490_BVU_RS19490	BVU_RS20490 (interacts with) BVU_RS19490	6	FALSE	interacts with	BVU_RS20490 (interacts with) BVU_RS19490
849	0.93	0.001	positive	86.9501	14.5355	interacts with	control_BVU_RS20490_BVU_RS11890	BVU_RS20490 (interacts with) BVU_RS11890	6	FALSE	interacts with	BVU_RS20490 (interacts with) BVU_RS11890
850	0.94	0	positive	77.7133	3.95333	interacts with	control_TCA_LIVER_TCDCA_LIVER	TCA_LIVER (interacts with) TCDCA_LIVER	6	FALSE	interacts with	TCA_LIVER (interacts with) TCDCA_LIVER
851	1	0	positive	31.4521	65.2186	interacts with	control_BVU_RS20435_BVU_RS10315	BVU_RS20435 (interacts with) BVU_RS10315	6	FALSE	interacts with	BVU_RS20435 (interacts with) BVU_RS10315
852	1	0	positive	228.598	46.1312	interacts with	control_BVU_RS15640_BVU_RS01040	BVU_RS15640 (interacts with) BVU_RS01040	6	FALSE	interacts with	BVU_RS15640 (interacts with) BVU_RS01040
853	0.94	0	positive	123.521	331.91	interacts with	control_BVU_RS15650_BVU_RS05635	BVU_RS15650 (interacts with) BVU_RS05635	6	FALSE	interacts with	BVU_RS15650 (interacts with) BVU_RS05635

## Sheet: BvulgBBRNetworkTable
Bacteroides vulgatus berberine network
SUID	Correlation	CorrProb	Direction	Feature1_mean	Feature2_mean	interaction	Key	name	Number_pairs	selected	shared interaction	shared name
182	1	0	positive	0.314	202.367	interacts with	berberine_CA_CECUM_BVU_RS20310	CA_CECUM (interacts with) BVU_RS20310	5	FALSE	interacts with	CA_CECUM (interacts with) BVU_RS20310
183	1	0	positive	0.314	160.564	interacts with	berberine_CA_CECUM_BVU_RS19810	CA_CECUM (interacts with) BVU_RS19810	5	FALSE	interacts with	CA_CECUM (interacts with) BVU_RS19810
184	0.97	0	positive	0.314	0.036	interacts with	berberine_CA_CECUM_TUDCA3S_CECUM	CA_CECUM (interacts with) TUDCA3S_CECUM	5	FALSE	interacts with	CA_CECUM (interacts with) TUDCA3S_CECUM
185	0.97	0	positive	0.314	0.018	interacts with	berberine_CA_CECUM_MDCA_CECUM	CA_CECUM (interacts with) MDCA_CECUM	5	FALSE	interacts with	CA_CECUM (interacts with) MDCA_CECUM
186	0.97	0	positive	0.314	0.022	interacts with	berberine_CA_CECUM_T-_-MCA_CECUM	CA_CECUM (interacts with) T-_-MCA_CECUM	5	FALSE	interacts with	CA_CECUM (interacts with) T-_-MCA_CECUM
187	1	0	positive	0.314	0.094	interacts with	berberine_CA_CECUM_7-oxo-CA_CECUM	CA_CECUM (interacts with) 7-oxo-CA_CECUM	5	FALSE	interacts with	CA_CECUM (interacts with) 7-oxo-CA_CECUM
188	0.94	0	positive	210.358	710.892	interacts with	berberine_BVU_RS20310_BVU_RS12250	BVU_RS20310 (interacts with) BVU_RS12250	6	FALSE	interacts with	BVU_RS20310 (interacts with) BVU_RS12250
189	0.94	0	positive	144.231	92.0004	interacts with	berberine_BVU_RS19495_BVU_RS17890	BVU_RS19495 (interacts with) BVU_RS17890	6	FALSE	interacts with	BVU_RS19495 (interacts with) BVU_RS17890
190	0.94	0	positive	144.231	105.012	interacts with	berberine_BVU_RS19495_BVU_RS02270	BVU_RS19495 (interacts with) BVU_RS02270	6	FALSE	interacts with	BVU_RS19495 (interacts with) BVU_RS02270
191	-0.94	0	negative	144.231	109.276	interacts with	berberine_BVU_RS19495_BVU_RS18415	BVU_RS19495 (interacts with) BVU_RS18415	6	FALSE	interacts with	BVU_RS19495 (interacts with) BVU_RS18415
192	0.94	0	positive	144.231	269.093	interacts with	berberine_BVU_RS19495_BVU_RS15650	BVU_RS19495 (interacts with) BVU_RS15650	6	FALSE	interacts with	BVU_RS19495 (interacts with) BVU_RS15650
193	0.94	0	positive	144.231	7.74624	interacts with	berberine_BVU_RS19495_BVU_RS12370	BVU_RS19495 (interacts with) BVU_RS12370	6	FALSE	interacts with	BVU_RS19495 (interacts with) BVU_RS12370
194	0.94	0	positive	92.0004	287.171	interacts with	berberine_BVU_RS17890_BVU_RS03140	BVU_RS17890 (interacts with) BVU_RS03140	6	FALSE	interacts with	BVU_RS17890 (interacts with) BVU_RS03140
195	0.94	0	positive	397.153	60.6827	interacts with	berberine_BVU_RS03190_BVU_RS19505	BVU_RS03190 (interacts with) BVU_RS19505	6	FALSE	interacts with	BVU_RS03190 (interacts with) BVU_RS19505
196	0.94	0	positive	397.153	157.681	interacts with	berberine_BVU_RS03190_BVU_RS17250	BVU_RS03190 (interacts with) BVU_RS17250	6	FALSE	interacts with	BVU_RS03190 (interacts with) BVU_RS17250
197	0.94	0	positive	397.153	133.632	interacts with	berberine_BVU_RS03190_BVU_RS11450	BVU_RS03190 (interacts with) BVU_RS11450	6	FALSE	interacts with	BVU_RS03190 (interacts with) BVU_RS11450
198	-0.94	0	negative	60.6827	11.2051	interacts with	berberine_BVU_RS19505_BVU_RS06210	BVU_RS19505 (interacts with) BVU_RS06210	6	FALSE	interacts with	BVU_RS19505 (interacts with) BVU_RS06210
199	0.94	0	positive	104.398	6000.94	interacts with	berberine_BVU_RS17900_BVU_RS03995	BVU_RS17900 (interacts with) BVU_RS03995	6	FALSE	interacts with	BVU_RS17900 (interacts with) BVU_RS03995
200	-0.94	0	negative	104.398	59.7521	interacts with	berberine_BVU_RS17900_BVU_RS10910	BVU_RS17900 (interacts with) BVU_RS10910	6	FALSE	interacts with	BVU_RS17900 (interacts with) BVU_RS10910
201	0.94	0	positive	104.398	22.6612	interacts with	berberine_BVU_RS17900_BVU_RS12390	BVU_RS17900 (interacts with) BVU_RS12390	6	FALSE	interacts with	BVU_RS17900 (interacts with) BVU_RS12390
202	0.94	0	positive	6000.94	710.892	interacts with	berberine_BVU_RS03995_BVU_RS12250	BVU_RS03995 (interacts with) BVU_RS12250	6	FALSE	interacts with	BVU_RS03995 (interacts with) BVU_RS12250
203	0.94	0	positive	6000.94	5881.51	interacts with	berberine_BVU_RS03995_BVU_RS03990	BVU_RS03995 (interacts with) BVU_RS03990	6	FALSE	interacts with	BVU_RS03995 (interacts with) BVU_RS03990
204	0.97	0	positive	0.036	5391.36	interacts with	berberine_TUDCA3S_CECUM_BVU_RS03995	TUDCA3S_CECUM (interacts with) BVU_RS03995	5	FALSE	interacts with	TUDCA3S_CECUM (interacts with) BVU_RS03995
205	0.97	0	positive	0.036	531.627	interacts with	berberine_TUDCA3S_CECUM_BVU_RS12250	TUDCA3S_CECUM (interacts with) BVU_RS12250	5	FALSE	interacts with	TUDCA3S_CECUM (interacts with) BVU_RS12250
206	0.97	0	positive	0.036	300.941	interacts with	berberine_TUDCA3S_CECUM_BVU_RS17420	TUDCA3S_CECUM (interacts with) BVU_RS17420	5	FALSE	interacts with	TUDCA3S_CECUM (interacts with) BVU_RS17420
207	0.97	0	positive	0.036	202.367	interacts with	berberine_TUDCA3S_CECUM_BVU_RS20310	TUDCA3S_CECUM (interacts with) BVU_RS20310	5	FALSE	interacts with	TUDCA3S_CECUM (interacts with) BVU_RS20310
208	0.97	0	positive	0.036	923.548	interacts with	berberine_TUDCA3S_CECUM_BVU_RS19990	TUDCA3S_CECUM (interacts with) BVU_RS19990	5	FALSE	interacts with	TUDCA3S_CECUM (interacts with) BVU_RS19990
209	0.97	0	positive	0.036	712.683	interacts with	berberine_TUDCA3S_CECUM_BVU_RS20445	TUDCA3S_CECUM (interacts with) BVU_RS20445	5	FALSE	interacts with	TUDCA3S_CECUM (interacts with) BVU_RS20445
210	1	0	positive	0.036	0.018	interacts with	berberine_TUDCA3S_CECUM_MDCA_CECUM	TUDCA3S_CECUM (interacts with) MDCA_CECUM	5	FALSE	interacts with	TUDCA3S_CECUM (interacts with) MDCA_CECUM
211	0.97	0	positive	0.036	237.345	interacts with	berberine_TUDCA3S_CECUM_BVU_RS10380	TUDCA3S_CECUM (interacts with) BVU_RS10380	5	FALSE	interacts with	TUDCA3S_CECUM (interacts with) BVU_RS10380
212	0.97	0	positive	0.036	5761.4	interacts with	berberine_TUDCA3S_CECUM_BVU_RS03990	TUDCA3S_CECUM (interacts with) BVU_RS03990	5	FALSE	interacts with	TUDCA3S_CECUM (interacts with) BVU_RS03990
213	0.97	0	positive	0.036	234.441	interacts with	berberine_TUDCA3S_CECUM_BVU_RS02725	TUDCA3S_CECUM (interacts with) BVU_RS02725	5	FALSE	interacts with	TUDCA3S_CECUM (interacts with) BVU_RS02725
214	0.97	0	positive	0.036	160.564	interacts with	berberine_TUDCA3S_CECUM_BVU_RS19810	TUDCA3S_CECUM (interacts with) BVU_RS19810	5	FALSE	interacts with	TUDCA3S_CECUM (interacts with) BVU_RS19810
215	0.94	0	positive	244.559	105.012	interacts with	berberine_BVU_RS10375_BVU_RS02270	BVU_RS10375 (interacts with) BVU_RS02270	6	FALSE	interacts with	BVU_RS10375 (interacts with) BVU_RS02270
216	0.94	0	positive	244.559	2078.68	interacts with	berberine_BVU_RS10375_BVU_RS20655	BVU_RS10375 (interacts with) BVU_RS20655	6	FALSE	interacts with	BVU_RS10375 (interacts with) BVU_RS20655
217	0.94	0	positive	244.559	3350.67	interacts with	berberine_BVU_RS10375_BVU_RS20640	BVU_RS10375 (interacts with) BVU_RS20640	6	FALSE	interacts with	BVU_RS10375 (interacts with) BVU_RS20640
218	0.94	0	positive	244.559	1854.97	interacts with	berberine_BVU_RS10375_BVU_RS20645	BVU_RS10375 (interacts with) BVU_RS20645	6	FALSE	interacts with	BVU_RS10375 (interacts with) BVU_RS20645
219	0.94	0	positive	244.559	291.394	interacts with	berberine_BVU_RS10375_BVU_RS20770	BVU_RS10375 (interacts with) BVU_RS20770	6	FALSE	interacts with	BVU_RS10375 (interacts with) BVU_RS20770
220	0.94	0	positive	244.559	269.093	interacts with	berberine_BVU_RS10375_BVU_RS15650	BVU_RS10375 (interacts with) BVU_RS15650	6	FALSE	interacts with	BVU_RS10375 (interacts with) BVU_RS15650
221	0.94	0	positive	105.012	287.171	interacts with	berberine_BVU_RS02270_BVU_RS03140	BVU_RS02270 (interacts with) BVU_RS03140	6	FALSE	interacts with	BVU_RS02270 (interacts with) BVU_RS03140
222	0.94	0	positive	93.4717	186.562	interacts with	berberine_BVU_RS12875_BVU_RS19500	BVU_RS12875 (interacts with) BVU_RS19500	6	FALSE	interacts with	BVU_RS12875 (interacts with) BVU_RS19500
223	0.94	0	positive	93.4717	269.093	interacts with	berberine_BVU_RS12875_BVU_RS15650	BVU_RS12875 (interacts with) BVU_RS15650	6	FALSE	interacts with	BVU_RS12875 (interacts with) BVU_RS15650
224	0.94	0	positive	93.4717	2078.68	interacts with	berberine_BVU_RS12875_BVU_RS20655	BVU_RS12875 (interacts with) BVU_RS20655	6	FALSE	interacts with	BVU_RS12875 (interacts with) BVU_RS20655
225	0.94	0	positive	93.4717	3350.67	interacts with	berberine_BVU_RS12875_BVU_RS20640	BVU_RS12875 (interacts with) BVU_RS20640	6	FALSE	interacts with	BVU_RS12875 (interacts with) BVU_RS20640
226	0.94	0	positive	93.4717	92.0004	interacts with	berberine_BVU_RS12875_BVU_RS17890	BVU_RS12875 (interacts with) BVU_RS17890	6	FALSE	interacts with	BVU_RS12875 (interacts with) BVU_RS17890
227	0.94	0	positive	93.4717	1854.97	interacts with	berberine_BVU_RS12875_BVU_RS20645	BVU_RS12875 (interacts with) BVU_RS20645	6	FALSE	interacts with	BVU_RS12875 (interacts with) BVU_RS20645
228	1	0	positive	93.4717	287.171	interacts with	berberine_BVU_RS12875_BVU_RS03140	BVU_RS12875 (interacts with) BVU_RS03140	6	FALSE	interacts with	BVU_RS12875 (interacts with) BVU_RS03140
229	0.94	0	positive	93.4717	105.012	interacts with	berberine_BVU_RS12875_BVU_RS02270	BVU_RS12875 (interacts with) BVU_RS02270	6	FALSE	interacts with	BVU_RS12875 (interacts with) BVU_RS02270
230	0.94	0	positive	186.562	94.4216	interacts with	berberine_BVU_RS19500_BVU_RS20765	BVU_RS19500 (interacts with) BVU_RS20765	6	FALSE	interacts with	BVU_RS19500 (interacts with) BVU_RS20765
231	0.94	0	positive	186.562	28.8547	interacts with	berberine_BVU_RS19500_BVU_RS12840	BVU_RS19500 (interacts with) BVU_RS12840	6	FALSE	interacts with	BVU_RS19500 (interacts with) BVU_RS12840
232	0.94	0	positive	186.562	710.717	interacts with	berberine_BVU_RS19500_BVU_RS15590	BVU_RS19500 (interacts with) BVU_RS15590	6	FALSE	interacts with	BVU_RS19500 (interacts with) BVU_RS15590
233	0.94	0	positive	186.562	287.171	interacts with	berberine_BVU_RS19500_BVU_RS03140	BVU_RS19500 (interacts with) BVU_RS03140	6	FALSE	interacts with	BVU_RS19500 (interacts with) BVU_RS03140
234	1	0	positive	236.29	74.842	interacts with	berberine_Total bie acids_LIVER__-MCA_LIVER	Total bie acids_LIVER (interacts with) _-MCA_LIVER	5	FALSE	interacts with	Total bie acids_LIVER (interacts with) _-MCA_LIVER
235	1	0	positive	236.29	54.928	interacts with	berberine_Total bie acids_LIVER_T-_-MCA_LIVER	Total bie acids_LIVER (interacts with) T-_-MCA_LIVER	5	FALSE	interacts with	Total bie acids_LIVER (interacts with) T-_-MCA_LIVER
236	0.97	0	positive	236.29	0.902	interacts with	berberine_Total bie acids_LIVER_MDCA_LIVER	Total bie acids_LIVER (interacts with) MDCA_LIVER	5	FALSE	interacts with	Total bie acids_LIVER (interacts with) MDCA_LIVER
237	1	0	positive	236.29	1.602	interacts with	berberine_Total bie acids_LIVER_TUDCA3S_LIVER	Total bie acids_LIVER (interacts with) TUDCA3S_LIVER	5	FALSE	interacts with	Total bie acids_LIVER (interacts with) TUDCA3S_LIVER
238	1	0	positive	74.842	1.602	interacts with	berberine__-MCA_LIVER_TUDCA3S_LIVER	_-MCA_LIVER (interacts with) TUDCA3S_LIVER	5	FALSE	interacts with	_-MCA_LIVER (interacts with) TUDCA3S_LIVER
239	0.97	0	positive	74.842	0.902	interacts with	berberine__-MCA_LIVER_MDCA_LIVER	_-MCA_LIVER (interacts with) MDCA_LIVER	5	FALSE	interacts with	_-MCA_LIVER (interacts with) MDCA_LIVER
240	1	0	positive	74.842	54.928	interacts with	berberine__-MCA_LIVER_T-_-MCA_LIVER	_-MCA_LIVER (interacts with) T-_-MCA_LIVER	5	FALSE	interacts with	_-MCA_LIVER (interacts with) T-_-MCA_LIVER
241	-1	0	negative	3.744	68.8591	interacts with	berberine__-MCA_LIVER_BVU_RS10385	_-MCA_LIVER (interacts with) BVU_RS10385	5	FALSE	interacts with	_-MCA_LIVER (interacts with) BVU_RS10385
242	1	0	positive	3.744	0.432	interacts with	berberine__-MCA_LIVER_CDCA_LIVER	_-MCA_LIVER (interacts with) CDCA_LIVER	5	FALSE	interacts with	_-MCA_LIVER (interacts with) CDCA_LIVER
243	1	0	positive	3.744	61.8261	interacts with	berberine__-MCA_LIVER_BVU_RS10910	_-MCA_LIVER (interacts with) BVU_RS10910	5	FALSE	interacts with	_-MCA_LIVER (interacts with) BVU_RS10910
244	1	0	positive	3.744	2.156	interacts with	berberine__-MCA_LIVER_GUDCA3S_LIVER	_-MCA_LIVER (interacts with) GUDCA3S_LIVER	5	FALSE	interacts with	_-MCA_LIVER (interacts with) GUDCA3S_LIVER
245	0.94	0	positive	2078.68	710.892	interacts with	berberine_BVU_RS20655_BVU_RS12250	BVU_RS20655 (interacts with) BVU_RS12250	6	FALSE	interacts with	BVU_RS20655 (interacts with) BVU_RS12250
246	0.94	0	positive	2078.68	287.171	interacts with	berberine_BVU_RS20655_BVU_RS03140	BVU_RS20655 (interacts with) BVU_RS03140	6	FALSE	interacts with	BVU_RS20655 (interacts with) BVU_RS03140
247	0.94	0	positive	98.9677	67.0904	interacts with	berberine_BVU_RS10180_BVU_RS10185	BVU_RS10180 (interacts with) BVU_RS10185	6	FALSE	interacts with	BVU_RS10180 (interacts with) BVU_RS10185
248	-0.94	0	negative	98.9677	21.6717	interacts with	berberine_BVU_RS10180_BVU_RS15400	BVU_RS10180 (interacts with) BVU_RS15400	6	FALSE	interacts with	BVU_RS10180 (interacts with) BVU_RS15400
249	0.94	0	positive	98.9677	2038.75	interacts with	berberine_BVU_RS10180_BVU_RS11470	BVU_RS10180 (interacts with) BVU_RS11470	6	FALSE	interacts with	BVU_RS10180 (interacts with) BVU_RS11470
250	1	0	positive	67.0904	2038.75	interacts with	berberine_BVU_RS10185_BVU_RS11470	BVU_RS10185 (interacts with) BVU_RS11470	6	FALSE	interacts with	BVU_RS10185 (interacts with) BVU_RS11470
251	1	0	positive	269.093	105.012	interacts with	berberine_BVU_RS15650_BVU_RS02270	BVU_RS15650 (interacts with) BVU_RS02270	6	FALSE	interacts with	BVU_RS15650 (interacts with) BVU_RS02270
252	0.94	0	positive	269.093	287.171	interacts with	berberine_BVU_RS15650_BVU_RS03140	BVU_RS15650 (interacts with) BVU_RS03140	6	FALSE	interacts with	BVU_RS15650 (interacts with) BVU_RS03140
253	0.94	0	positive	847.081	896.303	interacts with	berberine_BVU_RS15495_BVU_RS19990	BVU_RS15495 (interacts with) BVU_RS19990	6	FALSE	interacts with	BVU_RS15495 (interacts with) BVU_RS19990
254	1	0	positive	847.081	164.717	interacts with	berberine_BVU_RS15495_BVU_RS09825	BVU_RS15495 (interacts with) BVU_RS09825	6	FALSE	interacts with	BVU_RS15495 (interacts with) BVU_RS09825
255	1	0	positive	847.081	370.408	interacts with	berberine_BVU_RS15495_BVU_RS01265	BVU_RS15495 (interacts with) BVU_RS01265	6	FALSE	interacts with	BVU_RS15495 (interacts with) BVU_RS01265
256	0.94	0	positive	847.081	229.581	interacts with	berberine_BVU_RS15495_BVU_RS02725	BVU_RS15495 (interacts with) BVU_RS02725	6	FALSE	interacts with	BVU_RS15495 (interacts with) BVU_RS02725
257	0.94	0	positive	847.081	49.4621	interacts with	berberine_BVU_RS15495_BVU_RS01040	BVU_RS15495 (interacts with) BVU_RS01040	6	FALSE	interacts with	BVU_RS15495 (interacts with) BVU_RS01040
258	0.94	0	positive	896.303	164.717	interacts with	berberine_BVU_RS19990_BVU_RS09825	BVU_RS19990 (interacts with) BVU_RS09825	6	FALSE	interacts with	BVU_RS19990 (interacts with) BVU_RS09825
259	1	0	positive	896.303	229.581	interacts with	berberine_BVU_RS19990_BVU_RS02725	BVU_RS19990 (interacts with) BVU_RS02725	6	FALSE	interacts with	BVU_RS19990 (interacts with) BVU_RS02725
260	1	0	positive	1275.68	60.6827	interacts with	berberine_BVU_RS12880_BVU_RS19505	BVU_RS12880 (interacts with) BVU_RS19505	6	FALSE	interacts with	BVU_RS12880 (interacts with) BVU_RS19505
261	-0.94	0	negative	1275.68	11.2051	interacts with	berberine_BVU_RS12880_BVU_RS06210	BVU_RS12880 (interacts with) BVU_RS06210	6	FALSE	interacts with	BVU_RS12880 (interacts with) BVU_RS06210
262	0.94	0	positive	1275.68	397.153	interacts with	berberine_BVU_RS12880_BVU_RS03190	BVU_RS12880 (interacts with) BVU_RS03190	6	FALSE	interacts with	BVU_RS12880 (interacts with) BVU_RS03190
263	0.94	0	positive	1275.68	1157.77	interacts with	berberine_BVU_RS12880_BVU_RS10495	BVU_RS12880 (interacts with) BVU_RS10495	6	FALSE	interacts with	BVU_RS12880 (interacts with) BVU_RS10495
264	1	0	positive	1275.68	133.632	interacts with	berberine_BVU_RS12880_BVU_RS11450	BVU_RS12880 (interacts with) BVU_RS11450	6	FALSE	interacts with	BVU_RS12880 (interacts with) BVU_RS11450
265	1	0	positive	216.402	115.778	interacts with	berberine_BVU_RS12860_BVU_RS19780	BVU_RS12860 (interacts with) BVU_RS19780	6	FALSE	interacts with	BVU_RS12860 (interacts with) BVU_RS19780
266	0.94	0	positive	216.402	393.598	interacts with	berberine_BVU_RS12860_BVU_RS15645	BVU_RS12860 (interacts with) BVU_RS15645	6	FALSE	interacts with	BVU_RS12860 (interacts with) BVU_RS15645
267	1	0	positive	216.402	90.3894	interacts with	berberine_BVU_RS12860_BVU_RS11440	BVU_RS12860 (interacts with) BVU_RS11440	6	FALSE	interacts with	BVU_RS12860 (interacts with) BVU_RS11440
268	0.94	0	positive	246.436	291.394	interacts with	berberine_BVU_RS11885_BVU_RS20770	BVU_RS11885 (interacts with) BVU_RS20770	6	FALSE	interacts with	BVU_RS11885 (interacts with) BVU_RS20770
269	0.94	0	positive	246.436	182.976	interacts with	berberine_BVU_RS11885_BVU_RS10175	BVU_RS11885 (interacts with) BVU_RS10175	6	FALSE	interacts with	BVU_RS11885 (interacts with) BVU_RS10175
270	-0.94	0	negative	246.436	22.0995	interacts with	berberine_BVU_RS11885_BVU_RS00145	BVU_RS11885 (interacts with) BVU_RS00145	6	FALSE	interacts with	BVU_RS11885 (interacts with) BVU_RS00145
271	0.94	0	positive	246.436	178.202	interacts with	berberine_BVU_RS11885_BVU_RS12865	BVU_RS11885 (interacts with) BVU_RS12865	6	FALSE	interacts with	BVU_RS11885 (interacts with) BVU_RS12865
272	1	0	positive	246.436	168.52	interacts with	berberine_BVU_RS11885_BVU_RS10170	BVU_RS11885 (interacts with) BVU_RS10170	6	FALSE	interacts with	BVU_RS11885 (interacts with) BVU_RS10170
273	0.94	0	positive	246.436	623.989	interacts with	berberine_BVU_RS11885_BVU_RS20490	BVU_RS11885 (interacts with) BVU_RS20490	6	FALSE	interacts with	BVU_RS11885 (interacts with) BVU_RS20490
274	0.94	0	positive	109.491	344.432	interacts with	berberine_BVU_RS17905_BVU_RS01770	BVU_RS17905 (interacts with) BVU_RS01770	6	FALSE	interacts with	BVU_RS17905 (interacts with) BVU_RS01770
275	0.94	0	positive	109.491	105.012	interacts with	berberine_BVU_RS17905_BVU_RS02270	BVU_RS17905 (interacts with) BVU_RS02270	6	FALSE	interacts with	BVU_RS17905 (interacts with) BVU_RS02270
276	0.94	0	positive	109.491	269.093	interacts with	berberine_BVU_RS17905_BVU_RS15650	BVU_RS17905 (interacts with) BVU_RS15650	6	FALSE	interacts with	BVU_RS17905 (interacts with) BVU_RS15650
277	0.94	0	positive	109.491	73.7841	interacts with	berberine_BVU_RS17905_BVU_RS11445	BVU_RS17905 (interacts with) BVU_RS11445	6	FALSE	interacts with	BVU_RS17905 (interacts with) BVU_RS11445
278	1	0	positive	344.432	73.7841	interacts with	berberine_BVU_RS01770_BVU_RS11445	BVU_RS01770 (interacts with) BVU_RS11445	6	FALSE	interacts with	BVU_RS01770 (interacts with) BVU_RS11445
279	0.94	0	positive	393.598	115.778	interacts with	berberine_BVU_RS15645_BVU_RS19780	BVU_RS15645 (interacts with) BVU_RS19780	6	FALSE	interacts with	BVU_RS15645 (interacts with) BVU_RS19780
280	0.94	0	positive	393.598	90.3894	interacts with	berberine_BVU_RS15645_BVU_RS11440	BVU_RS15645 (interacts with) BVU_RS11440	6	FALSE	interacts with	BVU_RS15645 (interacts with) BVU_RS11440
281	0.94	0	positive	516.206	1697.28	interacts with	berberine_BVU_RS07245_BVU_RS05055	BVU_RS07245 (interacts with) BVU_RS05055	6	FALSE	interacts with	BVU_RS07245 (interacts with) BVU_RS05055
282	1	0	positive	516.206	776.273	interacts with	berberine_BVU_RS07245_BVU_RS03850	BVU_RS07245 (interacts with) BVU_RS03850	6	FALSE	interacts with	BVU_RS07245 (interacts with) BVU_RS03850
283	0.94	0	positive	516.206	710.717	interacts with	berberine_BVU_RS07245_BVU_RS15590	BVU_RS07245 (interacts with) BVU_RS15590	6	FALSE	interacts with	BVU_RS07245 (interacts with) BVU_RS15590
284	0.94	0	positive	516.206	115.043	interacts with	berberine_BVU_RS07245_BVU_RS01235	BVU_RS07245 (interacts with) BVU_RS01235	6	FALSE	interacts with	BVU_RS07245 (interacts with) BVU_RS01235
285	0.94	0	positive	516.206	28.8547	interacts with	berberine_BVU_RS07245_BVU_RS12840	BVU_RS07245 (interacts with) BVU_RS12840	6	FALSE	interacts with	BVU_RS07245 (interacts with) BVU_RS12840
286	1	0	positive	1697.28	710.717	interacts with	berberine_BVU_RS05055_BVU_RS15590	BVU_RS05055 (interacts with) BVU_RS15590	6	FALSE	interacts with	BVU_RS05055 (interacts with) BVU_RS15590
287	0.94	0	positive	1697.28	186.562	interacts with	berberine_BVU_RS05055_BVU_RS19500	BVU_RS05055 (interacts with) BVU_RS19500	6	FALSE	interacts with	BVU_RS05055 (interacts with) BVU_RS19500
288	0.94	0	positive	1697.28	776.273	interacts with	berberine_BVU_RS05055_BVU_RS03850	BVU_RS05055 (interacts with) BVU_RS03850	6	FALSE	interacts with	BVU_RS05055 (interacts with) BVU_RS03850
289	0.97	0	positive	0.094	0.018	interacts with	berberine_7-oxo-CA_CECUM_MDCA_CECUM	7-oxo-CA_CECUM (interacts with) MDCA_CECUM	5	FALSE	interacts with	7-oxo-CA_CECUM (interacts with) MDCA_CECUM
290	1	0	positive	0.094	160.564	interacts with	berberine_7-oxo-CA_CECUM_BVU_RS19810	7-oxo-CA_CECUM (interacts with) BVU_RS19810	5	FALSE	interacts with	7-oxo-CA_CECUM (interacts with) BVU_RS19810
291	0.97	0	positive	0.094	0.036	interacts with	berberine_7-oxo-CA_CECUM_TUDCA3S_CECUM	7-oxo-CA_CECUM (interacts with) TUDCA3S_CECUM	5	FALSE	interacts with	7-oxo-CA_CECUM (interacts with) TUDCA3S_CECUM
292	1	0	positive	0.094	202.367	interacts with	berberine_7-oxo-CA_CECUM_BVU_RS20310	7-oxo-CA_CECUM (interacts with) BVU_RS20310	5	FALSE	interacts with	7-oxo-CA_CECUM (interacts with) BVU_RS20310
293	0.97	0	positive	0.094	0.022	interacts with	berberine_7-oxo-CA_CECUM_T-_-MCA_CECUM	7-oxo-CA_CECUM (interacts with) T-_-MCA_CECUM	5	FALSE	interacts with	7-oxo-CA_CECUM (interacts with) T-_-MCA_CECUM
294	0.97	0	positive	0.018	202.367	interacts with	berberine_MDCA_CECUM_BVU_RS20310	MDCA_CECUM (interacts with) BVU_RS20310	5	FALSE	interacts with	MDCA_CECUM (interacts with) BVU_RS20310
295	0.97	0	positive	0.018	300.941	interacts with	berberine_MDCA_CECUM_BVU_RS17420	MDCA_CECUM (interacts with) BVU_RS17420	5	FALSE	interacts with	MDCA_CECUM (interacts with) BVU_RS17420
296	0.97	0	positive	0.018	712.683	interacts with	berberine_MDCA_CECUM_BVU_RS20445	MDCA_CECUM (interacts with) BVU_RS20445	5	FALSE	interacts with	MDCA_CECUM (interacts with) BVU_RS20445
297	0.97	0	positive	0.018	531.627	interacts with	berberine_MDCA_CECUM_BVU_RS12250	MDCA_CECUM (interacts with) BVU_RS12250	5	FALSE	interacts with	MDCA_CECUM (interacts with) BVU_RS12250
298	0.97	0	positive	0.018	5391.36	interacts with	berberine_MDCA_CECUM_BVU_RS03995	MDCA_CECUM (interacts with) BVU_RS03995	5	FALSE	interacts with	MDCA_CECUM (interacts with) BVU_RS03995
299	0.97	0	positive	0.018	160.564	interacts with	berberine_MDCA_CECUM_BVU_RS19810	MDCA_CECUM (interacts with) BVU_RS19810	5	FALSE	interacts with	MDCA_CECUM (interacts with) BVU_RS19810
300	0.97	0	positive	0.018	237.345	interacts with	berberine_MDCA_CECUM_BVU_RS10380	MDCA_CECUM (interacts with) BVU_RS10380	5	FALSE	interacts with	MDCA_CECUM (interacts with) BVU_RS10380
301	0.97	0	positive	0.018	923.548	interacts with	berberine_MDCA_CECUM_BVU_RS19990	MDCA_CECUM (interacts with) BVU_RS19990	5	FALSE	interacts with	MDCA_CECUM (interacts with) BVU_RS19990
302	0.97	0	positive	0.018	234.441	interacts with	berberine_MDCA_CECUM_BVU_RS02725	MDCA_CECUM (interacts with) BVU_RS02725	5	FALSE	interacts with	MDCA_CECUM (interacts with) BVU_RS02725
303	0.97	0	positive	0.018	5761.4	interacts with	berberine_MDCA_CECUM_BVU_RS03990	MDCA_CECUM (interacts with) BVU_RS03990	5	FALSE	interacts with	MDCA_CECUM (interacts with) BVU_RS03990
304	1	0	positive	83.5189	2038.75	interacts with	berberine_BVU_RS11890_BVU_RS11470	BVU_RS11890 (interacts with) BVU_RS11470	6	FALSE	interacts with	BVU_RS11890 (interacts with) BVU_RS11470
305	0.94	0	positive	83.5189	98.9677	interacts with	berberine_BVU_RS11890_BVU_RS10180	BVU_RS11890 (interacts with) BVU_RS10180	6	FALSE	interacts with	BVU_RS11890 (interacts with) BVU_RS10180
306	1	0	positive	83.5189	67.0904	interacts with	berberine_BVU_RS11890_BVU_RS10185	BVU_RS11890 (interacts with) BVU_RS10185	6	FALSE	interacts with	BVU_RS11890 (interacts with) BVU_RS10185
307	0.97	0	positive	2.156	0.902	interacts with	berberine_GUDCA3S_LIVER_MDCA_LIVER	GUDCA3S_LIVER (interacts with) MDCA_LIVER	5	FALSE	interacts with	GUDCA3S_LIVER (interacts with) MDCA_LIVER
308	-1	0	negative	2.156	68.8591	interacts with	berberine_GUDCA3S_LIVER_BVU_RS10385	GUDCA3S_LIVER (interacts with) BVU_RS10385	5	FALSE	interacts with	GUDCA3S_LIVER (interacts with) BVU_RS10385
309	1	0	positive	2.156	61.8261	interacts with	berberine_GUDCA3S_LIVER_BVU_RS10910	GUDCA3S_LIVER (interacts with) BVU_RS10910	5	FALSE	interacts with	GUDCA3S_LIVER (interacts with) BVU_RS10910
310	1	0	positive	2.156	0.432	interacts with	berberine_GUDCA3S_LIVER_CDCA_LIVER	GUDCA3S_LIVER (interacts with) CDCA_LIVER	5	FALSE	interacts with	GUDCA3S_LIVER (interacts with) CDCA_LIVER
311	-0.97	0	negative	0.902	68.8591	interacts with	berberine_MDCA_LIVER_BVU_RS10385	MDCA_LIVER (interacts with) BVU_RS10385	5	FALSE	interacts with	MDCA_LIVER (interacts with) BVU_RS10385
312	0.97	0	positive	0.902	61.8261	interacts with	berberine_MDCA_LIVER_BVU_RS10910	MDCA_LIVER (interacts with) BVU_RS10910	5	FALSE	interacts with	MDCA_LIVER (interacts with) BVU_RS10910
313	0.97	0	positive	0.902	0.432	interacts with	berberine_MDCA_LIVER_CDCA_LIVER	MDCA_LIVER (interacts with) CDCA_LIVER	5	FALSE	interacts with	MDCA_LIVER (interacts with) CDCA_LIVER
314	-0.94	0	negative	69.9848	59.7521	interacts with	berberine_BVU_RS10385_BVU_RS10910	BVU_RS10385 (interacts with) BVU_RS10910	6	FALSE	interacts with	BVU_RS10385 (interacts with) BVU_RS10910
315	0.94	0	positive	178.202	244.559	interacts with	berberine_BVU_RS12865_BVU_RS10375	BVU_RS12865 (interacts with) BVU_RS10375	6	FALSE	interacts with	BVU_RS12865 (interacts with) BVU_RS10375
316	0.94	0	positive	178.202	5881.51	interacts with	berberine_BVU_RS12865_BVU_RS03990	BVU_RS12865 (interacts with) BVU_RS03990	6	FALSE	interacts with	BVU_RS12865 (interacts with) BVU_RS03990
317	0.94	0	positive	165.941	6000.94	interacts with	berberine_BVU_RS19810_BVU_RS03995	BVU_RS19810 (interacts with) BVU_RS03995	6	FALSE	interacts with	BVU_RS19810 (interacts with) BVU_RS03995
318	0.94	0	positive	165.941	210.358	interacts with	berberine_BVU_RS19810_BVU_RS20310	BVU_RS19810 (interacts with) BVU_RS20310	6	FALSE	interacts with	BVU_RS19810 (interacts with) BVU_RS20310
319	0.94	0	positive	3350.67	287.171	interacts with	berberine_BVU_RS20640_BVU_RS03140	BVU_RS20640 (interacts with) BVU_RS03140	6	FALSE	interacts with	BVU_RS20640 (interacts with) BVU_RS03140
320	1	0	positive	3350.67	1854.97	interacts with	berberine_BVU_RS20640_BVU_RS20645	BVU_RS20640 (interacts with) BVU_RS20645	6	FALSE	interacts with	BVU_RS20640 (interacts with) BVU_RS20645
321	0.94	0	positive	3350.67	259.075	interacts with	berberine_BVU_RS20640_BVU_RS10380	BVU_RS20640 (interacts with) BVU_RS10380	6	FALSE	interacts with	BVU_RS20640 (interacts with) BVU_RS10380
322	1	0	positive	3350.67	2078.68	interacts with	berberine_BVU_RS20640_BVU_RS20655	BVU_RS20640 (interacts with) BVU_RS20655	6	FALSE	interacts with	BVU_RS20640 (interacts with) BVU_RS20655
323	0.94	0	positive	3350.67	710.892	interacts with	berberine_BVU_RS20640_BVU_RS12250	BVU_RS20640 (interacts with) BVU_RS12250	6	FALSE	interacts with	BVU_RS20640 (interacts with) BVU_RS12250
324	1	0	positive	3.598	2049.73	interacts with	berberine_TDCA_LIVER_BVU_RS11470	TDCA_LIVER (interacts with) BVU_RS11470	5	FALSE	interacts with	TDCA_LIVER (interacts with) BVU_RS11470
325	1	0	positive	3.598	363.147	interacts with	berberine_TDCA_LIVER_BVU_RS15640	TDCA_LIVER (interacts with) BVU_RS15640	5	FALSE	interacts with	TDCA_LIVER (interacts with) BVU_RS15640
326	1	0	positive	3.598	86.25	interacts with	berberine_TDCA_LIVER_BVU_RS11890	TDCA_LIVER (interacts with) BVU_RS11890	5	FALSE	interacts with	TDCA_LIVER (interacts with) BVU_RS11890
327	1	0	positive	3.598	66.1907	interacts with	berberine_TDCA_LIVER_BVU_RS10185	TDCA_LIVER (interacts with) BVU_RS10185	5	FALSE	interacts with	TDCA_LIVER (interacts with) BVU_RS10185
328	1	0	positive	78.448	3.954	interacts with	berberine_TCA_LIVER_TCDCA_LIVER	TCA_LIVER (interacts with) TCDCA_LIVER	5	FALSE	interacts with	TCA_LIVER (interacts with) TCDCA_LIVER
329	1	0	positive	78.448	3.812	interacts with	berberine_TCA_LIVER_T-_-MCA_LIVER	TCA_LIVER (interacts with) T-_-MCA_LIVER	5	FALSE	interacts with	TCA_LIVER (interacts with) T-_-MCA_LIVER
330	-1	0	negative	78.448	68.8591	interacts with	berberine_TCA_LIVER_BVU_RS10385	TCA_LIVER (interacts with) BVU_RS10385	5	FALSE	interacts with	TCA_LIVER (interacts with) BVU_RS10385
331	1	0	positive	78.448	2.156	interacts with	berberine_TCA_LIVER_GUDCA3S_LIVER	TCA_LIVER (interacts with) GUDCA3S_LIVER	5	FALSE	interacts with	TCA_LIVER (interacts with) GUDCA3S_LIVER
332	0.97	0	positive	78.448	0.902	interacts with	berberine_TCA_LIVER_MDCA_LIVER	TCA_LIVER (interacts with) MDCA_LIVER	5	FALSE	interacts with	TCA_LIVER (interacts with) MDCA_LIVER
333	1	0	positive	78.448	61.8261	interacts with	berberine_TCA_LIVER_BVU_RS10910	TCA_LIVER (interacts with) BVU_RS10910	5	FALSE	interacts with	TCA_LIVER (interacts with) BVU_RS10910
334	1	0	positive	78.448	3.744	interacts with	berberine_TCA_LIVER__-MCA_LIVER	TCA_LIVER (interacts with) _-MCA_LIVER	5	FALSE	interacts with	TCA_LIVER (interacts with) _-MCA_LIVER
335	1	0	positive	78.448	0.432	interacts with	berberine_TCA_LIVER_CDCA_LIVER	TCA_LIVER (interacts with) CDCA_LIVER	5	FALSE	interacts with	TCA_LIVER (interacts with) CDCA_LIVER
336	0.97	0	positive	3.954	0.902	interacts with	berberine_TCDCA_LIVER_MDCA_LIVER	TCDCA_LIVER (interacts with) MDCA_LIVER	5	FALSE	interacts with	TCDCA_LIVER (interacts with) MDCA_LIVER
337	1	0	positive	3.954	3.744	interacts with	berberine_TCDCA_LIVER__-MCA_LIVER	TCDCA_LIVER (interacts with) _-MCA_LIVER	5	FALSE	interacts with	TCDCA_LIVER (interacts with) _-MCA_LIVER
338	1	0	positive	3.954	0.432	interacts with	berberine_TCDCA_LIVER_CDCA_LIVER	TCDCA_LIVER (interacts with) CDCA_LIVER	5	FALSE	interacts with	TCDCA_LIVER (interacts with) CDCA_LIVER
339	1	0	positive	3.954	2.156	interacts with	berberine_TCDCA_LIVER_GUDCA3S_LIVER	TCDCA_LIVER (interacts with) GUDCA3S_LIVER	5	FALSE	interacts with	TCDCA_LIVER (interacts with) GUDCA3S_LIVER
340	-1	0	negative	3.954	68.8591	interacts with	berberine_TCDCA_LIVER_BVU_RS10385	TCDCA_LIVER (interacts with) BVU_RS10385	5	FALSE	interacts with	TCDCA_LIVER (interacts with) BVU_RS10385
341	1	0	positive	3.954	61.8261	interacts with	berberine_TCDCA_LIVER_BVU_RS10910	TCDCA_LIVER (interacts with) BVU_RS10910	5	FALSE	interacts with	TCDCA_LIVER (interacts with) BVU_RS10910
342	1	0	positive	3.812	3.954	interacts with	berberine_T-_-MCA_LIVER_TCDCA_LIVER	T-_-MCA_LIVER (interacts with) TCDCA_LIVER	5	FALSE	interacts with	T-_-MCA_LIVER (interacts with) TCDCA_LIVER
343	1	0	positive	54.928	1.602	interacts with	berberine_T-_-MCA_LIVER_TUDCA3S_LIVER	T-_-MCA_LIVER (interacts with) TUDCA3S_LIVER	5	FALSE	interacts with	T-_-MCA_LIVER (interacts with) TUDCA3S_LIVER
344	1	0	positive	3.812	61.8261	interacts with	berberine_T-_-MCA_LIVER_BVU_RS10910	T-_-MCA_LIVER (interacts with) BVU_RS10910	5	FALSE	interacts with	T-_-MCA_LIVER (interacts with) BVU_RS10910
345	1	0	positive	3.812	2.156	interacts with	berberine_T-_-MCA_LIVER_GUDCA3S_LIVER	T-_-MCA_LIVER (interacts with) GUDCA3S_LIVER	5	FALSE	interacts with	T-_-MCA_LIVER (interacts with) GUDCA3S_LIVER
346	1	0	positive	3.812	0.432	interacts with	berberine_T-_-MCA_LIVER_CDCA_LIVER	T-_-MCA_LIVER (interacts with) CDCA_LIVER	5	FALSE	interacts with	T-_-MCA_LIVER (interacts with) CDCA_LIVER
347	-1	0	negative	3.812	68.8591	interacts with	berberine_T-_-MCA_LIVER_BVU_RS10385	T-_-MCA_LIVER (interacts with) BVU_RS10385	5	FALSE	interacts with	T-_-MCA_LIVER (interacts with) BVU_RS10385
348	0.97	0	positive	54.928	0.902	interacts with	berberine_T-_-MCA_LIVER_MDCA_LIVER	T-_-MCA_LIVER (interacts with) MDCA_LIVER	5	FALSE	interacts with	T-_-MCA_LIVER (interacts with) MDCA_LIVER
349	1	0	positive	90.3894	115.778	interacts with	berberine_BVU_RS11440_BVU_RS19780	BVU_RS11440 (interacts with) BVU_RS19780	6	FALSE	interacts with	BVU_RS11440 (interacts with) BVU_RS19780
350	0.94	0	positive	1854.97	287.171	interacts with	berberine_BVU_RS20645_BVU_RS03140	BVU_RS20645 (interacts with) BVU_RS03140	6	FALSE	interacts with	BVU_RS20645 (interacts with) BVU_RS03140
351	1	0	positive	1854.97	2078.68	interacts with	berberine_BVU_RS20645_BVU_RS20655	BVU_RS20645 (interacts with) BVU_RS20655	6	FALSE	interacts with	BVU_RS20645 (interacts with) BVU_RS20655
352	0.94	0	positive	1854.97	710.892	interacts with	berberine_BVU_RS20645_BVU_RS12250	BVU_RS20645 (interacts with) BVU_RS12250	6	FALSE	interacts with	BVU_RS20645 (interacts with) BVU_RS12250
353	0.94	0	positive	668.933	6000.94	interacts with	berberine_BVU_RS20445_BVU_RS03995	BVU_RS20445 (interacts with) BVU_RS03995	6	FALSE	interacts with	BVU_RS20445 (interacts with) BVU_RS03995
354	0.94	0	positive	668.933	308.58	interacts with	berberine_BVU_RS20445_BVU_RS17420	BVU_RS20445 (interacts with) BVU_RS17420	6	FALSE	interacts with	BVU_RS20445 (interacts with) BVU_RS17420
355	0.94	0	positive	668.933	178.202	interacts with	berberine_BVU_RS20445_BVU_RS12865	BVU_RS20445 (interacts with) BVU_RS12865	6	FALSE	interacts with	BVU_RS20445 (interacts with) BVU_RS12865
356	1	0	positive	668.933	5881.51	interacts with	berberine_BVU_RS20445_BVU_RS03990	BVU_RS20445 (interacts with) BVU_RS03990	6	FALSE	interacts with	BVU_RS20445 (interacts with) BVU_RS03990
357	0.94	0	positive	115.043	186.562	interacts with	berberine_BVU_RS01235_BVU_RS19500	BVU_RS01235 (interacts with) BVU_RS19500	6	FALSE	interacts with	BVU_RS01235 (interacts with) BVU_RS19500
358	1	0	positive	115.043	28.8547	interacts with	berberine_BVU_RS01235_BVU_RS12840	BVU_RS01235 (interacts with) BVU_RS12840	6	FALSE	interacts with	BVU_RS01235 (interacts with) BVU_RS12840
359	0.94	0	positive	115.043	776.273	interacts with	berberine_BVU_RS01235_BVU_RS03850	BVU_RS01235 (interacts with) BVU_RS03850	6	FALSE	interacts with	BVU_RS01235 (interacts with) BVU_RS03850
360	0.94	0	positive	115.043	210.358	interacts with	berberine_BVU_RS01235_BVU_RS20310	BVU_RS01235 (interacts with) BVU_RS20310	6	FALSE	interacts with	BVU_RS01235 (interacts with) BVU_RS20310
361	0.97	0	positive	4.574	0.022	interacts with	berberine_Total bie acids_CECUM_T-_-MCA_CECUM	Total bie acids_CECUM (interacts with) T-_-MCA_CECUM	5	FALSE	interacts with	Total bie acids_CECUM (interacts with) T-_-MCA_CECUM
362	1	0	positive	4.574	202.367	interacts with	berberine_Total bie acids_CECUM_BVU_RS20310	Total bie acids_CECUM (interacts with) BVU_RS20310	5	FALSE	interacts with	Total bie acids_CECUM (interacts with) BVU_RS20310
363	0.97	0	positive	4.574	0.018	interacts with	berberine_Total bie acids_CECUM_MDCA_CECUM	Total bie acids_CECUM (interacts with) MDCA_CECUM	5	FALSE	interacts with	Total bie acids_CECUM (interacts with) MDCA_CECUM
364	1	0	positive	4.574	0.094	interacts with	berberine_Total bie acids_CECUM_7-oxo-CA_CECUM	Total bie acids_CECUM (interacts with) 7-oxo-CA_CECUM	5	FALSE	interacts with	Total bie acids_CECUM (interacts with) 7-oxo-CA_CECUM
365	1	0	positive	4.574	160.564	interacts with	berberine_Total bie acids_CECUM_BVU_RS19810	Total bie acids_CECUM (interacts with) BVU_RS19810	5	FALSE	interacts with	Total bie acids_CECUM (interacts with) BVU_RS19810
366	1	0	positive	4.574	0.314	interacts with	berberine_Total bie acids_CECUM_CA_CECUM	Total bie acids_CECUM (interacts with) CA_CECUM	5	FALSE	interacts with	Total bie acids_CECUM (interacts with) CA_CECUM
367	0.97	0	positive	4.574	0.036	interacts with	berberine_Total bie acids_CECUM_TUDCA3S_CECUM	Total bie acids_CECUM (interacts with) TUDCA3S_CECUM	5	FALSE	interacts with	Total bie acids_CECUM (interacts with) TUDCA3S_CECUM
368	1	0	positive	4.574	2.572	interacts with	berberine_Total bie acids_CECUM__-MCA_CECUM	Total bie acids_CECUM (interacts with) _-MCA_CECUM	5	FALSE	interacts with	Total bie acids_CECUM (interacts with) _-MCA_CECUM
369	-0.97	0	negative	0.022	82.1869	interacts with	berberine_T-_-MCA_CECUM_BVU_RS12380	T-_-MCA_CECUM (interacts with) BVU_RS12380	5	FALSE	interacts with	T-_-MCA_CECUM (interacts with) BVU_RS12380
370	0.97	0	positive	0.022	202.367	interacts with	berberine_T-_-MCA_CECUM_BVU_RS20310	T-_-MCA_CECUM (interacts with) BVU_RS20310	5	FALSE	interacts with	T-_-MCA_CECUM (interacts with) BVU_RS20310
371	0.97	0	positive	0.022	160.564	interacts with	berberine_T-_-MCA_CECUM_BVU_RS19810	T-_-MCA_CECUM (interacts with) BVU_RS19810	5	FALSE	interacts with	T-_-MCA_CECUM (interacts with) BVU_RS19810
372	-0.97	0	negative	0.022	299.917	interacts with	berberine_T-_-MCA_CECUM_BVU_RS09345	T-_-MCA_CECUM (interacts with) BVU_RS09345	5	FALSE	interacts with	T-_-MCA_CECUM (interacts with) BVU_RS09345
373	0.94	0	positive	776.273	710.717	interacts with	berberine_BVU_RS03850_BVU_RS15590	BVU_RS03850 (interacts with) BVU_RS15590	6	FALSE	interacts with	BVU_RS03850 (interacts with) BVU_RS15590
374	0.94	0	positive	22.6612	165.941	interacts with	berberine_BVU_RS12390_BVU_RS19810	BVU_RS12390 (interacts with) BVU_RS19810	6	FALSE	interacts with	BVU_RS12390 (interacts with) BVU_RS19810
375	0.94	0	positive	308.58	229.581	interacts with	berberine_BVU_RS17420_BVU_RS02725	BVU_RS17420 (interacts with) BVU_RS02725	6	FALSE	interacts with	BVU_RS17420 (interacts with) BVU_RS02725
376	0.94	0	positive	308.58	896.303	interacts with	berberine_BVU_RS17420_BVU_RS19990	BVU_RS17420 (interacts with) BVU_RS19990	6	FALSE	interacts with	BVU_RS17420 (interacts with) BVU_RS19990
377	0.94	0	positive	308.58	5881.51	interacts with	berberine_BVU_RS17420_BVU_RS03990	BVU_RS17420 (interacts with) BVU_RS03990	6	FALSE	interacts with	BVU_RS17420 (interacts with) BVU_RS03990
378	0.94	0	positive	148.314	93.1204	interacts with	berberine_BVU_RS20435_BVU_RS08555	BVU_RS20435 (interacts with) BVU_RS08555	6	FALSE	interacts with	BVU_RS20435 (interacts with) BVU_RS08555
379	0.94	0	positive	148.314	308.58	interacts with	berberine_BVU_RS20435_BVU_RS17420	BVU_RS20435 (interacts with) BVU_RS17420	6	FALSE	interacts with	BVU_RS20435 (interacts with) BVU_RS17420
380	0.94	0	positive	148.314	42.6322	interacts with	berberine_BVU_RS20435_BVU_RS12385	BVU_RS20435 (interacts with) BVU_RS12385	6	FALSE	interacts with	BVU_RS20435 (interacts with) BVU_RS12385
381	0.94	0	positive	201.566	1157.77	interacts with	berberine_BVU_RS10165_BVU_RS10495	BVU_RS10165 (interacts with) BVU_RS10495	6	FALSE	interacts with	BVU_RS10165 (interacts with) BVU_RS10495
382	0.94	0	positive	1157.77	60.6827	interacts with	berberine_BVU_RS10495_BVU_RS19505	BVU_RS10495 (interacts with) BVU_RS19505	6	FALSE	interacts with	BVU_RS10495 (interacts with) BVU_RS19505
383	0.94	0	positive	102.531	710.717	interacts with	berberine_BVU_RS10315_BVU_RS15590	BVU_RS10315 (interacts with) BVU_RS15590	6	FALSE	interacts with	BVU_RS10315 (interacts with) BVU_RS15590
384	0.94	0	positive	102.531	1697.28	interacts with	berberine_BVU_RS10315_BVU_RS05055	BVU_RS10315 (interacts with) BVU_RS05055	6	FALSE	interacts with	BVU_RS10315 (interacts with) BVU_RS05055
385	0.97	0	positive	1.212	0.018	interacts with	berberine_DCA_CECUM_MDCA_CECUM	DCA_CECUM (interacts with) MDCA_CECUM	5	FALSE	interacts with	DCA_CECUM (interacts with) MDCA_CECUM
386	1	0	positive	1.212	234.441	interacts with	berberine_DCA_CECUM_BVU_RS02725	DCA_CECUM (interacts with) BVU_RS02725	5	FALSE	interacts with	DCA_CECUM (interacts with) BVU_RS02725
387	1	0	positive	1.212	237.345	interacts with	berberine_DCA_CECUM_BVU_RS10380	DCA_CECUM (interacts with) BVU_RS10380	5	FALSE	interacts with	DCA_CECUM (interacts with) BVU_RS10380
388	0.97	0	positive	1.212	0.036	interacts with	berberine_DCA_CECUM_TUDCA3S_CECUM	DCA_CECUM (interacts with) TUDCA3S_CECUM	5	FALSE	interacts with	DCA_CECUM (interacts with) TUDCA3S_CECUM
389	1	0	positive	1.212	923.548	interacts with	berberine_DCA_CECUM_BVU_RS19990	DCA_CECUM (interacts with) BVU_RS19990	5	FALSE	interacts with	DCA_CECUM (interacts with) BVU_RS19990
390	1	0	positive	1.212	712.683	interacts with	berberine_DCA_CECUM_BVU_RS20445	DCA_CECUM (interacts with) BVU_RS20445	5	FALSE	interacts with	DCA_CECUM (interacts with) BVU_RS20445
391	1	0	positive	1.212	5391.36	interacts with	berberine_DCA_CECUM_BVU_RS03995	DCA_CECUM (interacts with) BVU_RS03995	5	FALSE	interacts with	DCA_CECUM (interacts with) BVU_RS03995
392	1	0	positive	1.212	531.627	interacts with	berberine_DCA_CECUM_BVU_RS12250	DCA_CECUM (interacts with) BVU_RS12250	5	FALSE	interacts with	DCA_CECUM (interacts with) BVU_RS12250
393	1	0	positive	1.212	300.941	interacts with	berberine_DCA_CECUM_BVU_RS17420	DCA_CECUM (interacts with) BVU_RS17420	5	FALSE	interacts with	DCA_CECUM (interacts with) BVU_RS17420
394	1	0	positive	1.212	5761.4	interacts with	berberine_DCA_CECUM_BVU_RS03990	DCA_CECUM (interacts with) BVU_RS03990	5	FALSE	interacts with	DCA_CECUM (interacts with) BVU_RS03990
395	-0.94	0	negative	168.52	22.0995	interacts with	berberine_BVU_RS10170_BVU_RS00145	BVU_RS10170 (interacts with) BVU_RS00145	6	FALSE	interacts with	BVU_RS10170 (interacts with) BVU_RS00145
396	0.94	0	positive	168.52	291.394	interacts with	berberine_BVU_RS10170_BVU_RS20770	BVU_RS10170 (interacts with) BVU_RS20770	6	FALSE	interacts with	BVU_RS10170 (interacts with) BVU_RS20770
397	0.94	0	positive	168.52	178.202	interacts with	berberine_BVU_RS10170_BVU_RS12865	BVU_RS10170 (interacts with) BVU_RS12865	6	FALSE	interacts with	BVU_RS10170 (interacts with) BVU_RS12865
398	0.94	0	positive	168.52	182.976	interacts with	berberine_BVU_RS10170_BVU_RS10175	BVU_RS10170 (interacts with) BVU_RS10175	6	FALSE	interacts with	BVU_RS10170 (interacts with) BVU_RS10175
399	-0.94	0	negative	22.0995	49.4621	interacts with	berberine_BVU_RS00145_BVU_RS01040	BVU_RS00145 (interacts with) BVU_RS01040	6	FALSE	interacts with	BVU_RS00145 (interacts with) BVU_RS01040
400	-0.94	0	negative	157.681	11.2051	interacts with	berberine_BVU_RS17250_BVU_RS06210	BVU_RS17250 (interacts with) BVU_RS06210	6	FALSE	interacts with	BVU_RS17250 (interacts with) BVU_RS06210
401	-0.94	0	negative	109.276	109.491	interacts with	berberine_BVU_RS18415_BVU_RS17905	BVU_RS18415 (interacts with) BVU_RS17905	6	FALSE	interacts with	BVU_RS18415 (interacts with) BVU_RS17905
402	0.94	0	positive	259.075	2078.68	interacts with	berberine_BVU_RS10380_BVU_RS20655	BVU_RS10380 (interacts with) BVU_RS20655	6	FALSE	interacts with	BVU_RS10380 (interacts with) BVU_RS20655
403	0.94	0	positive	259.075	210.358	interacts with	berberine_BVU_RS10380_BVU_RS20310	BVU_RS10380 (interacts with) BVU_RS20310	6	FALSE	interacts with	BVU_RS10380 (interacts with) BVU_RS20310
404	0.94	0	positive	259.075	6000.94	interacts with	berberine_BVU_RS10380_BVU_RS03995	BVU_RS10380 (interacts with) BVU_RS03995	6	FALSE	interacts with	BVU_RS10380 (interacts with) BVU_RS03995
405	1	0	positive	259.075	710.892	interacts with	berberine_BVU_RS10380_BVU_RS12250	BVU_RS10380 (interacts with) BVU_RS12250	6	FALSE	interacts with	BVU_RS10380 (interacts with) BVU_RS12250
406	0.94	0	positive	259.075	1854.97	interacts with	berberine_BVU_RS10380_BVU_RS20645	BVU_RS10380 (interacts with) BVU_RS20645	6	FALSE	interacts with	BVU_RS10380 (interacts with) BVU_RS20645
407	0.94	0	positive	74.6934	776.273	interacts with	berberine_BVU_RS15290_BVU_RS03850	BVU_RS15290 (interacts with) BVU_RS03850	6	FALSE	interacts with	BVU_RS15290 (interacts with) BVU_RS03850
408	0.94	0	positive	74.6934	516.206	interacts with	berberine_BVU_RS15290_BVU_RS07245	BVU_RS15290 (interacts with) BVU_RS07245	6	FALSE	interacts with	BVU_RS15290 (interacts with) BVU_RS07245
409	-1	0	negative	0.432	68.8591	interacts with	berberine_CDCA_LIVER_BVU_RS10385	CDCA_LIVER (interacts with) BVU_RS10385	5	FALSE	interacts with	CDCA_LIVER (interacts with) BVU_RS10385
410	1	0	positive	0.432	61.8261	interacts with	berberine_CDCA_LIVER_BVU_RS10910	CDCA_LIVER (interacts with) BVU_RS10910	5	FALSE	interacts with	CDCA_LIVER (interacts with) BVU_RS10910
411	0.97	0	positive	1.602	0.902	interacts with	berberine_TUDCA3S_LIVER_MDCA_LIVER	TUDCA3S_LIVER (interacts with) MDCA_LIVER	5	FALSE	interacts with	TUDCA3S_LIVER (interacts with) MDCA_LIVER
412	-0.94	0	negative	49.9221	94.4216	interacts with	berberine_BVU_RS11455_BVU_RS20765	BVU_RS11455 (interacts with) BVU_RS20765	6	FALSE	interacts with	BVU_RS11455 (interacts with) BVU_RS20765
413	-0.93	0.001	negative	49.9221	7.82645	interacts with	berberine_BVU_RS11455_BVU_RS14730	BVU_RS11455 (interacts with) BVU_RS14730	6	FALSE	interacts with	BVU_RS11455 (interacts with) BVU_RS14730
414	0.94	0	positive	28.8547	776.273	interacts with	berberine_BVU_RS12840_BVU_RS03850	BVU_RS12840 (interacts with) BVU_RS03850	6	FALSE	interacts with	BVU_RS12840 (interacts with) BVU_RS03850
415	0.94	0	positive	28.8547	210.358	interacts with	berberine_BVU_RS12840_BVU_RS20310	BVU_RS12840 (interacts with) BVU_RS20310	6	FALSE	interacts with	BVU_RS12840 (interacts with) BVU_RS20310
416	-0.94	0	negative	518.592	19.3792	interacts with	berberine_BVU_RS19490_BVU_RS17525	BVU_RS19490 (interacts with) BVU_RS17525	6	FALSE	interacts with	BVU_RS19490 (interacts with) BVU_RS17525
417	1	0	positive	518.592	94.4216	interacts with	berberine_BVU_RS19490_BVU_RS20765	BVU_RS19490 (interacts with) BVU_RS20765	6	FALSE	interacts with	BVU_RS19490 (interacts with) BVU_RS20765
418	0.94	0	positive	518.592	186.562	interacts with	berberine_BVU_RS19490_BVU_RS19500	BVU_RS19490 (interacts with) BVU_RS19500	6	FALSE	interacts with	BVU_RS19490 (interacts with) BVU_RS19500
419	-0.94	0	negative	518.592	49.9221	interacts with	berberine_BVU_RS19490_BVU_RS11455	BVU_RS19490 (interacts with) BVU_RS11455	6	FALSE	interacts with	BVU_RS19490 (interacts with) BVU_RS11455
420	-0.94	0	negative	19.3792	94.4216	interacts with	berberine_BVU_RS17525_BVU_RS20765	BVU_RS17525 (interacts with) BVU_RS20765	6	FALSE	interacts with	BVU_RS17525 (interacts with) BVU_RS20765
421	-0.94	0	negative	19.3792	529.006	interacts with	berberine_BVU_RS17525_BVU_RS15635	BVU_RS17525 (interacts with) BVU_RS15635	6	FALSE	interacts with	BVU_RS17525 (interacts with) BVU_RS15635
422	1	0	positive	2.572	202.367	interacts with	berberine__-MCA_CECUM_BVU_RS20310	_-MCA_CECUM (interacts with) BVU_RS20310	5	FALSE	interacts with	_-MCA_CECUM (interacts with) BVU_RS20310
423	1	0	positive	2.572	160.564	interacts with	berberine__-MCA_CECUM_BVU_RS19810	_-MCA_CECUM (interacts with) BVU_RS19810	5	FALSE	interacts with	_-MCA_CECUM (interacts with) BVU_RS19810
424	0.97	0	positive	2.572	0.036	interacts with	berberine__-MCA_CECUM_TUDCA3S_CECUM	_-MCA_CECUM (interacts with) TUDCA3S_CECUM	5	FALSE	interacts with	_-MCA_CECUM (interacts with) TUDCA3S_CECUM
425	0.97	0	positive	2.572	0.022	interacts with	berberine__-MCA_CECUM_T-_-MCA_CECUM	_-MCA_CECUM (interacts with) T-_-MCA_CECUM	5	FALSE	interacts with	_-MCA_CECUM (interacts with) T-_-MCA_CECUM
426	1	0	positive	2.572	0.094	interacts with	berberine__-MCA_CECUM_7-oxo-CA_CECUM	_-MCA_CECUM (interacts with) 7-oxo-CA_CECUM	5	FALSE	interacts with	_-MCA_CECUM (interacts with) 7-oxo-CA_CECUM
427	0.97	0	positive	2.572	0.018	interacts with	berberine__-MCA_CECUM_MDCA_CECUM	_-MCA_CECUM (interacts with) MDCA_CECUM	5	FALSE	interacts with	_-MCA_CECUM (interacts with) MDCA_CECUM
428	1	0	positive	2.572	0.314	interacts with	berberine__-MCA_CECUM_CA_CECUM	_-MCA_CECUM (interacts with) CA_CECUM	5	FALSE	interacts with	_-MCA_CECUM (interacts with) CA_CECUM
429	-1	0	negative	182.976	22.0995	interacts with	berberine_BVU_RS10175_BVU_RS00145	BVU_RS10175 (interacts with) BVU_RS00145	6	FALSE	interacts with	BVU_RS10175 (interacts with) BVU_RS00145
430	-0.94	0	negative	182.976	21.6717	interacts with	berberine_BVU_RS10175_BVU_RS15400	BVU_RS10175 (interacts with) BVU_RS15400	6	FALSE	interacts with	BVU_RS10175 (interacts with) BVU_RS15400
431	0.94	0	positive	182.976	31.6935	interacts with	berberine_BVU_RS10175_BVU_RS02045	BVU_RS10175 (interacts with) BVU_RS02045	6	FALSE	interacts with	BVU_RS10175 (interacts with) BVU_RS02045
432	0.94	0	positive	182.976	49.4621	interacts with	berberine_BVU_RS10175_BVU_RS01040	BVU_RS10175 (interacts with) BVU_RS01040	6	FALSE	interacts with	BVU_RS10175 (interacts with) BVU_RS01040
433	-0.94	0	negative	434.818	22.0995	interacts with	berberine_BVU_RS11880_BVU_RS00145	BVU_RS11880 (interacts with) BVU_RS00145	6	FALSE	interacts with	BVU_RS11880 (interacts with) BVU_RS00145
434	0.94	0	positive	434.818	98.9677	interacts with	berberine_BVU_RS11880_BVU_RS10180	BVU_RS11880 (interacts with) BVU_RS10180	6	FALSE	interacts with	BVU_RS11880 (interacts with) BVU_RS10180
435	0.94	0	positive	434.818	182.976	interacts with	berberine_BVU_RS11880_BVU_RS10175	BVU_RS11880 (interacts with) BVU_RS10175	6	FALSE	interacts with	BVU_RS11880 (interacts with) BVU_RS10175
436	-1	0	negative	434.818	21.6717	interacts with	berberine_BVU_RS11880_BVU_RS15400	BVU_RS11880 (interacts with) BVU_RS15400	6	FALSE	interacts with	BVU_RS11880 (interacts with) BVU_RS15400
437	0.94	0	positive	434.818	116.974	interacts with	berberine_BVU_RS11880_BVU_RS10160	BVU_RS11880 (interacts with) BVU_RS10160	6	FALSE	interacts with	BVU_RS11880 (interacts with) BVU_RS10160
438	0.97	0	positive	0.424	0.064	interacts with	berberine_DCA_LIVER_TLCA_LIVER	DCA_LIVER (interacts with) TLCA_LIVER	5	FALSE	interacts with	DCA_LIVER (interacts with) TLCA_LIVER
439	0.97	0	positive	0.064	106.735	interacts with	berberine_TLCA_LIVER_BVU_RS10180	TLCA_LIVER (interacts with) BVU_RS10180	5	FALSE	interacts with	TLCA_LIVER (interacts with) BVU_RS10180
440	0.94	0	positive	7.74624	105.012	interacts with	berberine_BVU_RS12370_BVU_RS02270	BVU_RS12370 (interacts with) BVU_RS02270	6	FALSE	interacts with	BVU_RS12370 (interacts with) BVU_RS02270
441	0.94	0	positive	7.74624	269.093	interacts with	berberine_BVU_RS12370_BVU_RS15650	BVU_RS12370 (interacts with) BVU_RS15650	6	FALSE	interacts with	BVU_RS12370 (interacts with) BVU_RS15650
442	1	0	positive	42.6322	93.1204	interacts with	berberine_BVU_RS12385_BVU_RS08555	BVU_RS12385 (interacts with) BVU_RS08555	6	FALSE	interacts with	BVU_RS12385 (interacts with) BVU_RS08555
443	0.94	0	positive	49.4621	164.717	interacts with	berberine_BVU_RS01040_BVU_RS09825	BVU_RS01040 (interacts with) BVU_RS09825	6	FALSE	interacts with	BVU_RS01040 (interacts with) BVU_RS09825
444	0.94	0	positive	164.717	229.581	interacts with	berberine_BVU_RS09825_BVU_RS02725	BVU_RS09825 (interacts with) BVU_RS02725	6	FALSE	interacts with	BVU_RS09825 (interacts with) BVU_RS02725
445	-0.97	0	negative	0.06	70.7484	interacts with	berberine_Total bie acids_SERUM_BVU_RS03005	Total bie acids_SERUM (interacts with) BVU_RS03005	5	FALSE	interacts with	Total bie acids_SERUM (interacts with) BVU_RS03005
446	0.94	0	positive	370.408	49.4621	interacts with	berberine_BVU_RS01265_BVU_RS01040	BVU_RS01265 (interacts with) BVU_RS01040	6	FALSE	interacts with	BVU_RS01265 (interacts with) BVU_RS01040
447	0.94	0	positive	370.408	229.581	interacts with	berberine_BVU_RS01265_BVU_RS02725	BVU_RS01265 (interacts with) BVU_RS02725	6	FALSE	interacts with	BVU_RS01265 (interacts with) BVU_RS02725
448	0.94	0	positive	370.408	896.303	interacts with	berberine_BVU_RS01265_BVU_RS19990	BVU_RS01265 (interacts with) BVU_RS19990	6	FALSE	interacts with	BVU_RS01265 (interacts with) BVU_RS19990
449	1	0	positive	370.408	164.717	interacts with	berberine_BVU_RS01265_BVU_RS09825	BVU_RS01265 (interacts with) BVU_RS09825	6	FALSE	interacts with	BVU_RS01265 (interacts with) BVU_RS09825
450	0.94	0	positive	300.725	42.6322	interacts with	berberine_BVU_RS20440_BVU_RS12385	BVU_RS20440 (interacts with) BVU_RS12385	6	FALSE	interacts with	BVU_RS20440 (interacts with) BVU_RS12385
451	0.94	0	positive	300.725	93.1204	interacts with	berberine_BVU_RS20440_BVU_RS08555	BVU_RS20440 (interacts with) BVU_RS08555	6	FALSE	interacts with	BVU_RS20440 (interacts with) BVU_RS08555
452	1	0	positive	300.725	148.314	interacts with	berberine_BVU_RS20440_BVU_RS20435	BVU_RS20440 (interacts with) BVU_RS20435	6	FALSE	interacts with	BVU_RS20440 (interacts with) BVU_RS20435
453	0.94	0	positive	300.725	308.58	interacts with	berberine_BVU_RS20440_BVU_RS17420	BVU_RS20440 (interacts with) BVU_RS17420	6	FALSE	interacts with	BVU_RS20440 (interacts with) BVU_RS17420
454	0.94	0	positive	31.6935	847.081	interacts with	berberine_BVU_RS02045_BVU_RS15495	BVU_RS02045 (interacts with) BVU_RS15495	6	FALSE	interacts with	BVU_RS02045 (interacts with) BVU_RS15495
455	-0.94	0	negative	31.6935	22.0995	interacts with	berberine_BVU_RS02045_BVU_RS00145	BVU_RS02045 (interacts with) BVU_RS00145	6	FALSE	interacts with	BVU_RS02045 (interacts with) BVU_RS00145
456	0.94	0	positive	31.6935	370.408	interacts with	berberine_BVU_RS02045_BVU_RS01265	BVU_RS02045 (interacts with) BVU_RS01265	6	FALSE	interacts with	BVU_RS02045 (interacts with) BVU_RS01265
457	0.94	0	positive	31.6935	164.717	interacts with	berberine_BVU_RS02045_BVU_RS09825	BVU_RS02045 (interacts with) BVU_RS09825	6	FALSE	interacts with	BVU_RS02045 (interacts with) BVU_RS09825
458	0.94	0	positive	133.632	1157.77	interacts with	berberine_BVU_RS11450_BVU_RS10495	BVU_RS11450 (interacts with) BVU_RS10495	6	FALSE	interacts with	BVU_RS11450 (interacts with) BVU_RS10495
459	-0.94	0	negative	133.632	11.2051	interacts with	berberine_BVU_RS11450_BVU_RS06210	BVU_RS11450 (interacts with) BVU_RS06210	6	FALSE	interacts with	BVU_RS11450 (interacts with) BVU_RS06210
460	1	0	positive	133.632	60.6827	interacts with	berberine_BVU_RS11450_BVU_RS19505	BVU_RS11450 (interacts with) BVU_RS19505	6	FALSE	interacts with	BVU_RS11450 (interacts with) BVU_RS19505
461	0.94	0	positive	21.6717	22.0995	interacts with	berberine_BVU_RS15400_BVU_RS00145	BVU_RS15400 (interacts with) BVU_RS00145	6	FALSE	interacts with	BVU_RS15400 (interacts with) BVU_RS00145
462	-1	0	negative	7.186	97.7911	interacts with	berberine_CA_LIVER_BVU_RS17900	CA_LIVER (interacts with) BVU_RS17900	5	FALSE	interacts with	CA_LIVER (interacts with) BVU_RS17900
463	-1	0	negative	7.186	312.537	interacts with	berberine_CA_LIVER_BVU_RS20440	CA_LIVER (interacts with) BVU_RS20440	5	FALSE	interacts with	CA_LIVER (interacts with) BVU_RS20440
464	-1	0	negative	7.186	159.25	interacts with	berberine_CA_LIVER_BVU_RS20435	CA_LIVER (interacts with) BVU_RS20435	5	FALSE	interacts with	CA_LIVER (interacts with) BVU_RS20435
465	1	0	positive	623.989	291.394	interacts with	berberine_BVU_RS20490_BVU_RS20770	BVU_RS20490 (interacts with) BVU_RS20770	6	FALSE	interacts with	BVU_RS20490 (interacts with) BVU_RS20770
466	0.94	0	positive	623.989	244.559	interacts with	berberine_BVU_RS20490_BVU_RS10375	BVU_RS20490 (interacts with) BVU_RS10375	6	FALSE	interacts with	BVU_RS20490 (interacts with) BVU_RS10375
467	0.94	0	positive	623.989	168.52	interacts with	berberine_BVU_RS20490_BVU_RS10170	BVU_RS20490 (interacts with) BVU_RS10170	6	FALSE	interacts with	BVU_RS20490 (interacts with) BVU_RS10170
468	-0.94	0	negative	80.9182	11.2051	interacts with	berberine_BVU_RS16080_BVU_RS06210	BVU_RS16080 (interacts with) BVU_RS06210	6	FALSE	interacts with	BVU_RS16080 (interacts with) BVU_RS06210
469	-0.94	0	negative	116.974	21.6717	interacts with	berberine_BVU_RS10160_BVU_RS15400	BVU_RS10160 (interacts with) BVU_RS15400	6	FALSE	interacts with	BVU_RS10160 (interacts with) BVU_RS15400
470	0.93	0.001	positive	529.006	7.82645	interacts with	berberine_BVU_RS15635_BVU_RS14730	BVU_RS15635 (interacts with) BVU_RS14730	6	FALSE	interacts with	BVU_RS15635 (interacts with) BVU_RS14730
471	1	0	positive	72.2976	93.739	interacts with	berberine_BVU_RS09340_BVU_RS09350	BVU_RS09340 (interacts with) BVU_RS09350	6	FALSE	interacts with	BVU_RS09340 (interacts with) BVU_RS09350
472	-0.97	0	negative	0.022	77.6356	interacts with	berberine_TCA_SERUM_BVU_RS10310	TCA_SERUM (interacts with) BVU_RS10310	5	FALSE	interacts with	TCA_SERUM (interacts with) BVU_RS10310

## Sheet: PdisControlNetworkTable
Parabacteroides distasonis Control Network
SUID	Correlation	CorrProb	Direction	Feature1_mean	Feature2_mean	interaction	Key	name	Number_pairs	selected	shared interaction	shared name
662	-0.94	0	negative	808.609	68.1024	interacts with	control_BDI_RS02935_BDI_RS12740	BDI_RS02935 (interacts with) BDI_RS12740	6	FALSE	interacts with	BDI_RS02935 (interacts with) BDI_RS12740
663	0.94	0	positive	77.7133	3.95333	interacts with	control_TCA_LIVER_TCDCA_LIVER	TCA_LIVER (interacts with) TCDCA_LIVER	6	FALSE	interacts with	TCA_LIVER (interacts with) TCDCA_LIVER
664	0.94	0	positive	3.95333	2.00333	interacts with	control_TCDCA_LIVER_TDCA_LIVER	TCDCA_LIVER (interacts with) TDCA_LIVER	6	FALSE	interacts with	TCDCA_LIVER (interacts with) TDCA_LIVER
665	-0.94	0	negative	428.043	216.88	interacts with	control_BDI_RS10295_BDI_RS15415	BDI_RS10295 (interacts with) BDI_RS15415	6	FALSE	interacts with	BDI_RS10295 (interacts with) BDI_RS15415
666	-0.94	0	negative	428.043	1484.18	interacts with	control_BDI_RS10295_BDI_RS03570	BDI_RS10295 (interacts with) BDI_RS03570	6	FALSE	interacts with	BDI_RS10295 (interacts with) BDI_RS03570
667	0.94	0	positive	129.001	340.582	interacts with	control_BDI_RS04420_BDI_RS08000	BDI_RS04420 (interacts with) BDI_RS08000	6	FALSE	interacts with	BDI_RS04420 (interacts with) BDI_RS08000
668	0.94	0	positive	5.05333	3.95333	interacts with	control_T-_-MCA_LIVER_TCDCA_LIVER	T-_-MCA_LIVER (interacts with) TCDCA_LIVER	6	FALSE	interacts with	T-_-MCA_LIVER (interacts with) TCDCA_LIVER
669	0.94	0	positive	5.05333	2.09667	interacts with	control_T-_-MCA_LIVER_GUDCA3S_LIVER	T-_-MCA_LIVER (interacts with) GUDCA3S_LIVER	6	FALSE	interacts with	T-_-MCA_LIVER (interacts with) GUDCA3S_LIVER
670	-0.94	0	negative	336.626	85.6531	interacts with	control_BDI_RS00230_BDI_RS17810	BDI_RS00230 (interacts with) BDI_RS17810	6	FALSE	interacts with	BDI_RS00230 (interacts with) BDI_RS17810
671	0.94	0	positive	336.626	60.8917	interacts with	control_BDI_RS00230_BDI_RS17920	BDI_RS00230 (interacts with) BDI_RS17920	6	FALSE	interacts with	BDI_RS00230 (interacts with) BDI_RS17920
672	-0.93	0.001	negative	336.626	133.242	interacts with	control_BDI_RS00230_BDI_RS06180	BDI_RS00230 (interacts with) BDI_RS06180	6	FALSE	interacts with	BDI_RS00230 (interacts with) BDI_RS06180
673	-0.93	0.001	negative	134.973	31.1619	interacts with	control_BDI_RS09245_BDI_RS15785	BDI_RS09245 (interacts with) BDI_RS15785	6	FALSE	interacts with	BDI_RS09245 (interacts with) BDI_RS15785
674	-1	0	negative	271.564	223.544	interacts with	control_BDI_RS02905_BDI_RS06155	BDI_RS02905 (interacts with) BDI_RS06155	5	FALSE	interacts with	BDI_RS02905 (interacts with) BDI_RS06155
675	1	0	positive	271.564	318.559	interacts with	control_BDI_RS02905_BDI_RS10315	BDI_RS02905 (interacts with) BDI_RS10315	5	FALSE	interacts with	BDI_RS02905 (interacts with) BDI_RS10315
676	-0.94	0	negative	226.303	121.31	interacts with	control_BDI_RS02905_BDI_RS00690	BDI_RS02905 (interacts with) BDI_RS00690	6	FALSE	interacts with	BDI_RS02905 (interacts with) BDI_RS00690
677	-0.93	0.001	negative	120.903	134.973	interacts with	control_BDI_RS06325_BDI_RS09245	BDI_RS06325 (interacts with) BDI_RS09245	6	FALSE	interacts with	BDI_RS06325 (interacts with) BDI_RS09245
678	-0.93	0.001	negative	120.903	403.822	interacts with	control_BDI_RS06325_BDI_RS09085	BDI_RS06325 (interacts with) BDI_RS09085	6	FALSE	interacts with	BDI_RS06325 (interacts with) BDI_RS09085
679	0.94	0	positive	118.988	148.261	interacts with	control_BDI_RS17995_BDI_RS03935	BDI_RS17995 (interacts with) BDI_RS03935	6	FALSE	interacts with	BDI_RS17995 (interacts with) BDI_RS03935
680	-0.93	0.001	negative	0.12333	118.988	interacts with	control_Total bie acids_SERUM_BDI_RS17995	Total bie acids_SERUM (interacts with) BDI_RS17995	6	FALSE	interacts with	Total bie acids_SERUM (interacts with) BDI_RS17995
681	-0.94	0	negative	120.837	428.043	interacts with	control_BDI_RS04425_BDI_RS10295	BDI_RS04425 (interacts with) BDI_RS10295	6	FALSE	interacts with	BDI_RS04425 (interacts with) BDI_RS10295
682	-0.97	0	negative	51.7086	1781.02	interacts with	control_BDI_RS02950_BDI_RS03570	BDI_RS02950 (interacts with) BDI_RS03570	5	FALSE	interacts with	BDI_RS02950 (interacts with) BDI_RS03570
683	-0.94	0	negative	3.615	68.1024	interacts with	control__-MCA_LIVER_BDI_RS12740	_-MCA_LIVER (interacts with) BDI_RS12740	6	FALSE	interacts with	_-MCA_LIVER (interacts with) BDI_RS12740
684	0.94	0	positive	93.2983	159.327	interacts with	control__-MCA_LIVER_BDI_RS15410	_-MCA_LIVER (interacts with) BDI_RS15410	6	FALSE	interacts with	_-MCA_LIVER (interacts with) BDI_RS15410
685	1	0	positive	93.2983	155.527	interacts with	control__-MCA_LIVER_BDI_RS10445	_-MCA_LIVER (interacts with) BDI_RS10445	6	FALSE	interacts with	_-MCA_LIVER (interacts with) BDI_RS10445
686	0.94	0	positive	93.2983	120.837	interacts with	control__-MCA_LIVER_BDI_RS04425	_-MCA_LIVER (interacts with) BDI_RS04425	6	FALSE	interacts with	_-MCA_LIVER (interacts with) BDI_RS04425
687	0.94	0	positive	3.615	1.29167	interacts with	control__-MCA_LIVER_TUDCA3S_LIVER	_-MCA_LIVER (interacts with) TUDCA3S_LIVER	6	FALSE	interacts with	_-MCA_LIVER (interacts with) TUDCA3S_LIVER
688	1	0	positive	234.983	398.277	interacts with	control_BDI_RS05690_BDI_RS19280	BDI_RS05690 (interacts with) BDI_RS19280	5	FALSE	interacts with	BDI_RS05690 (interacts with) BDI_RS19280
689	-0.93	0.001	negative	148.261	133.242	interacts with	control_BDI_RS03935_BDI_RS06180	BDI_RS03935 (interacts with) BDI_RS06180	6	FALSE	interacts with	BDI_RS03935 (interacts with) BDI_RS06180
690	0.99	0	positive	0.665	294.074	interacts with	control_MDCA_LIVER_BDI_RS03235	MDCA_LIVER (interacts with) BDI_RS03235	6	FALSE	interacts with	MDCA_LIVER (interacts with) BDI_RS03235
691	-0.93	0.001	negative	0.665	454.701	interacts with	control_MDCA_LIVER_BDI_RS07525	MDCA_LIVER (interacts with) BDI_RS07525	6	FALSE	interacts with	MDCA_LIVER (interacts with) BDI_RS07525
692	1	0	positive	92.5099	340.582	interacts with	control_BDI_RS16980_BDI_RS08000	BDI_RS16980 (interacts with) BDI_RS08000	6	FALSE	interacts with	BDI_RS16980 (interacts with) BDI_RS08000
693	-1	0	negative	186.632	111.012	interacts with	control_BDI_RS10445_BDI_RS16980	BDI_RS10445 (interacts with) BDI_RS16980	5	FALSE	interacts with	BDI_RS10445 (interacts with) BDI_RS16980
694	-0.93	0.001	negative	0.02833	185.155	interacts with	control_LCA_CECUM_BDI_RS01945	LCA_CECUM (interacts with) BDI_RS01945	6	FALSE	interacts with	LCA_CECUM (interacts with) BDI_RS01945
695	0.98	0	positive	0.02833	28.442	interacts with	control_LCA_CECUM_BDI_RS04230	LCA_CECUM (interacts with) BDI_RS04230	6	FALSE	interacts with	LCA_CECUM (interacts with) BDI_RS04230
696	1	0	positive	184.758	338.74	interacts with	control_BDI_RS00700_BDI_RS10350	BDI_RS00700 (interacts with) BDI_RS10350	6	FALSE	interacts with	BDI_RS00700 (interacts with) BDI_RS10350
697	0.94	0	positive	184.758	328.69	interacts with	control_BDI_RS00700_BDI_RS01595	BDI_RS00700 (interacts with) BDI_RS01595	6	FALSE	interacts with	BDI_RS00700 (interacts with) BDI_RS01595
698	0.94	0	positive	184.758	725.856	interacts with	control_BDI_RS00700_BDI_RS07865	BDI_RS00700 (interacts with) BDI_RS07865	6	FALSE	interacts with	BDI_RS00700 (interacts with) BDI_RS07865
699	0.97	0	positive	0.086	249.752	interacts with	control_TCA_SERUM_BDI_RS10305	TCA_SERUM (interacts with) BDI_RS10305	5	FALSE	interacts with	TCA_SERUM (interacts with) BDI_RS10305
700	-0.97	0	negative	0.07167	164.884	interacts with	control_TCA_SERUM_BDI_RS03320	TCA_SERUM (interacts with) BDI_RS03320	6	FALSE	interacts with	TCA_SERUM (interacts with) BDI_RS03320
701	-0.97	0	negative	0.07167	377.786	interacts with	control_TCA_SERUM_BDI_RS03300	TCA_SERUM (interacts with) BDI_RS03300	6	FALSE	interacts with	TCA_SERUM (interacts with) BDI_RS03300
702	-1	0	negative	208.127	377.786	interacts with	control_BDI_RS10305_BDI_RS03300	BDI_RS10305 (interacts with) BDI_RS03300	6	FALSE	interacts with	BDI_RS10305 (interacts with) BDI_RS03300
703	-1	0	negative	208.127	164.884	interacts with	control_BDI_RS10305_BDI_RS03320	BDI_RS10305 (interacts with) BDI_RS03320	6	FALSE	interacts with	BDI_RS10305 (interacts with) BDI_RS03320
704	0.94	0	positive	219.719	147.944	interacts with	control_BDI_RS13870_BDI_RS15400	BDI_RS13870 (interacts with) BDI_RS15400	6	FALSE	interacts with	BDI_RS13870 (interacts with) BDI_RS15400
705	-1	0	negative	74.279	234.983	interacts with	control_BDI_RS01705_BDI_RS05690	BDI_RS01705 (interacts with) BDI_RS05690	5	FALSE	interacts with	BDI_RS01705 (interacts with) BDI_RS05690
706	-1	0	negative	74.279	398.277	interacts with	control_BDI_RS01705_BDI_RS19280	BDI_RS01705 (interacts with) BDI_RS19280	5	FALSE	interacts with	BDI_RS01705 (interacts with) BDI_RS19280
707	-0.93	0.001	negative	61.8991	119.959	interacts with	control_BDI_RS01705_BDI_RS14915	BDI_RS01705 (interacts with) BDI_RS14915	6	FALSE	interacts with	BDI_RS01705 (interacts with) BDI_RS14915
708	-0.93	0.001	negative	61.8991	118.988	interacts with	control_BDI_RS01705_BDI_RS17995	BDI_RS01705 (interacts with) BDI_RS17995	6	FALSE	interacts with	BDI_RS01705 (interacts with) BDI_RS17995
709	-0.93	0.001	negative	61.8991	63.102	interacts with	control_BDI_RS01705_BDI_RS03920	BDI_RS01705 (interacts with) BDI_RS03920	6	FALSE	interacts with	BDI_RS01705 (interacts with) BDI_RS03920
710	-0.99	0	negative	61.8991	24.2733	interacts with	control_BDI_RS01705_BDI_RS09180	BDI_RS01705 (interacts with) BDI_RS09180	6	FALSE	interacts with	BDI_RS01705 (interacts with) BDI_RS09180
711	-0.99	0	negative	61.8991	338.06	interacts with	control_BDI_RS01705_BDI_RS10520	BDI_RS01705 (interacts with) BDI_RS10520	6	FALSE	interacts with	BDI_RS01705 (interacts with) BDI_RS10520
712	-0.99	0	negative	61.8991	315.55	interacts with	control_BDI_RS01705_BDI_RS04585	BDI_RS01705 (interacts with) BDI_RS04585	6	FALSE	interacts with	BDI_RS01705 (interacts with) BDI_RS04585
713	-0.94	0	negative	290.487	92.4553	interacts with	control_Total bie acids_LIVER_BDI_RS01700	Total bie acids_LIVER (interacts with) BDI_RS01700	6	FALSE	interacts with	Total bie acids_LIVER (interacts with) BDI_RS01700
714	0.94	0	positive	290.487	5.05333	interacts with	control_Total bie acids_LIVER_T-_-MCA_LIVER	Total bie acids_LIVER (interacts with) T-_-MCA_LIVER	6	FALSE	interacts with	Total bie acids_LIVER (interacts with) T-_-MCA_LIVER
715	-0.94	0	negative	290.487	74.0251	interacts with	control_Total bie acids_LIVER_BDI_RS06300	Total bie acids_LIVER (interacts with) BDI_RS06300	6	FALSE	interacts with	Total bie acids_LIVER (interacts with) BDI_RS06300
716	0.94	0	positive	290.487	53.1076	interacts with	control_Total bie acids_LIVER_BDI_RS00240	Total bie acids_LIVER (interacts with) BDI_RS00240	6	FALSE	interacts with	Total bie acids_LIVER (interacts with) BDI_RS00240
717	0.94	0	positive	290.487	315.777	interacts with	control_Total bie acids_LIVER_BDI_RS12315	Total bie acids_LIVER (interacts with) BDI_RS12315	6	FALSE	interacts with	Total bie acids_LIVER (interacts with) BDI_RS12315
718	0.94	0	positive	1684.42	159.327	interacts with	control_BDI_RS07150_BDI_RS15410	BDI_RS07150 (interacts with) BDI_RS15410	6	FALSE	interacts with	BDI_RS07150 (interacts with) BDI_RS15410
719	1	0	positive	378.66	29.128	interacts with	control_BDI_RS04585_BDI_RS09180	BDI_RS04585 (interacts with) BDI_RS09180	5	FALSE	interacts with	BDI_RS04585 (interacts with) BDI_RS09180
720	1	0	positive	338.06	24.2733	interacts with	control_BDI_RS10520_BDI_RS09180	BDI_RS10520 (interacts with) BDI_RS09180	6	FALSE	interacts with	BDI_RS10520 (interacts with) BDI_RS09180
721	1	0	positive	338.06	315.55	interacts with	control_BDI_RS10520_BDI_RS04585	BDI_RS10520 (interacts with) BDI_RS04585	6	FALSE	interacts with	BDI_RS10520 (interacts with) BDI_RS04585
722	0.94	0	positive	2.09667	11.654	interacts with	control_GUDCA3S_LIVER_BDI_RS14215	GUDCA3S_LIVER (interacts with) BDI_RS14215	6	FALSE	interacts with	GUDCA3S_LIVER (interacts with) BDI_RS14215
723	-0.94	0	negative	2.09667	74.0251	interacts with	control_GUDCA3S_LIVER_BDI_RS06300	GUDCA3S_LIVER (interacts with) BDI_RS06300	6	FALSE	interacts with	GUDCA3S_LIVER (interacts with) BDI_RS06300
724	0.94	0	positive	2.09667	53.1076	interacts with	control_GUDCA3S_LIVER_BDI_RS00240	GUDCA3S_LIVER (interacts with) BDI_RS00240	6	FALSE	interacts with	GUDCA3S_LIVER (interacts with) BDI_RS00240
725	0.94	0	positive	2.09667	315.777	interacts with	control_GUDCA3S_LIVER_BDI_RS12315	GUDCA3S_LIVER (interacts with) BDI_RS12315	6	FALSE	interacts with	GUDCA3S_LIVER (interacts with) BDI_RS12315
726	-0.93	0.001	negative	8.28021	164.884	interacts with	control_BDI_RS05910_BDI_RS03320	BDI_RS05910 (interacts with) BDI_RS03320	6	FALSE	interacts with	BDI_RS05910 (interacts with) BDI_RS03320
727	-0.93	0.001	negative	8.28021	377.786	interacts with	control_BDI_RS05910_BDI_RS03300	BDI_RS05910 (interacts with) BDI_RS03300	6	FALSE	interacts with	BDI_RS05910 (interacts with) BDI_RS03300
728	-0.94	0	negative	61.8118	1684.42	interacts with	control_BDI_RS02690_BDI_RS07150	BDI_RS02690 (interacts with) BDI_RS07150	6	FALSE	interacts with	BDI_RS02690 (interacts with) BDI_RS07150
729	0.94	0	positive	61.8118	56.2342	interacts with	control_BDI_RS02690_BDI_RS04865	BDI_RS02690 (interacts with) BDI_RS04865	6	FALSE	interacts with	BDI_RS02690 (interacts with) BDI_RS04865
730	-0.94	0	negative	270.164	315.55	interacts with	control_BDI_RS03835_BDI_RS04585	BDI_RS03835 (interacts with) BDI_RS04585	6	FALSE	interacts with	BDI_RS03835 (interacts with) BDI_RS04585
731	-0.94	0	negative	270.164	24.2733	interacts with	control_BDI_RS03835_BDI_RS09180	BDI_RS03835 (interacts with) BDI_RS09180	6	FALSE	interacts with	BDI_RS03835 (interacts with) BDI_RS09180
732	-0.94	0	negative	270.164	338.06	interacts with	control_BDI_RS03835_BDI_RS10520	BDI_RS03835 (interacts with) BDI_RS10520	6	FALSE	interacts with	BDI_RS03835 (interacts with) BDI_RS10520
733	-0.94	0	negative	270.164	119.959	interacts with	control_BDI_RS03835_BDI_RS14915	BDI_RS03835 (interacts with) BDI_RS14915	6	FALSE	interacts with	BDI_RS03835 (interacts with) BDI_RS14915
734	-0.97	0	negative	34.1304	241.607	interacts with	control_BDI_RS04230_BDI_RS01350	BDI_RS04230 (interacts with) BDI_RS01350	5	FALSE	interacts with	BDI_RS04230 (interacts with) BDI_RS01350
735	0.93	0.001	positive	117.944	340.582	interacts with	control_BDI_RS00725_BDI_RS08000	BDI_RS00725 (interacts with) BDI_RS08000	6	FALSE	interacts with	BDI_RS00725 (interacts with) BDI_RS08000
736	-0.99	0	negative	155.717	117.944	interacts with	control_BDI_RS01965_BDI_RS00725	BDI_RS01965 (interacts with) BDI_RS00725	6	FALSE	interacts with	BDI_RS01965 (interacts with) BDI_RS00725
737	-0.93	0.001	negative	0.04167	708.236	interacts with	control_CA3S_CECUM_BDI_RS02940	CA3S_CECUM (interacts with) BDI_RS02940	6	FALSE	interacts with	CA3S_CECUM (interacts with) BDI_RS02940
738	-0.95	0	negative	0.005	0.02833	interacts with	control_"CA-_4,6-3-one_CECUM"_LCA_CECUM	"CA-_4,6-3-one_CECUM" (interacts with) LCA_CECUM	6	FALSE	interacts with	"CA-_4,6-3-one_CECUM" (interacts with) LCA_CECUM
739	-0.97	0	negative	0.006	10.5303	interacts with	control_"CA-_4,6-3-one_CECUM"_BDI_RS06160	"CA-_4,6-3-one_CECUM" (interacts with) BDI_RS06160	5	FALSE	interacts with	"CA-_4,6-3-one_CECUM" (interacts with) BDI_RS06160
740	-0.97	0	negative	0.006	18.7994	interacts with	control_"CA-_4,6-3-one_CECUM"_BDI_RS14680	"CA-_4,6-3-one_CECUM" (interacts with) BDI_RS14680	5	FALSE	interacts with	"CA-_4,6-3-one_CECUM" (interacts with) BDI_RS14680
741	-0.93	0.001	negative	0.005	28.442	interacts with	control_"CA-_4,6-3-one_CECUM"_BDI_RS04230	"CA-_4,6-3-one_CECUM" (interacts with) BDI_RS04230	6	FALSE	interacts with	"CA-_4,6-3-one_CECUM" (interacts with) BDI_RS04230
742	0.95	0	positive	0.005	0.04167	interacts with	control_"CA-_4,6-3-one_CECUM"_CA3S_CECUM	"CA-_4,6-3-one_CECUM" (interacts with) CA3S_CECUM	6	FALSE	interacts with	"CA-_4,6-3-one_CECUM" (interacts with) CA3S_CECUM
743	-1	0	negative	318.559	223.544	interacts with	control_BDI_RS10315_BDI_RS06155	BDI_RS10315 (interacts with) BDI_RS06155	5	FALSE	interacts with	BDI_RS10315 (interacts with) BDI_RS06155
744	-0.94	0	negative	121.31	129.001	interacts with	control_BDI_RS00690_BDI_RS04420	BDI_RS00690 (interacts with) BDI_RS04420	6	FALSE	interacts with	BDI_RS00690 (interacts with) BDI_RS04420
745	-0.93	0.001	negative	121.31	116.695	interacts with	control_BDI_RS00690_BDI_RS02920	BDI_RS00690 (interacts with) BDI_RS02920	6	FALSE	interacts with	BDI_RS00690 (interacts with) BDI_RS02920
746	-0.94	0	negative	121.31	265.466	interacts with	control_BDI_RS00690_BDI_RS10315	BDI_RS00690 (interacts with) BDI_RS10315	6	FALSE	interacts with	BDI_RS00690 (interacts with) BDI_RS10315
747	-0.94	0	negative	164.884	150.779	interacts with	control_BDI_RS03320_BDI_RS18895	BDI_RS03320 (interacts with) BDI_RS18895	6	FALSE	interacts with	BDI_RS03320 (interacts with) BDI_RS18895
748	1	0	positive	164.884	377.786	interacts with	control_BDI_RS03320_BDI_RS03300	BDI_RS03320 (interacts with) BDI_RS03300	6	FALSE	interacts with	BDI_RS03320 (interacts with) BDI_RS03300
749	-0.93	0.001	negative	164.884	170.915	interacts with	control_BDI_RS03320_BDI_RS10360	BDI_RS03320 (interacts with) BDI_RS10360	6	FALSE	interacts with	BDI_RS03320 (interacts with) BDI_RS10360
750	-0.94	0	negative	259.276	92.3206	interacts with	control_BDI_RS02655_BDI_RS01355	BDI_RS02655 (interacts with) BDI_RS01355	6	FALSE	interacts with	BDI_RS02655 (interacts with) BDI_RS01355
751	-1	0	negative	311.132	180.935	interacts with	control_BDI_RS02655_BDI_RS18895	BDI_RS02655 (interacts with) BDI_RS18895	5	FALSE	interacts with	BDI_RS02655 (interacts with) BDI_RS18895
752	0.94	0	positive	259.276	219.719	interacts with	control_BDI_RS02655_BDI_RS13870	BDI_RS02655 (interacts with) BDI_RS13870	6	FALSE	interacts with	BDI_RS02655 (interacts with) BDI_RS13870
753	1	0	positive	311.132	177.533	interacts with	control_BDI_RS02655_BDI_RS15400	BDI_RS02655 (interacts with) BDI_RS15400	5	FALSE	interacts with	BDI_RS02655 (interacts with) BDI_RS15400
754	0.94	0	positive	259.276	3232.02	interacts with	control_BDI_RS02655_BDI_RS01445	BDI_RS02655 (interacts with) BDI_RS01445	6	FALSE	interacts with	BDI_RS02655 (interacts with) BDI_RS01445
755	-1	0	negative	274.789	191.192	interacts with	control_BDI_RS02910_BDI_RS15410	BDI_RS02910 (interacts with) BDI_RS15410	5	FALSE	interacts with	BDI_RS02910 (interacts with) BDI_RS15410
756	-0.94	0	negative	228.991	185.155	interacts with	control_BDI_RS02910_BDI_RS01945	BDI_RS02910 (interacts with) BDI_RS01945	6	FALSE	interacts with	BDI_RS02910 (interacts with) BDI_RS01945
757	0.94	0	positive	228.991	340.582	interacts with	control_BDI_RS02910_BDI_RS08000	BDI_RS02910 (interacts with) BDI_RS08000	6	FALSE	interacts with	BDI_RS02910 (interacts with) BDI_RS08000
758	-0.94	0	negative	92.3206	147.944	interacts with	control_BDI_RS01355_BDI_RS15400	BDI_RS01355 (interacts with) BDI_RS15400	6	FALSE	interacts with	BDI_RS01355 (interacts with) BDI_RS15400
759	0.97	0	positive	13.9848	63.7291	interacts with	control_BDI_RS14215_BDI_RS00240	BDI_RS14215 (interacts with) BDI_RS00240	5	FALSE	interacts with	BDI_RS14215 (interacts with) BDI_RS00240
760	0.97	0	positive	13.9848	102.784	interacts with	control_BDI_RS14215_BDI_RS17810	BDI_RS14215 (interacts with) BDI_RS17810	5	FALSE	interacts with	BDI_RS14215 (interacts with) BDI_RS17810
761	0.94	0	positive	2.00333	2.09667	interacts with	control_TDCA_LIVER_GUDCA3S_LIVER	TDCA_LIVER (interacts with) GUDCA3S_LIVER	6	FALSE	interacts with	TDCA_LIVER (interacts with) GUDCA3S_LIVER
762	0.94	0	positive	2.00333	11.654	interacts with	control_TDCA_LIVER_BDI_RS14215	TDCA_LIVER (interacts with) BDI_RS14215	6	FALSE	interacts with	TDCA_LIVER (interacts with) BDI_RS14215
763	-0.94	0	negative	121.777	119.587	interacts with	control_BDI_RS18860_BDI_RS04465	BDI_RS18860 (interacts with) BDI_RS04465	6	FALSE	interacts with	BDI_RS18860 (interacts with) BDI_RS04465
764	-0.94	0	negative	5.995	119.587	interacts with	control_CA_LIVER_BDI_RS04465	CA_LIVER (interacts with) BDI_RS04465	6	FALSE	interacts with	CA_LIVER (interacts with) BDI_RS04465
765	1	0	positive	5.995	121.777	interacts with	control_CA_LIVER_BDI_RS18860	CA_LIVER (interacts with) BDI_RS18860	6	FALSE	interacts with	CA_LIVER (interacts with) BDI_RS18860
766	0.94	0	positive	338.74	328.69	interacts with	control_BDI_RS10350_BDI_RS01595	BDI_RS10350 (interacts with) BDI_RS01595	6	FALSE	interacts with	BDI_RS10350 (interacts with) BDI_RS01595
767	0.94	0	positive	338.74	725.856	interacts with	control_BDI_RS10350_BDI_RS07865	BDI_RS10350 (interacts with) BDI_RS07865	6	FALSE	interacts with	BDI_RS10350 (interacts with) BDI_RS07865
768	1	0	positive	0.02833	0.00833	interacts with	control__-MCA_CECUM_7-oxo-CA_CECUM	_-MCA_CECUM (interacts with) 7-oxo-CA_CECUM	6	FALSE	interacts with	_-MCA_CECUM (interacts with) 7-oxo-CA_CECUM
769	-0.94	0	negative	0.71167	150.779	interacts with	control__-MCA_CECUM_BDI_RS18895	_-MCA_CECUM (interacts with) BDI_RS18895	6	FALSE	interacts with	_-MCA_CECUM (interacts with) BDI_RS18895
770	-1	0	negative	0.02833	17.6039	interacts with	control__-MCA_CECUM_BDI_RS14210	_-MCA_CECUM (interacts with) BDI_RS14210	6	FALSE	interacts with	_-MCA_CECUM (interacts with) BDI_RS14210
771	-1	0	negative	0.04333	0.00833	interacts with	control_T-_-MCA_SERUM_7-oxo-CA_CECUM	T-_-MCA_SERUM (interacts with) 7-oxo-CA_CECUM	6	FALSE	interacts with	T-_-MCA_SERUM (interacts with) 7-oxo-CA_CECUM
772	-1	0	negative	0.04333	0.02833	interacts with	control_T-_-MCA_SERUM__-MCA_CECUM	T-_-MCA_SERUM (interacts with) _-MCA_CECUM	6	FALSE	interacts with	T-_-MCA_SERUM (interacts with) _-MCA_CECUM
773	-0.94	0	negative	102.802	92.3206	interacts with	control_BDI_RS08995_BDI_RS01355	BDI_RS08995 (interacts with) BDI_RS01355	6	FALSE	interacts with	BDI_RS08995 (interacts with) BDI_RS01355
774	-0.94	0	negative	102.802	725.225	interacts with	control_BDI_RS08995_BDI_RS04415	BDI_RS08995 (interacts with) BDI_RS04415	6	FALSE	interacts with	BDI_RS08995 (interacts with) BDI_RS04415
775	1	0	positive	101.984	27.5588	interacts with	control_BDI_RS03005_BDI_RS05900	BDI_RS03005 (interacts with) BDI_RS05900	5	FALSE	interacts with	BDI_RS03005 (interacts with) BDI_RS05900
776	0.93	0.001	positive	91.1757	247.669	interacts with	control_BDI_RS10365_BDI_RS10320	BDI_RS10365 (interacts with) BDI_RS10320	6	FALSE	interacts with	BDI_RS10365 (interacts with) BDI_RS10320
777	-0.93	0.001	negative	91.1757	691.664	interacts with	control_BDI_RS10365_BDI_RS15760	BDI_RS10365 (interacts with) BDI_RS15760	6	FALSE	interacts with	BDI_RS10365 (interacts with) BDI_RS15760
778	-0.99	0	negative	91.1757	338.74	interacts with	control_BDI_RS10365_BDI_RS10350	BDI_RS10365 (interacts with) BDI_RS10350	6	FALSE	interacts with	BDI_RS10365 (interacts with) BDI_RS10350
779	-0.99	0	negative	91.1757	184.758	interacts with	control_BDI_RS10365_BDI_RS00700	BDI_RS10365 (interacts with) BDI_RS00700	6	FALSE	interacts with	BDI_RS10365 (interacts with) BDI_RS00700
780	-0.93	0.001	negative	91.1757	328.69	interacts with	control_BDI_RS10365_BDI_RS01595	BDI_RS10365 (interacts with) BDI_RS01595	6	FALSE	interacts with	BDI_RS10365 (interacts with) BDI_RS01595
781	-0.93	0.001	negative	91.1757	725.856	interacts with	control_BDI_RS10365_BDI_RS07865	BDI_RS10365 (interacts with) BDI_RS07865	6	FALSE	interacts with	BDI_RS10365 (interacts with) BDI_RS07865
782	1	0	positive	102.784	159.891	interacts with	control_BDI_RS17810_BDI_RS06180	BDI_RS17810 (interacts with) BDI_RS06180	5	FALSE	interacts with	BDI_RS17810 (interacts with) BDI_RS06180
783	-1	0	negative	0.00833	17.6039	interacts with	control_7-oxo-CA_CECUM_BDI_RS14210	7-oxo-CA_CECUM (interacts with) BDI_RS14210	6	FALSE	interacts with	7-oxo-CA_CECUM (interacts with) BDI_RS14210
784	-0.94	0	negative	92.4553	85.6531	interacts with	control_BDI_RS01700_BDI_RS17810	BDI_RS01700 (interacts with) BDI_RS17810	6	FALSE	interacts with	BDI_RS01700 (interacts with) BDI_RS17810
785	0.94	0	positive	92.4553	454.701	interacts with	control_BDI_RS01700_BDI_RS07525	BDI_RS01700 (interacts with) BDI_RS07525	6	FALSE	interacts with	BDI_RS01700 (interacts with) BDI_RS07525
786	-0.94	0	negative	92.4553	270.164	interacts with	control_BDI_RS01700_BDI_RS03835	BDI_RS01700 (interacts with) BDI_RS03835	6	FALSE	interacts with	BDI_RS01700 (interacts with) BDI_RS03835
787	-0.93	0.001	negative	92.4553	133.242	interacts with	control_BDI_RS01700_BDI_RS06180	BDI_RS01700 (interacts with) BDI_RS06180	6	FALSE	interacts with	BDI_RS01700 (interacts with) BDI_RS06180
788	0.94	0	positive	92.4553	63.102	interacts with	control_BDI_RS01700_BDI_RS03920	BDI_RS01700 (interacts with) BDI_RS03920	6	FALSE	interacts with	BDI_RS01700 (interacts with) BDI_RS03920
789	-0.93	0.001	negative	38.1369	336.626	interacts with	control_BDI_RS06900_BDI_RS00230	BDI_RS06900 (interacts with) BDI_RS00230	6	FALSE	interacts with	BDI_RS06900 (interacts with) BDI_RS00230
790	1	0	positive	45.7643	102.784	interacts with	control_BDI_RS06900_BDI_RS17810	BDI_RS06900 (interacts with) BDI_RS17810	5	FALSE	interacts with	BDI_RS06900 (interacts with) BDI_RS17810
791	-0.93	0.001	negative	38.1369	148.261	interacts with	control_BDI_RS06900_BDI_RS03935	BDI_RS06900 (interacts with) BDI_RS03935	6	FALSE	interacts with	BDI_RS06900 (interacts with) BDI_RS03935
792	-0.93	0.001	negative	38.1369	92.4553	interacts with	control_BDI_RS06900_BDI_RS01700	BDI_RS06900 (interacts with) BDI_RS01700	6	FALSE	interacts with	BDI_RS06900 (interacts with) BDI_RS01700
793	-0.94	0	negative	161.848	463.902	interacts with	control_BDI_RS02390_BDI_RS09870	BDI_RS02390 (interacts with) BDI_RS09870	6	FALSE	interacts with	BDI_RS02390 (interacts with) BDI_RS09870
794	-0.94	0	negative	161.848	29.8098	interacts with	control_BDI_RS02390_BDI_RS03780	BDI_RS02390 (interacts with) BDI_RS03780	6	FALSE	interacts with	BDI_RS02390 (interacts with) BDI_RS03780
795	0.93	0.001	positive	50.5652	392.157	interacts with	control_BDI_RS01970_BDI_RS18490	BDI_RS01970 (interacts with) BDI_RS18490	6	FALSE	interacts with	BDI_RS01970 (interacts with) BDI_RS18490
796	0.93	0.001	positive	50.5652	277.687	interacts with	control_BDI_RS01970_BDI_RS10355	BDI_RS01970 (interacts with) BDI_RS10355	6	FALSE	interacts with	BDI_RS01970 (interacts with) BDI_RS10355
797	-1	0	negative	60.6782	45.7643	interacts with	control_BDI_RS01970_BDI_RS06900	BDI_RS01970 (interacts with) BDI_RS06900	5	FALSE	interacts with	BDI_RS01970 (interacts with) BDI_RS06900
798	0.93	0.001	positive	50.5652	161.848	interacts with	control_BDI_RS01970_BDI_RS02390	BDI_RS01970 (interacts with) BDI_RS02390	6	FALSE	interacts with	BDI_RS01970 (interacts with) BDI_RS02390
799	-0.99	0	negative	50.5652	29.8098	interacts with	control_BDI_RS01970_BDI_RS03780	BDI_RS01970 (interacts with) BDI_RS03780	6	FALSE	interacts with	BDI_RS01970 (interacts with) BDI_RS03780
800	-1	0	negative	60.6782	159.891	interacts with	control_BDI_RS01970_BDI_RS06180	BDI_RS01970 (interacts with) BDI_RS06180	5	FALSE	interacts with	BDI_RS01970 (interacts with) BDI_RS06180
801	-0.93	0.001	negative	50.5652	201.339	interacts with	control_BDI_RS01970_BDI_RS01350	BDI_RS01970 (interacts with) BDI_RS01350	6	FALSE	interacts with	BDI_RS01970 (interacts with) BDI_RS01350
802	-0.97	0	negative	60.6782	13.9848	interacts with	control_BDI_RS01970_BDI_RS14215	BDI_RS01970 (interacts with) BDI_RS14215	5	FALSE	interacts with	BDI_RS01970 (interacts with) BDI_RS14215
803	-0.99	0	negative	50.5652	463.902	interacts with	control_BDI_RS01970_BDI_RS09870	BDI_RS01970 (interacts with) BDI_RS09870	6	FALSE	interacts with	BDI_RS01970 (interacts with) BDI_RS09870
804	-0.94	0	negative	403.822	22.9657	interacts with	control_BDI_RS09085_BDI_RS05900	BDI_RS09085 (interacts with) BDI_RS05900	6	FALSE	interacts with	BDI_RS09085 (interacts with) BDI_RS05900
805	-0.93	0.001	negative	403.822	31.1619	interacts with	control_BDI_RS09085_BDI_RS15785	BDI_RS09085 (interacts with) BDI_RS15785	6	FALSE	interacts with	BDI_RS09085 (interacts with) BDI_RS15785
806	0.94	0	positive	403.822	134.973	interacts with	control_BDI_RS09085_BDI_RS09245	BDI_RS09085 (interacts with) BDI_RS09245	6	FALSE	interacts with	BDI_RS09085 (interacts with) BDI_RS09245
807	0.94	0	positive	403.822	328.69	interacts with	control_BDI_RS09085_BDI_RS01595	BDI_RS09085 (interacts with) BDI_RS01595	6	FALSE	interacts with	BDI_RS09085 (interacts with) BDI_RS01595
808	-0.94	0	negative	403.822	84.9868	interacts with	control_BDI_RS09085_BDI_RS03005	BDI_RS09085 (interacts with) BDI_RS03005	6	FALSE	interacts with	BDI_RS09085 (interacts with) BDI_RS03005
809	-0.94	0	negative	94.6403	92.4553	interacts with	control_BDI_RS08540_BDI_RS01700	BDI_RS08540 (interacts with) BDI_RS01700	6	FALSE	interacts with	BDI_RS08540 (interacts with) BDI_RS01700
810	1	0	positive	113.568	324.197	interacts with	control_BDI_RS08540_BDI_RS03835	BDI_RS08540 (interacts with) BDI_RS03835	5	FALSE	interacts with	BDI_RS08540 (interacts with) BDI_RS03835
811	-0.94	0	negative	94.6403	315.55	interacts with	control_BDI_RS08540_BDI_RS04585	BDI_RS08540 (interacts with) BDI_RS04585	6	FALSE	interacts with	BDI_RS08540 (interacts with) BDI_RS04585
812	-0.94	0	negative	94.6403	24.2733	interacts with	control_BDI_RS08540_BDI_RS09180	BDI_RS08540 (interacts with) BDI_RS09180	6	FALSE	interacts with	BDI_RS08540 (interacts with) BDI_RS09180
813	-1	0	negative	94.6403	63.102	interacts with	control_BDI_RS08540_BDI_RS03920	BDI_RS08540 (interacts with) BDI_RS03920	6	FALSE	interacts with	BDI_RS08540 (interacts with) BDI_RS03920
814	-0.94	0	negative	94.6403	338.06	interacts with	control_BDI_RS08540_BDI_RS10520	BDI_RS08540 (interacts with) BDI_RS10520	6	FALSE	interacts with	BDI_RS08540 (interacts with) BDI_RS10520
815	-0.94	0	negative	94.6403	68.1024	interacts with	control_BDI_RS08540_BDI_RS12740	BDI_RS08540 (interacts with) BDI_RS12740	6	FALSE	interacts with	BDI_RS08540 (interacts with) BDI_RS12740
816	-0.94	0	negative	94.6403	119.959	interacts with	control_BDI_RS08540_BDI_RS14915	BDI_RS08540 (interacts with) BDI_RS14915	6	FALSE	interacts with	BDI_RS08540 (interacts with) BDI_RS14915
817	0.94	0	positive	1.29167	808.609	interacts with	control_TUDCA3S_LIVER_BDI_RS02935	TUDCA3S_LIVER (interacts with) BDI_RS02935	6	FALSE	interacts with	TUDCA3S_LIVER (interacts with) BDI_RS02935
818	-0.94	0	negative	1.29167	63.102	interacts with	control_TUDCA3S_LIVER_BDI_RS03920	TUDCA3S_LIVER (interacts with) BDI_RS03920	6	FALSE	interacts with	TUDCA3S_LIVER (interacts with) BDI_RS03920
819	0.94	0	positive	1.29167	270.164	interacts with	control_TUDCA3S_LIVER_BDI_RS03835	TUDCA3S_LIVER (interacts with) BDI_RS03835	6	FALSE	interacts with	TUDCA3S_LIVER (interacts with) BDI_RS03835
820	-1	0	negative	1.29167	68.1024	interacts with	control_TUDCA3S_LIVER_BDI_RS12740	TUDCA3S_LIVER (interacts with) BDI_RS12740	6	FALSE	interacts with	TUDCA3S_LIVER (interacts with) BDI_RS12740
821	0.94	0	positive	1.29167	94.6403	interacts with	control_TUDCA3S_LIVER_BDI_RS08540	TUDCA3S_LIVER (interacts with) BDI_RS08540	6	FALSE	interacts with	TUDCA3S_LIVER (interacts with) BDI_RS08540
822	0.94	0	positive	186.286	1684.42	interacts with	control_BDI_RS06155_BDI_RS07150	BDI_RS06155 (interacts with) BDI_RS07150	6	FALSE	interacts with	BDI_RS06155 (interacts with) BDI_RS07150
823	-0.94	0	negative	186.286	56.2342	interacts with	control_BDI_RS06155_BDI_RS04865	BDI_RS06155 (interacts with) BDI_RS04865	6	FALSE	interacts with	BDI_RS06155 (interacts with) BDI_RS04865
824	-0.94	0	negative	68.1024	270.164	interacts with	control_BDI_RS12740_BDI_RS03835	BDI_RS12740 (interacts with) BDI_RS03835	6	FALSE	interacts with	BDI_RS12740 (interacts with) BDI_RS03835
825	0.94	0	positive	63.102	119.959	interacts with	control_BDI_RS03920_BDI_RS14915	BDI_RS03920 (interacts with) BDI_RS14915	6	FALSE	interacts with	BDI_RS03920 (interacts with) BDI_RS14915
826	0.94	0	positive	63.102	24.2733	interacts with	control_BDI_RS03920_BDI_RS09180	BDI_RS03920 (interacts with) BDI_RS09180	6	FALSE	interacts with	BDI_RS03920 (interacts with) BDI_RS09180
827	0.94	0	positive	63.102	315.55	interacts with	control_BDI_RS03920_BDI_RS04585	BDI_RS03920 (interacts with) BDI_RS04585	6	FALSE	interacts with	BDI_RS03920 (interacts with) BDI_RS04585
828	0.94	0	positive	63.102	338.06	interacts with	control_BDI_RS03920_BDI_RS10520	BDI_RS03920 (interacts with) BDI_RS10520	6	FALSE	interacts with	BDI_RS03920 (interacts with) BDI_RS10520
829	-1	0	negative	63.102	270.164	interacts with	control_BDI_RS03920_BDI_RS03835	BDI_RS03920 (interacts with) BDI_RS03835	6	FALSE	interacts with	BDI_RS03920 (interacts with) BDI_RS03835
830	0.94	0	positive	63.102	68.1024	interacts with	control_BDI_RS03920_BDI_RS12740	BDI_RS03920 (interacts with) BDI_RS12740	6	FALSE	interacts with	BDI_RS03920 (interacts with) BDI_RS12740
831	-0.93	0.001	negative	377.786	170.915	interacts with	control_BDI_RS03300_BDI_RS10360	BDI_RS03300 (interacts with) BDI_RS10360	6	FALSE	interacts with	BDI_RS03300 (interacts with) BDI_RS10360
832	-0.94	0	negative	377.786	150.779	interacts with	control_BDI_RS03300_BDI_RS18895	BDI_RS03300 (interacts with) BDI_RS18895	6	FALSE	interacts with	BDI_RS03300 (interacts with) BDI_RS18895
833	-0.94	0	negative	328.69	125.171	interacts with	control_BDI_RS01595_BDI_RS16830	BDI_RS01595 (interacts with) BDI_RS16830	6	FALSE	interacts with	BDI_RS01595 (interacts with) BDI_RS16830
834	-1	0	negative	247.669	691.664	interacts with	control_BDI_RS10320_BDI_RS15760	BDI_RS10320 (interacts with) BDI_RS15760	6	FALSE	interacts with	BDI_RS10320 (interacts with) BDI_RS15760
835	-0.94	0	negative	247.669	338.74	interacts with	control_BDI_RS10320_BDI_RS10350	BDI_RS10320 (interacts with) BDI_RS10350	6	FALSE	interacts with	BDI_RS10320 (interacts with) BDI_RS10350
836	0.94	0	positive	247.669	125.171	interacts with	control_BDI_RS10320_BDI_RS16830	BDI_RS10320 (interacts with) BDI_RS16830	6	FALSE	interacts with	BDI_RS10320 (interacts with) BDI_RS16830
837	-0.94	0	negative	247.669	184.758	interacts with	control_BDI_RS10320_BDI_RS00700	BDI_RS10320 (interacts with) BDI_RS00700	6	FALSE	interacts with	BDI_RS10320 (interacts with) BDI_RS00700
838	-0.94	0	negative	247.669	403.822	interacts with	control_BDI_RS10320_BDI_RS09085	BDI_RS10320 (interacts with) BDI_RS09085	6	FALSE	interacts with	BDI_RS10320 (interacts with) BDI_RS09085
839	-1	0	negative	247.669	328.69	interacts with	control_BDI_RS10320_BDI_RS01595	BDI_RS10320 (interacts with) BDI_RS01595	6	FALSE	interacts with	BDI_RS10320 (interacts with) BDI_RS01595
840	-1	0	negative	180.935	177.533	interacts with	control_BDI_RS18895_BDI_RS15400	BDI_RS18895 (interacts with) BDI_RS15400	5	FALSE	interacts with	BDI_RS18895 (interacts with) BDI_RS15400
841	1	0	positive	556.683	35.7718	interacts with	control_BDI_RS09870_BDI_RS03780	BDI_RS09870 (interacts with) BDI_RS03780	5	FALSE	interacts with	BDI_RS09870 (interacts with) BDI_RS03780
842	1	0	positive	277.687	161.848	interacts with	control_BDI_RS10355_BDI_RS02390	BDI_RS10355 (interacts with) BDI_RS02390	6	FALSE	interacts with	BDI_RS10355 (interacts with) BDI_RS02390
843	-0.94	0	negative	277.687	29.8098	interacts with	control_BDI_RS10355_BDI_RS03780	BDI_RS10355 (interacts with) BDI_RS03780	6	FALSE	interacts with	BDI_RS10355 (interacts with) BDI_RS03780
844	-0.94	0	negative	277.687	463.902	interacts with	control_BDI_RS10355_BDI_RS09870	BDI_RS10355 (interacts with) BDI_RS09870	6	FALSE	interacts with	BDI_RS10355 (interacts with) BDI_RS09870
845	0.94	0	positive	3232.02	147.944	interacts with	control_BDI_RS01445_BDI_RS15400	BDI_RS01445 (interacts with) BDI_RS15400	6	FALSE	interacts with	BDI_RS01445 (interacts with) BDI_RS15400
846	-1	0	negative	3232.02	92.3206	interacts with	control_BDI_RS01445_BDI_RS01355	BDI_RS01445 (interacts with) BDI_RS01355	6	FALSE	interacts with	BDI_RS01445 (interacts with) BDI_RS01355
847	0.94	0	positive	3232.02	102.802	interacts with	control_BDI_RS01445_BDI_RS08995	BDI_RS01445 (interacts with) BDI_RS08995	6	FALSE	interacts with	BDI_RS01445 (interacts with) BDI_RS08995
848	0.94	0	positive	113.33	92.3206	interacts with	control_BDI_RS19775_BDI_RS01355	BDI_RS19775 (interacts with) BDI_RS01355	6	FALSE	interacts with	BDI_RS19775 (interacts with) BDI_RS01355
849	-0.94	0	negative	113.33	43.0905	interacts with	control_BDI_RS19775_BDI_RS02950	BDI_RS19775 (interacts with) BDI_RS02950	6	FALSE	interacts with	BDI_RS19775 (interacts with) BDI_RS02950
850	-0.94	0	negative	113.33	219.719	interacts with	control_BDI_RS19775_BDI_RS13870	BDI_RS19775 (interacts with) BDI_RS13870	6	FALSE	interacts with	BDI_RS19775 (interacts with) BDI_RS13870
851	-0.94	0	negative	113.33	3232.02	interacts with	control_BDI_RS19775_BDI_RS01445	BDI_RS19775 (interacts with) BDI_RS01445	6	FALSE	interacts with	BDI_RS19775 (interacts with) BDI_RS01445
852	-0.94	0	negative	620.79	84.9868	interacts with	control_BDI_RS02925_BDI_RS03005	BDI_RS02925 (interacts with) BDI_RS03005	6	FALSE	interacts with	BDI_RS02925 (interacts with) BDI_RS03005
853	-0.94	0	negative	620.79	22.9657	interacts with	control_BDI_RS02925_BDI_RS05900	BDI_RS02925 (interacts with) BDI_RS05900	6	FALSE	interacts with	BDI_RS02925 (interacts with) BDI_RS05900
854	-0.93	0.001	negative	116.695	113.33	interacts with	control_BDI_RS02920_BDI_RS19775	BDI_RS02920 (interacts with) BDI_RS19775	6	FALSE	interacts with	BDI_RS02920 (interacts with) BDI_RS19775
855	-1	0	negative	140.033	260.257	interacts with	control_BDI_RS02920_BDI_RS15415	BDI_RS02920 (interacts with) BDI_RS15415	5	FALSE	interacts with	BDI_RS02920 (interacts with) BDI_RS15415
856	0.97	0	positive	378.932	13.9848	interacts with	control_BDI_RS12315_BDI_RS14215	BDI_RS12315 (interacts with) BDI_RS14215	5	FALSE	interacts with	BDI_RS12315 (interacts with) BDI_RS14215
857	1	0	positive	378.932	63.7291	interacts with	control_BDI_RS12315_BDI_RS00240	BDI_RS12315 (interacts with) BDI_RS00240	5	FALSE	interacts with	BDI_RS12315 (interacts with) BDI_RS00240
858	-1	0	negative	74.0251	53.1076	interacts with	control_BDI_RS06300_BDI_RS00240	BDI_RS06300 (interacts with) BDI_RS00240	6	FALSE	interacts with	BDI_RS06300 (interacts with) BDI_RS00240
859	-0.94	0	negative	74.0251	11.654	interacts with	control_BDI_RS06300_BDI_RS14215	BDI_RS06300 (interacts with) BDI_RS14215	6	FALSE	interacts with	BDI_RS06300 (interacts with) BDI_RS14215
860	-0.94	0	negative	74.0251	85.6531	interacts with	control_BDI_RS06300_BDI_RS17810	BDI_RS06300 (interacts with) BDI_RS17810	6	FALSE	interacts with	BDI_RS06300 (interacts with) BDI_RS17810
861	-1	0	negative	74.0251	315.777	interacts with	control_BDI_RS06300_BDI_RS12315	BDI_RS06300 (interacts with) BDI_RS12315	6	FALSE	interacts with	BDI_RS06300 (interacts with) BDI_RS12315
862	0.94	0	positive	691.664	184.758	interacts with	control_BDI_RS15760_BDI_RS00700	BDI_RS15760 (interacts with) BDI_RS00700	6	FALSE	interacts with	BDI_RS15760 (interacts with) BDI_RS00700
863	0.94	0	positive	691.664	338.74	interacts with	control_BDI_RS15760_BDI_RS10350	BDI_RS15760 (interacts with) BDI_RS10350	6	FALSE	interacts with	BDI_RS15760 (interacts with) BDI_RS10350
864	1	0	positive	691.664	328.69	interacts with	control_BDI_RS15760_BDI_RS01595	BDI_RS15760 (interacts with) BDI_RS01595	6	FALSE	interacts with	BDI_RS15760 (interacts with) BDI_RS01595
865	0.94	0	positive	691.664	403.822	interacts with	control_BDI_RS15760_BDI_RS09085	BDI_RS15760 (interacts with) BDI_RS09085	6	FALSE	interacts with	BDI_RS15760 (interacts with) BDI_RS09085
866	-0.94	0	negative	691.664	125.171	interacts with	control_BDI_RS15760_BDI_RS16830	BDI_RS15760 (interacts with) BDI_RS16830	6	FALSE	interacts with	BDI_RS15760 (interacts with) BDI_RS16830

## Sheet: PdisBBRNetworkTable
Parabacteroides distasonis Berberine Network
SUID	Correlation	CorrProb	Direction	Feature1_mean	Feature2_mean	interaction	Key	name	Number_pairs	selected	shared interaction	shared name
186	-0.97	0	negative	0.022	77.6356	interacts with	berberine_TCA_SERUM_BVU_RS10310	TCA_SERUM (interacts with) BVU_RS10310	5	FALSE	interacts with	TCA_SERUM (interacts with) BVU_RS10310
187	1	0	positive	72.2976	93.739	interacts with	berberine_BVU_RS09340_BVU_RS09350	BVU_RS09340 (interacts with) BVU_RS09350	6	FALSE	interacts with	BVU_RS09340 (interacts with) BVU_RS09350
188	0.93	0.001	positive	529.006	7.82645	interacts with	berberine_BVU_RS15635_BVU_RS14730	BVU_RS15635 (interacts with) BVU_RS14730	6	FALSE	interacts with	BVU_RS15635 (interacts with) BVU_RS14730
189	-0.94	0	negative	116.974	21.6717	interacts with	berberine_BVU_RS10160_BVU_RS15400	BVU_RS10160 (interacts with) BVU_RS15400	6	FALSE	interacts with	BVU_RS10160 (interacts with) BVU_RS15400
190	-0.94	0	negative	80.9182	11.2051	interacts with	berberine_BVU_RS16080_BVU_RS06210	BVU_RS16080 (interacts with) BVU_RS06210	6	FALSE	interacts with	BVU_RS16080 (interacts with) BVU_RS06210
191	0.94	0	positive	623.989	168.52	interacts with	berberine_BVU_RS20490_BVU_RS10170	BVU_RS20490 (interacts with) BVU_RS10170	6	FALSE	interacts with	BVU_RS20490 (interacts with) BVU_RS10170
192	0.94	0	positive	623.989	244.559	interacts with	berberine_BVU_RS20490_BVU_RS10375	BVU_RS20490 (interacts with) BVU_RS10375	6	FALSE	interacts with	BVU_RS20490 (interacts with) BVU_RS10375
193	1	0	positive	623.989	291.394	interacts with	berberine_BVU_RS20490_BVU_RS20770	BVU_RS20490 (interacts with) BVU_RS20770	6	FALSE	interacts with	BVU_RS20490 (interacts with) BVU_RS20770
194	-1	0	negative	7.186	159.25	interacts with	berberine_CA_LIVER_BVU_RS20435	CA_LIVER (interacts with) BVU_RS20435	5	FALSE	interacts with	CA_LIVER (interacts with) BVU_RS20435
195	-1	0	negative	7.186	312.537	interacts with	berberine_CA_LIVER_BVU_RS20440	CA_LIVER (interacts with) BVU_RS20440	5	FALSE	interacts with	CA_LIVER (interacts with) BVU_RS20440
196	-1	0	negative	7.186	97.7911	interacts with	berberine_CA_LIVER_BVU_RS17900	CA_LIVER (interacts with) BVU_RS17900	5	FALSE	interacts with	CA_LIVER (interacts with) BVU_RS17900
197	0.94	0	positive	21.6717	22.0995	interacts with	berberine_BVU_RS15400_BVU_RS00145	BVU_RS15400 (interacts with) BVU_RS00145	6	FALSE	interacts with	BVU_RS15400 (interacts with) BVU_RS00145
198	1	0	positive	133.632	60.6827	interacts with	berberine_BVU_RS11450_BVU_RS19505	BVU_RS11450 (interacts with) BVU_RS19505	6	FALSE	interacts with	BVU_RS11450 (interacts with) BVU_RS19505
199	-0.94	0	negative	133.632	11.2051	interacts with	berberine_BVU_RS11450_BVU_RS06210	BVU_RS11450 (interacts with) BVU_RS06210	6	FALSE	interacts with	BVU_RS11450 (interacts with) BVU_RS06210
200	0.94	0	positive	133.632	1157.77	interacts with	berberine_BVU_RS11450_BVU_RS10495	BVU_RS11450 (interacts with) BVU_RS10495	6	FALSE	interacts with	BVU_RS11450 (interacts with) BVU_RS10495
201	0.94	0	positive	31.6935	164.717	interacts with	berberine_BVU_RS02045_BVU_RS09825	BVU_RS02045 (interacts with) BVU_RS09825	6	FALSE	interacts with	BVU_RS02045 (interacts with) BVU_RS09825
202	0.94	0	positive	31.6935	370.408	interacts with	berberine_BVU_RS02045_BVU_RS01265	BVU_RS02045 (interacts with) BVU_RS01265	6	FALSE	interacts with	BVU_RS02045 (interacts with) BVU_RS01265
203	-0.94	0	negative	31.6935	22.0995	interacts with	berberine_BVU_RS02045_BVU_RS00145	BVU_RS02045 (interacts with) BVU_RS00145	6	FALSE	interacts with	BVU_RS02045 (interacts with) BVU_RS00145
204	0.94	0	positive	31.6935	847.081	interacts with	berberine_BVU_RS02045_BVU_RS15495	BVU_RS02045 (interacts with) BVU_RS15495	6	FALSE	interacts with	BVU_RS02045 (interacts with) BVU_RS15495
205	0.94	0	positive	300.725	308.58	interacts with	berberine_BVU_RS20440_BVU_RS17420	BVU_RS20440 (interacts with) BVU_RS17420	6	FALSE	interacts with	BVU_RS20440 (interacts with) BVU_RS17420
206	1	0	positive	300.725	148.314	interacts with	berberine_BVU_RS20440_BVU_RS20435	BVU_RS20440 (interacts with) BVU_RS20435	6	FALSE	interacts with	BVU_RS20440 (interacts with) BVU_RS20435
207	0.94	0	positive	300.725	93.1204	interacts with	berberine_BVU_RS20440_BVU_RS08555	BVU_RS20440 (interacts with) BVU_RS08555	6	FALSE	interacts with	BVU_RS20440 (interacts with) BVU_RS08555
208	0.94	0	positive	300.725	42.6322	interacts with	berberine_BVU_RS20440_BVU_RS12385	BVU_RS20440 (interacts with) BVU_RS12385	6	FALSE	interacts with	BVU_RS20440 (interacts with) BVU_RS12385
209	1	0	positive	370.408	164.717	interacts with	berberine_BVU_RS01265_BVU_RS09825	BVU_RS01265 (interacts with) BVU_RS09825	6	FALSE	interacts with	BVU_RS01265 (interacts with) BVU_RS09825
210	0.94	0	positive	370.408	896.303	interacts with	berberine_BVU_RS01265_BVU_RS19990	BVU_RS01265 (interacts with) BVU_RS19990	6	FALSE	interacts with	BVU_RS01265 (interacts with) BVU_RS19990
211	0.94	0	positive	370.408	229.581	interacts with	berberine_BVU_RS01265_BVU_RS02725	BVU_RS01265 (interacts with) BVU_RS02725	6	FALSE	interacts with	BVU_RS01265 (interacts with) BVU_RS02725
212	0.94	0	positive	370.408	49.4621	interacts with	berberine_BVU_RS01265_BVU_RS01040	BVU_RS01265 (interacts with) BVU_RS01040	6	FALSE	interacts with	BVU_RS01265 (interacts with) BVU_RS01040
213	-0.97	0	negative	0.06	70.7484	interacts with	berberine_Total bie acids_SERUM_BVU_RS03005	Total bie acids_SERUM (interacts with) BVU_RS03005	5	FALSE	interacts with	Total bie acids_SERUM (interacts with) BVU_RS03005
214	0.94	0	positive	164.717	229.581	interacts with	berberine_BVU_RS09825_BVU_RS02725	BVU_RS09825 (interacts with) BVU_RS02725	6	FALSE	interacts with	BVU_RS09825 (interacts with) BVU_RS02725
215	0.94	0	positive	49.4621	164.717	interacts with	berberine_BVU_RS01040_BVU_RS09825	BVU_RS01040 (interacts with) BVU_RS09825	6	FALSE	interacts with	BVU_RS01040 (interacts with) BVU_RS09825
216	1	0	positive	42.6322	93.1204	interacts with	berberine_BVU_RS12385_BVU_RS08555	BVU_RS12385 (interacts with) BVU_RS08555	6	FALSE	interacts with	BVU_RS12385 (interacts with) BVU_RS08555
217	0.94	0	positive	7.74624	269.093	interacts with	berberine_BVU_RS12370_BVU_RS15650	BVU_RS12370 (interacts with) BVU_RS15650	6	FALSE	interacts with	BVU_RS12370 (interacts with) BVU_RS15650
218	0.94	0	positive	7.74624	105.012	interacts with	berberine_BVU_RS12370_BVU_RS02270	BVU_RS12370 (interacts with) BVU_RS02270	6	FALSE	interacts with	BVU_RS12370 (interacts with) BVU_RS02270
219	0.97	0	positive	0.064	106.735	interacts with	berberine_TLCA_LIVER_BVU_RS10180	TLCA_LIVER (interacts with) BVU_RS10180	5	FALSE	interacts with	TLCA_LIVER (interacts with) BVU_RS10180
220	0.97	0	positive	0.424	0.064	interacts with	berberine_DCA_LIVER_TLCA_LIVER	DCA_LIVER (interacts with) TLCA_LIVER	5	FALSE	interacts with	DCA_LIVER (interacts with) TLCA_LIVER
221	0.94	0	positive	434.818	116.974	interacts with	berberine_BVU_RS11880_BVU_RS10160	BVU_RS11880 (interacts with) BVU_RS10160	6	FALSE	interacts with	BVU_RS11880 (interacts with) BVU_RS10160
222	-1	0	negative	434.818	21.6717	interacts with	berberine_BVU_RS11880_BVU_RS15400	BVU_RS11880 (interacts with) BVU_RS15400	6	FALSE	interacts with	BVU_RS11880 (interacts with) BVU_RS15400
223	0.94	0	positive	434.818	182.976	interacts with	berberine_BVU_RS11880_BVU_RS10175	BVU_RS11880 (interacts with) BVU_RS10175	6	FALSE	interacts with	BVU_RS11880 (interacts with) BVU_RS10175
224	0.94	0	positive	434.818	98.9677	interacts with	berberine_BVU_RS11880_BVU_RS10180	BVU_RS11880 (interacts with) BVU_RS10180	6	FALSE	interacts with	BVU_RS11880 (interacts with) BVU_RS10180
225	-0.94	0	negative	434.818	22.0995	interacts with	berberine_BVU_RS11880_BVU_RS00145	BVU_RS11880 (interacts with) BVU_RS00145	6	FALSE	interacts with	BVU_RS11880 (interacts with) BVU_RS00145
226	0.94	0	positive	182.976	49.4621	interacts with	berberine_BVU_RS10175_BVU_RS01040	BVU_RS10175 (interacts with) BVU_RS01040	6	FALSE	interacts with	BVU_RS10175 (interacts with) BVU_RS01040
227	0.94	0	positive	182.976	31.6935	interacts with	berberine_BVU_RS10175_BVU_RS02045	BVU_RS10175 (interacts with) BVU_RS02045	6	FALSE	interacts with	BVU_RS10175 (interacts with) BVU_RS02045
228	-0.94	0	negative	182.976	21.6717	interacts with	berberine_BVU_RS10175_BVU_RS15400	BVU_RS10175 (interacts with) BVU_RS15400	6	FALSE	interacts with	BVU_RS10175 (interacts with) BVU_RS15400
229	-1	0	negative	182.976	22.0995	interacts with	berberine_BVU_RS10175_BVU_RS00145	BVU_RS10175 (interacts with) BVU_RS00145	6	FALSE	interacts with	BVU_RS10175 (interacts with) BVU_RS00145
230	1	0	positive	2.572	0.314	interacts with	berberine__-MCA_CECUM_CA_CECUM	_-MCA_CECUM (interacts with) CA_CECUM	5	FALSE	interacts with	_-MCA_CECUM (interacts with) CA_CECUM
231	0.97	0	positive	2.572	0.018	interacts with	berberine__-MCA_CECUM_MDCA_CECUM	_-MCA_CECUM (interacts with) MDCA_CECUM	5	FALSE	interacts with	_-MCA_CECUM (interacts with) MDCA_CECUM
232	1	0	positive	2.572	0.094	interacts with	berberine__-MCA_CECUM_7-oxo-CA_CECUM	_-MCA_CECUM (interacts with) 7-oxo-CA_CECUM	5	FALSE	interacts with	_-MCA_CECUM (interacts with) 7-oxo-CA_CECUM
233	0.97	0	positive	2.572	0.022	interacts with	berberine__-MCA_CECUM_T-_-MCA_CECUM	_-MCA_CECUM (interacts with) T-_-MCA_CECUM	5	FALSE	interacts with	_-MCA_CECUM (interacts with) T-_-MCA_CECUM
234	0.97	0	positive	2.572	0.036	interacts with	berberine__-MCA_CECUM_TUDCA3S_CECUM	_-MCA_CECUM (interacts with) TUDCA3S_CECUM	5	FALSE	interacts with	_-MCA_CECUM (interacts with) TUDCA3S_CECUM
235	1	0	positive	2.572	160.564	interacts with	berberine__-MCA_CECUM_BVU_RS19810	_-MCA_CECUM (interacts with) BVU_RS19810	5	FALSE	interacts with	_-MCA_CECUM (interacts with) BVU_RS19810
236	1	0	positive	2.572	202.367	interacts with	berberine__-MCA_CECUM_BVU_RS20310	_-MCA_CECUM (interacts with) BVU_RS20310	5	FALSE	interacts with	_-MCA_CECUM (interacts with) BVU_RS20310
237	-0.94	0	negative	19.3792	529.006	interacts with	berberine_BVU_RS17525_BVU_RS15635	BVU_RS17525 (interacts with) BVU_RS15635	6	FALSE	interacts with	BVU_RS17525 (interacts with) BVU_RS15635
238	-0.94	0	negative	19.3792	94.4216	interacts with	berberine_BVU_RS17525_BVU_RS20765	BVU_RS17525 (interacts with) BVU_RS20765	6	FALSE	interacts with	BVU_RS17525 (interacts with) BVU_RS20765
239	-0.94	0	negative	518.592	49.9221	interacts with	berberine_BVU_RS19490_BVU_RS11455	BVU_RS19490 (interacts with) BVU_RS11455	6	FALSE	interacts with	BVU_RS19490 (interacts with) BVU_RS11455
240	0.94	0	positive	518.592	186.562	interacts with	berberine_BVU_RS19490_BVU_RS19500	BVU_RS19490 (interacts with) BVU_RS19500	6	FALSE	interacts with	BVU_RS19490 (interacts with) BVU_RS19500
241	1	0	positive	518.592	94.4216	interacts with	berberine_BVU_RS19490_BVU_RS20765	BVU_RS19490 (interacts with) BVU_RS20765	6	FALSE	interacts with	BVU_RS19490 (interacts with) BVU_RS20765
242	-0.94	0	negative	518.592	19.3792	interacts with	berberine_BVU_RS19490_BVU_RS17525	BVU_RS19490 (interacts with) BVU_RS17525	6	FALSE	interacts with	BVU_RS19490 (interacts with) BVU_RS17525
243	0.94	0	positive	28.8547	210.358	interacts with	berberine_BVU_RS12840_BVU_RS20310	BVU_RS12840 (interacts with) BVU_RS20310	6	FALSE	interacts with	BVU_RS12840 (interacts with) BVU_RS20310
244	0.94	0	positive	28.8547	776.273	interacts with	berberine_BVU_RS12840_BVU_RS03850	BVU_RS12840 (interacts with) BVU_RS03850	6	FALSE	interacts with	BVU_RS12840 (interacts with) BVU_RS03850
245	-0.93	0.001	negative	49.9221	7.82645	interacts with	berberine_BVU_RS11455_BVU_RS14730	BVU_RS11455 (interacts with) BVU_RS14730	6	FALSE	interacts with	BVU_RS11455 (interacts with) BVU_RS14730
246	-0.94	0	negative	49.9221	94.4216	interacts with	berberine_BVU_RS11455_BVU_RS20765	BVU_RS11455 (interacts with) BVU_RS20765	6	FALSE	interacts with	BVU_RS11455 (interacts with) BVU_RS20765
247	0.97	0	positive	1.602	0.902	interacts with	berberine_TUDCA3S_LIVER_MDCA_LIVER	TUDCA3S_LIVER (interacts with) MDCA_LIVER	5	FALSE	interacts with	TUDCA3S_LIVER (interacts with) MDCA_LIVER
248	1	0	positive	0.432	61.8261	interacts with	berberine_CDCA_LIVER_BVU_RS10910	CDCA_LIVER (interacts with) BVU_RS10910	5	FALSE	interacts with	CDCA_LIVER (interacts with) BVU_RS10910
249	-1	0	negative	0.432	68.8591	interacts with	berberine_CDCA_LIVER_BVU_RS10385	CDCA_LIVER (interacts with) BVU_RS10385	5	FALSE	interacts with	CDCA_LIVER (interacts with) BVU_RS10385
250	0.94	0	positive	74.6934	516.206	interacts with	berberine_BVU_RS15290_BVU_RS07245	BVU_RS15290 (interacts with) BVU_RS07245	6	FALSE	interacts with	BVU_RS15290 (interacts with) BVU_RS07245
251	0.94	0	positive	74.6934	776.273	interacts with	berberine_BVU_RS15290_BVU_RS03850	BVU_RS15290 (interacts with) BVU_RS03850	6	FALSE	interacts with	BVU_RS15290 (interacts with) BVU_RS03850
252	0.94	0	positive	259.075	1854.97	interacts with	berberine_BVU_RS10380_BVU_RS20645	BVU_RS10380 (interacts with) BVU_RS20645	6	FALSE	interacts with	BVU_RS10380 (interacts with) BVU_RS20645
253	1	0	positive	259.075	710.892	interacts with	berberine_BVU_RS10380_BVU_RS12250	BVU_RS10380 (interacts with) BVU_RS12250	6	FALSE	interacts with	BVU_RS10380 (interacts with) BVU_RS12250
254	0.94	0	positive	259.075	6000.94	interacts with	berberine_BVU_RS10380_BVU_RS03995	BVU_RS10380 (interacts with) BVU_RS03995	6	FALSE	interacts with	BVU_RS10380 (interacts with) BVU_RS03995
255	0.94	0	positive	259.075	210.358	interacts with	berberine_BVU_RS10380_BVU_RS20310	BVU_RS10380 (interacts with) BVU_RS20310	6	FALSE	interacts with	BVU_RS10380 (interacts with) BVU_RS20310
256	0.94	0	positive	259.075	2078.68	interacts with	berberine_BVU_RS10380_BVU_RS20655	BVU_RS10380 (interacts with) BVU_RS20655	6	FALSE	interacts with	BVU_RS10380 (interacts with) BVU_RS20655
257	-0.94	0	negative	109.276	109.491	interacts with	berberine_BVU_RS18415_BVU_RS17905	BVU_RS18415 (interacts with) BVU_RS17905	6	FALSE	interacts with	BVU_RS18415 (interacts with) BVU_RS17905
258	-0.94	0	negative	157.681	11.2051	interacts with	berberine_BVU_RS17250_BVU_RS06210	BVU_RS17250 (interacts with) BVU_RS06210	6	FALSE	interacts with	BVU_RS17250 (interacts with) BVU_RS06210
259	-0.94	0	negative	22.0995	49.4621	interacts with	berberine_BVU_RS00145_BVU_RS01040	BVU_RS00145 (interacts with) BVU_RS01040	6	FALSE	interacts with	BVU_RS00145 (interacts with) BVU_RS01040
260	0.94	0	positive	168.52	182.976	interacts with	berberine_BVU_RS10170_BVU_RS10175	BVU_RS10170 (interacts with) BVU_RS10175	6	FALSE	interacts with	BVU_RS10170 (interacts with) BVU_RS10175
261	0.94	0	positive	168.52	178.202	interacts with	berberine_BVU_RS10170_BVU_RS12865	BVU_RS10170 (interacts with) BVU_RS12865	6	FALSE	interacts with	BVU_RS10170 (interacts with) BVU_RS12865
262	0.94	0	positive	168.52	291.394	interacts with	berberine_BVU_RS10170_BVU_RS20770	BVU_RS10170 (interacts with) BVU_RS20770	6	FALSE	interacts with	BVU_RS10170 (interacts with) BVU_RS20770
263	-0.94	0	negative	168.52	22.0995	interacts with	berberine_BVU_RS10170_BVU_RS00145	BVU_RS10170 (interacts with) BVU_RS00145	6	FALSE	interacts with	BVU_RS10170 (interacts with) BVU_RS00145
264	1	0	positive	1.212	5761.4	interacts with	berberine_DCA_CECUM_BVU_RS03990	DCA_CECUM (interacts with) BVU_RS03990	5	FALSE	interacts with	DCA_CECUM (interacts with) BVU_RS03990
265	1	0	positive	1.212	300.941	interacts with	berberine_DCA_CECUM_BVU_RS17420	DCA_CECUM (interacts with) BVU_RS17420	5	FALSE	interacts with	DCA_CECUM (interacts with) BVU_RS17420
266	1	0	positive	1.212	531.627	interacts with	berberine_DCA_CECUM_BVU_RS12250	DCA_CECUM (interacts with) BVU_RS12250	5	FALSE	interacts with	DCA_CECUM (interacts with) BVU_RS12250
267	1	0	positive	1.212	5391.36	interacts with	berberine_DCA_CECUM_BVU_RS03995	DCA_CECUM (interacts with) BVU_RS03995	5	FALSE	interacts with	DCA_CECUM (interacts with) BVU_RS03995
268	1	0	positive	1.212	712.683	interacts with	berberine_DCA_CECUM_BVU_RS20445	DCA_CECUM (interacts with) BVU_RS20445	5	FALSE	interacts with	DCA_CECUM (interacts with) BVU_RS20445
269	1	0	positive	1.212	923.548	interacts with	berberine_DCA_CECUM_BVU_RS19990	DCA_CECUM (interacts with) BVU_RS19990	5	FALSE	interacts with	DCA_CECUM (interacts with) BVU_RS19990
270	0.97	0	positive	1.212	0.036	interacts with	berberine_DCA_CECUM_TUDCA3S_CECUM	DCA_CECUM (interacts with) TUDCA3S_CECUM	5	FALSE	interacts with	DCA_CECUM (interacts with) TUDCA3S_CECUM
271	1	0	positive	1.212	237.345	interacts with	berberine_DCA_CECUM_BVU_RS10380	DCA_CECUM (interacts with) BVU_RS10380	5	FALSE	interacts with	DCA_CECUM (interacts with) BVU_RS10380
272	1	0	positive	1.212	234.441	interacts with	berberine_DCA_CECUM_BVU_RS02725	DCA_CECUM (interacts with) BVU_RS02725	5	FALSE	interacts with	DCA_CECUM (interacts with) BVU_RS02725
273	0.97	0	positive	1.212	0.018	interacts with	berberine_DCA_CECUM_MDCA_CECUM	DCA_CECUM (interacts with) MDCA_CECUM	5	FALSE	interacts with	DCA_CECUM (interacts with) MDCA_CECUM
274	0.94	0	positive	102.531	1697.28	interacts with	berberine_BVU_RS10315_BVU_RS05055	BVU_RS10315 (interacts with) BVU_RS05055	6	FALSE	interacts with	BVU_RS10315 (interacts with) BVU_RS05055
275	0.94	0	positive	102.531	710.717	interacts with	berberine_BVU_RS10315_BVU_RS15590	BVU_RS10315 (interacts with) BVU_RS15590	6	FALSE	interacts with	BVU_RS10315 (interacts with) BVU_RS15590
276	0.94	0	positive	1157.77	60.6827	interacts with	berberine_BVU_RS10495_BVU_RS19505	BVU_RS10495 (interacts with) BVU_RS19505	6	FALSE	interacts with	BVU_RS10495 (interacts with) BVU_RS19505
277	0.94	0	positive	201.566	1157.77	interacts with	berberine_BVU_RS10165_BVU_RS10495	BVU_RS10165 (interacts with) BVU_RS10495	6	FALSE	interacts with	BVU_RS10165 (interacts with) BVU_RS10495
278	0.94	0	positive	148.314	42.6322	interacts with	berberine_BVU_RS20435_BVU_RS12385	BVU_RS20435 (interacts with) BVU_RS12385	6	FALSE	interacts with	BVU_RS20435 (interacts with) BVU_RS12385
279	0.94	0	positive	148.314	308.58	interacts with	berberine_BVU_RS20435_BVU_RS17420	BVU_RS20435 (interacts with) BVU_RS17420	6	FALSE	interacts with	BVU_RS20435 (interacts with) BVU_RS17420
280	0.94	0	positive	148.314	93.1204	interacts with	berberine_BVU_RS20435_BVU_RS08555	BVU_RS20435 (interacts with) BVU_RS08555	6	FALSE	interacts with	BVU_RS20435 (interacts with) BVU_RS08555
281	0.94	0	positive	308.58	5881.51	interacts with	berberine_BVU_RS17420_BVU_RS03990	BVU_RS17420 (interacts with) BVU_RS03990	6	FALSE	interacts with	BVU_RS17420 (interacts with) BVU_RS03990
282	0.94	0	positive	308.58	896.303	interacts with	berberine_BVU_RS17420_BVU_RS19990	BVU_RS17420 (interacts with) BVU_RS19990	6	FALSE	interacts with	BVU_RS17420 (interacts with) BVU_RS19990
283	0.94	0	positive	308.58	229.581	interacts with	berberine_BVU_RS17420_BVU_RS02725	BVU_RS17420 (interacts with) BVU_RS02725	6	FALSE	interacts with	BVU_RS17420 (interacts with) BVU_RS02725
284	0.94	0	positive	22.6612	165.941	interacts with	berberine_BVU_RS12390_BVU_RS19810	BVU_RS12390 (interacts with) BVU_RS19810	6	FALSE	interacts with	BVU_RS12390 (interacts with) BVU_RS19810
285	0.94	0	positive	776.273	710.717	interacts with	berberine_BVU_RS03850_BVU_RS15590	BVU_RS03850 (interacts with) BVU_RS15590	6	FALSE	interacts with	BVU_RS03850 (interacts with) BVU_RS15590
286	-0.97	0	negative	0.022	299.917	interacts with	berberine_T-_-MCA_CECUM_BVU_RS09345	T-_-MCA_CECUM (interacts with) BVU_RS09345	5	FALSE	interacts with	T-_-MCA_CECUM (interacts with) BVU_RS09345
287	0.97	0	positive	0.022	160.564	interacts with	berberine_T-_-MCA_CECUM_BVU_RS19810	T-_-MCA_CECUM (interacts with) BVU_RS19810	5	FALSE	interacts with	T-_-MCA_CECUM (interacts with) BVU_RS19810
288	0.97	0	positive	0.022	202.367	interacts with	berberine_T-_-MCA_CECUM_BVU_RS20310	T-_-MCA_CECUM (interacts with) BVU_RS20310	5	FALSE	interacts with	T-_-MCA_CECUM (interacts with) BVU_RS20310
289	-0.97	0	negative	0.022	82.1869	interacts with	berberine_T-_-MCA_CECUM_BVU_RS12380	T-_-MCA_CECUM (interacts with) BVU_RS12380	5	FALSE	interacts with	T-_-MCA_CECUM (interacts with) BVU_RS12380
290	1	0	positive	4.574	2.572	interacts with	berberine_Total bie acids_CECUM__-MCA_CECUM	Total bie acids_CECUM (interacts with) _-MCA_CECUM	5	FALSE	interacts with	Total bie acids_CECUM (interacts with) _-MCA_CECUM
291	0.97	0	positive	4.574	0.036	interacts with	berberine_Total bie acids_CECUM_TUDCA3S_CECUM	Total bie acids_CECUM (interacts with) TUDCA3S_CECUM	5	FALSE	interacts with	Total bie acids_CECUM (interacts with) TUDCA3S_CECUM
292	1	0	positive	4.574	0.314	interacts with	berberine_Total bie acids_CECUM_CA_CECUM	Total bie acids_CECUM (interacts with) CA_CECUM	5	FALSE	interacts with	Total bie acids_CECUM (interacts with) CA_CECUM
293	1	0	positive	4.574	160.564	interacts with	berberine_Total bie acids_CECUM_BVU_RS19810	Total bie acids_CECUM (interacts with) BVU_RS19810	5	FALSE	interacts with	Total bie acids_CECUM (interacts with) BVU_RS19810
294	1	0	positive	4.574	0.094	interacts with	berberine_Total bie acids_CECUM_7-oxo-CA_CECUM	Total bie acids_CECUM (interacts with) 7-oxo-CA_CECUM	5	FALSE	interacts with	Total bie acids_CECUM (interacts with) 7-oxo-CA_CECUM
295	0.97	0	positive	4.574	0.018	interacts with	berberine_Total bie acids_CECUM_MDCA_CECUM	Total bie acids_CECUM (interacts with) MDCA_CECUM	5	FALSE	interacts with	Total bie acids_CECUM (interacts with) MDCA_CECUM
296	1	0	positive	4.574	202.367	interacts with	berberine_Total bie acids_CECUM_BVU_RS20310	Total bie acids_CECUM (interacts with) BVU_RS20310	5	FALSE	interacts with	Total bie acids_CECUM (interacts with) BVU_RS20310
297	0.97	0	positive	4.574	0.022	interacts with	berberine_Total bie acids_CECUM_T-_-MCA_CECUM	Total bie acids_CECUM (interacts with) T-_-MCA_CECUM	5	FALSE	interacts with	Total bie acids_CECUM (interacts with) T-_-MCA_CECUM
298	0.94	0	positive	115.043	210.358	interacts with	berberine_BVU_RS01235_BVU_RS20310	BVU_RS01235 (interacts with) BVU_RS20310	6	FALSE	interacts with	BVU_RS01235 (interacts with) BVU_RS20310
299	0.94	0	positive	115.043	776.273	interacts with	berberine_BVU_RS01235_BVU_RS03850	BVU_RS01235 (interacts with) BVU_RS03850	6	FALSE	interacts with	BVU_RS01235 (interacts with) BVU_RS03850
300	1	0	positive	115.043	28.8547	interacts with	berberine_BVU_RS01235_BVU_RS12840	BVU_RS01235 (interacts with) BVU_RS12840	6	FALSE	interacts with	BVU_RS01235 (interacts with) BVU_RS12840
301	0.94	0	positive	115.043	186.562	interacts with	berberine_BVU_RS01235_BVU_RS19500	BVU_RS01235 (interacts with) BVU_RS19500	6	FALSE	interacts with	BVU_RS01235 (interacts with) BVU_RS19500
302	1	0	positive	668.933	5881.51	interacts with	berberine_BVU_RS20445_BVU_RS03990	BVU_RS20445 (interacts with) BVU_RS03990	6	FALSE	interacts with	BVU_RS20445 (interacts with) BVU_RS03990
303	0.94	0	positive	668.933	178.202	interacts with	berberine_BVU_RS20445_BVU_RS12865	BVU_RS20445 (interacts with) BVU_RS12865	6	FALSE	interacts with	BVU_RS20445 (interacts with) BVU_RS12865
304	0.94	0	positive	668.933	308.58	interacts with	berberine_BVU_RS20445_BVU_RS17420	BVU_RS20445 (interacts with) BVU_RS17420	6	FALSE	interacts with	BVU_RS20445 (interacts with) BVU_RS17420
305	0.94	0	positive	668.933	6000.94	interacts with	berberine_BVU_RS20445_BVU_RS03995	BVU_RS20445 (interacts with) BVU_RS03995	6	FALSE	interacts with	BVU_RS20445 (interacts with) BVU_RS03995
306	0.94	0	positive	1854.97	710.892	interacts with	berberine_BVU_RS20645_BVU_RS12250	BVU_RS20645 (interacts with) BVU_RS12250	6	FALSE	interacts with	BVU_RS20645 (interacts with) BVU_RS12250
307	1	0	positive	1854.97	2078.68	interacts with	berberine_BVU_RS20645_BVU_RS20655	BVU_RS20645 (interacts with) BVU_RS20655	6	FALSE	interacts with	BVU_RS20645 (interacts with) BVU_RS20655
308	0.94	0	positive	1854.97	287.171	interacts with	berberine_BVU_RS20645_BVU_RS03140	BVU_RS20645 (interacts with) BVU_RS03140	6	FALSE	interacts with	BVU_RS20645 (interacts with) BVU_RS03140
312	1	0	positive	90.3894	115.778	interacts with	berberine_BVU_RS11440_BVU_RS19780	BVU_RS11440 (interacts with) BVU_RS19780	6	FALSE	interacts with	BVU_RS11440 (interacts with) BVU_RS19780
313	0.97	0	positive	54.928	0.902	interacts with	berberine_T-_-MCA_LIVER_MDCA_LIVER	T-_-MCA_LIVER (interacts with) MDCA_LIVER	5	FALSE	interacts with	T-_-MCA_LIVER (interacts with) MDCA_LIVER
314	-1	0	negative	3.812	68.8591	interacts with	berberine_T-_-MCA_LIVER_BVU_RS10385	T-_-MCA_LIVER (interacts with) BVU_RS10385	5	FALSE	interacts with	T-_-MCA_LIVER (interacts with) BVU_RS10385
315	1	0	positive	3.812	0.432	interacts with	berberine_T-_-MCA_LIVER_CDCA_LIVER	T-_-MCA_LIVER (interacts with) CDCA_LIVER	5	FALSE	interacts with	T-_-MCA_LIVER (interacts with) CDCA_LIVER
316	1	0	positive	3.812	2.156	interacts with	berberine_T-_-MCA_LIVER_GUDCA3S_LIVER	T-_-MCA_LIVER (interacts with) GUDCA3S_LIVER	5	FALSE	interacts with	T-_-MCA_LIVER (interacts with) GUDCA3S_LIVER
317	1	0	positive	3.812	61.8261	interacts with	berberine_T-_-MCA_LIVER_BVU_RS10910	T-_-MCA_LIVER (interacts with) BVU_RS10910	5	FALSE	interacts with	T-_-MCA_LIVER (interacts with) BVU_RS10910
318	1	0	positive	54.928	1.602	interacts with	berberine_T-_-MCA_LIVER_TUDCA3S_LIVER	T-_-MCA_LIVER (interacts with) TUDCA3S_LIVER	5	FALSE	interacts with	T-_-MCA_LIVER (interacts with) TUDCA3S_LIVER
319	1	0	positive	3.812	3.954	interacts with	berberine_T-_-MCA_LIVER_TCDCA_LIVER	T-_-MCA_LIVER (interacts with) TCDCA_LIVER	5	FALSE	interacts with	T-_-MCA_LIVER (interacts with) TCDCA_LIVER
320	1	0	positive	3.954	61.8261	interacts with	berberine_TCDCA_LIVER_BVU_RS10910	TCDCA_LIVER (interacts with) BVU_RS10910	5	FALSE	interacts with	TCDCA_LIVER (interacts with) BVU_RS10910
321	-1	0	negative	3.954	68.8591	interacts with	berberine_TCDCA_LIVER_BVU_RS10385	TCDCA_LIVER (interacts with) BVU_RS10385	5	FALSE	interacts with	TCDCA_LIVER (interacts with) BVU_RS10385
322	1	0	positive	3.954	2.156	interacts with	berberine_TCDCA_LIVER_GUDCA3S_LIVER	TCDCA_LIVER (interacts with) GUDCA3S_LIVER	5	FALSE	interacts with	TCDCA_LIVER (interacts with) GUDCA3S_LIVER
323	1	0	positive	3.954	0.432	interacts with	berberine_TCDCA_LIVER_CDCA_LIVER	TCDCA_LIVER (interacts with) CDCA_LIVER	5	FALSE	interacts with	TCDCA_LIVER (interacts with) CDCA_LIVER
324	1	0	positive	3.954	3.744	interacts with	berberine_TCDCA_LIVER__-MCA_LIVER	TCDCA_LIVER (interacts with) _-MCA_LIVER	5	FALSE	interacts with	TCDCA_LIVER (interacts with) _-MCA_LIVER
325	0.97	0	positive	3.954	0.902	interacts with	berberine_TCDCA_LIVER_MDCA_LIVER	TCDCA_LIVER (interacts with) MDCA_LIVER	5	FALSE	interacts with	TCDCA_LIVER (interacts with) MDCA_LIVER
326	1	0	positive	78.448	0.432	interacts with	berberine_TCA_LIVER_CDCA_LIVER	TCA_LIVER (interacts with) CDCA_LIVER	5	FALSE	interacts with	TCA_LIVER (interacts with) CDCA_LIVER
327	1	0	positive	78.448	3.744	interacts with	berberine_TCA_LIVER__-MCA_LIVER	TCA_LIVER (interacts with) _-MCA_LIVER	5	FALSE	interacts with	TCA_LIVER (interacts with) _-MCA_LIVER
328	1	0	positive	78.448	61.8261	interacts with	berberine_TCA_LIVER_BVU_RS10910	TCA_LIVER (interacts with) BVU_RS10910	5	FALSE	interacts with	TCA_LIVER (interacts with) BVU_RS10910
329	0.97	0	positive	78.448	0.902	interacts with	berberine_TCA_LIVER_MDCA_LIVER	TCA_LIVER (interacts with) MDCA_LIVER	5	FALSE	interacts with	TCA_LIVER (interacts with) MDCA_LIVER
330	1	0	positive	78.448	2.156	interacts with	berberine_TCA_LIVER_GUDCA3S_LIVER	TCA_LIVER (interacts with) GUDCA3S_LIVER	5	FALSE	interacts with	TCA_LIVER (interacts with) GUDCA3S_LIVER
331	-1	0	negative	78.448	68.8591	interacts with	berberine_TCA_LIVER_BVU_RS10385	TCA_LIVER (interacts with) BVU_RS10385	5	FALSE	interacts with	TCA_LIVER (interacts with) BVU_RS10385
332	1	0	positive	78.448	3.812	interacts with	berberine_TCA_LIVER_T-_-MCA_LIVER	TCA_LIVER (interacts with) T-_-MCA_LIVER	5	FALSE	interacts with	TCA_LIVER (interacts with) T-_-MCA_LIVER
333	1	0	positive	78.448	3.954	interacts with	berberine_TCA_LIVER_TCDCA_LIVER	TCA_LIVER (interacts with) TCDCA_LIVER	5	FALSE	interacts with	TCA_LIVER (interacts with) TCDCA_LIVER
334	1	0	positive	3.598	66.1907	interacts with	berberine_TDCA_LIVER_BVU_RS10185	TDCA_LIVER (interacts with) BVU_RS10185	5	FALSE	interacts with	TDCA_LIVER (interacts with) BVU_RS10185
335	1	0	positive	3.598	86.25	interacts with	berberine_TDCA_LIVER_BVU_RS11890	TDCA_LIVER (interacts with) BVU_RS11890	5	FALSE	interacts with	TDCA_LIVER (interacts with) BVU_RS11890
336	1	0	positive	3.598	363.147	interacts with	berberine_TDCA_LIVER_BVU_RS15640	TDCA_LIVER (interacts with) BVU_RS15640	5	FALSE	interacts with	TDCA_LIVER (interacts with) BVU_RS15640
337	1	0	positive	3.598	2049.73	interacts with	berberine_TDCA_LIVER_BVU_RS11470	TDCA_LIVER (interacts with) BVU_RS11470	5	FALSE	interacts with	TDCA_LIVER (interacts with) BVU_RS11470
338	0.94	0	positive	3350.67	710.892	interacts with	berberine_BVU_RS20640_BVU_RS12250	BVU_RS20640 (interacts with) BVU_RS12250	6	FALSE	interacts with	BVU_RS20640 (interacts with) BVU_RS12250
339	1	0	positive	3350.67	2078.68	interacts with	berberine_BVU_RS20640_BVU_RS20655	BVU_RS20640 (interacts with) BVU_RS20655	6	FALSE	interacts with	BVU_RS20640 (interacts with) BVU_RS20655
340	0.94	0	positive	3350.67	259.075	interacts with	berberine_BVU_RS20640_BVU_RS10380	BVU_RS20640 (interacts with) BVU_RS10380	6	FALSE	interacts with	BVU_RS20640 (interacts with) BVU_RS10380
341	1	0	positive	3350.67	1854.97	interacts with	berberine_BVU_RS20640_BVU_RS20645	BVU_RS20640 (interacts with) BVU_RS20645	6	FALSE	interacts with	BVU_RS20640 (interacts with) BVU_RS20645
342	0.94	0	positive	3350.67	287.171	interacts with	berberine_BVU_RS20640_BVU_RS03140	BVU_RS20640 (interacts with) BVU_RS03140	6	FALSE	interacts with	BVU_RS20640 (interacts with) BVU_RS03140
343	0.94	0	positive	165.941	210.358	interacts with	berberine_BVU_RS19810_BVU_RS20310	BVU_RS19810 (interacts with) BVU_RS20310	6	FALSE	interacts with	BVU_RS19810 (interacts with) BVU_RS20310
344	0.94	0	positive	165.941	6000.94	interacts with	berberine_BVU_RS19810_BVU_RS03995	BVU_RS19810 (interacts with) BVU_RS03995	6	FALSE	interacts with	BVU_RS19810 (interacts with) BVU_RS03995
345	0.94	0	positive	178.202	5881.51	interacts with	berberine_BVU_RS12865_BVU_RS03990	BVU_RS12865 (interacts with) BVU_RS03990	6	FALSE	interacts with	BVU_RS12865 (interacts with) BVU_RS03990
346	0.94	0	positive	178.202	244.559	interacts with	berberine_BVU_RS12865_BVU_RS10375	BVU_RS12865 (interacts with) BVU_RS10375	6	FALSE	interacts with	BVU_RS12865 (interacts with) BVU_RS10375
347	-0.94	0	negative	69.9848	59.7521	interacts with	berberine_BVU_RS10385_BVU_RS10910	BVU_RS10385 (interacts with) BVU_RS10910	6	FALSE	interacts with	BVU_RS10385 (interacts with) BVU_RS10910
348	0.97	0	positive	0.902	0.432	interacts with	berberine_MDCA_LIVER_CDCA_LIVER	MDCA_LIVER (interacts with) CDCA_LIVER	5	FALSE	interacts with	MDCA_LIVER (interacts with) CDCA_LIVER
349	0.97	0	positive	0.902	61.8261	interacts with	berberine_MDCA_LIVER_BVU_RS10910	MDCA_LIVER (interacts with) BVU_RS10910	5	FALSE	interacts with	MDCA_LIVER (interacts with) BVU_RS10910
350	-0.97	0	negative	0.902	68.8591	interacts with	berberine_MDCA_LIVER_BVU_RS10385	MDCA_LIVER (interacts with) BVU_RS10385	5	FALSE	interacts with	MDCA_LIVER (interacts with) BVU_RS10385
351	1	0	positive	2.156	0.432	interacts with	berberine_GUDCA3S_LIVER_CDCA_LIVER	GUDCA3S_LIVER (interacts with) CDCA_LIVER	5	FALSE	interacts with	GUDCA3S_LIVER (interacts with) CDCA_LIVER
352	1	0	positive	2.156	61.8261	interacts with	berberine_GUDCA3S_LIVER_BVU_RS10910	GUDCA3S_LIVER (interacts with) BVU_RS10910	5	FALSE	interacts with	GUDCA3S_LIVER (interacts with) BVU_RS10910
353	-1	0	negative	2.156	68.8591	interacts with	berberine_GUDCA3S_LIVER_BVU_RS10385	GUDCA3S_LIVER (interacts with) BVU_RS10385	5	FALSE	interacts with	GUDCA3S_LIVER (interacts with) BVU_RS10385
354	0.97	0	positive	2.156	0.902	interacts with	berberine_GUDCA3S_LIVER_MDCA_LIVER	GUDCA3S_LIVER (interacts with) MDCA_LIVER	5	FALSE	interacts with	GUDCA3S_LIVER (interacts with) MDCA_LIVER
355	1	0	positive	83.5189	67.0904	interacts with	berberine_BVU_RS11890_BVU_RS10185	BVU_RS11890 (interacts with) BVU_RS10185	6	FALSE	interacts with	BVU_RS11890 (interacts with) BVU_RS10185
356	0.94	0	positive	83.5189	98.9677	interacts with	berberine_BVU_RS11890_BVU_RS10180	BVU_RS11890 (interacts with) BVU_RS10180	6	FALSE	interacts with	BVU_RS11890 (interacts with) BVU_RS10180
357	1	0	positive	83.5189	2038.75	interacts with	berberine_BVU_RS11890_BVU_RS11470	BVU_RS11890 (interacts with) BVU_RS11470	6	FALSE	interacts with	BVU_RS11890 (interacts with) BVU_RS11470
358	0.97	0	positive	0.018	5761.4	interacts with	berberine_MDCA_CECUM_BVU_RS03990	MDCA_CECUM (interacts with) BVU_RS03990	5	FALSE	interacts with	MDCA_CECUM (interacts with) BVU_RS03990
359	0.97	0	positive	0.018	234.441	interacts with	berberine_MDCA_CECUM_BVU_RS02725	MDCA_CECUM (interacts with) BVU_RS02725	5	FALSE	interacts with	MDCA_CECUM (interacts with) BVU_RS02725
360	0.97	0	positive	0.018	923.548	interacts with	berberine_MDCA_CECUM_BVU_RS19990	MDCA_CECUM (interacts with) BVU_RS19990	5	FALSE	interacts with	MDCA_CECUM (interacts with) BVU_RS19990
361	0.97	0	positive	0.018	237.345	interacts with	berberine_MDCA_CECUM_BVU_RS10380	MDCA_CECUM (interacts with) BVU_RS10380	5	FALSE	interacts with	MDCA_CECUM (interacts with) BVU_RS10380
362	0.97	0	positive	0.018	160.564	interacts with	berberine_MDCA_CECUM_BVU_RS19810	MDCA_CECUM (interacts with) BVU_RS19810	5	FALSE	interacts with	MDCA_CECUM (interacts with) BVU_RS19810
363	0.97	0	positive	0.018	5391.36	interacts with	berberine_MDCA_CECUM_BVU_RS03995	MDCA_CECUM (interacts with) BVU_RS03995	5	FALSE	interacts with	MDCA_CECUM (interacts with) BVU_RS03995
364	0.97	0	positive	0.018	531.627	interacts with	berberine_MDCA_CECUM_BVU_RS12250	MDCA_CECUM (interacts with) BVU_RS12250	5	FALSE	interacts with	MDCA_CECUM (interacts with) BVU_RS12250
365	0.97	0	positive	0.018	712.683	interacts with	berberine_MDCA_CECUM_BVU_RS20445	MDCA_CECUM (interacts with) BVU_RS20445	5	FALSE	interacts with	MDCA_CECUM (interacts with) BVU_RS20445
366	0.97	0	positive	0.018	300.941	interacts with	berberine_MDCA_CECUM_BVU_RS17420	MDCA_CECUM (interacts with) BVU_RS17420	5	FALSE	interacts with	MDCA_CECUM (interacts with) BVU_RS17420
367	0.97	0	positive	0.018	202.367	interacts with	berberine_MDCA_CECUM_BVU_RS20310	MDCA_CECUM (interacts with) BVU_RS20310	5	FALSE	interacts with	MDCA_CECUM (interacts with) BVU_RS20310
368	0.97	0	positive	0.094	0.022	interacts with	berberine_7-oxo-CA_CECUM_T-_-MCA_CECUM	7-oxo-CA_CECUM (interacts with) T-_-MCA_CECUM	5	FALSE	interacts with	7-oxo-CA_CECUM (interacts with) T-_-MCA_CECUM
369	1	0	positive	0.094	202.367	interacts with	berberine_7-oxo-CA_CECUM_BVU_RS20310	7-oxo-CA_CECUM (interacts with) BVU_RS20310	5	FALSE	interacts with	7-oxo-CA_CECUM (interacts with) BVU_RS20310
370	0.97	0	positive	0.094	0.036	interacts with	berberine_7-oxo-CA_CECUM_TUDCA3S_CECUM	7-oxo-CA_CECUM (interacts with) TUDCA3S_CECUM	5	FALSE	interacts with	7-oxo-CA_CECUM (interacts with) TUDCA3S_CECUM
371	1	0	positive	0.094	160.564	interacts with	berberine_7-oxo-CA_CECUM_BVU_RS19810	7-oxo-CA_CECUM (interacts with) BVU_RS19810	5	FALSE	interacts with	7-oxo-CA_CECUM (interacts with) BVU_RS19810
372	0.97	0	positive	0.094	0.018	interacts with	berberine_7-oxo-CA_CECUM_MDCA_CECUM	7-oxo-CA_CECUM (interacts with) MDCA_CECUM	5	FALSE	interacts with	7-oxo-CA_CECUM (interacts with) MDCA_CECUM
373	0.94	0	positive	1697.28	776.273	interacts with	berberine_BVU_RS05055_BVU_RS03850	BVU_RS05055 (interacts with) BVU_RS03850	6	FALSE	interacts with	BVU_RS05055 (interacts with) BVU_RS03850
374	0.94	0	positive	1697.28	186.562	interacts with	berberine_BVU_RS05055_BVU_RS19500	BVU_RS05055 (interacts with) BVU_RS19500	6	FALSE	interacts with	BVU_RS05055 (interacts with) BVU_RS19500
375	1	0	positive	1697.28	710.717	interacts with	berberine_BVU_RS05055_BVU_RS15590	BVU_RS05055 (interacts with) BVU_RS15590	6	FALSE	interacts with	BVU_RS05055 (interacts with) BVU_RS15590
376	0.94	0	positive	516.206	28.8547	interacts with	berberine_BVU_RS07245_BVU_RS12840	BVU_RS07245 (interacts with) BVU_RS12840	6	FALSE	interacts with	BVU_RS07245 (interacts with) BVU_RS12840
377	0.94	0	positive	516.206	115.043	interacts with	berberine_BVU_RS07245_BVU_RS01235	BVU_RS07245 (interacts with) BVU_RS01235	6	FALSE	interacts with	BVU_RS07245 (interacts with) BVU_RS01235
378	0.94	0	positive	516.206	710.717	interacts with	berberine_BVU_RS07245_BVU_RS15590	BVU_RS07245 (interacts with) BVU_RS15590	6	FALSE	interacts with	BVU_RS07245 (interacts with) BVU_RS15590
379	1	0	positive	516.206	776.273	interacts with	berberine_BVU_RS07245_BVU_RS03850	BVU_RS07245 (interacts with) BVU_RS03850	6	FALSE	interacts with	BVU_RS07245 (interacts with) BVU_RS03850
380	0.94	0	positive	516.206	1697.28	interacts with	berberine_BVU_RS07245_BVU_RS05055	BVU_RS07245 (interacts with) BVU_RS05055	6	FALSE	interacts with	BVU_RS07245 (interacts with) BVU_RS05055
381	0.94	0	positive	393.598	90.3894	interacts with	berberine_BVU_RS15645_BVU_RS11440	BVU_RS15645 (interacts with) BVU_RS11440	6	FALSE	interacts with	BVU_RS15645 (interacts with) BVU_RS11440
382	0.94	0	positive	393.598	115.778	interacts with	berberine_BVU_RS15645_BVU_RS19780	BVU_RS15645 (interacts with) BVU_RS19780	6	FALSE	interacts with	BVU_RS15645 (interacts with) BVU_RS19780
383	1	0	positive	344.432	73.7841	interacts with	berberine_BVU_RS01770_BVU_RS11445	BVU_RS01770 (interacts with) BVU_RS11445	6	FALSE	interacts with	BVU_RS01770 (interacts with) BVU_RS11445
384	0.94	0	positive	109.491	73.7841	interacts with	berberine_BVU_RS17905_BVU_RS11445	BVU_RS17905 (interacts with) BVU_RS11445	6	FALSE	interacts with	BVU_RS17905 (interacts with) BVU_RS11445
385	0.94	0	positive	109.491	269.093	interacts with	berberine_BVU_RS17905_BVU_RS15650	BVU_RS17905 (interacts with) BVU_RS15650	6	FALSE	interacts with	BVU_RS17905 (interacts with) BVU_RS15650
386	0.94	0	positive	109.491	105.012	interacts with	berberine_BVU_RS17905_BVU_RS02270	BVU_RS17905 (interacts with) BVU_RS02270	6	FALSE	interacts with	BVU_RS17905 (interacts with) BVU_RS02270
387	0.94	0	positive	109.491	344.432	interacts with	berberine_BVU_RS17905_BVU_RS01770	BVU_RS17905 (interacts with) BVU_RS01770	6	FALSE	interacts with	BVU_RS17905 (interacts with) BVU_RS01770
388	0.94	0	positive	246.436	623.989	interacts with	berberine_BVU_RS11885_BVU_RS20490	BVU_RS11885 (interacts with) BVU_RS20490	6	FALSE	interacts with	BVU_RS11885 (interacts with) BVU_RS20490
389	1	0	positive	246.436	168.52	interacts with	berberine_BVU_RS11885_BVU_RS10170	BVU_RS11885 (interacts with) BVU_RS10170	6	FALSE	interacts with	BVU_RS11885 (interacts with) BVU_RS10170
390	0.94	0	positive	246.436	178.202	interacts with	berberine_BVU_RS11885_BVU_RS12865	BVU_RS11885 (interacts with) BVU_RS12865	6	FALSE	interacts with	BVU_RS11885 (interacts with) BVU_RS12865
391	-0.94	0	negative	246.436	22.0995	interacts with	berberine_BVU_RS11885_BVU_RS00145	BVU_RS11885 (interacts with) BVU_RS00145	6	FALSE	interacts with	BVU_RS11885 (interacts with) BVU_RS00145
392	0.94	0	positive	246.436	182.976	interacts with	berberine_BVU_RS11885_BVU_RS10175	BVU_RS11885 (interacts with) BVU_RS10175	6	FALSE	interacts with	BVU_RS11885 (interacts with) BVU_RS10175
393	0.94	0	positive	246.436	291.394	interacts with	berberine_BVU_RS11885_BVU_RS20770	BVU_RS11885 (interacts with) BVU_RS20770	6	FALSE	interacts with	BVU_RS11885 (interacts with) BVU_RS20770
394	1	0	positive	216.402	90.3894	interacts with	berberine_BVU_RS12860_BVU_RS11440	BVU_RS12860 (interacts with) BVU_RS11440	6	FALSE	interacts with	BVU_RS12860 (interacts with) BVU_RS11440
395	0.94	0	positive	216.402	393.598	interacts with	berberine_BVU_RS12860_BVU_RS15645	BVU_RS12860 (interacts with) BVU_RS15645	6	FALSE	interacts with	BVU_RS12860 (interacts with) BVU_RS15645
396	1	0	positive	216.402	115.778	interacts with	berberine_BVU_RS12860_BVU_RS19780	BVU_RS12860 (interacts with) BVU_RS19780	6	FALSE	interacts with	BVU_RS12860 (interacts with) BVU_RS19780
397	1	0	positive	1275.68	133.632	interacts with	berberine_BVU_RS12880_BVU_RS11450	BVU_RS12880 (interacts with) BVU_RS11450	6	FALSE	interacts with	BVU_RS12880 (interacts with) BVU_RS11450
398	0.94	0	positive	1275.68	1157.77	interacts with	berberine_BVU_RS12880_BVU_RS10495	BVU_RS12880 (interacts with) BVU_RS10495	6	FALSE	interacts with	BVU_RS12880 (interacts with) BVU_RS10495
399	0.94	0	positive	1275.68	397.153	interacts with	berberine_BVU_RS12880_BVU_RS03190	BVU_RS12880 (interacts with) BVU_RS03190	6	FALSE	interacts with	BVU_RS12880 (interacts with) BVU_RS03190
400	-0.94	0	negative	1275.68	11.2051	interacts with	berberine_BVU_RS12880_BVU_RS06210	BVU_RS12880 (interacts with) BVU_RS06210	6	FALSE	interacts with	BVU_RS12880 (interacts with) BVU_RS06210
401	1	0	positive	1275.68	60.6827	interacts with	berberine_BVU_RS12880_BVU_RS19505	BVU_RS12880 (interacts with) BVU_RS19505	6	FALSE	interacts with	BVU_RS12880 (interacts with) BVU_RS19505
402	1	0	positive	896.303	229.581	interacts with	berberine_BVU_RS19990_BVU_RS02725	BVU_RS19990 (interacts with) BVU_RS02725	6	FALSE	interacts with	BVU_RS19990 (interacts with) BVU_RS02725
403	0.94	0	positive	896.303	164.717	interacts with	berberine_BVU_RS19990_BVU_RS09825	BVU_RS19990 (interacts with) BVU_RS09825	6	FALSE	interacts with	BVU_RS19990 (interacts with) BVU_RS09825
404	0.94	0	positive	847.081	49.4621	interacts with	berberine_BVU_RS15495_BVU_RS01040	BVU_RS15495 (interacts with) BVU_RS01040	6	FALSE	interacts with	BVU_RS15495 (interacts with) BVU_RS01040
405	0.94	0	positive	847.081	229.581	interacts with	berberine_BVU_RS15495_BVU_RS02725	BVU_RS15495 (interacts with) BVU_RS02725	6	FALSE	interacts with	BVU_RS15495 (interacts with) BVU_RS02725
406	1	0	positive	847.081	370.408	interacts with	berberine_BVU_RS15495_BVU_RS01265	BVU_RS15495 (interacts with) BVU_RS01265	6	FALSE	interacts with	BVU_RS15495 (interacts with) BVU_RS01265
407	1	0	positive	847.081	164.717	interacts with	berberine_BVU_RS15495_BVU_RS09825	BVU_RS15495 (interacts with) BVU_RS09825	6	FALSE	interacts with	BVU_RS15495 (interacts with) BVU_RS09825
408	0.94	0	positive	847.081	896.303	interacts with	berberine_BVU_RS15495_BVU_RS19990	BVU_RS15495 (interacts with) BVU_RS19990	6	FALSE	interacts with	BVU_RS15495 (interacts with) BVU_RS19990
409	0.94	0	positive	269.093	287.171	interacts with	berberine_BVU_RS15650_BVU_RS03140	BVU_RS15650 (interacts with) BVU_RS03140	6	FALSE	interacts with	BVU_RS15650 (interacts with) BVU_RS03140
410	1	0	positive	269.093	105.012	interacts with	berberine_BVU_RS15650_BVU_RS02270	BVU_RS15650 (interacts with) BVU_RS02270	6	FALSE	interacts with	BVU_RS15650 (interacts with) BVU_RS02270
411	1	0	positive	67.0904	2038.75	interacts with	berberine_BVU_RS10185_BVU_RS11470	BVU_RS10185 (interacts with) BVU_RS11470	6	FALSE	interacts with	BVU_RS10185 (interacts with) BVU_RS11470
412	0.94	0	positive	98.9677	2038.75	interacts with	berberine_BVU_RS10180_BVU_RS11470	BVU_RS10180 (interacts with) BVU_RS11470	6	FALSE	interacts with	BVU_RS10180 (interacts with) BVU_RS11470
413	-0.94	0	negative	98.9677	21.6717	interacts with	berberine_BVU_RS10180_BVU_RS15400	BVU_RS10180 (interacts with) BVU_RS15400	6	FALSE	interacts with	BVU_RS10180 (interacts with) BVU_RS15400
414	0.94	0	positive	98.9677	67.0904	interacts with	berberine_BVU_RS10180_BVU_RS10185	BVU_RS10180 (interacts with) BVU_RS10185	6	FALSE	interacts with	BVU_RS10180 (interacts with) BVU_RS10185
415	0.94	0	positive	2078.68	287.171	interacts with	berberine_BVU_RS20655_BVU_RS03140	BVU_RS20655 (interacts with) BVU_RS03140	6	FALSE	interacts with	BVU_RS20655 (interacts with) BVU_RS03140
416	0.94	0	positive	2078.68	710.892	interacts with	berberine_BVU_RS20655_BVU_RS12250	BVU_RS20655 (interacts with) BVU_RS12250	6	FALSE	interacts with	BVU_RS20655 (interacts with) BVU_RS12250
417	1	0	positive	3.744	2.156	interacts with	berberine__-MCA_LIVER_GUDCA3S_LIVER	_-MCA_LIVER (interacts with) GUDCA3S_LIVER	5	FALSE	interacts with	_-MCA_LIVER (interacts with) GUDCA3S_LIVER
418	1	0	positive	3.744	61.8261	interacts with	berberine__-MCA_LIVER_BVU_RS10910	_-MCA_LIVER (interacts with) BVU_RS10910	5	FALSE	interacts with	_-MCA_LIVER (interacts with) BVU_RS10910
419	1	0	positive	3.744	0.432	interacts with	berberine__-MCA_LIVER_CDCA_LIVER	_-MCA_LIVER (interacts with) CDCA_LIVER	5	FALSE	interacts with	_-MCA_LIVER (interacts with) CDCA_LIVER
420	-1	0	negative	3.744	68.8591	interacts with	berberine__-MCA_LIVER_BVU_RS10385	_-MCA_LIVER (interacts with) BVU_RS10385	5	FALSE	interacts with	_-MCA_LIVER (interacts with) BVU_RS10385
421	1	0	positive	74.842	54.928	interacts with	berberine__-MCA_LIVER_T-_-MCA_LIVER	_-MCA_LIVER (interacts with) T-_-MCA_LIVER	5	FALSE	interacts with	_-MCA_LIVER (interacts with) T-_-MCA_LIVER
422	0.97	0	positive	74.842	0.902	interacts with	berberine__-MCA_LIVER_MDCA_LIVER	_-MCA_LIVER (interacts with) MDCA_LIVER	5	FALSE	interacts with	_-MCA_LIVER (interacts with) MDCA_LIVER
423	1	0	positive	74.842	1.602	interacts with	berberine__-MCA_LIVER_TUDCA3S_LIVER	_-MCA_LIVER (interacts with) TUDCA3S_LIVER	5	FALSE	interacts with	_-MCA_LIVER (interacts with) TUDCA3S_LIVER
424	1	0	positive	236.29	1.602	interacts with	berberine_Total bie acids_LIVER_TUDCA3S_LIVER	Total bie acids_LIVER (interacts with) TUDCA3S_LIVER	5	FALSE	interacts with	Total bie acids_LIVER (interacts with) TUDCA3S_LIVER
425	0.97	0	positive	236.29	0.902	interacts with	berberine_Total bie acids_LIVER_MDCA_LIVER	Total bie acids_LIVER (interacts with) MDCA_LIVER	5	FALSE	interacts with	Total bie acids_LIVER (interacts with) MDCA_LIVER
426	1	0	positive	236.29	54.928	interacts with	berberine_Total bie acids_LIVER_T-_-MCA_LIVER	Total bie acids_LIVER (interacts with) T-_-MCA_LIVER	5	FALSE	interacts with	Total bie acids_LIVER (interacts with) T-_-MCA_LIVER
427	1	0	positive	236.29	74.842	interacts with	berberine_Total bie acids_LIVER__-MCA_LIVER	Total bie acids_LIVER (interacts with) _-MCA_LIVER	5	FALSE	interacts with	Total bie acids_LIVER (interacts with) _-MCA_LIVER
428	0.94	0	positive	186.562	287.171	interacts with	berberine_BVU_RS19500_BVU_RS03140	BVU_RS19500 (interacts with) BVU_RS03140	6	FALSE	interacts with	BVU_RS19500 (interacts with) BVU_RS03140
429	0.94	0	positive	186.562	710.717	interacts with	berberine_BVU_RS19500_BVU_RS15590	BVU_RS19500 (interacts with) BVU_RS15590	6	FALSE	interacts with	BVU_RS19500 (interacts with) BVU_RS15590
430	0.94	0	positive	186.562	28.8547	interacts with	berberine_BVU_RS19500_BVU_RS12840	BVU_RS19500 (interacts with) BVU_RS12840	6	FALSE	interacts with	BVU_RS19500 (interacts with) BVU_RS12840
431	0.94	0	positive	186.562	94.4216	interacts with	berberine_BVU_RS19500_BVU_RS20765	BVU_RS19500 (interacts with) BVU_RS20765	6	FALSE	interacts with	BVU_RS19500 (interacts with) BVU_RS20765
432	0.94	0	positive	93.4717	105.012	interacts with	berberine_BVU_RS12875_BVU_RS02270	BVU_RS12875 (interacts with) BVU_RS02270	6	FALSE	interacts with	BVU_RS12875 (interacts with) BVU_RS02270
433	1	0	positive	93.4717	287.171	interacts with	berberine_BVU_RS12875_BVU_RS03140	BVU_RS12875 (interacts with) BVU_RS03140	6	FALSE	interacts with	BVU_RS12875 (interacts with) BVU_RS03140
434	0.94	0	positive	93.4717	1854.97	interacts with	berberine_BVU_RS12875_BVU_RS20645	BVU_RS12875 (interacts with) BVU_RS20645	6	FALSE	interacts with	BVU_RS12875 (interacts with) BVU_RS20645
435	0.94	0	positive	93.4717	92.0004	interacts with	berberine_BVU_RS12875_BVU_RS17890	BVU_RS12875 (interacts with) BVU_RS17890	6	FALSE	interacts with	BVU_RS12875 (interacts with) BVU_RS17890
436	0.94	0	positive	93.4717	3350.67	interacts with	berberine_BVU_RS12875_BVU_RS20640	BVU_RS12875 (interacts with) BVU_RS20640	6	FALSE	interacts with	BVU_RS12875 (interacts with) BVU_RS20640
437	0.94	0	positive	93.4717	2078.68	interacts with	berberine_BVU_RS12875_BVU_RS20655	BVU_RS12875 (interacts with) BVU_RS20655	6	FALSE	interacts with	BVU_RS12875 (interacts with) BVU_RS20655
438	0.94	0	positive	93.4717	269.093	interacts with	berberine_BVU_RS12875_BVU_RS15650	BVU_RS12875 (interacts with) BVU_RS15650	6	FALSE	interacts with	BVU_RS12875 (interacts with) BVU_RS15650
439	0.94	0	positive	93.4717	186.562	interacts with	berberine_BVU_RS12875_BVU_RS19500	BVU_RS12875 (interacts with) BVU_RS19500	6	FALSE	interacts with	BVU_RS12875 (interacts with) BVU_RS19500
440	0.94	0	positive	105.012	287.171	interacts with	berberine_BVU_RS02270_BVU_RS03140	BVU_RS02270 (interacts with) BVU_RS03140	6	FALSE	interacts with	BVU_RS02270 (interacts with) BVU_RS03140
441	0.94	0	positive	244.559	269.093	interacts with	berberine_BVU_RS10375_BVU_RS15650	BVU_RS10375 (interacts with) BVU_RS15650	6	FALSE	interacts with	BVU_RS10375 (interacts with) BVU_RS15650
442	0.94	0	positive	244.559	291.394	interacts with	berberine_BVU_RS10375_BVU_RS20770	BVU_RS10375 (interacts with) BVU_RS20770	6	FALSE	interacts with	BVU_RS10375 (interacts with) BVU_RS20770
443	0.94	0	positive	244.559	1854.97	interacts with	berberine_BVU_RS10375_BVU_RS20645	BVU_RS10375 (interacts with) BVU_RS20645	6	FALSE	interacts with	BVU_RS10375 (interacts with) BVU_RS20645
444	0.94	0	positive	244.559	3350.67	interacts with	berberine_BVU_RS10375_BVU_RS20640	BVU_RS10375 (interacts with) BVU_RS20640	6	FALSE	interacts with	BVU_RS10375 (interacts with) BVU_RS20640
445	0.94	0	positive	244.559	2078.68	interacts with	berberine_BVU_RS10375_BVU_RS20655	BVU_RS10375 (interacts with) BVU_RS20655	6	FALSE	interacts with	BVU_RS10375 (interacts with) BVU_RS20655
446	0.94	0	positive	244.559	105.012	interacts with	berberine_BVU_RS10375_BVU_RS02270	BVU_RS10375 (interacts with) BVU_RS02270	6	FALSE	interacts with	BVU_RS10375 (interacts with) BVU_RS02270
447	0.97	0	positive	0.036	160.564	interacts with	berberine_TUDCA3S_CECUM_BVU_RS19810	TUDCA3S_CECUM (interacts with) BVU_RS19810	5	FALSE	interacts with	TUDCA3S_CECUM (interacts with) BVU_RS19810
448	0.97	0	positive	0.036	234.441	interacts with	berberine_TUDCA3S_CECUM_BVU_RS02725	TUDCA3S_CECUM (interacts with) BVU_RS02725	5	FALSE	interacts with	TUDCA3S_CECUM (interacts with) BVU_RS02725
449	0.97	0	positive	0.036	5761.4	interacts with	berberine_TUDCA3S_CECUM_BVU_RS03990	TUDCA3S_CECUM (interacts with) BVU_RS03990	5	FALSE	interacts with	TUDCA3S_CECUM (interacts with) BVU_RS03990
450	0.97	0	positive	0.036	237.345	interacts with	berberine_TUDCA3S_CECUM_BVU_RS10380	TUDCA3S_CECUM (interacts with) BVU_RS10380	5	FALSE	interacts with	TUDCA3S_CECUM (interacts with) BVU_RS10380
451	1	0	positive	0.036	0.018	interacts with	berberine_TUDCA3S_CECUM_MDCA_CECUM	TUDCA3S_CECUM (interacts with) MDCA_CECUM	5	FALSE	interacts with	TUDCA3S_CECUM (interacts with) MDCA_CECUM
452	0.97	0	positive	0.036	712.683	interacts with	berberine_TUDCA3S_CECUM_BVU_RS20445	TUDCA3S_CECUM (interacts with) BVU_RS20445	5	FALSE	interacts with	TUDCA3S_CECUM (interacts with) BVU_RS20445
453	0.97	0	positive	0.036	923.548	interacts with	berberine_TUDCA3S_CECUM_BVU_RS19990	TUDCA3S_CECUM (interacts with) BVU_RS19990	5	FALSE	interacts with	TUDCA3S_CECUM (interacts with) BVU_RS19990
454	0.97	0	positive	0.036	202.367	interacts with	berberine_TUDCA3S_CECUM_BVU_RS20310	TUDCA3S_CECUM (interacts with) BVU_RS20310	5	FALSE	interacts with	TUDCA3S_CECUM (interacts with) BVU_RS20310
455	0.97	0	positive	0.036	300.941	interacts with	berberine_TUDCA3S_CECUM_BVU_RS17420	TUDCA3S_CECUM (interacts with) BVU_RS17420	5	FALSE	interacts with	TUDCA3S_CECUM (interacts with) BVU_RS17420
456	0.97	0	positive	0.036	531.627	interacts with	berberine_TUDCA3S_CECUM_BVU_RS12250	TUDCA3S_CECUM (interacts with) BVU_RS12250	5	FALSE	interacts with	TUDCA3S_CECUM (interacts with) BVU_RS12250
457	0.97	0	positive	0.036	5391.36	interacts with	berberine_TUDCA3S_CECUM_BVU_RS03995	TUDCA3S_CECUM (interacts with) BVU_RS03995	5	FALSE	interacts with	TUDCA3S_CECUM (interacts with) BVU_RS03995
458	0.94	0	positive	6000.94	5881.51	interacts with	berberine_BVU_RS03995_BVU_RS03990	BVU_RS03995 (interacts with) BVU_RS03990	6	FALSE	interacts with	BVU_RS03995 (interacts with) BVU_RS03990
459	0.94	0	positive	6000.94	710.892	interacts with	berberine_BVU_RS03995_BVU_RS12250	BVU_RS03995 (interacts with) BVU_RS12250	6	FALSE	interacts with	BVU_RS03995 (interacts with) BVU_RS12250
460	0.94	0	positive	104.398	22.6612	interacts with	berberine_BVU_RS17900_BVU_RS12390	BVU_RS17900 (interacts with) BVU_RS12390	6	FALSE	interacts with	BVU_RS17900 (interacts with) BVU_RS12390
461	-0.94	0	negative	104.398	59.7521	interacts with	berberine_BVU_RS17900_BVU_RS10910	BVU_RS17900 (interacts with) BVU_RS10910	6	FALSE	interacts with	BVU_RS17900 (interacts with) BVU_RS10910
462	0.94	0	positive	104.398	6000.94	interacts with	berberine_BVU_RS17900_BVU_RS03995	BVU_RS17900 (interacts with) BVU_RS03995	6	FALSE	interacts with	BVU_RS17900 (interacts with) BVU_RS03995
463	1	0	positive	33.9215	356.387	interacts with	berberine_BVU_RS11895_BVU_RS20470	BVU_RS11895 (interacts with) BVU_RS20470	6	FALSE	interacts with	BVU_RS11895 (interacts with) BVU_RS20470
464	-0.94	0	negative	60.6827	11.2051	interacts with	berberine_BVU_RS19505_BVU_RS06210	BVU_RS19505 (interacts with) BVU_RS06210	6	FALSE	interacts with	BVU_RS19505 (interacts with) BVU_RS06210
465	0.94	0	positive	397.153	133.632	interacts with	berberine_BVU_RS03190_BVU_RS11450	BVU_RS03190 (interacts with) BVU_RS11450	6	FALSE	interacts with	BVU_RS03190 (interacts with) BVU_RS11450
466	0.94	0	positive	397.153	157.681	interacts with	berberine_BVU_RS03190_BVU_RS17250	BVU_RS03190 (interacts with) BVU_RS17250	6	FALSE	interacts with	BVU_RS03190 (interacts with) BVU_RS17250
467	0.94	0	positive	397.153	60.6827	interacts with	berberine_BVU_RS03190_BVU_RS19505	BVU_RS03190 (interacts with) BVU_RS19505	6	FALSE	interacts with	BVU_RS03190 (interacts with) BVU_RS19505
468	0.94	0	positive	92.0004	287.171	interacts with	berberine_BVU_RS17890_BVU_RS03140	BVU_RS17890 (interacts with) BVU_RS03140	6	FALSE	interacts with	BVU_RS17890 (interacts with) BVU_RS03140
469	0.94	0	positive	144.231	7.74624	interacts with	berberine_BVU_RS19495_BVU_RS12370	BVU_RS19495 (interacts with) BVU_RS12370	6	FALSE	interacts with	BVU_RS19495 (interacts with) BVU_RS12370
470	0.94	0	positive	144.231	269.093	interacts with	berberine_BVU_RS19495_BVU_RS15650	BVU_RS19495 (interacts with) BVU_RS15650	6	FALSE	interacts with	BVU_RS19495 (interacts with) BVU_RS15650
471	-0.94	0	negative	144.231	109.276	interacts with	berberine_BVU_RS19495_BVU_RS18415	BVU_RS19495 (interacts with) BVU_RS18415	6	FALSE	interacts with	BVU_RS19495 (interacts with) BVU_RS18415
472	0.94	0	positive	144.231	105.012	interacts with	berberine_BVU_RS19495_BVU_RS02270	BVU_RS19495 (interacts with) BVU_RS02270	6	FALSE	interacts with	BVU_RS19495 (interacts with) BVU_RS02270
473	0.94	0	positive	144.231	92.0004	interacts with	berberine_BVU_RS19495_BVU_RS17890	BVU_RS19495 (interacts with) BVU_RS17890	6	FALSE	interacts with	BVU_RS19495 (interacts with) BVU_RS17890
474	0.94	0	positive	210.358	710.892	interacts with	berberine_BVU_RS20310_BVU_RS12250	BVU_RS20310 (interacts with) BVU_RS12250	6	FALSE	interacts with	BVU_RS20310 (interacts with) BVU_RS12250
475	1	0	positive	0.314	0.094	interacts with	berberine_CA_CECUM_7-oxo-CA_CECUM	CA_CECUM (interacts with) 7-oxo-CA_CECUM	5	FALSE	interacts with	CA_CECUM (interacts with) 7-oxo-CA_CECUM
476	0.97	0	positive	0.314	0.022	interacts with	berberine_CA_CECUM_T-_-MCA_CECUM	CA_CECUM (interacts with) T-_-MCA_CECUM	5	FALSE	interacts with	CA_CECUM (interacts with) T-_-MCA_CECUM
477	0.97	0	positive	0.314	0.018	interacts with	berberine_CA_CECUM_MDCA_CECUM	CA_CECUM (interacts with) MDCA_CECUM	5	FALSE	interacts with	CA_CECUM (interacts with) MDCA_CECUM
478	0.97	0	positive	0.314	0.036	interacts with	berberine_CA_CECUM_TUDCA3S_CECUM	CA_CECUM (interacts with) TUDCA3S_CECUM	5	FALSE	interacts with	CA_CECUM (interacts with) TUDCA3S_CECUM
479	1	0	positive	0.314	160.564	interacts with	berberine_CA_CECUM_BVU_RS19810	CA_CECUM (interacts with) BVU_RS19810	5	FALSE	interacts with	CA_CECUM (interacts with) BVU_RS19810
480	1	0	positive	0.314	202.367	interacts with	berberine_CA_CECUM_BVU_RS20310	CA_CECUM (interacts with) BVU_RS20310	5	FALSE	interacts with	CA_CECUM (interacts with) BVU_RS20310

[truncated: 4 more sheets: ChirControlNetworkTable, ChirBBRNetworkTable, ChylControlNetworkTable, ChylBBRNetworkTable]
