# Supplementary material for: Berberine alters gut microbial function through modulation of bile acids
Source: BMC Microbiol. 2021 Jan 11;21:24. doi: 10.1186/s12866-020-02020-1 (PMC7798349; doi:10.1186/s12866-020-02020-1)
Supplement: Supplementary file 8 — Additional file 8. Supplementary Dataset 2. [file 12866_2020_2020_MOESM8_ESM.xlsx]

## Sheet: Bacteroides uniformis
Bacteroides uniformis																House-keeping genes
		RPKM:							TPM:
Locus tag		C1	C2	C3	C4	C5	C6		C1	C2	C3	C4	C5	C6		Protein name	Locus tag	Replicon Accession	Strand	GeneID	Locus	Protein product	Length	Gene Length	Gene Length (kb)	Locus tag	C1	C2	C3	C4	C5	C6
BACUNI_RS00015		0	0	0	0	0	0		0	0	0	0	0	0		MULTISPECIES: hypothetical protein	BACUNI_RS00015	NZ_DS362217.1	+	31503407	-	WP_005823526.1	86	261	0.261	BACUNI_RS00015	0	0	0	0	0	0
BACUNI_RS00030		0	0	0	0	0	0		0	0	0	0	0	0		SusC/RagA family TonB-linked outer membrane protein	BACUNI_RS00030	NZ_DS362218.1	+	31503410	-	WP_074668637.1	938	2817	2.817	BACUNI_RS00030	0	0	0	0	0	0
BACUNI_RS00040		0	0	0	0	0	0		0	0	0	0	0	0		diguanylate cyclase, partial	BACUNI_RS00040	NZ_DS362219.1	-	31503412	-	WP_085931067.1	239	718	0.718	BACUNI_RS00040	0	0	0	0	0	0
BACUNI_RS00055		4.941	0	0	29.7643	0	23.2805		4.65257	0	0	33.7953	0	24.0141		TonB-dependent receptor, partial	BACUNI_RS00055	NZ_DS362220.1	-	31503415	-	WP_050758064.1	645	1936	1.936	BACUNI_RS00055	9	0	0	6	0	47
BACUNI_RS00060		365.805	234.505	181.334	507.88	220.715	179.986		344.452	252.042	198.434	576.663	227.068	185.658		MULTISPECIES: glutamate synthase (NADPH), homotetrameric	BACUNI_RS00060	NZ_DS362220.1	+	31503416	gltA	WP_005823564.1	768	2307	2.307	BACUNI_RS00060	794	782	625	122	312	433
BACUNI_RS00065		276.848	112.573	85.7504	99.1299	121.881	103.64		260.687	120.991	93.8365	112.555	125.389	106.906		MULTISPECIES: hypothetical protein	BACUNI_RS00065	NZ_DS362220.1	+	31503417	-	WP_005823566.1	548	1647	1.647	BACUNI_RS00065	429	268	211	17	123	178
BACUNI_RS00070		51.0414	13.68	0	0	0	2.70892		48.0619	14.7031	0	0	0	2.79428		MULTISPECIES: aspartate 1-decarboxylase	BACUNI_RS00070	NZ_DS362220.1	-	31503418	-	WP_005823568.1	117	354	0.354	BACUNI_RS00070	17	7	0	0	0	1
BACUNI_RS00075		74.3261	43.541	41.3462	134.321	77.9869	27.9416		69.9873	46.7972	45.2451	152.512	80.2315	28.8222		MULTISPECIES: pantoate--beta-alanine ligase	BACUNI_RS00075	NZ_DS362220.1	-	31503419	-	WP_005823570.1	285	858	0.858	BACUNI_RS00075	60	54	53	12	41	25
BACUNI_RS00080		1033.23	929.133	770.756	395.798	472.791	803.199		972.917	998.617	843.437	449.402	486.398	828.511		MULTISPECIES: glycogen synthase	BACUNI_RS00080	NZ_DS362220.1	+	31503420	-	WP_005823572.1	274	825	0.825	BACUNI_RS00080	802	1108	950	34	239	691
BACUNI_RS00085		812.58	711.909	663.425	181.893	393.58	504.905		765.146	765.148	725.984	206.527	404.908	520.817		MULTISPECIES: DUF4270 domain-containing protein	BACUNI_RS00085	NZ_DS362220.1	+	31503421	-	WP_005823574.1	527	1584	1.584	BACUNI_RS00085	1211	1630	1570	30	382	834
BACUNI_RS00090		232.689	302.426	309.145	189.908	301.97	339.292		219.106	325.043	338.296	215.628	310.661	349.984		MULTISPECIES: alpha-amylase	BACUNI_RS00090	NZ_DS362220.1	-	31503422	-	WP_005823576.1	471	1416	1.416	BACUNI_RS00090	310	619	654	28	262	501
BACUNI_RS00095		271.369	576.788	573.871	605.449	634.031	374.061		255.528	619.922	627.986	687.446	652.279	385.849		MULTISPECIES: glycosyltransferase family 1 protein	BACUNI_RS00095	NZ_DS362220.1	-	31503423	-	WP_005823578.1	422	1269	1.269	BACUNI_RS00095	324	1058	1088	80	493	495
BACUNI_RS00100		3617.35	3253.44	4312.27	4581.78	4909.51	3838.79		3406.19	3496.74	4718.9	5202.3	5050.81	3959.76		MULTISPECIES: 4-alpha-glucanotransferase	BACUNI_RS00100	NZ_DS362220.1	-	31503424	-	WP_005823580.1	646	1941	1.941	BACUNI_RS00100	6606	9128	12505	926	5839	7770
BACUNI_RS00105		251.082	136.358	104.766	55.675	87.5141	239.044		236.425	146.556	114.646	63.2151	90.0328	246.577		MULTISPECIES: rhomboid family intramembrane serine protease	BACUNI_RS00105	NZ_DS362220.1	+	31503425	-	WP_005823585.1	229	690	0.69	BACUNI_RS00105	163	136	108	4	37	172
BACUNI_RS00110		729.416	309.91	556.27	376.625	800.009	629.18		686.837	333.086	608.725	427.632	823.034	649.007		MULTISPECIES: Crp/Fnr family transcriptional regulator	BACUNI_RS00110	NZ_DS362220.1	+	31503426	-	WP_005823588.1	220	663	0.663	BACUNI_RS00110	455	297	551	26	325	435
BACUNI_RS00115		134.598	33.2315	34.1003	69.8976	68.8916	75.3765		126.741	35.7166	37.3159	79.364	70.8744	77.7519		MULTISPECIES: lipase	BACUNI_RS00115	NZ_DS362220.1	-	31503427	-	WP_005823589.1	228	687	0.687	BACUNI_RS00115	87	33	35	5	29	54
BACUNI_RS00120		402.23	266.572	271.216	220.274	313.178	346.779		378.75	286.507	296.791	250.106	322.192	357.707		MULTISPECIES: glutamine-hydrolyzing GMP synthase	BACUNI_RS00120	NZ_DS362220.1	-	31503428	-	WP_005823591.1	435	1308	1.308	BACUNI_RS00120	495	504	530	30	251	473
BACUNI_RS00125		524.592	452.309	447.95	395.529	459.99	388.149		493.969	486.134	490.191	449.096	473.229	400.381		MULTISPECIES: glutamine-hydrolyzing GMP synthase	BACUNI_RS00125	NZ_DS362220.1	-	31503429	-	WP_005823593.1	517	1554	1.554	BACUNI_RS00125	767	1016	1040	64	438	629
BACUNI_RS19265		0	0	2.14532	0	0	0		0	0	2.34762	0	0	0		MULTISPECIES: hypothetical protein	BACUNI_RS19265	NZ_DS362220.1	+	31507195	-	WP_005835463.1	103	312	0.312	BACUNI_RS19265	0	0	1	0	0	0
BACUNI_RS00130		166.149	297.402	407.759	264.936	176.333	343.902		156.45	319.643	446.21	300.817	181.408	354.739		MULTISPECIES: large-conductance mechanosensitive channel protein MscL	BACUNI_RS00130	NZ_DS362220.1	-	31503430	-	WP_005835461.1	144	435	0.435	BACUNI_RS00130	68	187	265	12	47	156
BACUNI_RS00135		993.477	671.974	546.198	313.482	424.551	725.62		935.484	722.227	597.703	355.937	436.77	748.487		MULTISPECIES: type I glyceraldehyde-3-phosphate dehydrogenase	BACUNI_RS00135	NZ_DS362220.1	+	31503431	gap	WP_005835458.1	336	1011	1.011	BACUNI_RS00135	945	982	825	33	263	765
BACUNI_RS00140		344.991	336.161	278.729	433.997	180.014	289.364		324.853	361.3	305.013	492.774	185.195	298.483		M3 family peptidase	BACUNI_RS00140	NZ_DS362220.1	+	31503432	-	WP_034525308.1	685	2058	2.058	BACUNI_RS00140	668	1000	857	93	227	621
BACUNI_RS00145		481.996	375.405	341.156	0	110.699	475.761		453.86	403.479	373.327	0	113.885	490.754		DUF4847 domain-containing protein	BACUNI_RS00145	NZ_DS362220.1	+	31503433	-	WP_005823604.1	171	516	0.516	BACUNI_RS00145	234	280	263	0	35	256
BACUNI_RS00150		745.625	607.414	688.298	2196.98	597.34	666.464		702.1	652.838	753.203	2494.52	614.532	687.467		MULTISPECIES: hypothetical protein	BACUNI_RS00150	NZ_DS362220.1	+	31503434	-	WP_005835453.1	152	459	0.459	BACUNI_RS00150	322	403	472	105	168	319
BACUNI_RS00155		351.233	262.414	218.497	386.365	170.705	217.694		330.73	282.038	239.101	438.691	175.618	224.555		S41 family peptidase	BACUNI_RS00155	NZ_DS362220.1	+	31503435	-	WP_034525309.1	579	1740	1.74	BACUNI_RS00155	575	660	568	70	182	395
BACUNI_RS00160		280.228	89.8973	118.49	235.125	64.5431	95.7151		263.869	96.6201	129.663	266.968	66.4007	98.7314		5-formyltetrahydrofolate cyclo-ligase	BACUNI_RS00160	NZ_DS362220.1	+	31503436	-	WP_034525311.1	176	531	0.531	BACUNI_RS00160	140	69	94	13	21	53
BACUNI_RS00165		128.463	68.6537	91.9705	97.75	137.04	91.5035		120.964	73.7879	100.643	110.988	140.984	94.3871		PHP domain-containing protein	BACUNI_RS00165	NZ_DS362220.1	+	31503437	-	WP_034525313.1	261	786	0.786	BACUNI_RS00165	95	78	108	8	66	75
BACUNI_RS00170		0	49.925	36.8022	0	0	52.7261		0	53.6586	40.2726	0	0	54.3877		MULTISPECIES: DUF721 domain-containing protein	BACUNI_RS00170	NZ_DS362220.1	-	31503438	-	WP_005823615.1	96	291	0.291	BACUNI_RS00170	0	21	16	0	0	16
BACUNI_RS00175		76.3963	46.6185	37.2858	69.031	36.6581	74.9589		71.9367	50.1048	40.8018	78.3799	37.7132	77.3211		MULTISPECIES: DNA replication and repair protein RecF	BACUNI_RS00175	NZ_DS362220.1	-	31503439	-	WP_005823617.1	370	1113	1.113	BACUNI_RS00175	80	75	62	8	25	87
BACUNI_RS00180		466.168	179.023	149.721	112.327	238.599	91.1289		438.956	192.411	163.839	127.539	245.466	94.0007		MULTISPECIES: tetratricopeptide repeat protein	BACUNI_RS00180	NZ_DS362220.1	+	31503440	-	WP_005823621.1	227	684	0.684	BACUNI_RS00180	300	177	153	8	100	65
BACUNI_RS00185		70.8575	51.7117	9.46543	0	16.485	100.739		66.7213	55.5789	10.358	0	16.9595	103.914		MULTISPECIES: 6,7-dimethyl-8-ribityllumazine synthase	BACUNI_RS00185	NZ_DS362220.1	+	31503441	-	WP_005823623.1	164	495	0.495	BACUNI_RS00185	33	37	7	0	5	52
BACUNI_RS00190		1569.58	104.577	38.9152	0	588.286	144.959		1477.95	112.398	42.5848	0	605.217	149.527		tRNA-Tyr	BACUNI_RS00190	NZ_DS362220.1	+	31503442		tRNA-Tyr		86	0.086	BACUNI_RS00190	127	13	5	0	31	13
BACUNI_RS00195		0	0	9.16905	0	625.98	0		0	0	10.0337	0	643.996	0		tRNA-Gly	BACUNI_RS00195	NZ_DS362220.1	+	31503443		tRNA-Gly		73	0.073	BACUNI_RS00195	0	0	1	0	28	0
BACUNI_RS00200		0	6.98806	2.25367	0	230.791	71.0338		0	7.51066	2.46619	0	237.433	73.2724		MULTISPECIES: hypothetical protein	BACUNI_RS00200	NZ_DS362220.1	-	31503444	-	WP_005823625.1	98	297	0.297	BACUNI_RS00200	0	3	1	0	42	22
BACUNI_RS19270		0	0	3.38051	0	0	0		0	0	3.69928	0	0	0		MULTISPECIES: hypothetical protein	BACUNI_RS19270	NZ_DS362220.1	+	31507196	-	WP_074668498.1	65	198	0.198	BACUNI_RS19270	0	0	1	0	0	0
BACUNI_RS00205		15.0761	45.3853	37.9768	17.0283	0	61.21		14.196	48.7793	41.5579	19.3344	0	63.1389		MULTISPECIES: Crp/Fnr family transcriptional regulator	BACUNI_RS00205	NZ_DS362220.1	+	31503445	-	WP_005823628.1	187	564	0.564	BACUNI_RS00205	8	37	32	1	0	36
BACUNI_RS00210		152.758	106.618	105.472	91.466	111.627	219.19		143.841	114.591	115.418	103.853	114.84	226.098		MULTISPECIES: acyltransferase	BACUNI_RS00210	NZ_DS362220.1	+	31503446	-	WP_008665488.1	384	1155	1.155	BACUNI_RS00210	166	178	182	11	79	264
BACUNI_RS00215		476.256	251.398	272.491	183.682	548.465	264.63		448.454	270.199	298.187	208.558	564.251	272.97		MULTISPECIES: hypothetical protein	BACUNI_RS00215	NZ_DS362220.1	-	31503447	-	WP_005823632.1	121	366	0.366	BACUNI_RS00215	164	133	149	7	123	101
BACUNI_RS00220		20.7915	10.8266	1.83309	15.0296	59.381	14.632		19.5778	11.6362	2.00595	17.0651	61.09	15.0931		MULTISPECIES: hypothetical protein	BACUNI_RS00220	NZ_DS362220.1	-	31503448	-	WP_008665489.1	851	2556	2.556	BACUNI_RS00220	50	40	7	4	93	39
BACUNI_RS00225		22.2161	10.6551	8.46801	21.1308	17.0563	17.4068		20.9192	11.4519	9.26652	23.9925	17.5472	17.9554		MULTISPECIES: hypothetical protein	BACUNI_RS00225	NZ_DS362220.1	-	31503449	-	WP_005823636.1	605	1818	1.818	BACUNI_RS00225	38	28	23	4	19	33
BACUNI_RS00230		11.4024	10.6026	5.64195	11.039	25.0118	21.3101		10.7368	11.3955	6.17398	12.534	25.7316	21.9817		glycosyl hydrolase family 3	BACUNI_RS00230	NZ_DS362220.1	-	31503450	-	WP_005823638.1	869	2610	2.61	BACUNI_RS00230	28	40	22	3	40	58
BACUNI_RS00235		0	7.55133	7.86799	32.255	20.5544	37.843		0	8.11605	8.60992	36.6234	21.146	39.0355		MULTISPECIES: DUF2961 domain-containing protein	BACUNI_RS00235	NZ_DS362220.1	-	31503451	-	WP_005823641.1	396	1191	1.191	BACUNI_RS00235	0	13	14	4	15	47
BACUNI_RS00240		11.5432	17.9168	1.67755	56.1634	29.9953	58.4827		10.8694	19.2566	1.83573	63.7696	30.8586	60.3257		MULTISPECIES: exo-alpha-sialidase	BACUNI_RS00240	NZ_DS362220.1	-	31503452	-	WP_005823642.1	398	1197	1.197	BACUNI_RS00240	13	31	3	7	22	73
BACUNI_RS00245		0	4.17597	0	0	0	23.1539		0	4.48826	0	0	0	23.8835		MULTISPECIES: RagB/SusD family nutrient uptake outer membrane protein	BACUNI_RS00245	NZ_DS362220.1	-	31503453	-	WP_005823643.1	496	1491	1.491	BACUNI_RS00245	0	9	0	0	0	36
BACUNI_RS00250		2.9415	1.70189	2.26407	8.85972	16.5611	0		2.76979	1.82916	2.47756	10.0596	17.0377	0		MULTISPECIES: TonB-dependent receptor	BACUNI_RS00250	NZ_DS362220.1	-	31503454	-	WP_005823644.1	1083	3252	3.252	BACUNI_RS00250	9	8	11	3	33	0
BACUNI_RS00255		2.904	7.83089	6.27017	0	0	0.3743		2.73448	8.41651	6.86144	0	0	0.386096		MULTISPECIES: hypothetical protein	BACUNI_RS00255	NZ_DS362220.1	-	31503455	-	WP_008665498.1	853	2562	2.562	BACUNI_RS00255	7	29	24	0	0	1
BACUNI_RS00265		0	0	1.70316	0	0	47.5818		0	0	1.86376	0	0	49.0813		MULTISPECIES: glucose-6-phosphate isomerase	BACUNI_RS00265	NZ_DS362220.1	-	31503457	-	WP_005823648.1	261	786	0.786	BACUNI_RS00265	0	0	2	0	0	39
BACUNI_RS00270		0	2.74531	0	16.3332	15.7281	23.3759		0	2.95062	0	18.5453	16.1807	24.1126		MULTISPECIES: hypothetical protein	BACUNI_RS00270	NZ_DS362220.1	-	31503458	-	WP_005823649.1	587	1764	1.764	BACUNI_RS00270	0	7	0	3	17	43
BACUNI_RS00275		0	0	0	10.0041	0	18.9794		0	0	0	11.359	0	19.5775		MULTISPECIES: ROK family protein	BACUNI_RS00275	NZ_DS362220.1	-	31503459	-	WP_005823650.1	319	960	0.96	BACUNI_RS00275	0	0	0	1	0	19
BACUNI_RS00280		0	0	0	34.0565	0	0		0	0	0	38.6688	0	0		MULTISPECIES: glucose-6-phosphate isomerase	BACUNI_RS00280	NZ_DS362220.1	-	31503460	-	WP_009037083.1	187	564	0.564	BACUNI_RS00280	0	0	0	2	0	0
BACUNI_RS00285		121.298	141.491	161.852	86.8152	33.1936	31.4234		114.218	152.072	177.114	98.5727	34.1489	32.4137		MULTISPECIES: AraC family transcriptional regulator	BACUNI_RS00285	NZ_DS362220.1	-	31503461	-	WP_009037084.1	294	885	0.885	BACUNI_RS00285	101	181	214	8	18	29
BACUNI_RS00290		21.472	27.9523	27.0441	10.7788	45.7918	0		20.2186	30.0426	29.5943	12.2386	47.1097	0		MULTISPECIES: YitT family protein	BACUNI_RS00290	NZ_DS362220.1	+	31503462	-	WP_005823655.1	296	891	0.891	BACUNI_RS00290	18	36	36	1	25	0
BACUNI_RS00295		479.899	359.536	363.067	218.271	521.751	265.893		451.885	386.423	397.303	247.832	536.768	274.272		MULTISPECIES: DUF3256 domain-containing protein	BACUNI_RS00295	NZ_DS362220.1	-	31503463	-	WP_005823657.1	219	660	0.66	BACUNI_RS00295	298	343	358	15	211	183
BACUNI_RS00300		130.883	286.422	220.271	326.248	79.6952	258.572		123.243	307.841	241.043	370.433	81.9889	266.721		MULTISPECIES: GAF domain-containing protein	BACUNI_RS00300	NZ_DS362220.1	-	31503464	-	WP_005823659.1	156	471	0.471	BACUNI_RS00300	58	195	155	16	23	127
BACUNI_RS00305		18.8953	15.3737	14.1305	106.71	0	60.7339		17.7923	16.5234	15.463	121.162	0	62.6479		MULTISPECIES: EamA family transporter	BACUNI_RS00305	NZ_DS362220.1	-	31503465	-	WP_005823661.1	299	900	0.9	BACUNI_RS00305	16	20	19	10	0	57
BACUNI_RS00310		53.6372	28.4812	24.0003	191.313	75.8575	87.8725		50.5061	30.6112	26.2634	217.223	78.0407	90.6417		MULTISPECIES: tRNA pseudouridine(38-40) synthase TruA	BACUNI_RS00310	NZ_DS362220.1	-	31503466	-	WP_005823662.1	250	753	0.753	BACUNI_RS00310	38	31	27	15	35	69
BACUNI_RS00315		62.1557	66.7544	60.6713	280.817	78.7378	82.717		58.5274	71.7465	66.3924	318.848	81.0039	85.3237		MULTISPECIES: hypothetical protein	BACUNI_RS00315	NZ_DS362220.1	+	31503467	-	WP_005823664.1	227	684	0.684	BACUNI_RS00315	40	66	62	20	33	59
BACUNI_RS00320		20.7296	14.7195	14.2413	0	63.6603	25.5042		19.5195	15.8203	15.5842	0	65.4925	26.3079		MULTISPECIES: hypothetical protein	BACUNI_RS00320	NZ_DS362220.1	-	31503468	-	WP_005823665.1	187	564	0.564	BACUNI_RS00320	11	12	12	0	22	15
BACUNI_RS00325		341.635	176.157	180.616	508.145	315.178	109.722		321.692	189.331	197.647	576.963	324.249	113.18		MULTISPECIES: bifunctional ADP-dependent NAD(P)H-hydrate dehydratase/NAD(P)H-hydrate epimerase	BACUNI_RS00325	NZ_DS362220.1	-	31503469	-	WP_005823666.1	503	1512	1.512	BACUNI_RS00325	486	385	408	80	292	173
BACUNI_RS00330		130.527	142.949	143.088	255.855	194.061	133.344		122.908	153.639	156.581	290.506	199.646	137.546		MULTISPECIES: MFS transporter	BACUNI_RS00330	NZ_DS362220.1	+	31503470	-	WP_005823668.1	512	1539	1.539	BACUNI_RS00330	189	318	329	41	183	214
BACUNI_RS00335		154.382	119.812	62.3222	196.729	6.07828	123.218		145.37	128.772	68.1991	223.372	6.25322	127.101		MULTISPECIES: hypoxanthine phosphoribosyltransferase	BACUNI_RS00335	NZ_DS362220.1	+	31503471	hpt	WP_005823670.1	178	537	0.537	BACUNI_RS00335	78	93	50	11	2	69
BACUNI_RS00340		278.236	234.228	191.574	335.216	236.401	374.88		261.995	251.745	209.639	380.615	243.204	386.694		MULTISPECIES: adenylate kinase	BACUNI_RS00340	NZ_DS362220.1	+	31503472	-	WP_005823672.1	190	573	0.573	BACUNI_RS00340	150	194	164	20	83	224
BACUNI_RS00345		296.738	186.124	157.992	430.633	57.9905	133.865		279.416	200.043	172.89	488.954	59.6595	138.083		MULTISPECIES: GTPase ObgE	BACUNI_RS00345	NZ_DS362220.1	+	31503473	-	WP_005823673.1	393	1182	1.182	BACUNI_RS00345	330	318	279	53	42	165
BACUNI_RS00350		142.485	100.264	82.455	220.38	116.291	61.3825		134.168	107.762	90.2304	250.226	119.638	63.3169		MULTISPECIES: peptidoglycan editing factor PgeF	BACUNI_RS00350	NZ_DS362220.1	+	31503474	-	WP_005823675.1	275	828	0.828	BACUNI_RS00350	111	120	102	19	59	53
BACUNI_RS00355		185.123	56.0934	72.3612	129.783	200.939	46.076		174.317	60.2882	79.1847	147.36	206.722	47.528		MULTISPECIES: hypothetical protein	BACUNI_RS00355	NZ_DS362220.1	+	31503475	-	WP_005823677.1	221	666	0.666	BACUNI_RS00355	116	54	72	9	82	32
BACUNI_RS00360		76.7623	35.5518	34.3967	66.694	6.80008	117.206		72.2814	38.2105	37.6402	75.7264	6.99579	120.899		MULTISPECIES: M23 family peptidase	BACUNI_RS00360	NZ_DS362220.1	+	31503476	-	WP_005823679.1	239	720	0.72	BACUNI_RS00360	52	37	37	5	3	88
BACUNI_RS00365		1035.28	762.933	732.133	546.332	496.772	759.892		974.85	819.988	801.172	620.322	511.07	783.839		MULTISPECIES: phosphate starvation protein PhoH	BACUNI_RS00365	NZ_DS362220.1	+	31503477	-	WP_005823681.1	333	1002	1.002	BACUNI_RS00365	976	1105	1096	57	305	794
BACUNI_RS00370		592.36	683.005	514.44	662.692	258.143	320.67		557.781	734.083	562.951	752.441	265.573	330.776		MULTISPECIES: phosphoribosylaminoimidazolesuccinocarboxamide synthase	BACUNI_RS00370	NZ_DS362220.1	+	31503478	-	WP_005823683.1	313	942	0.942	BACUNI_RS00370	525	930	724	65	149	315
BACUNI_RS00375		715.776	733.065	647.574	663.686	621.406	741.957		673.993	787.886	708.638	753.57	639.29	765.339		MULTISPECIES: bifunctional demethylmenaquinone methyltransferase/2-methoxy-6-polyprenyl-1,4-benzoquinol methylase UbiE	BACUNI_RS00375	NZ_DS362220.1	+	31503479	-	WP_005823685.1	245	738	0.738	BACUNI_RS00375	497	782	714	51	281	571
BACUNI_RS00380		568.775	612.041	430.549	173.044	767.49	212.526		535.573	657.812	471.149	196.479	789.579	219.223		MULTISPECIES: hypothetical protein	BACUNI_RS00380	NZ_DS362220.1	+	31503480	-	WP_005823687.1	184	555	0.555	BACUNI_RS00380	297	491	357	10	261	123
BACUNI_RS00385		701.461	502.888	427.41	269.99	622.658	282.424		660.514	540.496	467.714	306.555	640.579	291.324		MULTISPECIES: shikimate 5-dehydrogenase	BACUNI_RS00385	NZ_DS362220.1	+	31503481	aroE	WP_005823689.1	248	747	0.747	BACUNI_RS00385	493	543	477	21	285	220
BACUNI_RS00390		427.92	154.895	108.869	453.198	288.389	174.268		402.94	166.479	119.135	514.575	296.689	179.76		MULTISPECIES: membrane protein	BACUNI_RS00390	NZ_DS362220.1	+	31503482	-	WP_005823691.1	331	996	0.996	BACUNI_RS00390	401	223	162	47	176	181
BACUNI_RS00395		144.989	79.1519	51.5444	73.9577	244.174	119.21		136.525	85.0712	56.4049	83.9739	251.202	122.967		MULTISPECIES: TPM domain-containing protein	BACUNI_RS00395	NZ_DS362220.1	+	31503483	-	WP_005823693.1	302	909	0.909	BACUNI_RS00395	124	104	70	7	136	113
BACUNI_RS00400		241.062	301.928	297.868	528.051	328.086	519.023		226.99	324.507	325.956	599.566	337.529	535.379		MULTISPECIES: LemA family protein	BACUNI_RS00400	NZ_DS362220.1	+	31503484	-	WP_005835359.1	193	582	0.582	BACUNI_RS00400	132	254	259	32	117	315
BACUNI_RS00405		501.453	376.065	310.643	549.969	284.557	333.586		472.181	404.189	339.936	624.452	292.747	344.098		MULTISPECIES: phosphoribosylformylglycinamidine cyclo-ligase	BACUNI_RS00405	NZ_DS362220.1	+	31503485	-	WP_005835357.1	389	1170	1.17	BACUNI_RS00405	552	636	543	67	204	407
BACUNI_RS00410		621.675	409.621	423.976	526.361	473.623	426.49		585.385	440.254	463.956	597.647	487.254	439.93		MULTISPECIES: peptide chain release factor 1	BACUNI_RS00410	NZ_DS362220.1	+	31503486	-	WP_005823698.1	370	1113	1.113	BACUNI_RS00410	651	659	705	61	323	495
BACUNI_RS00415		533.35	367.971	280.302	346.712	650.058	258.491		502.216	395.489	306.733	393.668	668.767	266.637		MULTISPECIES: orotidine-5\'-phosphate decarboxylase	BACUNI_RS00415	NZ_DS362220.1	+	31503487	pyrF	WP_005823701.1	276	831	0.831	BACUNI_RS00415	417	442	348	30	331	224
BACUNI_RS00420		1286.35	588.074	544.419	391.358	501.443	601.79		1211.26	632.052	595.757	444.361	515.876	620.755		HD domain-containing protein	BACUNI_RS00420	NZ_DS362220.1	+	31503488	-	WP_005823703.1	408	1227	1.227	BACUNI_RS00420	1485	1043	998	50	377	770
BACUNI_RS00425		1031.21	632.007	561.32	212.191	471.89	568.373		971.016	679.271	614.252	240.928	485.472	586.284		MULTISPECIES: UDP-3-O-(3-hydroxymyristoyl)glucosamine N-acyltransferase	BACUNI_RS00425	NZ_DS362220.1	+	31503489	-	WP_005823705.1	346	1041	1.041	BACUNI_RS00425	1010	951	873	23	301	617
BACUNI_RS00430		1511.47	1184.48	1059.55	595.915	593.461	1020.53		1423.24	1273.06	1159.46	676.621	610.542	1052.7		MULTISPECIES: bifunctional UDP-3-O	BACUNI_RS00430	NZ_DS362220.1	+	31503490	-	WP_005823709.1	461	1386	1.386	BACUNI_RS00430	1971	2373	2194	86	504	1475
BACUNI_RS00435		432.258	414.913	400.571	160.684	174.334	155.506		407.026	445.942	438.344	182.445	179.352	160.407		MULTISPECIES: acyl-ACP--UDP-N-acetylglucosamine O-acyltransferase	BACUNI_RS00435	NZ_DS362220.1	+	31503491	-	WP_005823711.1	258	777	0.777	BACUNI_RS00435	316	466	465	13	83	126
BACUNI_RS00440		1330.97	954.834	823.711	1695.83	761.609	715.33		1253.28	1026.24	901.385	1925.5	783.529	737.872		MULTISPECIES: hypothetical protein	BACUNI_RS00440	NZ_DS362220.1	+	31503492	-	WP_005823714.1	184	555	0.555	BACUNI_RS00440	695	766	683	98	259	414
BACUNI_RS00445		380.097	268.786	203.166	286.21	500.774	240.268		357.909	288.887	222.325	324.972	515.187	247.84		MULTISPECIES: tRNA (adenosine(37)-N6)-dimethylallyltransferase MiaA	BACUNI_RS00445	NZ_DS362220.1	+	31503493	-	WP_005823716.1	301	906	0.906	BACUNI_RS00445	324	352	275	27	278	227
BACUNI_RS00455		0	0	0	26.4571	0	31.701		0	0	0	30.0402	0	32.7001		hypothetical protein	BACUNI_RS00455	NZ_DS362220.1	-	31503495	-	WP_034525314.1	120	363	0.363	BACUNI_RS00455	0	0	0	1	0	12
BACUNI_RS19275		0	0	0	0	15.1113	0		0	0	0	0	15.5462	0		MULTISPECIES: hypothetical protein	BACUNI_RS19275	NZ_DS362220.1	+	31507197	-	WP_005823733.1	71	216	0.216	BACUNI_RS19275	0	0	0	0	2	0
BACUNI_RS00460		0	5.76515	0	0	13.6002	79.9131		0	6.19629	0	0	13.9916	82.4314		MULTISPECIES: hypothetical protein	BACUNI_RS00460	NZ_DS362220.1	+	31503496	-	WP_005823735.1	79	240	0.24	BACUNI_RS00460	0	2	0	0	2	20
BACUNI_RS00465		0	0	0	135.267	111.1	56.2768		0	0	0	153.586	114.297	58.0503		MULTISPECIES: hypothetical protein	BACUNI_RS00465	NZ_DS362220.1	+	31503497	-	WP_004312216.1	141	426	0.426	BACUNI_RS00465	0	0	0	6	29	25
BACUNI_RS00470		0	2.70664	4.18993	52.6037	98.3298	30.7647		0	2.90906	4.58503	59.7279	101.16	31.7342		hypothetical protein	BACUNI_RS00470	NZ_DS362220.1	+	31503498	-	WP_005823738.1	425	1278	1.278	BACUNI_RS00470	0	5	8	7	77	41
BACUNI_RS00475		107.552	102.949	77.0273	0	161.907	1.90269		101.273	110.648	84.2908	0	166.566	1.96265		DUF3408 domain-containing protein	BACUNI_RS00475	NZ_DS362220.1	-	31503499	-	WP_005823742.1	167	504	0.504	BACUNI_RS00475	51	75	58	0	50	1
BACUNI_RS00480		31.0206	49.947	33.9297	73.7629	0	0		29.2098	53.6822	37.1292	83.7527	0	0		hypothetical protein	BACUNI_RS00480	NZ_DS362220.1	-	31503500	-	WP_005823746.1	216	651	0.651	BACUNI_RS00480	19	47	33	5	0	0
BACUNI_RS00485		38.0443	32.5015	20.9637	0	0	8.58127		35.8235	34.9321	22.9405	0	0	8.85169		DUF3408 domain-containing protein	BACUNI_RS00485	NZ_DS362220.1	-	31503501	-	WP_005823748.1	148	447	0.447	BACUNI_RS00485	16	21	14	0	0	4
BACUNI_RS00490		158.239	167.714	171.965	139.187	206.421	96.022		149.002	180.256	188.181	158.038	212.362	99.048		ParA family protein	BACUNI_RS00490	NZ_DS362220.1	-	31503502	-	WP_005823750.1	252	759	0.759	BACUNI_RS00490	113	184	195	11	96	76
BACUNI_RS00495		0	4.67445	0	0	0	15.1187		0	5.02402	0	0	0	15.5951		hypothetical protein	BACUNI_RS00495	NZ_DS362220.1	+	31503503	-	WP_005823756.1	147	444	0.444	BACUNI_RS00495	0	3	0	0	0	7
BACUNI_RS00500		0	3.86183	0.533765	91.9037	1.30145	25.2357		0	4.15063	0.584097	104.35	1.33891	26.031		relaxase	BACUNI_RS00500	NZ_DS362220.1	+	31503504	-	WP_005823759.1	417	1254	1.254	BACUNI_RS00500	0	7	1	12	1	33
BACUNI_RS00505		0	0	0	0	0	60.5657		0	0	0	0	0	62.4743		hypothetical protein	BACUNI_RS00505	NZ_DS362220.1	+	31503505	-	WP_005823761.1	94	285	0.285	BACUNI_RS00505	0	0	0	0	0	18
BACUNI_RS00510		26.6668	34.7149	31.1879	11.4742	3.89969	20.6227		25.1102	37.311	34.1289	13.0282	4.01192	21.2726		MULTISPECIES: hypothetical protein	BACUNI_RS00510	NZ_DS362220.1	-	31503506	-	WP_005823764.1	278	837	0.837	BACUNI_RS00510	21	42	39	1	2	18
BACUNI_RS00515		34.2071	30.2174	35.3904	66.234	0	0		32.2103	32.4771	38.7277	75.2042	0	0		hypothetical protein	BACUNI_RS00515	NZ_DS362220.1	-	31503507	-	WP_005823766.1	289	870	0.87	BACUNI_RS00515	28	38	46	6	0	0
BACUNI_RS00520		36.6866	32.4077	25.4138	9.47134	28.9707	18.4415		34.545	34.8312	27.8103	10.7541	29.8046	19.0226		hypothetical protein	BACUNI_RS00520	NZ_DS362220.1	-	31503508	-	WP_005823768.1	675	2028	2.028	BACUNI_RS00520	70	95	77	2	36	39
BACUNI_RS00525		35.4945	25.2426	16.9715	53.4542	0	0.593047		33.4225	27.1303	18.5719	60.6935	0	0.611736		hypothetical protein	BACUNI_RS00525	NZ_DS362220.1	-	31503509	-	WP_005823770.1	538	1617	1.617	BACUNI_RS00525	54	59	41	9	0	1
BACUNI_RS00530		23.7701	12.5249	30.6514	40.9113	0	18.3826		22.3825	13.4616	33.5417	46.452	0	18.9619		MULTISPECIES: hypothetical protein	BACUNI_RS00530	NZ_DS362220.1	-	31503510	-	WP_004312230.1	312	939	0.939	BACUNI_RS00530	21	17	43	4	0	18
BACUNI_RS00535		46.9255	20.8716	18.4697	42.4015	15.0112	46.5718		44.1863	22.4325	20.2113	48.144	15.4432	48.0395		hypothetical protein	BACUNI_RS00535	NZ_DS362220.1	-	31503511	-	WP_005823774.1	905	2718	2.718	BACUNI_RS00535	120	82	75	12	25	132
BACUNI_RS00540		15.8806	9.35222	15.7156	13.6662	23.8039	33.7733		14.9535	10.0516	17.1975	15.5171	24.489	34.8376		hypothetical protein	BACUNI_RS00540	NZ_DS362220.1	-	31503512	-	WP_005823775.1	936	2811	2.811	BACUNI_RS00540	42	38	66	4	41	99
BACUNI_RS00545		24.5409	17.9985	16.1077	28.1091	13.2684	26.1959		23.1083	19.3445	17.6266	31.9159	13.6503	27.0214		hypothetical protein	BACUNI_RS00545	NZ_DS362220.1	-	31503513	-	WP_005823776.1	1024	3075	3.075	BACUNI_RS00545	71	80	74	9	25	84
BACUNI_RS00550		58.0799	5.67064	3.6576	39.3604	15.6067	120.525		54.6896	6.09471	4.0025	44.691	16.0559	124.323		hypothetical protein	BACUNI_RS00550	NZ_DS362220.1	-	31503514	-	WP_005823777.1	243	732	0.732	BACUNI_RS00550	40	6	4	3	7	92
BACUNI_RS00555		0	3.49403	0	0	0	9.68643		0	3.75533	0	0	0	9.99168		hypothetical protein	BACUNI_RS00555	NZ_DS362220.1	-	31503515	-	WP_005823778.1	131	396	0.396	BACUNI_RS00555	0	2	0	0	0	4
BACUNI_RS00560		10.0745	8.1969	5.81576	83.4465	5.15646	9.08964		9.48644	8.80989	6.36417	94.7478	5.30487	9.37608		site-specific integrase	BACUNI_RS00560	NZ_DS362220.1	-	31503516	-	WP_005823779.1	421	1266	1.266	BACUNI_RS00560	12	15	11	11	4	12
BACUNI_RS00565		37.445	37.4969	10.8836	52.0538	0	88.3591		35.2592	40.3011	11.9099	59.1036	0	91.1437		hypothetical protein	BACUNI_RS00565	NZ_DS362220.1	-	31503517	-	WP_005823781.1	122	369	0.369	BACUNI_RS00565	13	20	6	2	0	34
BACUNI_RS00570		20.6783	2.6919	23.44	87.1952	4.23351	13.6816		19.4712	2.89321	25.6503	99.0042	4.35536	14.1128		MULTISPECIES: TlpA family protein disulfide reductase	BACUNI_RS00570	NZ_DS362220.1	-	31503518	-	WP_005823782.1	256	771	0.771	BACUNI_RS00570	15	3	27	7	2	11
BACUNI_RS00575		70.9596	50.8397	48.8664	142.998	116.013	104.555		66.8174	54.6417	53.4744	162.364	119.352	107.85		MULTISPECIES: TonB-dependent receptor	BACUNI_RS00575	NZ_DS362220.1	-	31503519	-	WP_005823783.1	693	2082	2.082	BACUNI_RS00575	139	153	152	31	148	227
BACUNI_RS00580		26.2013	38.5579	35.153	123.523	119.821	90.9621		24.6719	41.4414	38.4678	140.252	123.27	93.8287		MULTISPECIES: hypothetical protein	BACUNI_RS00580	NZ_DS362220.1	-	31503520	-	WP_005823784.1	621	1866	1.866	BACUNI_RS00580	46	104	98	24	137	177
BACUNI_RS00585		163.968	97.1976	125.386	158.743	485.559	0		154.396	104.466	137.21	180.241	499.534	0		MULTISPECIES: BlaI/MecI/CopY family transcriptional regulator	BACUNI_RS00585	NZ_DS362220.1	-	31503521	-	WP_005823785.1	120	363	0.363	BACUNI_RS00585	56	51	68	6	108	0
BACUNI_RS00590		27.1369	32.383	23.7355	40.8678	32.4089	50.3282		25.5528	34.8047	25.9737	46.4026	33.3416	51.9142		hemerythrin domain-containing protein	BACUNI_RS00590	NZ_DS362220.1	+	31503522	-	WP_005823787.1	234	705	0.705	BACUNI_RS00590	18	33	25	3	14	37
BACUNI_RS00595		46.6623	41.6216	37.0042	15.6162	39.8053	42.1005		43.9384	44.7342	40.4936	17.7311	40.951	43.4273		MULTISPECIES: DNA-binding response regulator	BACUNI_RS00595	NZ_DS362220.1	+	31503523	-	WP_005823789.1	204	615	0.615	BACUNI_RS00595	27	37	34	1	15	27
BACUNI_RS00600		7.76947	8.42859	5.87141	126.368	75.5564	30.3763		7.31593	9.05891	6.42507	143.482	77.731	31.3336		MULTISPECIES: cytochrome c biogenesis protein	BACUNI_RS00600	NZ_DS362220.1	-	31503524	-	WP_005823791.1	683	2052	2.052	BACUNI_RS00600	15	25	18	27	95	65
BACUNI_RS00605		0	8.98465	4.63613	33.2604	11.304	68.0818		0	9.65656	5.0733	37.7649	11.6294	70.2273		MULTISPECIES: hypothetical protein	BACUNI_RS00605	NZ_DS362220.1	-	31503525	-	WP_005823794.1	384	1155	1.155	BACUNI_RS00605	0	15	8	4	8	82
BACUNI_RS00610		0	6.75415	0	53.5784	6.82853	13.3746		0	7.25925	0	60.8346	7.02506	13.7961		MULTISPECIES: hypothetical protein	BACUNI_RS00610	NZ_DS362220.1	-	31503526	-	WP_008665536.1	238	717	0.717	BACUNI_RS00610	0	7	0	4	3	10
BACUNI_RS00615		0	3.42484	3.31357	118.861	22.8914	48.2643		0	3.68097	3.62603	134.958	23.5502	49.7853		MULTISPECIES: porin	BACUNI_RS00615	NZ_DS362220.1	-	31503527	-	WP_005823796.1	403	1212	1.212	BACUNI_RS00615	0	6	6	15	17	61
BACUNI_RS00620		0.741188	2.89464	3.73412	0	17.0713	10.6997		0.697921	3.11111	4.08624	0	17.5627	11.0368		thiol oxidoreductase	BACUNI_RS00620	NZ_DS362220.1	-	31503528	-	WP_085931069.1	477	1434	1.434	BACUNI_RS00620	1	6	8	0	15	16
BACUNI_RS00625		0	2.40215	0	0	43.9172	0		0	2.58179	0	0	45.1812	0		MULTISPECIES: peptidase M75	BACUNI_RS00625	NZ_DS362220.1	-	31503529	-	WP_005823798.1	383	1152	1.152	BACUNI_RS00625	0	4	0	0	31	0
BACUNI_RS00630		6.91668	2.50115	2.41989	55.5542	0	22.1884		6.51292	2.6882	2.64808	63.078	0	22.8877		MULTISPECIES: hypothetical protein	BACUNI_RS00630	NZ_DS362220.1	-	31503530	-	WP_005823799.1	460	1383	1.383	BACUNI_RS00630	9	5	5	8	0	32
BACUNI_RS00635		20.5384	63.5002	22.6347	0	134.031	134.347		19.3395	68.249	24.7691	0	137.888	138.58		MULTISPECIES: hypothetical protein	BACUNI_RS00635	NZ_DS362220.1	-	31503531	-	WP_005823802.1	68	207	0.207	BACUNI_RS00635	4	19	7	0	17	29
BACUNI_RS00640		135.302	78.3959	105.4	176.673	123.692	208.868		127.404	84.2586	115.339	200.6	127.252	215.45		MULTISPECIES: DUF3887 domain-containing protein	BACUNI_RS00640	NZ_DS362220.1	-	31503532	-	WP_005823804.1	452	1359	1.359	BACUNI_RS00640	173	154	214	25	103	296
BACUNI_RS00645		144.381	203.136	199.333	260.922	156.892	400.818		135.952	218.327	218.13	296.259	161.408	413.449		MULTISPECIES: hypothetical protein	BACUNI_RS00645	NZ_DS362220.1	-	31503533	-	WP_005823806.1	318	957	0.957	BACUNI_RS00645	130	281	285	26	92	400
BACUNI_RS00650		156.87	171.955	182.36	362.692	272.318	259.417		147.712	184.814	199.556	411.812	280.155	267.592		glycosyl hydrolase family 3	BACUNI_RS00650	NZ_DS362220.1	-	31503534	-	WP_034525351.1	864	2595	2.595	BACUNI_RS00650	383	645	707	98	433	702
BACUNI_RS00655		131.201	60.3832	99.3162	131.725	44.7686	54.6039		123.543	64.8988	108.681	149.564	46.0571	56.3247		hypothetical protein	BACUNI_RS00655	NZ_DS362220.1	-	31503535	-	WP_005823811.1	801	2406	2.406	BACUNI_RS00655	297	210	357	33	66	137
BACUNI_RS00660		38.3541	16.5021	28.6568	105.731	27.9489	86.8046		36.1152	17.7362	31.3591	120.051	28.7533	89.5402		hypothetical protein	BACUNI_RS00660	NZ_DS362220.1	-	31503536	-	WP_034525320.1	544	1635	1.635	BACUNI_RS00660	59	39	70	18	28	148
BACUNI_RS00665		23.6192	28.3823	24.0276	164.17	87.8779	59.0127		22.2404	30.5048	26.2934	186.404	90.4072	60.8724		pyridoxal phosphate-dependent aminotransferase	BACUNI_RS00665	NZ_DS362220.1	-	31503537	-	WP_005823816.1	389	1170	1.17	BACUNI_RS00665	26	48	42	20	63	72
BACUNI_RS00670		36.2929	17.9985	13.0603	93.6969	15.9221	99.7939		34.1743	19.3445	14.2919	106.386	16.3804	102.939		MULTISPECIES: CPBP family intramembrane metalloprotease	BACUNI_RS00670	NZ_DS362220.1	-	31503538	-	WP_005823820.1	204	615	0.615	BACUNI_RS00670	21	16	12	6	6	64
BACUNI_RS00675		45.1776	13.9292	11.9793	118.169	169.774	40.761		42.5404	14.9709	13.1089	134.173	174.66	42.0455		prenyltransferase	BACUNI_RS00675	NZ_DS362220.1	-	31503539	-	WP_034525322.1	297	894	0.894	BACUNI_RS00675	38	18	16	11	93	38
BACUNI_RS00680		283.961	197.786	245.676	407.658	342.296	258.595		267.385	212.577	268.842	462.867	352.148	266.744		Cof-type HAD-IIB family hydrolase	BACUNI_RS00680	NZ_DS362220.1	+	31503540	-	WP_034525323.1	266	801	0.801	BACUNI_RS00680	214	229	294	34	168	216
BACUNI_RS00685		182.937	51.5986	91.78	253.46	164.794	114.987		172.258	55.4573	100.435	287.787	169.537	118.61		MULTISPECIES: hypothetical protein	BACUNI_RS00685	NZ_DS362220.1	+	31503541	-	WP_005835299.1	580	1743	1.743	BACUNI_RS00685	300	130	239	46	176	209
BACUNI_RS00690		165.91	97.867	89.2455	234.242	153.914	316.534		156.225	105.186	97.6611	265.966	158.344	326.509		threonylcarbamoyl-AMP synthase	BACUNI_RS00690	NZ_DS362220.1	+	31503542	-	WP_005823828.1	204	615	0.615	BACUNI_RS00690	96	87	82	15	58	203
BACUNI_RS00695		107.014	70.3315	67.3921	140.82	193.034	120.924		100.767	75.5911	73.747	159.892	198.59	124.735		MULTISPECIES: AI-2E family transporter	BACUNI_RS00695	NZ_DS362220.1	+	31503543	-	WP_005823830.1	340	1023	1.023	BACUNI_RS00695	103	104	103	15	121	129
BACUNI_RS00700		174.5	107.846	99.9016	135.379	277.416	86.6719		164.314	115.911	109.322	153.713	285.4	89.4032		6-bladed beta-propeller	BACUNI_RS00700	NZ_DS362220.1	-	31503544	-	WP_034525324.1	401	1206	1.206	BACUNI_RS00700	198	188	180	17	205	109
BACUNI_RS00705		36.3051	36.6688	33.1123	79.1844	59.5908	63.2527		34.1858	39.411	36.2347	89.9084	61.3059	65.2461		formylglycine-generating enzyme family protein	BACUNI_RS00705	NZ_DS362220.1	-	31503545	-	WP_005823834.1	282	849	0.849	BACUNI_RS00705	29	45	42	7	31	56
BACUNI_RS00710		99.7194	45.9101	27.0595	87.9079	125.731	51.2029		93.8984	49.3435	29.6112	99.8133	129.35	52.8165		hemolysin	BACUNI_RS00710	NZ_DS362220.1	-	31503546	-	WP_005823836.1	436	1311	1.311	BACUNI_RS00710	123	87	53	12	101	70
BACUNI_RS00715		241.494	244.097	224.631	270.043	367.852	288.774		227.397	262.352	245.814	306.615	378.439	297.875		peptidase domain-containing ABC transporter	BACUNI_RS00715	NZ_DS362220.1	-	31503547	-	WP_034525326.1	734	2205	2.205	BACUNI_RS00715	501	778	740	62	497	664
BACUNI_RS00720		118.669	147.767	120.221	101.012	0	108.62		111.742	158.818	131.558	114.692	0	112.043		MULTISPECIES: hypothetical protein	BACUNI_RS00720	NZ_DS362220.1	-	31503548	-	WP_005823840.1	411	1236	1.236	BACUNI_RS00720	138	264	222	13	0	140
BACUNI_RS00725		566.567	680.383	641.221	687.885	633.925	466.93		533.494	731.265	701.687	781.046	652.17	481.645		radical SAM peptide maturase	BACUNI_RS00725	NZ_DS362220.1	-	31503549	-	WP_005823842.1	483	1452	1.452	BACUNI_RS00725	774	1428	1391	104	564	707
BACUNI_RS00730		1129.24	1667.86	1819.16	1112.87	1699.56	1185.53		1063.32	1792.59	1990.7	1263.59	1748.47	1222.89		MULTISPECIES: 6-bladed beta-propeller	BACUNI_RS00730	NZ_DS362220.1	-	31503550	-	WP_005823844.1	442	1329	1.329	BACUNI_RS00730	1412	3204	3612	154	1384	1643
BACUNI_RS19280		1619.6	1831.67	1558.61	503.063	1018.07	671.27		1525.06	1968.65	1705.58	571.194	1047.37	692.424		MULTISPECIES: rSAM-modified peptide	BACUNI_RS19280	NZ_DS362220.1	-	31507198	-	WP_005835287.1	69	210	0.21	BACUNI_RS19280	320	556	489	11	131	147
BACUNI_RS00735		594.323	397.761	453.488	388.325	299.364	415.17		559.63	427.507	496.251	440.916	307.98	428.253		MULTISPECIES: hypothetical protein	BACUNI_RS00735	NZ_DS362220.1	-	31503551	-	WP_005823848.1	337	1014	1.014	BACUNI_RS00735	567	583	687	41	186	439
BACUNI_RS00740		412.351	196.015	148.742	222.313	107.29	136.74		388.281	210.674	162.768	252.421	110.378	141.049		MULTISPECIES: glycosyltransferase family 2 protein	BACUNI_RS00740	NZ_DS362220.1	-	31503552	-	WP_005835286.1	359	1080	1.08	BACUNI_RS00740	419	306	240	25	71	154
BACUNI_RS00745		548.418	432.781	525.692	109.634	216.112	398.471		516.404	465.146	575.264	124.482	222.332	411.028		MULTISPECIES: DUF3244 domain-containing protein	BACUNI_RS00745	NZ_DS362220.1	-	31503553	-	WP_005823851.1	145	438	0.438	BACUNI_RS00745	226	274	344	5	58	182
BACUNI_RS00750		8.77881	1.63261	3.94891	0	35.6252	38.4714		8.26635	1.7547	4.32129	0	36.6505	39.6838		MULTISPECIES: hypothetical protein	BACUNI_RS00750	NZ_DS362220.1	-	31503554	-	WP_005823853.1	564	1695	1.695	BACUNI_RS00750	14	4	10	0	37	68
BACUNI_RS19285		0	0	7.08297	0	0	0		0	0	7.75088	0	0	0		MULTISPECIES: hypothetical protein	BACUNI_RS19285	NZ_DS362220.1	-	31507199	-	WP_005823856.1	62	189	0.189	BACUNI_RS19285	0	0	2	0	0	0
BACUNI_RS19290		0	0	0	0	35.6725	0		0	0	0	0	36.6992	0		MULTISPECIES: hypothetical protein	BACUNI_RS19290	NZ_DS362220.1	+	31507200	-	WP_005823858.1	60	183	0.183	BACUNI_RS19290	0	0	0	0	4	0
BACUNI_RS19295		0	0	0	0	0	0		0	0	0	0	0	0		MULTISPECIES: hypothetical protein	BACUNI_RS19295	NZ_DS362220.1	-	31507201	-	WP_074668500.1	74	225	0.225	BACUNI_RS19295	0	0	0	0	0	0
BACUNI_RS00755		40.8166	37.1945	32.9015	118.021	17.5486	55.976		38.4339	39.9761	36.0041	134.004	18.0537	57.74		MULTISPECIES: hypothetical protein	BACUNI_RS00755	NZ_DS362220.1	-	31503555	-	WP_005823861.1	216	651	0.651	BACUNI_RS00755	25	35	32	8	7	38
BACUNI_RS00760		262.484	173.224	246.698	452.196	284.98	252.672		247.162	186.179	269.961	513.438	293.182	260.634		AcrB/AcrD/AcrF family protein	BACUNI_RS00760	NZ_DS362220.1	-	31503556	-	WP_005823862.1	1068	3207	3.207	BACUNI_RS00760	792	803	1182	151	560	845
BACUNI_RS00765		728.779	664.578	1059.68	1440.92	1259.75	848.934		686.237	714.277	1159.6	1636.06	1296	875.687		MULTISPECIES: TolC family protein	BACUNI_RS00765	NZ_DS362220.1	-	31503557	-	WP_005823863.1	490	1473	1.473	BACUNI_RS00765	1010	1415	2332	221	1137	1304
BACUNI_RS00770		656.678	692.044	838.855	744.055	555.694	932.111		618.345	743.797	917.957	844.823	571.687	961.485		AcrB/AcrD/AcrF family protein	BACUNI_RS00770	NZ_DS362220.1	-	31503558	-	WP_034525328.1	1023	3072	3.072	BACUNI_RS00770	1898	3073	3850	238	1046	2986
BACUNI_RS00775		1008.74	456.088	608.604	1591.76	791.831	774.269		949.851	490.196	665.994	1807.34	814.621	798.669		efflux RND transporter periplasmic adaptor subunit	BACUNI_RS00775	NZ_DS362220.1	-	31503559	-	WP_005823865.1	359	1080	1.08	BACUNI_RS00775	1025	712	982	179	524	872
BACUNI_RS00780		650.475	595.219	952.906	445.102	787.403	860.383		612.504	639.731	1042.76	505.383	810.065	887.497		membrane protein	BACUNI_RS00780	NZ_DS362220.1	-	31503560	-	WP_005823866.1	560	1683	1.683	BACUNI_RS00780	1030	1448	2396	78	812	1510
BACUNI_RS00785		174.702	234.844	368.325	436.32	426.541	350.492		164.504	252.406	403.058	495.411	438.817	361.537		MULTISPECIES: transglutaminase	BACUNI_RS00785	NZ_DS362220.1	-	31503561	-	WP_005823867.1	652	1959	1.959	BACUNI_RS00785	322	665	1078	89	512	716
BACUNI_RS00790		173.822	162.505	301.203	370.152	179.352	251.726		163.676	174.658	329.606	420.282	184.514	259.659		hypothetical protein	BACUNI_RS00790	NZ_DS362220.1	-	31503562	-	WP_005823869.1	639	1920	1.92	BACUNI_RS00790	314	451	864	74	211	504
BACUNI_RS00795		128.832	159.949	272.694	237.134	294.899	162.517		121.311	171.911	298.409	269.25	303.387	167.638		MULTISPECIES: signal peptidase I	BACUNI_RS00795	NZ_DS362220.1	-	31503563	lepB	WP_005823871.1	296	891	0.891	BACUNI_RS00795	108	206	363	22	161	151
BACUNI_RS00800		87.375	197.885	298.49	367.718	294.057	237.579		82.2745	212.684	326.637	417.519	302.521	245.066		MULTISPECIES: DUF1573 domain-containing protein	BACUNI_RS00800	NZ_DS362220.1	-	31503564	-	WP_005823872.1	295	888	0.888	BACUNI_RS00800	73	254	396	34	160	220
BACUNI_RS00805		170.178	260.404	322.136	188.841	323.959	256.799		160.244	279.877	352.513	214.416	333.283	264.892		hypothetical protein	BACUNI_RS00805	NZ_DS362220.1	-	31503565	-	WP_005823873.1	355	1068	1.068	BACUNI_RS00805	171	402	514	21	212	286
BACUNI_RS00810		576.853	437.56	460.529	779.807	850.882	577.833		543.18	470.283	503.956	885.417	875.371	596.042		MULTISPECIES: hypothetical protein	BACUNI_RS00810	NZ_DS362220.1	-	31503566	-	WP_009037139.1	77	234	0.234	BACUNI_RS00810	127	148	161	19	122	141
BACUNI_RS00815		546.359	697.001	872.399	620.479	595.962	897.899		514.466	749.125	954.665	704.511	613.114	926.196		MULTISPECIES: hypothetical protein	BACUNI_RS00815	NZ_DS362220.1	-	31503567	-	WP_009037140.1	355	1068	1.068	BACUNI_RS00815	549	1076	1392	69	390	1000
BACUNI_RS00820		568.197	628.728	559.889	90.6031	307.928	340.761		535.029	675.747	612.685	102.874	316.791	351.5		MULTISPECIES: hypothetical protein	BACUNI_RS00820	NZ_DS362220.1	-	31503568	-	WP_005823878.1	105	318	0.318	BACUNI_RS00820	170	289	266	3	60	113
BACUNI_RS00825		40.7588	19.0471	23.6935	151.094	56.1658	26.402		38.3795	20.4715	25.9277	171.557	57.7824	27.234		MULTISPECIES: DNA-binding response regulator	BACUNI_RS00825	NZ_DS362220.1	-	31503569	-	WP_005823880.1	338	1017	1.017	BACUNI_RS00825	39	28	36	16	35	28
BACUNI_RS00830		175.786	170.967	130.363	361.834	194.883	295.77		165.525	183.752	142.656	410.838	200.492	305.091		ATPase AAA	BACUNI_RS00830	NZ_DS362220.1	-	31503570	-	WP_005823881.1	521	1566	1.566	BACUNI_RS00830	259	387	305	59	187	483
BACUNI_RS00835		822.313	797.336	1065.35	956.849	1465.4	1062.76		774.311	856.963	1165.81	1086.44	1507.58	1096.25		MULTISPECIES: glucosamine-6-phosphate deaminase	BACUNI_RS00835	NZ_DS362220.1	-	31503571	-	WP_005823882.1	270	813	0.813	BACUNI_RS00835	629	937	1294	81	730	901
BACUNI_RS00840		397.688	479.661	393.238	200.082	330.484	206.975		374.473	515.531	430.319	227.179	339.995	213.497		MULTISPECIES: FprA family A-type flavoprotein	BACUNI_RS00840	NZ_DS362220.1	-	31503572	-	WP_005835258.1	399	1200	1.2	BACUNI_RS00840	449	832	705	25	243	259
BACUNI_RS00845		109.715	58.7674	71.2524	123.922	117.576	86.6154		103.31	63.1622	77.9714	140.705	120.959	89.345		TIGR01212 family radical SAM protein	BACUNI_RS00845	NZ_DS362220.1	-	31503573	-	WP_005823884.1	309	930	0.93	BACUNI_RS00845	96	79	99	12	67	84
BACUNI_RS00850		47.6074	60.5341	87.851	340.139	105.401	79.9131		44.8284	65.0611	96.1351	386.205	108.435	82.4314		MULTISPECIES: ROK family protein	BACUNI_RS00850	NZ_DS362220.1	+	31503574	-	WP_005823887.1	319	960	0.96	BACUNI_RS00850	43	84	126	34	62	80
BACUNI_RS00855		25.8335	82.8741	90.0589	116.714	59.5007	124.032		24.3255	89.0717	98.5512	132.521	61.2132	127.94		MULTISPECIES: MFS transporter	BACUNI_RS00855	NZ_DS362220.1	+	31503575	-	WP_005823889.1	383	1152	1.152	BACUNI_RS00855	28	138	155	14	42	149
BACUNI_RS00860		80.9003	128.922	122.098	289.883	57.8274	76.7669		76.1778	138.563	133.611	329.142	59.4918	79.1861		MULTISPECIES: SIS domain-containing protein	BACUNI_RS00860	NZ_DS362220.1	+	31503576	-	WP_005823892.1	253	762	0.762	BACUNI_RS00860	58	142	139	23	27	61
BACUNI_RS00865		291.879	456.213	409.042	368.715	409.848	524.957		274.841	490.33	447.613	418.65	421.643	541.501		MULTISPECIES: S9 family peptidase	BACUNI_RS00865	NZ_DS362220.1	+	31503577	-	WP_005823898.1	737	2214	2.214	BACUNI_RS00865	608	1460	1353	85	556	1212
BACUNI_RS00870		210.886	109.812	94.1023	326.664	153.58	77.1949		198.575	118.025	102.976	370.905	158	79.6276		MULTISPECIES: lipoyl synthase	BACUNI_RS00870	NZ_DS362220.1	+	31503578	lipA	WP_005823900.1	293	882	0.882	BACUNI_RS00870	175	140	124	30	83	71
BACUNI_RS00875		359.987	181.765	193.804	34.3304	368.991	305.084		338.973	195.358	212.079	38.9798	379.611	314.698		MULTISPECIES: hypothetical protein	BACUNI_RS00875	NZ_DS362220.1	+	31503579	-	WP_008665606.1	372	1119	1.119	BACUNI_RS00875	379	294	324	4	253	356
BACUNI_RS00880		168.852	43.1773	33.2297	299.697	108.801	95.2156		158.995	46.4063	36.3632	340.286	111.933	98.2161		MULTISPECIES: hypothetical protein	BACUNI_RS00880	NZ_DS362220.1	-	31503580	-	WP_005823906.1	234	705	0.705	BACUNI_RS00880	112	44	35	22	47	70
BACUNI_RS00885		616.907	152.394	154.463	402.962	98.9102	221.298		580.895	163.79	169.029	457.536	101.757	228.272		MULTISPECIES: enoyl-ACP reductase	BACUNI_RS00885	NZ_DS362220.1	-	31503581	-	WP_005823911.1	285	858	0.858	BACUNI_RS00885	498	189	198	36	52	198
BACUNI_RS19300		0	0	17.3533	213.421	0	0		0	0	18.9897	242.325	0	0		MULTISPECIES: hypothetical protein	BACUNI_RS19300	NZ_DS362220.1	-	31507202	-	WP_005823914.1	89	270	0.27	BACUNI_RS19300	0	0	7	6	0	0
BACUNI_RS00895		510.304	788.081	1030.62	719.561	1509.74	1293.27		480.516	847.016	1127.81	817.012	1553.19	1334.03		MULTISPECIES: HAD family hydrolase	BACUNI_RS00895	NZ_DS362220.1	+	31503582	-	WP_005823917.1	217	654	0.654	BACUNI_RS00895	314	745	1007	49	605	882
BACUNI_RS00900		16.436	16.0473	14.9509	24.7524	54.681	37.0731		15.4766	17.2474	16.3608	28.1047	56.2548	38.2414		MULTISPECIES: metallophosphatase	BACUNI_RS00900	NZ_DS362220.1	-	31503583	-	WP_005823921.1	387	1164	1.164	BACUNI_RS00900	18	27	26	3	39	45
BACUNI_RS00905		7.96966	1.88635	14.1442	72.0131	27.8122	14.3811		7.50444	2.02742	15.478	81.766	28.6126	14.8343		MULTISPECIES: RagB/SusD family nutrient uptake outer membrane protein	BACUNI_RS00905	NZ_DS362220.1	-	31503584	-	WP_005823923.1	488	1467	1.467	BACUNI_RS00905	11	4	31	11	25	22
BACUNI_RS00910		54.1405	62.2369	59.0184	54.3565	76.3262	38.5639		50.9801	66.8912	64.5837	61.7181	78.5229	39.7792		MULTISPECIES: SusC/RagA family TonB-linked outer membrane protein	BACUNI_RS00910	NZ_DS362220.1	-	31503585	-	WP_005823925.1	1118	3357	3.357	BACUNI_RS00910	171	302	296	19	157	135
BACUNI_RS00915		68.6884	8.82421	20.49	65.3329	48.572	86.4366		64.6788	9.48412	22.4222	74.181	49.9699	89.1605		MULTISPECIES: FecR family protein	BACUNI_RS00915	NZ_DS362220.1	-	31503586	-	WP_005823927.1	391	1176	1.176	BACUNI_RS00915	76	15	36	8	35	106
BACUNI_RS00920		41.2398	6.10069	1.1805	0	2.87834	0		38.8325	6.55692	1.29181	0	2.96118	0		MULTISPECIES: RNA polymerase sigma-70 factor	BACUNI_RS00920	NZ_DS362220.1	-	31503587	-	WP_005823929.1	188	567	0.567	BACUNI_RS00920	22	5	1	0	1	0
BACUNI_RS00925		225.248	360.322	341.402	124.189	121.932	302.43		212.099	387.268	373.596	141.008	125.442	311.96		MULTISPECIES: PTS sugar transporter subunit IIC	BACUNI_RS00925	NZ_DS362220.1	+	31503588	-	WP_005823931.1	463	1392	1.392	BACUNI_RS00925	295	725	710	18	104	439
BACUNI_RS00930		1587.08	2377.63	3450.22	1756.21	3710.84	3679.51		1494.43	2555.44	3775.57	1994.05	3817.64	3795.46		MULTISPECIES: 5-dehydro-4-deoxy-D-glucuronate isomerase	BACUNI_RS00930	NZ_DS362220.1	+	31503589	-	WP_005823932.1	318	957	0.957	BACUNI_RS00930	1429	3289	4933	175	2176	3672
BACUNI_RS00935		62.731	98.8312	84.846	122.384	146.674	195.522		59.0691	106.222	92.8468	138.959	150.895	201.683		MULTISPECIES: MFS transporter	BACUNI_RS00935	NZ_DS362220.1	+	31503590	-	WP_009037147.1	496	1491	1.491	BACUNI_RS00935	88	213	189	19	134	304
BACUNI_RS00940		73.6423	26.3838	40.9204	173.346	65.0907	108.877		69.3435	28.3568	44.7791	196.823	66.9641	112.308		MULTISPECIES: DNA helicase	BACUNI_RS00940	NZ_DS362220.1	-	31503591	-	WP_005823935.1	1144	3435	3.435	BACUNI_RS00940	238	131	210	62	137	390
BACUNI_RS00945		236.623	182.633	224.742	292.09	190.601	277.654		222.81	196.291	245.935	331.649	196.086	286.404		MULTISPECIES: twin-arginine translocase subunit TatC	BACUNI_RS00945	NZ_DS362220.1	-	31503592	tatC	WP_005823936.1	273	822	0.822	BACUNI_RS00945	183	217	276	25	96	238
BACUNI_RS00950		1033.34	1188.26	1261.21	1378.34	1231.57	483.918		973.019	1277.12	1380.14	1565.01	1267.02	499.168		MULTISPECIES: twin-arginine translocase TatA/TatE family subunit	BACUNI_RS00950	NZ_DS362220.1	-	31503593	-	WP_005823939.1	71	216	0.216	BACUNI_RS00950	210	371	407	31	163	109
BACUNI_RS00955		47.5469	58.6101	70.4848	136.873	59.4401	63.399		44.7714	62.9932	77.1314	155.41	61.1509	65.3969		MULTISPECIES: bifunctional UDP-N-acetylmuramoyl-tripeptide:D-alanyl-D-alanine ligase/alanine racemase	BACUNI_RS00955	NZ_DS362220.1	-	31503594	-	WP_005823941.1	841	2526	2.526	BACUNI_RS00955	113	214	266	36	92	167
BACUNI_RS00960		17.1776	19.5666	16.2264	0	84.0737	21.3101		16.1749	21.0298	17.7566	0	86.4934	21.9817		MULTISPECIES: GSCFA domain protein	BACUNI_RS00960	NZ_DS362220.1	-	31503595	-	WP_034525357.1	329	990	0.99	BACUNI_RS00960	16	28	24	0	51	22
BACUNI_RS00965		0	6.87444	7.25573	69.4051	11.7942	84.0278		0	7.38853	7.93993	78.8047	12.1336	86.6758		MULTISPECIES: hypothetical protein	BACUNI_RS00965	NZ_DS362220.1	-	31503596	-	WP_005823945.1	368	1107	1.107	BACUNI_RS00965	0	11	12	8	8	97
BACUNI_RS00970		393.264	386.404	400.598	347.674	571.629	432.815		370.308	415.3	438.373	394.76	588.081	446.455		MULTISPECIES: 1-deoxy-D-xylulose-5-phosphate synthase	BACUNI_RS00970	NZ_DS362220.1	+	31503597	dxs	WP_005823947.1	708	2127	2.127	BACUNI_RS00970	787	1188	1273	77	745	960
BACUNI_RS00975		244.118	198.621	166.711	415.383	138.74	271.74		229.867	213.474	182.432	471.638	142.733	280.304		Trk system potassium transporter TrkA	BACUNI_RS00975	NZ_DS362220.1	+	31503598	-	WP_005823949.1	446	1341	1.341	BACUNI_RS00975	308	385	334	58	114	380
BACUNI_RS00980		54.9	56.2222	44.2539	33.0714	115.77	58.1186		51.6952	60.4266	48.427	37.5503	119.102	59.9501		TrkH family potassium uptake protein	BACUNI_RS00980	NZ_DS362220.1	+	31503599	-	WP_005823951.1	483	1452	1.452	BACUNI_RS00980	75	118	96	5	103	88
BACUNI_RS00985		417.145	267.801	654.946	0	535.232	708.906		392.795	287.828	716.706	0	550.637	731.246		MULTISPECIES: hypothetical protein	BACUNI_RS00985	NZ_DS362220.1	+	31503600	-	WP_005823953.1	123	372	0.372	BACUNI_RS00985	146	144	364	0	122	275
BACUNI_RS00990		0	5.91298	15.2556	109.447	0	65.5697		0	6.35517	16.6942	124.269	0	67.636		MULTISPECIES: NADH-quinone oxidoreductase subunit A	BACUNI_RS00990	NZ_DS362220.1	+	31503601	-	WP_005823956.1	116	351	0.351	BACUNI_RS00990	0	3	8	4	0	24
BACUNI_RS00995		1.82623	9.50953	11.5007	99.0096	64.4956	115.338		1.71962	10.2207	12.5852	112.419	66.3518	118.973		MULTISPECIES: NADH-quinone oxidoreductase subunit NuoB	BACUNI_RS00995	NZ_DS362220.1	+	31503602	-	WP_005823959.1	193	582	0.582	BACUNI_RS00995	1	8	10	6	23	70
BACUNI_RS01000		11.3639	15.6638	22.7323	151.005	26.6871	87.452		10.7006	16.8352	24.8759	171.456	27.4552	90.2079		NADH-quinone oxidoreductase subunit NuoD	BACUNI_RS01000	NZ_DS362220.1	+	31503603	-	WP_005823961.1	529	1590	1.59	BACUNI_RS01000	17	36	54	25	26	145
BACUNI_RS01005		8.88186	11.5624	22.3735	53.5038	71.2209	34.7254		8.36339	12.4271	24.4833	60.7499	73.2707	35.8198		MULTISPECIES: NADH-quinone oxidoreductase subunit NuoH	BACUNI_RS01005	NZ_DS362220.1	+	31503604	-	WP_009037156.1	358	1077	1.077	BACUNI_RS01005	9	18	36	6	47	39
BACUNI_RS01010		10.5443	0	7.96834	0	0	49.47		9.92876	0	8.71974	0	0	51.029		MULTISPECIES: 4Fe-4S dicluster domain-containing protein	BACUNI_RS01010	NZ_DS362220.1	+	31503605	-	WP_005823968.1	167	504	0.504	BACUNI_RS01010	5	0	6	0	0	26
BACUNI_RS01015		0	0	5.21903	37.4422	0	11.2159		0	0	5.71118	42.5131	0	11.5693		MULTISPECIES: NADH dehydrogenase subunit J	BACUNI_RS01015	NZ_DS362220.1	+	31503606	-	WP_005823970.1	170	513	0.513	BACUNI_RS01015	0	0	4	2	0	6
BACUNI_RS01020		0	4.47779	0	62.1614	0	9.31026		0	4.81265	0	70.58	0	9.60366		MULTISPECIES: NADH-quinone oxidoreductase subunit NuoK	BACUNI_RS01020	NZ_DS362220.1	+	31503607	-	WP_005823972.1	102	309	0.309	BACUNI_RS01020	0	2	0	2	0	3
BACUNI_RS01025		7.77434	20.2413	18.8842	90.3191	46.0444	25.0511		7.32052	21.755	20.665	102.551	47.3696	25.8406		NADH-quinone oxidoreductase subunit L	BACUNI_RS01025	NZ_DS362220.1	+	31503608	-	WP_005823974.1	637	1914	1.914	BACUNI_RS01025	14	56	54	18	54	50
BACUNI_RS01030		5.01013	4.65871	35.608	174.617	109.9	36.1627		4.71767	5.0071	38.9658	198.266	113.063	37.3023		MULTISPECIES: NADH dehydrogenase subunit M	BACUNI_RS01030	NZ_DS362220.1	+	31503609	-	WP_005823976.1	494	1485	1.485	BACUNI_RS01030	7	10	79	27	100	56
BACUNI_RS01035		147.62	75.4274	82.2732	60.0246	90.6677	179.138		139.003	81.0682	90.0313	68.1538	93.2772	184.784		MULTISPECIES: NADH-quinone oxidoreductase subunit N	BACUNI_RS01035	NZ_DS362220.1	+	31503610	-	WP_005823978.1	479	1440	1.44	BACUNI_RS01035	200	157	177	9	80	269
BACUNI_RS01040		182.107	214.702	195.224	275.975	116.657	294.507		171.477	230.758	213.634	313.351	120.014	303.788		MULTISPECIES: PAS domain S-box protein	BACUNI_RS01040	NZ_DS362220.1	-	31503611	-	WP_034525362.1	927	2784	2.784	BACUNI_RS01040	477	864	812	80	199	855
BACUNI_RS01045		5.10614	4.09057	6.43121	106.474	54.28	41.4626		4.80807	4.39648	7.03766	120.894	55.8422	42.7693		TonB-denpendent receptor	BACUNI_RS01045	NZ_DS362220.1	+	31503612	-	WP_005823984.1	901	2706	2.706	BACUNI_RS01045	13	16	26	30	90	117
BACUNI_RS01050		14.3873	11.1206	13.5907	121.877	157.403	40.565		13.5475	11.9522	14.8722	138.383	161.933	41.8434		MULTISPECIES: hypothetical protein	BACUNI_RS01050	NZ_DS362220.1	+	31503613	-	WP_005823986.1	393	1182	1.182	BACUNI_RS01050	16	19	24	15	114	50
BACUNI_RS01055		207.084	99.0632	111.557	0	126.424	90.0429		194.995	106.471	122.076	0	130.063	92.8805		MULTISPECIES: hypothetical protein	BACUNI_RS01055	NZ_DS362220.1	-	31503614	-	WP_005835201.1	141	426	0.426	BACUNI_RS01055	83	61	71	0	33	40
BACUNI_RS19305		70.8575	32.9437	57.3721	228.665	0	0		66.7213	35.4074	62.7821	259.634	0	0		MULTISPECIES: hypothetical protein	BACUNI_RS19305	NZ_DS362220.1	-	31507203	-	WP_005823990.1	69	210	0.21	BACUNI_RS19305	14	10	18	5	0	0
BACUNI_RS01060		75.5039	99.9113	112.341	104.961	132.498	125.765		71.0964	107.383	122.934	119.176	136.311	129.728		MULTISPECIES: hypothetical protein	BACUNI_RS01060	NZ_DS362220.1	-	31503615	-	WP_085931068.1	426	1281	1.281	BACUNI_RS01060	91	185	215	14	104	168
BACUNI_RS01065		153.036	215.596	332.69	312.554	217.281	108.757		144.102	231.719	364.062	354.884	223.534	112.185		MULTISPECIES: DUF4435 domain-containing protein	BACUNI_RS01065	NZ_DS362220.1	-	31503616	-	WP_005823997.1	337	1014	1.014	BACUNI_RS01065	146	316	504	33	135	115
BACUNI_RS01070		378.589	493.68	458.309	416.055	363.326	300.035		356.489	530.599	501.527	472.402	373.782	309.49		MULTISPECIES: ABC transporter ATP-binding protein	BACUNI_RS01070	NZ_DS362220.1	-	31503617	-	WP_005823999.1	276	831	0.831	BACUNI_RS01070	296	593	569	36	185	260
BACUNI_RS01075		69.9252	26.55	24.2196	179.021	218.318	52.5744		65.8434	28.5356	26.5034	203.266	224.602	54.2312		EamA/RhaT family transporter	BACUNI_RS01075	NZ_DS362220.1	+	31503618	-	WP_005824004.1	303	912	0.912	BACUNI_RS01075	60	35	33	17	122	50
BACUNI_RS01080		38.1541	31.9301	46.9111	114.919	125.54	37.7026		35.9268	34.3179	51.3347	130.482	129.153	38.8907		MULTISPECIES: Crp/Fnr family transcriptional regulator	BACUNI_RS01080	NZ_DS362220.1	-	31503619	-	WP_005824006.1	194	585	0.585	BACUNI_RS01080	21	27	41	7	45	23
BACUNI_RS01085		100.125	104.65	152.178	347.969	199.568	128.556		94.2801	112.476	166.528	395.094	205.311	132.607		MULTISPECIES: methylmalonyl Co-A mutase-associated GTPase MeaB	BACUNI_RS01085	NZ_DS362220.1	-	31503620	-	WP_005824008.1	367	1104	1.104	BACUNI_RS01085	104	167	251	40	135	148
BACUNI_RS01090		164.279	111.438	117.789	35.7688	199.064	108.039		154.689	119.772	128.896	40.6131	204.793	111.444		MULTISPECIES: DUF1573 domain-containing protein	BACUNI_RS01090	NZ_DS362220.1	-	31503621	-	WP_005824010.1	357	1074	1.074	BACUNI_RS01090	166	173	189	4	131	121
BACUNI_RS01095		68.659	83.7501	95.1013	102.585	181.52	98.8548		64.6511	90.0133	104.069	116.479	186.744	101.97		hypothetical protein	BACUNI_RS01095	NZ_DS362220.1	-	31503622	-	WP_005824012.1	1965	5898	5.898	BACUNI_RS01095	381	714	838	63	656	608
BACUNI_RS01100		70.7117	200.713	199.7	125.154	111.935	180.873		66.584	215.723	218.532	142.104	115.157	186.573		MULTISPECIES: aminoacyl-histidine dipeptidase	BACUNI_RS01100	NZ_DS362220.1	-	31503623	-	WP_008665648.1	485	1458	1.458	BACUNI_RS01100	97	423	435	19	100	275
BACUNI_RS01105		3.23059	14.0186	11.5287	145.956	36.3773	18.4602		3.042	15.067	12.6158	165.724	37.4243	19.0419		MULTISPECIES: lysylphosphatidylglycerol synthetase family protein	BACUNI_RS01105	NZ_DS362220.1	-	31503624	-	WP_005824021.1	328	987	0.987	BACUNI_RS01105	3	20	17	15	22	19
BACUNI_RS01110		220.594	138.364	123.765	217.448	53.3742	138.717		207.717	148.711	135.436	246.897	54.9104	143.088		MULTISPECIES: 16S rRNA (adenine(1518)-N(6)/adenine(1519)-N(6))-dimethyltransferase RsmA	BACUNI_RS01110	NZ_DS362220.1	+	31503625	-	WP_005824025.1	264	795	0.795	BACUNI_RS01110	165	159	147	18	26	115
BACUNI_RS01115		278.199	261.56	219.62	257.824	419.871	208.811		261.959	281.12	240.329	292.741	431.955	215.391		MULTISPECIES: magnesium transporter	BACUNI_RS01115	NZ_DS362220.1	+	31503626	mgtE	WP_085929928.1	446	1341	1.341	BACUNI_RS01115	351	507	440	36	345	292
BACUNI_RS01120		1256.06	1613.5	1097.52	663.055	627.632	743.269		1182.74	1734.16	1201.01	752.853	645.696	766.692		DUF349 domain-containing protein	BACUNI_RS01120	NZ_DS362220.1	+	31503627	-	WP_005824028.1	617	1854	1.854	BACUNI_RS01120	2191	4324	3040	128	713	1437
BACUNI_RS01125		62.2032	51.0502	42.0112	57.0208	60.9066	83.7765		58.5721	54.8679	45.9728	64.7432	62.6595	86.4166		MULTISPECIES: 5-aminoimidazole-4-carboxamide ribonucleotide formyltransferase	BACUNI_RS01125	NZ_DS362220.1	-	31503628	-	WP_005824030.1	392	1179	1.179	BACUNI_RS01125	69	87	74	7	44	103
BACUNI_RS01130		71.8151	0	0	0	0	0		67.6229	0	0	0	0	0		tRNA-Gln	BACUNI_RS01130	NZ_DS362220.1	-	31503629		tRNA-Gln		74	0.074	BACUNI_RS01130	5	0	0	0	0	0
BACUNI_RS01135		2048.96	1131.89	1288.48	1280.52	1704.55	1539.66		1929.36	1216.54	1409.98	1453.95	1753.61	1588.18		MULTISPECIES: ribosome silencing factor	BACUNI_RS01135	NZ_DS362220.1	+	31503630	rsfS	WP_005824036.1	119	360	0.36	BACUNI_RS01135	694	589	693	48	376	578
BACUNI_RS01140		632.015	372.544	313.889	539.118	458.879	422.074		595.122	400.404	343.488	612.131	472.086	435.375		MULTISPECIES: ATP-dependent zinc metalloprotease FtsH	BACUNI_RS01140	NZ_DS362220.1	+	31503631	-	WP_005824037.1	670	2013	2.013	BACUNI_RS01140	1197	1084	944	113	566	886
BACUNI_RS01145		115.995	119.817	76.2239	262.029	638.869	180.871		109.223	128.777	83.4116	297.516	657.256	186.571		MULTISPECIES: phosphatidate cytidylyltransferase	BACUNI_RS01145	NZ_DS362220.1	+	31503632	-	WP_005824038.1	280	843	0.843	BACUNI_RS01145	92	146	96	23	330	159
BACUNI_RS01150		268.484	235.11	225.728	400.164	907.386	428.284		252.811	252.693	247.014	454.359	933.501	441.781		hypothetical protein	BACUNI_RS01150	NZ_DS362220.1	-	31503633	-	WP_005824039.1	255	768	0.768	BACUNI_RS01150	194	261	259	32	427	343
BACUNI_RS01155		55.6473	51.3129	63.6633	92.1844	31.3302	94.5568		52.3989	55.1502	69.6666	104.669	32.2319	97.5366		MULTISPECIES: lipid-A-disaccharide synthase	BACUNI_RS01155	NZ_DS362220.1	-	31503634	lpxB	WP_005824044.1	381	1146	1.146	BACUNI_RS01155	60	85	109	11	22	113
BACUNI_RS01160		219.519	158.259	179.366	351.517	160.002	198.059		206.705	170.094	196.28	399.123	164.607	204.301		MULTISPECIES: 5\'/3\'-nucleotidase SurE	BACUNI_RS01160	NZ_DS362220.1	-	31503635	-	WP_005824046.1	254	765	0.765	BACUNI_RS01160	158	175	205	28	75	158
BACUNI_RS01165		211.537	237.828	260.843	320.799	404.314	230.897		199.189	255.613	285.44	364.246	415.95	238.173		DUF1080 domain-containing protein	BACUNI_RS01165	NZ_DS362220.1	+	31503636	-	WP_005824049.1	478	1437	1.437	BACUNI_RS01165	286	494	560	48	356	346
BACUNI_RS01170		87.4508	17.5144	19.7696	141.83	30.9877	36.4161		82.3459	18.8242	21.6338	161.039	31.8796	37.5637		MULTISPECIES: DUF456 domain-containing protein	BACUNI_RS01170	NZ_DS362220.1	+	31503637	-	WP_005824051.1	157	474	0.474	BACUNI_RS01170	39	12	14	7	9	18
BACUNI_RS01175		537.635	345.461	387.193	112.108	55.0357	349.503		506.251	371.295	423.705	127.291	56.6196	360.517		MULTISPECIES: ParA family protein	BACUNI_RS01175	NZ_DS362220.1	+	31503638	-	WP_005824052.1	256	771	0.771	BACUNI_RS01175	390	385	446	9	26	281
BACUNI_RS01180		261.813	245.459	382.697	347.261	141.995	260.056		246.529	263.815	418.784	394.291	146.082	268.251		MULTISPECIES: chromosome partitioning protein ParB	BACUNI_RS01180	NZ_DS362220.1	+	31503639	-	WP_005824054.1	294	885	0.885	BACUNI_RS01180	218	314	506	32	77	240
BACUNI_RS01185		177.144	90.4686	115.847	49.2509	64.8623	127.861		166.803	97.2341	126.772	55.9211	66.7291	131.89		MULTISPECIES: hypothetical protein	BACUNI_RS01185	NZ_DS362220.1	+	31503640	-	WP_005824056.1	259	780	0.78	BACUNI_RS01185	130	102	135	4	31	104
BACUNI_RS01190		516.501	348.273	328.318	342.737	381.672	251.935		486.351	374.318	359.277	389.155	392.657	259.875		MULTISPECIES: lytic transglycosylase	BACUNI_RS01190	NZ_DS362220.1	+	31503641	-	WP_005824058.1	438	1317	1.317	BACUNI_RS01190	640	663	646	47	308	346
BACUNI_RS01195		810.674	977.856	977.493	1462.48	1178.32	796.796		763.352	1050.98	1069.67	1660.55	1212.23	821.906		MULTISPECIES: bifunctional (p)ppGpp synthetase/guanosine-3\',5\'-bis(diphosphate) 3\'-pyrophosphohydrolase	BACUNI_RS01195	NZ_DS362220.1	+	31503642	-	WP_005824059.1	752	2259	2.259	BACUNI_RS01195	1723	3193	3299	344	1631	1877
BACUNI_RS01200		177.144	74.5035	96.1105	763.39	305.48	186.874		166.803	80.0752	105.173	866.776	314.272	192.763		MULTISPECIES: MerR family transcriptional regulator	BACUNI_RS01200	NZ_DS362220.1	-	31503643	-	WP_005824060.1	129	390	0.39	BACUNI_RS01200	65	42	56	31	73	76
BACUNI_RS01205		252.279	243.457	245.218	455.914	117.896	362.207		237.553	261.664	268.341	517.659	121.289	373.621		MULTISPECIES: M23 family peptidase	BACUNI_RS01205	NZ_DS362220.1	-	31503644	-	WP_005824061.1	322	969	0.969	BACUNI_RS01205	230	341	355	46	70	366
BACUNI_RS01210		345.359	121.511	128.041	242.024	317.804	274.249		325.199	130.598	140.115	274.801	326.951	282.892		MULTISPECIES: alanine--tRNA ligase	BACUNI_RS01210	NZ_DS362220.1	+	31503645	-	WP_005824062.1	872	2619	2.619	BACUNI_RS01210	851	460	501	66	510	749
BACUNI_RS01215		501.251	417.653	449.533	1766.65	2159.91	1254.93		471.991	448.887	491.923	2005.91	2222.07	1294.48		MULTISPECIES: hypothetical protein	BACUNI_RS01215	NZ_DS362220.1	-	31503646	-	WP_005824063.1	269	810	0.81	BACUNI_RS01215	382	489	544	149	1072	1060
BACUNI_RS01220		71.9062	8.28817	16.0378	108.29	28.753	49.3332		67.7087	8.90799	17.5501	122.955	29.5805	50.8879		MULTISPECIES: DUF2075 domain-containing protein	BACUNI_RS01220	NZ_DS362220.1	-	31503647	-	WP_005824065.1	472	1419	1.419	BACUNI_RS01220	96	17	34	16	25	73
BACUNI_RS01225		496.622	385.686	365.361	111.836	83.1451	185.65		467.632	414.529	399.813	126.982	85.5381	191.5		MULTISPECIES: hypothetical protein	BACUNI_RS01225	NZ_DS362220.1	+	31503648	-	WP_005824067.1	228	687	0.687	BACUNI_RS01225	321	383	375	8	35	133
BACUNI_RS01230		85.8466	93.1294	60.0691	172.378	4.18466	62.701		80.8354	100.094	65.7334	195.724	4.3051	64.6769		MULTISPECIES: DUF3822 domain-containing protein	BACUNI_RS01230	NZ_DS362220.1	+	31503649	-	WP_005824068.1	259	780	0.78	BACUNI_RS01230	63	105	70	14	2	51
BACUNI_RS01235		171.173	40.1617	28.8293	305.743	125.305	21.5496		161.181	43.1652	31.5478	347.15	128.911	22.2287		MULTISPECIES: 16S rRNA (guanine(966)-N(2))-methyltransferase RsmD	BACUNI_RS01235	NZ_DS362220.1	+	31503650	rsmD	WP_005824070.1	177	534	0.534	BACUNI_RS01235	86	31	23	17	41	12
BACUNI_RS01240		286.383	220.517	237.988	200.082	284.47	295.678		269.665	237.008	260.43	227.179	292.657	304.996		MULTISPECIES: cardiolipin synthase	BACUNI_RS01240	NZ_DS362220.1	-	31503651	cls	WP_005824073.1	479	1440	1.44	BACUNI_RS01240	388	459	512	30	251	444
BACUNI_RS01245		57.7761	55.582	63.1583	259.388	69.7444	141.958		54.4035	59.7386	69.114	294.518	71.7517	146.432		MULTISPECIES: TonB-dependent receptor	BACUNI_RS01245	NZ_DS362220.1	-	31503652	-	WP_005824078.1	974	2925	2.925	BACUNI_RS01245	159	235	276	79	125	433
BACUNI_RS01250		274.701	143.711	98.6227	92.7916	173.451	155.193		258.666	154.458	107.923	105.359	178.443	160.084		MULTISPECIES: hypothetical protein	BACUNI_RS01250	NZ_DS362220.1	-	31503653	-	WP_005824079.1	137	414	0.414	BACUNI_RS01250	107	86	61	4	44	67
BACUNI_RS01255		40.0325	61.2344	63.0265	126.606	119.866	120.095		37.6956	65.8137	68.9697	143.752	123.316	123.88		MULTISPECIES: 3-dehydroquinate synthase	BACUNI_RS01255	NZ_DS362220.1	+	31503654	aroB	WP_005824084.1	353	1062	1.062	BACUNI_RS01255	40	94	100	14	78	133
BACUNI_RS01260		218.662	185.566	169.078	450.184	493.006	434.527		205.898	199.443	185.022	511.153	507.195	448.221		MULTISPECIES: hypothetical protein	BACUNI_RS01260	NZ_DS362220.1	-	31503655	-	WP_005824086.1	127	384	0.384	BACUNI_RS01260	79	103	97	18	116	174
BACUNI_RS01265		108.088	126.377	128.574	397.903	285.834	227.549		101.778	135.828	140.698	451.792	294.06	234.72		MULTISPECIES: DNA-binding protein	BACUNI_RS01265	NZ_DS362220.1	-	31503656	-	WP_008665685.1	176	531	0.531	BACUNI_RS01265	54	97	102	22	93	126
BACUNI_RS01270		1165.85	1529.33	1502.99	980.246	3679.42	1642.86		1097.8	1643.7	1644.72	1113	3785.32	1694.64		MULTISPECIES: hypothetical protein	BACUNI_RS01270	NZ_DS362220.1	+	31503657	-	WP_005824094.1	257	774	0.774	BACUNI_RS01270	849	1711	1738	79	1745	1326
BACUNI_RS19310		55.2137	35.9386	28.9758	291.028	113.04	0		51.9906	38.6262	31.7081	330.443	116.294	0		MULTISPECIES: hypothetical protein	BACUNI_RS19310	NZ_DS362220.1	-	31507204	-	WP_005824098.1	76	231	0.231	BACUNI_RS19310	12	12	10	7	16	0
BACUNI_RS01275		30.8783	4.23131	15.3519	0	92.3313	7.33147		29.0758	4.54774	16.7995	0	94.9887	7.56251		MULTISPECIES: hypothetical protein	BACUNI_RS01275	NZ_DS362220.1	-	31503658	-	WP_005824100.1	217	654	0.654	BACUNI_RS01275	19	4	15	0	37	5
BACUNI_RS01280		0	0	0	0	0	0		0	0	0	0	0	0		MULTISPECIES: ATPase AAA	BACUNI_RS01280	NZ_DS362220.1	-	31503659	-	WP_005824105.1	260	783	0.783	BACUNI_RS01280	0	0	0	0	0	0
BACUNI_RS01290		6.00488	0	0	0	0	0		5.65435	0	0	0	0	0		MULTISPECIES: tyrosine recombinase	BACUNI_RS01290	NZ_DS362220.1	-	31503661	-	WP_005824111.1	176	531	0.531	BACUNI_RS01290	3	0	0	0	0	0
BACUNI_RS01295		0	0	54.2709	259.566	419.032	181.424		0	0	59.3885	294.719	431.092	187.142		tRNA-Pro	BACUNI_RS01295	NZ_DS362220.1	+	31503662		tRNA-Pro		74	0.074	BACUNI_RS01295	0	0	6	2	19	14
BACUNI_RS01300		23.0852	8.5864	11.5711	106.427	57.873	31.0301		21.7376	9.22852	12.6622	120.84	59.5387	32.0079		MULTISPECIES: glycoside hydrolase family 92 protein	BACUNI_RS01300	NZ_DS362220.1	-	31503663	-	WP_005824115.1	751	2256	2.256	BACUNI_RS01300	49	28	39	25	80	73
BACUNI_RS01305		0	0	0.829419	119.008	103.139	1.1883		0	0	0.907631	135.125	106.107	1.22575		MULTISPECIES: DUF5040 domain-containing protein	BACUNI_RS01305	NZ_DS362220.1	-	31503664	-	WP_005824118.1	268	807	0.807	BACUNI_RS01305	0	0	1	10	51	1
BACUNI_RS01310		0	1.91772	2.78312	66.5553	19.2268	9.96836		0	2.06114	3.04556	75.569	19.7802	10.2825		MULTISPECIES: metal-independent alpha-mannosidase	BACUNI_RS01310	NZ_DS362220.1	-	31503665	-	WP_008665704.1	480	1443	1.443	BACUNI_RS01310	0	4	6	10	17	15
BACUNI_RS01315		9.20228	40.9301	19.3172	55.434	84.7802	1.38378		8.6651	43.991	21.1388	62.9415	87.2203	1.42738		MULTISPECIES: DUF3823 domain-containing protein	BACUNI_RS01315	NZ_DS362220.1	-	31503666	-	WP_005824122.1	230	693	0.693	BACUNI_RS01315	6	41	20	4	36	1
BACUNI_RS01320		0	5.81971	8.09403	40.3951	24.8836	1.51255		0	6.25493	8.85728	45.8659	25.5997	1.56022		MULTISPECIES: RagB/SusD family nutrient uptake outer membrane protein	BACUNI_RS01320	NZ_DS362220.1	-	31503667	-	WP_005824124.1	633	1902	1.902	BACUNI_RS01320	0	16	23	8	29	3
BACUNI_RS01325		6.38356	8.31013	7.03511	83.6379	15.193	34.269		6.01093	8.93159	7.69851	94.965	15.6302	35.349		MULTISPECIES: SusC/RagA family TonB-linked outer membrane protein	BACUNI_RS01325	NZ_DS362220.1	-	31503668	-	WP_005824126.1	1109	3330	3.33	BACUNI_RS01325	20	40	35	29	31	119
BACUNI_RS01330		10.3897	10.8202	9.16009	9.38801	30.3112	17.8105		9.78318	11.6294	10.0239	10.6594	31.1836	18.3718		MULTISPECIES: DUF4974 domain-containing protein	BACUNI_RS01330	NZ_DS362220.1	-	31503669	-	WP_005824128.1	340	1023	1.023	BACUNI_RS01330	10	16	14	1	19	19
BACUNI_RS01335		0	8.11177	8.96939	48.261	0	109.228		0	8.7184	9.81519	54.797	0	112.67		MULTISPECIES: RNA polymerase sigma-70 factor	BACUNI_RS01335	NZ_DS362220.1	-	31503670	-	WP_005824130.1	198	597	0.597	BACUNI_RS01335	0	7	8	3	0	68
BACUNI_RS01340		9.5324	3.10232	6.00306	0	2.43949	0		8.97596	3.33433	6.56913	0	2.5097	0		MULTISPECIES: acylhydrolase	BACUNI_RS01340	NZ_DS362220.1	-	31503671	-	WP_005824132.1	222	669	0.669	BACUNI_RS01340	6	3	6	0	1	0
BACUNI_RS01350		0	0	0	42.2615	7.1816	28.4839		0	0	0	47.9851	7.38829	29.3815		MULTISPECIES: hypothetical protein	BACUNI_RS01350	NZ_DS362220.1	+	31503673	-	WP_005824138.1	302	909	0.909	BACUNI_RS01350	0	0	0	4	4	27
BACUNI_RS01355		0	0	2.33627	0	25.6338	0		0	0	2.55657	0	26.3716	0		MULTISPECIES: hypothetical protein	BACUNI_RS01355	NZ_DS362220.1	+	31503674	-	WP_005824140.1	190	573	0.573	BACUNI_RS01355	0	0	2	0	9	0
BACUNI_RS19320		0	0	0	0	0	0		0	0	0	0	0	0		MULTISPECIES: hypothetical protein	BACUNI_RS19320	NZ_DS362220.1	-	31507206	-	WP_005824142.1	89	270	0.27	BACUNI_RS19320	0	0	0	0	0	0
BACUNI_RS19325		0	6.29641	0	65.5559	70.5537	20.7283		0	6.76728	0	74.4342	72.5843	21.3815		MULTISPECIES: hypothetical protein	BACUNI_RS19325	NZ_DS362220.1	+	31507207	-	WP_008665714.1	292	879	0.879	BACUNI_RS19325	0	8	0	6	38	19
BACUNI_RS01370		282.067	176.502	250.574	246.255	77.4163	146.302		265.602	189.702	274.202	279.605	79.6444	150.913		MULTISPECIES: molecular chaperone DnaJ	BACUNI_RS01370	NZ_DS362220.1	+	31503676	-	WP_005824158.1	259	780	0.78	BACUNI_RS01370	207	199	292	20	37	119
BACUNI_RS01375		365.329	329.951	384.672	522.304	374.97	356.276		344.003	354.626	420.945	593.04	385.762	367.504		MULTISPECIES: peptidase S41	BACUNI_RS01375	NZ_DS362220.1	+	31503677	-	WP_005824160.1	1090	3273	3.273	BACUNI_RS01375	1125	1561	1881	178	752	1216
BACUNI_RS01380		255.911	222.386	242.369	360.373	209.233	295.663		240.973	239.016	265.224	409.179	215.255	304.981		MULTISPECIES: transporter	BACUNI_RS01380	NZ_DS362220.1	+	31503678	-	WP_005824164.1	532	1599	1.599	BACUNI_RS01380	385	514	579	60	205	493
BACUNI_RS01385		167.654	63.1422	69.723	95.2771	35.6195	124.626		157.867	67.8641	76.2977	108.181	36.6446	128.554		MULTISPECIES: aminodeoxychorismate synthase component I	BACUNI_RS01385	NZ_DS362220.1	+	31503679	-	WP_005824166.1	335	1008	1.008	BACUNI_RS01385	159	92	105	10	22	131
BACUNI_RS01390		31.2607	23.7389	57.9658	31.3854	146.668	31.3385		29.4359	25.5141	63.4318	35.636	150.89	32.326		MULTISPECIES: 4-amino-4-deoxychorismate lyase	BACUNI_RS01390	NZ_DS362220.1	+	31503680	-	WP_005824168.1	203	612	0.612	BACUNI_RS01390	18	21	53	2	55	20
BACUNI_RS01395		0	46.1212	27.4601	0	284.557	51.6361		0	49.5703	30.0496	0	292.747	53.2634		MULTISPECIES: DUF2721 domain-containing protein	BACUNI_RS01395	NZ_DS362220.1	-	31503681	-	WP_005824170.1	129	390	0.39	BACUNI_RS01395	0	26	16	0	68	21
BACUNI_RS01400		394.639	249.517	242.935	262.522	206.945	249.751		371.603	268.177	265.843	298.076	212.902	257.622		MULTISPECIES: 3-phosphoshikimate 1-carboxyvinyltransferase	BACUNI_RS01400	NZ_DS362220.1	+	31503682	-	WP_008665722.1	438	1317	1.317	BACUNI_RS01400	489	475	478	36	167	343
BACUNI_RS01405		517.805	404.77	333.89	268.642	730.414	364.359		487.579	435.04	365.375	305.024	751.436	375.841		MULTISPECIES: hypothetical protein	BACUNI_RS01405	NZ_DS362220.1	+	31503683	-	WP_008665724.1	142	429	0.429	BACUNI_RS01405	209	251	214	12	192	163
BACUNI_RS01410		92.8208	37.4416	52.691	236.259	196.726	88.4646		87.4024	40.2416	57.6597	268.256	202.387	91.2525		MULTISPECIES: metal ABC transporter permease	BACUNI_RS01410	NZ_DS362220.1	+	31503684	-	WP_005824182.1	270	813	0.813	BACUNI_RS01410	71	44	64	20	98	75
BACUNI_RS01415		0	21.1118	18.8547	247.989	0	69.7832		0	22.6906	20.6326	281.574	0	71.9823		MULTISPECIES: tRNA (adenosine(37)-N6)-threonylcarbamoyltransferase complex ATPase subunit type 1 TsaE	BACUNI_RS01415	NZ_DS362220.1	+	31503685	-	WP_005824185.1	141	426	0.426	BACUNI_RS01415	0	13	12	11	0	31
BACUNI_RS19330		0	9.47696	21.3945	0	22.3564	52.5456		0	10.1857	23.4119	0	22.9999	54.2015		MULTISPECIES: membrane protein	BACUNI_RS19330	NZ_DS362220.1	+	31507208	-	WP_008665728.1	72	219	0.219	BACUNI_RS19330	0	3	7	0	3	12
BACUNI_RS01425		51.0685	16.6203	44.2207	0	0	103.671		48.0874	17.8632	48.3906	0	0	106.938		MULTISPECIES: hypothetical protein	BACUNI_RS01425	NZ_DS362220.1	-	31503686	-	WP_005824189.1	110	333	0.333	BACUNI_RS01425	16	8	22	0	0	36
BACUNI_RS01430		1724.2	1952.47	2139.77	335.375	2538.7	2934.71		1623.55	2098.48	2341.54	380.796	2611.76	3027.2		MULTISPECIES: thioredoxin	BACUNI_RS01430	NZ_DS362220.1	-	31503687	trxA	WP_005824191.1	104	315	0.315	BACUNI_RS01430	511	889	1007	11	490	964
BACUNI_RS01435		171.267	194.904	185.047	293.327	126.333	233.048		161.269	209.48	202.496	333.053	129.969	240.392		MULTISPECIES: DNA polymerase III subunit alpha	BACUNI_RS01435	NZ_DS362220.1	-	31503688	-	WP_005824197.1	1265	3798	3.798	BACUNI_RS01435	612	1070	1050	116	294	923
BACUNI_RS01440		259.914	136.954	151.016	139.795	16.629	136.794		244.742	147.196	165.256	158.728	17.1076	141.105		MULTISPECIES: phosphatidylserine decarboxylase family protein	BACUNI_RS01440	NZ_DS362220.1	+	31503689	-	WP_005824199.1	228	687	0.687	BACUNI_RS01440	168	136	155	10	7	98
BACUNI_RS01445		159.129	101.623	86.9765	189.908	55.3227	66.3685		149.84	109.223	95.1782	215.628	56.9149	68.46		MULTISPECIES: CDP-diacylglycerol--serine O-phosphatidyltransferase	BACUNI_RS01445	NZ_DS362220.1	+	31503690	pssA	WP_005835110.1	235	708	0.708	BACUNI_RS01445	106	104	92	14	24	49
BACUNI_RS01450		219.658	80.7121	75.8586	0	38.0804	194.988		206.836	86.7481	83.0119	0	39.1764	201.133		MULTISPECIES: DUF4834 domain-containing protein	BACUNI_RS01450	NZ_DS362220.1	+	31503691	-	WP_005824202.1	99	300	0.3	BACUNI_RS01450	62	35	34	0	7	61
BACUNI_RS01455		46.4239	50.8924	36.9292	176.624	386.432	99.2024		43.7139	54.6983	40.4115	200.544	397.554	102.329		MULTISPECIES: nucleoside deaminase	BACUNI_RS01455	NZ_DS362220.1	-	31503692	-	WP_009037193.1	144	435	0.435	BACUNI_RS01455	19	32	24	8	103	45
BACUNI_RS01460		95.3851	118.26	62.9295	205.212	0	102.453		89.8171	127.103	68.8636	233.004	0	105.681		MULTISPECIES: hypothetical protein	BACUNI_RS01460	NZ_DS362220.1	-	31503693	-	WP_005824205.1	77	234	0.234	BACUNI_RS01460	21	40	22	5	0	25
BACUNI_RS01465		583.602	961.179	908.418	591.257	769.393	427.089		549.535	1033.06	994.079	671.332	791.537	440.549		hypothetical protein	BACUNI_RS01465	NZ_DS362220.1	+	31503694	-	WP_005824206.1	600	1803	1.803	BACUNI_RS01465	990	2505	2447	111	850	803
BACUNI_RS01470		258.456	395.055	299.923	0	80.2632	36.6814		243.369	424.598	328.205	0	82.5733	37.8374		MULTISPECIES: YraN family protein	BACUNI_RS01470	NZ_DS362220.1	+	31503695	-	WP_005824208.1	121	366	0.366	BACUNI_RS01470	89	209	164	0	18	14
BACUNI_RS01475		1295.09	1185.97	1051.82	1533.4	859.439	631.246		1219.49	1274.67	1151.01	1741.07	884.174	651.139		MULTISPECIES: hypothetical protein	BACUNI_RS01475	NZ_DS362220.1	+	31503696	-	WP_005824210.1	118	357	0.357	BACUNI_RS01475	435	612	561	57	188	235
BACUNI_RS01480		405.096	395.963	502.438	248.164	411.168	359.299		381.449	425.575	549.817	281.773	423.001	370.622		MULTISPECIES: biotin-	BACUNI_RS01480	NZ_DS362220.1	+	31503697	-	WP_005824213.1	257	774	0.774	BACUNI_RS01480	295	443	581	20	195	290
BACUNI_RS01485		25.6793	3.1163	13.1566	121.917	89.5539	62.4382		24.1803	3.34935	14.3972	138.429	92.1313	64.4059		MULTISPECIES: glycoside hydrolase family 2	BACUNI_RS01485	NZ_DS362220.1	-	31503698	-	WP_034525340.1	813	2442	2.442	BACUNI_RS01485	59	11	48	31	134	159
BACUNI_RS01490		13.8807	4.30235	6.24385	65.6986	36.5377	77.5276		13.0704	4.6241	6.83263	74.5962	37.5893	79.9708		MULTISPECIES: beta-glycosidase	BACUNI_RS01490	NZ_DS362220.1	-	31503699	-	WP_005824217.1	535	1608	1.608	BACUNI_RS01490	21	10	15	11	36	130
BACUNI_RS01495		0	3.33005	7.24918	86.6781	9.81961	36.3503		0	3.57909	7.93276	98.417	10.1022	37.4959		MULTISPECIES: RagB/SusD family nutrient uptake outer membrane protein	BACUNI_RS01495	NZ_DS362220.1	-	31503700	-	WP_005824219.1	553	1662	1.662	BACUNI_RS01495	0	8	18	15	10	63
BACUNI_RS01500		0	0.453503	5.26522	84.9906	25.1409	5.34325		0	0.487417	5.76172	96.5009	25.8645	5.51164		MULTISPECIES: TonB-dependent receptor	BACUNI_RS01500	NZ_DS362220.1	-	31503701	-	WP_005824221.1	1016	3051	3.051	BACUNI_RS01500	0	2	24	27	47	17
BACUNI_RS01505		0	0	2.20033	31.5711	81.5473	8.19621		0	0	2.40782	35.8468	83.8943	8.4545		hypothetical protein	BACUNI_RS01505	NZ_DS362220.1	-	31503702	-	WP_034525343.1	506	1521	1.521	BACUNI_RS01505	0	0	5	5	76	13
BACUNI_RS01515		683.584	441.118	424.008	464.921	760.706	458.92		643.68	474.106	463.992	527.886	782.6	473.382		MULTISPECIES: hypothetical protein	BACUNI_RS01515	NZ_DS362220.1	-	31503704	-	WP_005824228.1	240	723	0.723	BACUNI_RS01515	465	461	458	35	337	346
BACUNI_RS01520		0	6.54559	7.79436	160.765	54.6382	22.3338		0	7.03509	8.52935	182.537	56.2107	23.0376		MATE family efflux transporter	BACUNI_RS01520	NZ_DS362220.1	+	31503705	-	WP_005824230.1	457	1374	1.374	BACUNI_RS01520	0	13	16	23	46	32
BACUNI_RS01525		197.575	172.201	202.421	159.875	276.855	245.155		186.042	185.078	221.508	181.527	284.823	252.881		MULTISPECIES: copper-translocating P-type ATPase	BACUNI_RS01525	NZ_DS362220.1	+	31503706	-	WP_005824234.1	840	2523	2.523	BACUNI_RS01525	469	628	763	42	428	645
BACUNI_RS01530		181.106	74.4128	121.18	81.8227	66.0455	245.101		170.534	79.9777	132.607	92.904	67.9463	252.825		MULTISPECIES: EamA/RhaT family transporter	BACUNI_RS01530	NZ_DS362220.1	+	31503707	-	WP_005824237.1	312	939	0.939	BACUNI_RS01530	160	101	170	8	38	240
BACUNI_RS01535		0	12.0666	12.9717	167.51	0	52.0364		0	12.969	14.1949	190.197	0	53.6763		MULTISPECIES: hypothetical protein	BACUNI_RS01535	NZ_DS362220.1	+	31503708	-	WP_005824239.1	171	516	0.516	BACUNI_RS01535	0	9	10	9	0	28
BACUNI_RS01540		128.56	221.849	249.473	54.0306	227.243	199.614		121.055	238.44	272.998	61.348	233.783	205.905		UMP kinase	BACUNI_RS01540	NZ_DS362220.1	+	31503709	-	WP_005824241.1	236	711	0.711	BACUNI_RS01540	86	228	265	4	99	148
BACUNI_RS01545		646.054	890.362	1197.89	1592.1	1137.47	967.504		608.341	956.946	1310.85	1807.72	1170.21	997.993		MULTISPECIES: ribosome recycling factor	BACUNI_RS01545	NZ_DS362220.1	+	31503710	-	WP_005824243.1	186	561	0.561	BACUNI_RS01545	341	722	1004	93	391	566
BACUNI_RS01550		167.461	107.517	109.763	236.753	162.677	116.144		157.685	115.558	120.114	268.817	167.359	119.804		MULTISPECIES: ribosome small subunit-dependent GTPase A	BACUNI_RS01550	NZ_DS362220.1	+	31503711	rsgA	WP_005824247.1	310	933	0.933	BACUNI_RS01550	147	145	153	23	93	113
BACUNI_RS01555		79.4939	136.064	100.123	168.49	170.285	144.331		74.8535	146.239	109.564	191.309	175.185	148.879		MULTISPECIES: MexH family multidrug efflux RND transporter periplasmic adaptor subunit	BACUNI_RS01555	NZ_DS362220.1	+	31503712	-	WP_005824248.1	360	1083	1.083	BACUNI_RS01555	81	213	162	19	113	163
BACUNI_RS01560		114.241	142.789	152.715	294.483	185.102	155.558		107.572	153.467	167.115	334.365	190.429	160.46		AcrB/AcrD/AcrF family protein	BACUNI_RS01560	NZ_DS362220.1	+	31503713	-	WP_005824249.1	1010	3033	3.033	BACUNI_RS01560	326	626	692	93	344	492
BACUNI_RS01565		144.28	113.738	170.112	202.798	71.3854	233.592		135.858	122.244	186.153	230.263	73.44	240.953		MULTISPECIES: TolC family protein	BACUNI_RS01565	NZ_DS362220.1	+	31503714	-	WP_005824250.1	441	1326	1.326	BACUNI_RS01565	180	218	337	28	58	323
BACUNI_RS01570		136.015	68.2965	92.998	158.017	104.425	151.353		128.076	73.404	101.768	179.418	107.431	156.122		amino acid permease	BACUNI_RS01570	NZ_DS362220.1	+	31503715	-	WP_005824251.1	546	1641	1.641	BACUNI_RS01570	210	162	228	27	105	259
BACUNI_RS01575		128.498	81.2498	100.575	99.5226	104.291	62.1086		120.997	87.326	110.058	113.001	107.293	64.0659		acyltransferase	BACUNI_RS01575	NZ_DS362220.1	-	31503716	-	WP_005824252.1	385	1158	1.158	BACUNI_RS01575	140	136	174	12	74	75
BACUNI_RS19335		0	40.914	0	0	0	113.425		0	43.9737	0	0	0	116.999		MULTISPECIES: hypothetical protein	BACUNI_RS19335	NZ_DS362220.1	-	31507209	-	WP_005824253.1	61	186	0.186	BACUNI_RS19335	0	11	0	0	0	22
BACUNI_RS01580		720.234	984.397	1182.87	608.659	519.143	549.895		678.191	1058.01	1294.41	691.09	534.085	567.224		MULTISPECIES: fumarate hydratase	BACUNI_RS01580	NZ_DS362220.1	-	31503717	-	WP_005824254.1	546	1641	1.641	BACUNI_RS01580	1112	2335	2900	104	522	941
BACUNI_RS01585		63.8356	79.2925	61.641	96.1355	75.148	81.5929		60.1093	85.2223	67.4536	109.155	77.3109	84.1642		MULTISPECIES: DUF4954 domain-containing protein	BACUNI_RS01585	NZ_DS362220.1	-	31503718	-	WP_085929924.1	665	1998	1.998	BACUNI_RS01585	120	229	184	20	92	170
BACUNI_RS01590		103.158	139.244	109.693	183.369	77.9007	189.197		97.136	149.657	120.037	208.203	80.1427	195.16		MULTISPECIES: GTPase HflX	BACUNI_RS01590	NZ_DS362220.1	-	31503719	hflX	WP_005824258.1	418	1257	1.257	BACUNI_RS01590	122	253	206	24	60	248
BACUNI_RS01595		205.186	276.015	176.596	148.323	281.455	91.3292		193.208	296.656	193.248	168.411	289.556	94.2073		hypothetical protein	BACUNI_RS01595	NZ_DS362220.1	-	31503720	-	WP_005824260.1	258	777	0.777	BACUNI_RS01595	150	310	205	12	134	74
BACUNI_RS01600		6873.83	12321.6	7380.35	2837.13	6468.19	8108.02		6472.58	13243	8076.3	3221.36	6654.35	8363.54		MULTISPECIES: RagB/SusD family nutrient uptake outer membrane protein	BACUNI_RS01600	NZ_DS362220.1	-	31503721	-	WP_005824263.1	544	1635	1.635	BACUNI_RS01600	10574	29120	18028	483	6480	13824
BACUNI_RS01605		1503.22	3133.41	1388.84	558.293	721.137	1041.45		1415.47	3367.73	1519.8	633.904	741.892	1074.27		SusC/RagA family TonB-linked outer membrane protein	BACUNI_RS01605	NZ_DS362220.1	-	31503722	-	WP_005824265.1	991	2976	2.976	BACUNI_RS01605	4209	13479	6175	173	1315	3232
BACUNI_RS01610		0	0.5666	4.93372	0	0	7.85386		0	0.608972	5.39895	0	0	8.10137		ATP-binding protein	BACUNI_RS01610	NZ_DS362220.1	+	31503723	-	WP_005824269.1	406	1221	1.221	BACUNI_RS01610	0	1	9	0	0	10
BACUNI_RS01615		74.6455	75.4184	378.171	503.351	111.196	119.618		70.2881	81.0584	413.831	571.52	114.397	123.388		MULTISPECIES: hypothetical protein	BACUNI_RS01615	NZ_DS362220.1	-	31503724	-	WP_005824271.1	317	954	0.954	BACUNI_RS01615	67	104	539	50	65	119
BACUNI_RS01620		70.1891	92.6776	518.634	241.608	162.175	159.826		66.0918	99.6083	567.54	274.33	166.843	164.863		RagB/SusD family nutrient uptake outer membrane protein	BACUNI_RS01620	NZ_DS362220.1	-	31503725	-	WP_005824273.1	529	1590	1.59	BACUNI_RS01620	105	213	1232	40	158	265
BACUNI_RS01625		109.62	183.188	576.287	282.56	139.827	114.095		103.221	196.887	630.629	320.827	143.851	117.691		TonB-dependent receptor	BACUNI_RS01625	NZ_DS362220.1	-	31503726	-	WP_080545829.1	1030	3093	3.093	BACUNI_RS01625	319	819	2663	91	265	368
BACUNI_RS01650		0	0	0	0	0	0		0	0	0	0	0	0		MULTISPECIES: site-specific integrase	BACUNI_RS01650	NZ_DS362221.1	-	31503731	-	WP_005824324.1	396	1191	1.191	BACUNI_RS01650	0	0	0	0	0	0
BACUNI_RS01655		139.439	50.011	52.8663	321.417	93.9449	80.8759		131.299	53.751	57.8515	364.947	96.6487	83.4245		TonB-dependent receptor	BACUNI_RS01655	NZ_DS362221.1	+	31503732	-	WP_005824326.1	248	747	0.747	BACUNI_RS01655	98	54	59	25	43	63
BACUNI_RS01670		0	0	0	0	0	0		0	0	0	0	0	0		MULTISPECIES: hypothetical protein	BACUNI_RS01670	NZ_DS362222.1	+	31503735	-	WP_005824335.1	194	585	0.585	BACUNI_RS01670	0	0	0	0	0	0
BACUNI_RS01675		0	0	0	0	0	0		0	0	0	0	0	0		MULTISPECIES: hypothetical protein	BACUNI_RS01675	NZ_DS362222.1	+	31503736	-	WP_005824336.1	63	192	0.192	BACUNI_RS01675	0	0	0	0	0	0
BACUNI_RS01695		1567.04	567.646	600.691	164.17	673.033	725.365		1475.57	610.096	657.334	186.404	692.404	748.223		MULTISPECIES: ribosome assembly cofactor RimP	BACUNI_RS01695	NZ_DS362223.1	+	31503740	-	WP_005824352.1	155	468	0.468	BACUNI_RS01695	690	384	420	8	193	354
BACUNI_RS01700		819.395	340.991	379.082	1858.58	172.741	562.043		771.564	366.492	414.828	2110.29	177.713	579.754		MULTISPECIES: transcription termination/antitermination protein NusA	BACUNI_RS01700	NZ_DS362223.1	+	31503741	-	WP_005824354.1	421	1266	1.266	BACUNI_RS01700	976	624	717	245	134	742
BACUNI_RS01705		701.601	378.821	496.955	1852.73	580.952	729.915		660.646	407.15	543.817	2103.64	597.672	752.917		translation initiation factor IF-2	BACUNI_RS01705	NZ_DS362223.1	+	31503742	-	WP_005824356.1	1015	3048	3.048	BACUNI_RS01705	2012	1669	2263	588	1085	2320
BACUNI_RS01710		107.737	83.6116	82.1998	37.4422	0	142.068		101.448	89.8643	89.951	42.5131	0	146.545		MULTISPECIES: CvpA family protein	BACUNI_RS01710	NZ_DS362223.1	+	31503743	-	WP_008661989.1	170	513	0.513	BACUNI_RS01710	52	62	63	2	0	76
BACUNI_RS01715		108.843	111.262	97.986	99.0096	139.086	197.064		102.489	119.582	107.226	112.419	143.089	203.274		MULTISPECIES: Fe-S cluster assembly protein SufB	BACUNI_RS01715	NZ_DS362223.1	+	31503744	-	WP_005824359.1	484	1455	1.455	BACUNI_RS01715	149	234	213	15	124	299
BACUNI_RS01720		483.631	310.22	409.927	470.034	297.908	409.713		455.399	333.42	448.582	533.691	306.482	422.624		MULTISPECIES: Fe-S cluster assembly ATPase SufC	BACUNI_RS01720	NZ_DS362223.1	+	31503745	sufC	WP_005824362.1	251	756	0.756	BACUNI_RS01720	344	339	463	37	138	323
BACUNI_RS01725		229.338	124.568	153.391	414.455	97.144	102.032		215.951	133.884	167.855	470.586	99.9399	105.247		MULTISPECIES: Fe-S cluster assembly protein SufD	BACUNI_RS01725	NZ_DS362223.1	+	31503746	sufD	WP_005824364.1	447	1344	1.344	BACUNI_RS01725	290	242	308	58	80	143
BACUNI_RS01730		150.594	72.5248	71.2648	298.894	20.0494	77.7532		141.803	77.9484	77.9849	339.374	20.6264	80.2035		MULTISPECIES: cysteine desulfurase	BACUNI_RS01730	NZ_DS362223.1	+	31503747	-	WP_008661986.1	406	1221	1.221	BACUNI_RS01730	173	128	130	38	15	99
BACUNI_RS01735		26.4888	47.4143	22.9369	29.9188	0	41.8237		24.9425	50.9602	25.0998	33.9707	0	43.1417		MULTISPECIES: hypothetical protein	BACUNI_RS01735	NZ_DS362223.1	+	31503748	-	WP_005824368.1	106	321	0.321	BACUNI_RS01735	8	22	11	1	0	14
BACUNI_RS01745		1244.1	826.417	709.107	1119.37	2433.6	1292.96		1171.48	888.219	775.974	1270.97	2503.64	1333.71		MULTISPECIES: sodium-translocating pyrophosphatase	BACUNI_RS01745	NZ_DS362223.1	+	31503750	-	WP_009037367.1	734	2205	2.205	BACUNI_RS01745	2581	2634	2336	257	3288	2973
BACUNI_RS01750		68.9998	49.2305	60.1655	143.879	120.211	59.86		64.972	52.9122	65.8389	163.365	123.671	61.7464		MULTISPECIES: SusD/RagB family nutrient-binding outer membrane lipoprotein	BACUNI_RS01750	NZ_DS362223.1	-	31503751	-	WP_005824376.1	533	1602	1.602	BACUNI_RS01750	104	114	144	24	118	100
BACUNI_RS01755		138.413	50.2126	32.3875	137.691	59.9577	139.49		130.334	53.9677	35.4415	156.338	61.6833	143.886		SusC/RagA family TonB-linked outer membrane protein	BACUNI_RS01755	NZ_DS362223.1	-	31503752	-	WP_005824378.1	1115	3348	3.348	BACUNI_RS01755	436	243	162	48	123	487
BACUNI_RS01760		116.96	53.9559	25.7439	205.212	87.1805	112.698		110.133	57.9909	28.1715	233.004	89.6896	116.249		MULTISPECIES: FecR family protein	BACUNI_RS01760	NZ_DS362223.1	-	31503753	-	WP_005824380.1	311	936	0.936	BACUNI_RS01760	103	73	36	20	50	110
BACUNI_RS01765		586.151	315.121	202.087	502.824	649.39	518.807		551.935	338.687	221.144	570.922	668.08	535.157		MULTISPECIES: RNA polymerase sigma-70 factor	BACUNI_RS01765	NZ_DS362223.1	-	31503754	-	WP_005833682.1	190	573	0.573	BACUNI_RS01765	316	261	173	30	228	310
BACUNI_RS01770		1224.4	281.565	220.617	304.46	337.056	542.738		1152.92	302.622	241.421	345.694	346.756	559.842		MULTISPECIES: polyribonucleotide nucleotidyltransferase	BACUNI_RS01770	NZ_DS362223.1	-	31503755	pnp	WP_005824386.1	714	2145	2.145	BACUNI_RS01770	2471	873	707	68	443	1214
BACUNI_RS01775		51.667	61.2548	44.1579	116.714	131.752	45.7835		48.6509	65.8356	48.3219	132.521	135.543	47.2263		MULTISPECIES: DUF4369 domain-containing protein	BACUNI_RS01775	NZ_DS362223.1	+	31503756	-	WP_005824390.1	383	1152	1.152	BACUNI_RS01775	56	102	76	14	93	55
BACUNI_RS01780		100.572	59.5113	99.3216	185.883	217.603	41.2454		94.7012	63.9617	108.687	211.057	223.865	42.5452		MULTISPECIES: transcription elongation factor GreA	BACUNI_RS01780	NZ_DS362223.1	+	31503757	-	WP_005824394.1	154	465	0.465	BACUNI_RS01780	44	40	69	9	62	20
BACUNI_RS01785		0	5.28106	17.0316	219.937	12.4582	29.2811		0	5.67599	18.6376	249.724	12.8167	30.2039		MULTISPECIES: HIT family protein	BACUNI_RS01785	NZ_DS362223.1	+	31503758	-	WP_005824396.1	130	393	0.393	BACUNI_RS01785	0	3	10	9	3	12
BACUNI_RS01790		213.356	240.799	189.831	221.085	87.1612	206.626		200.901	258.806	207.732	251.027	89.6698	213.138		MULTISPECIES: mannose-1-phosphate guanylyltransferase	BACUNI_RS01790	NZ_DS362223.1	-	31503759	-	WP_005824399.1	361	1086	1.086	BACUNI_RS01790	218	378	308	25	58	234
BACUNI_RS01795		3970.47	1009.9	276.969	0	18.7588	507.035		3738.69	1085.42	303.086	0	19.2987	523.013		tRNA-Leu	BACUNI_RS01795	NZ_DS362223.1	+	31503760		tRNA-Leu		87	0.087	BACUNI_RS01795	325	127	36	0	1	46
BACUNI_RS01800		1254.44	1022.35	891.628	189.707	681.015	880.819		1181.21	1098.81	975.707	215.4	700.616	908.577		MULTISPECIES: Fic family protein	BACUNI_RS01800	NZ_DS362223.1	+	31503761	-	WP_004291350.1	269	810	0.81	BACUNI_RS01800	956	1197	1079	16	338	744
BACUNI_RS01805		206.548	73.7566	52.3911	0	189.411	113.884		194.491	79.2724	57.3314	0	194.863	117.473		MULTISPECIES: topoisomerase I	BACUNI_RS01805	NZ_DS362223.1	-	31503762	-	WP_004291349.1	246	741	0.741	BACUNI_RS01805	144	79	58	0	86	88
BACUNI_RS01810		52.6644	24.9304	7.53762	0	139.677	82.0729		49.5901	26.7948	8.2484	0	143.697	84.6593		MULTISPECIES: hypothetical protein	BACUNI_RS01810	NZ_DS362223.1	-	31503763	-	WP_004291348.1	147	444	0.444	BACUNI_RS01810	22	16	5	0	38	38
BACUNI_RS01815		165.334	63.4167	42.7634	26.6776	0	0		155.683	68.1592	46.7959	30.2906	0	0		MULTISPECIES: hypothetical protein	BACUNI_RS01815	NZ_DS362223.1	-	31503764	-	WP_005649593.1	239	720	0.72	BACUNI_RS01815	112	66	46	2	0	0
BACUNI_RS01820		0	4.92748	2.38369	143.649	70.9068	21.1735		0	5.29598	2.60847	163.103	72.9476	21.8408		MULTISPECIES: hypothetical protein	BACUNI_RS01820	NZ_DS362223.1	-	31503765	-	WP_005649590.1	467	1404	1.404	BACUNI_RS01820	0	10	5	21	61	31
BACUNI_RS01825		0	4.33742	2.79766	80.2837	139.839	90.184		0	4.66179	3.06148	91.1566	143.863	93.026		MULTISPECIES: DNA primase	BACUNI_RS01825	NZ_DS362223.1	-	31503766	-	WP_004291345.1	318	957	0.957	BACUNI_RS01825	0	6	4	8	82	90
BACUNI_RS01830		0	0.580872	1.124	0	38.3682	57.167		0	0.624312	1.22999	0	39.4725	58.9686		MULTISPECIES: hypothetical protein	BACUNI_RS01830	NZ_DS362223.1	-	31503767	-	WP_004291344.1	396	1191	1.191	BACUNI_RS01830	0	1	2	0	28	71
BACUNI_RS01835		0	0	0	91.466	0	0		0	0	0	103.853	0	0		MULTISPECIES: DNA-binding protein	BACUNI_RS01835	NZ_DS362223.1	-	31503768	-	WP_004291341.1	104	315	0.315	BACUNI_RS01835	0	0	0	3	0	0
BACUNI_RS01845		30.9803	65.1488	44.5227	35.8891	114.656	50.1696		29.1719	70.0209	48.7211	40.7497	117.956	51.7507		MULTISPECIES: recombinase	BACUNI_RS01845	NZ_DS362223.1	-	31503770	-	WP_004291332.1	445	1338	1.338	BACUNI_RS01845	39	126	89	5	94	70
BACUNI_RS01850		0	0.854097	0	71.1403	4.02968	4.73559		0	0.917969	0	80.7749	4.14565	4.88482		MULTISPECIES: cell filamentation protein Fic	BACUNI_RS01850	NZ_DS362223.1	+	31503771	-	WP_034525383.1	269	810	0.81	BACUNI_RS01850	0	1	0	6	2	4
BACUNI_RS01855		6.8868	14.444	16.3842	69.1428	0	53.1603		6.48479	15.5242	17.9291	78.5069	0	54.8356		MULTISPECIES: PAS domain-containing sensor histidine kinase	BACUNI_RS01855	NZ_DS362223.1	+	31503772	-	WP_005824402.1	462	1389	1.389	BACUNI_RS01855	9	29	34	10	0	77
BACUNI_RS01860		12.1786	18.0161	8.36676	60.0246	52.7006	12.9859		11.4677	19.3634	9.15573	68.1538	54.2174	13.3951		hypothetical protein	BACUNI_RS01860	NZ_DS362223.1	-	31503773	-	WP_005824403.1	319	960	0.96	BACUNI_RS01860	11	25	12	6	31	13
BACUNI_RS01865		26.9458	32.6963	20.7401	60.1185	26.051	33.9162		25.3729	35.1414	22.6959	68.2605	26.8008	34.985		MULTISPECIES: TonB-dependent receptor	BACUNI_RS01865	NZ_DS362223.1	+	31503774	-	WP_005824407.1	1064	3195	3.195	BACUNI_RS01865	81	151	99	20	51	113
BACUNI_RS01870		23.4083	40.3561	29.8813	131.482	44.6862	37.6733		22.0418	43.374	32.699	149.289	45.9723	38.8605		RagB/SusD family nutrient uptake outer membrane protein	BACUNI_RS01870	NZ_DS362223.1	+	31503775	-	WP_005824409.1	559	1680	1.68	BACUNI_RS01870	37	98	75	23	46	66
BACUNI_RS01875		16.1775	37.2059	46.8641	116.943	38.0887	39.4092		15.2332	39.9882	51.2832	132.781	39.185	40.6511		MULTISPECIES: hypothetical protein	BACUNI_RS01875	NZ_DS362223.1	+	31503776	-	WP_005824411.1	656	1971	1.971	BACUNI_RS01875	30	106	138	24	46	81
BACUNI_RS01880		25.9433	20.5804	27.8254	142.85	37.9684	29.6245		24.4288	22.1195	30.4493	162.197	39.0612	30.5581		hypothetical protein	BACUNI_RS01880	NZ_DS362223.1	+	31503777	-	WP_005824413.1	873	2622	2.622	BACUNI_RS01880	64	78	109	39	61	81
BACUNI_RS01885		381.333	517.984	727.674	329.906	426.692	541.701		359.072	556.72	796.292	374.586	438.973	558.772		glycoside hydrolase family 43 protein	BACUNI_RS01885	NZ_DS362223.1	-	31503778	-	WP_005824415.1	523	1572	1.572	BACUNI_RS01885	564	1177	1709	54	411	888
BACUNI_RS01890		396.635	210.03	303.87	619.782	424.032	406.83		373.482	225.737	332.525	703.72	436.236	419.651		glycosyl hydrolase family 5	BACUNI_RS01890	NZ_DS362223.1	+	31503779	-	WP_005824418.1	593	1782	1.782	BACUNI_RS01890	665	541	809	115	463	756
BACUNI_RS01895		102.8	111.966	91.0536	203.846	68.8865	105.24		96.799	120.339	99.6398	231.453	70.8691	108.557		hybrid sensor histidine kinase/response regulator	BACUNI_RS01895	NZ_DS362223.1	+	31503780	-	WP_034525379.1	1381	4146	4.146	BACUNI_RS01895	401	671	564	88	175	455
BACUNI_RS01900		179.909	326.112	464.801	336.454	211.149	330.961		169.407	350.5	508.63	382.021	217.226	341.391		DUF5110 domain-containing protein	BACUNI_RS01900	NZ_DS362223.1	+	31503781	-	WP_005824422.1	960	2883	2.883	BACUNI_RS01900	488	1359	2002	101	373	995
BACUNI_RS01905		128.218	166.091	225.504	320.131	224.079	291.492		120.734	178.512	246.769	363.487	230.528	300.678		glycoside hydrolase family 2	BACUNI_RS01905	NZ_DS362223.1	+	31503782	-	WP_005824424.1	839	2520	2.52	BACUNI_RS01905	304	605	849	84	346	766
BACUNI_RS01910		70.5695	45.3088	72.255	190.864	123.102	73.1995		66.45	48.6971	79.0684	216.713	126.645	75.5063		glycosyl hydrolase	BACUNI_RS01910	NZ_DS362223.1	+	31503783	-	WP_005824426.1	737	2214	2.214	BACUNI_RS01910	147	145	239	44	167	169
BACUNI_RS01915		93.6424	83.1418	161.968	183.266	201.435	158.074		88.1761	89.3594	177.241	208.086	207.232	163.056		glycoside hydrolase	BACUNI_RS01915	NZ_DS362223.1	+	31503784	-	WP_005824428.1	820	2463	2.463	BACUNI_RS01915	217	296	596	47	304	406
BACUNI_RS01920		44.0197	58.6913	52.7603	211.71	59.9606	185.129		41.4501	63.0805	57.7355	240.382	61.6863	190.963		serine hydrolase	BACUNI_RS01920	NZ_DS362223.1	+	31503785	-	WP_005824432.1	498	1497	1.497	BACUNI_RS01920	62	127	118	33	55	289
BACUNI_RS01925		70.5217	52.4602	86.7077	257.926	2.57823	95.4412		66.4051	56.3833	94.884	292.857	2.65243	98.4489		MULTISPECIES: hypothetical protein	BACUNI_RS01925	NZ_DS362223.1	+	31503786	-	WP_005824435.1	210	633	0.633	BACUNI_RS01925	42	48	82	17	1	63
BACUNI_RS01930		291.09	167.034	109.748	398.001	276.414	69.114		274.098	179.525	120.097	451.903	284.369	71.292		MULTISPECIES: ATP:cob(I)alamin adenosyltransferase	BACUNI_RS01930	NZ_DS362223.1	+	31503787	-	WP_005824436.1	184	555	0.555	BACUNI_RS01930	152	134	91	23	94	40
BACUNI_RS01935		488.342	377.072	518.588	216.305	176.434	146.867		459.836	405.271	567.49	245.599	181.512	151.496		MULTISPECIES: DUF2795 domain-containing protein	BACUNI_RS01935	NZ_DS362223.1	+	31503788	-	WP_002558131.1	73	222	0.222	BACUNI_RS01935	102	121	172	5	24	34
BACUNI_RS01940		67.6288	34.3637	38.7426	157.7	127.292	100.777		63.681	36.9336	42.396	179.058	130.956	103.953		ATP-dependent DNA helicase RecQ	BACUNI_RS01940	NZ_DS362223.1	+	31503789	-	WP_005824438.1	811	2436	2.436	BACUNI_RS01940	155	121	141	40	190	256
BACUNI_RS01945		103.334	73.0253	85.5269	400.164	108.801	242.403		97.3019	78.4864	93.5919	454.359	111.933	250.042		MULTISPECIES: DUF488 domain-containing protein	BACUNI_RS01945	NZ_DS362223.1	-	31503790	-	WP_005824440.1	119	360	0.36	BACUNI_RS01945	35	38	46	15	24	91
BACUNI_RS01950		145.797	110.084	122.116	92.2188	308.942	139.437		137.287	118.316	133.631	104.708	317.834	143.831		MULTISPECIES: iron-sulfur cluster repair di-iron protein	BACUNI_RS01950	NZ_DS362223.1	-	31503791	ric	WP_005824443.1	242	729	0.729	BACUNI_RS01950	100	116	133	7	138	106
BACUNI_RS01955		61.8936	36.119	47.042	77.14	68.8201	94.3552		58.2806	38.8201	51.478	87.5872	70.8008	97.3286		MULTISPECIES: hypothetical protein	BACUNI_RS01955	NZ_DS362223.1	-	31503792	-	WP_005824447.1	165	498	0.498	BACUNI_RS01955	29	26	35	4	21	49
BACUNI_RS01960		276.61	307.064	273.225	256.79	180.366	150.425		260.463	330.027	298.989	291.567	185.557	155.165		porin family protein	BACUNI_RS01960	NZ_DS362223.1	+	31503793	-	WP_005824451.1	186	561	0.561	BACUNI_RS01960	146	249	229	15	62	88
BACUNI_RS01965		0	0	3.73933	0	3.03914	0		0	0	4.09195	0	3.12661	0		hypothetical protein	BACUNI_RS01965	NZ_DS362223.1	-	31503794	-	WP_050758066.1	178	537	0.537	BACUNI_RS01965	0	0	3	0	1	0
BACUNI_RS01970		94.3448	141.069	184.682	113.268	68.3807	29.4651		88.8374	151.619	202.097	128.608	70.3487	30.3937		hypothetical protein	BACUNI_RS01970	NZ_DS362223.1	-	31503795	-	WP_034525380.1	1073	3222	3.222	BACUNI_RS01970	286	657	889	38	135	99
BACUNI_RS19350		0	0	0	0	0	0		0	0	0	0	0	0		MULTISPECIES: hypothetical protein	BACUNI_RS19350	NZ_DS362223.1	-	31507212	-	WP_005824458.1	84	255	0.255	BACUNI_RS19350	0	0	0	0	0	0
BACUNI_RS01975		0	0	0	0	0	0		0	0	0	0	0	0		integrase	BACUNI_RS01975	NZ_DS362223.1	-	31503796	-	WP_005824461.1	317	954	0.954	BACUNI_RS01975	0	0	0	0	0	0
BACUNI_RS01980		99.8534	56.8703	55.6272	86.7564	135.633	95.2893		94.0246	61.1233	60.8728	98.5059	139.537	98.2922		ATP-binding protein	BACUNI_RS01980	NZ_DS362223.1	+	31503797	-	WP_005824463.1	368	1107	1.107	BACUNI_RS01980	104	91	92	10	92	110
BACUNI_RS01985		88.0078	27.1733	44.0543	10.1953	74.4977	60.062		82.8704	29.2055	48.2085	11.576	76.6418	61.9548		MULTISPECIES: type II toxin-antitoxin system HipA family toxin	BACUNI_RS01985	NZ_DS362223.1	-	31503798	-	WP_005824466.1	313	942	0.942	BACUNI_RS01985	78	37	62	1	43	59
BACUNI_RS01990		80.5199	29.3499	26.368	320.131	351.131	40.683		75.8196	31.5448	28.8544	363.487	361.237	41.9651		MULTISPECIES: phosphatidylinositol kinase	BACUNI_RS01990	NZ_DS362223.1	-	31503799	-	WP_005824469.1	109	330	0.33	BACUNI_RS01990	25	14	13	11	71	14
BACUNI_RS01995		47.2384	107.616	83.2958	0	29.0137	34.0962		44.4808	115.664	91.1504	0	29.8487	35.1707		MULTISPECIES: transcriptional regulator	BACUNI_RS01995	NZ_DS362223.1	-	31503800	-	WP_005824474.1	74	225	0.225	BACUNI_RS01995	10	35	28	0	4	8
BACUNI_RS02000		26.84	8.73508	20.2831	24.2524	12.3638	0		25.2732	9.38832	22.1957	27.5369	12.7196	0		MULTISPECIES: hypothetical protein	BACUNI_RS02000	NZ_DS362223.1	-	31503801	-	WP_005824477.1	131	396	0.396	BACUNI_RS02000	10	5	12	1	3	0
BACUNI_RS02005		430.982	415.268	396.646	122.656	321.506	316.897		405.824	446.323	434.049	139.267	330.759	326.883		hypothetical protein	BACUNI_RS02005	NZ_DS362223.1	-	31503802	-	WP_034525381.1	1043	3132	3.132	BACUNI_RS02005	1270	1880	1856	40	617	1035
BACUNI_RS02010		0	0	0	50.6537	0	0		0	0	0	57.5138	0	0		MULTISPECIES: integrase	BACUNI_RS02010	NZ_DS362223.1	-	31503803	-	WP_005824483.1	315	948	0.948	BACUNI_RS02010	0	0	0	5	0	0
BACUNI_RS02035		0	0	0	0	0	0		0	0	0	0	0	0		hypothetical protein	BACUNI_RS02035	NZ_DS362224.1	-	31503806	-	WP_005824500.1	131	396	0.396	BACUNI_RS02035	0	0	0	0	0	0
BACUNI_RS02045		0	0	0	0	0	0		0	0	0	0	0	0		RagB/SusD family nutrient uptake outer membrane protein, partial	BACUNI_RS02045	NZ_DS362224.1	-	31503807	-	WP_080545830.1	463	1393	1.393	BACUNI_RS02045	0	0	0	0	0	0
BACUNI_RS02055		0	0	0	0	0	0		0	0	0	0	0	0		ATP-binding protein	BACUNI_RS02055	NZ_DS362224.1	+	31503809	-	WP_034525394.1	176	531	0.531	BACUNI_RS02055	0	0	0	0	0	0
BACUNI_RS02080		0	0	0	0	0	0		0	0	0	0	0	0		hypothetical protein, partial	BACUNI_RS02080	NZ_DS362225.1	+	31503814	-	WP_034525404.1	239	720	0.72	BACUNI_RS02080	0	0	0	0	0	0
BACUNI_RS02085		106.399	61.1511	94.0927	286.379	26.0706	129.699		100.188	65.7242	102.965	325.164	26.8209	133.786		hypothetical protein	BACUNI_RS02085	NZ_DS362225.1	+	31503815	-	WP_005824515.1	312	939	0.939	BACUNI_RS02085	94	83	132	28	15	127
BACUNI_RS02090		667.212	733.96	1040.25	536.26	147.738	385.368		628.264	788.848	1138.35	608.887	151.99	397.512		DUF2961 domain-containing protein	BACUNI_RS02090	NZ_DS362225.1	+	31503816	-	WP_005824517.1	393	1182	1.182	BACUNI_RS02090	742	1254	1837	66	107	475
BACUNI_RS02095		28.3958	75.6508	62.1724	80.5549	8.11193	53.6229		26.7383	81.3083	68.0351	91.4646	8.3454	55.3128		MULTISPECIES: TonB-dependent receptor	BACUNI_RS02095	NZ_DS362225.1	+	31503817	-	WP_005824519.1	1072	3219	3.219	BACUNI_RS02095	86	352	299	27	16	180
BACUNI_RS02100		197.967	347.677	345.883	65.4442	89.8954	144.851		186.41	373.678	378.499	74.3074	92.4827	149.416		MULTISPECIES: RagB/SusD family nutrient uptake outer membrane protein	BACUNI_RS02100	NZ_DS362225.1	+	31503818	-	WP_008662233.1	586	1761	1.761	BACUNI_RS02100	328	885	910	12	97	266
BACUNI_RS02105		134.123	212.487	122.712	22.8665	0	45.6646		126.294	228.378	134.284	25.9634	0	47.1037		MULTISPECIES: lipase chaperone	BACUNI_RS02105	NZ_DS362225.1	+	31503819	-	WP_005824523.1	139	420	0.42	BACUNI_RS02105	53	129	77	1	0	20
BACUNI_RS02115		14.1918	11.8767	12.7676	9.15969	9.33916	25.1515		13.3633	12.7649	13.9715	10.4002	9.60795	25.9441		MULTISPECIES: hypothetical protein	BACUNI_RS02115	NZ_DS362225.1	+	31503821	-	WP_005824527.1	698	2097	2.097	BACUNI_RS02115	28	36	40	2	12	55
BACUNI_RS02120		23.3516	22.7994	29.6413	115.392	48.7421	35.2243		21.9885	24.5044	32.4364	131.02	50.1449	36.3343		MULTISPECIES: hypothetical protein	BACUNI_RS02120	NZ_DS362225.1	+	31503822	-	WP_008662228.1	970	2913	2.913	BACUNI_RS02120	64	96	129	35	87	107
BACUNI_RS02145		159.429	86.4773	80.8787	120.049	0	35.9609		150.123	92.9444	88.5054	136.308	0	37.0941		MULTISPECIES: DUF4160 domain-containing protein	BACUNI_RS02145	NZ_DS362227.1	+	31503826	-	WP_005824559.1	79	240	0.24	BACUNI_RS02145	36	30	29	3	0	9
BACUNI_RS02150		472.384	123.658	192.395	139.187	733.226	590.662		444.808	132.906	210.538	158.038	754.329	609.276		MULTISPECIES: DUF2442 domain-containing protein	BACUNI_RS02150	NZ_DS362227.1	+	31503827	-	WP_005837049.1	137	414	0.414	BACUNI_RS02150	184	74	119	6	186	255
BACUNI_RS02165		80.5363	207.569	116.447	133.796	72.0905	61.5844		75.8351	223.092	127.427	151.916	74.1654	63.5251		SusC/RagA family TonB-linked outer membrane protein	BACUNI_RS02165	NZ_DS362228.1	+	31503830	-	WP_074668631.1	980	2943	2.943	BACUNI_RS02165	223	883	512	41	130	189
BACUNI_RS02170		0	0	0	0	0	12.5942		0	0	0	0	0	12.9911		RagB/SusD family nutrient uptake outer membrane protein	BACUNI_RS02170	NZ_DS362228.1	+	31503831	-	WP_005824578.1	532	1599	1.599	BACUNI_RS02170	0	0	0	0	0	21
BACUNI_RS02175		0	1.88442	1.1395	0	0	11.4278		0	2.02535	1.24695	0	0	11.7879		TonB-dependent receptor	BACUNI_RS02175	NZ_DS362228.1	+	31503832	-	WP_074668627.1	978	2937	2.937	BACUNI_RS02175	0	8	5	0	0	35
BACUNI_RS02180		0	8.52343	1.37442	32.8677	1.11706	15.7529		0	9.16084	1.50402	37.319	1.14921	16.2493		MULTISPECIES: RagB/SusD family nutrient uptake outer membrane protein	BACUNI_RS02180	NZ_DS362228.1	+	31503833	-	WP_005824584.1	486	1461	1.461	BACUNI_RS02180	0	18	3	5	1	24
BACUNI_RS02185		0	5.21144	0	0	0	0		0	5.60117	0	0	0	0		ATP-binding protein	BACUNI_RS02185	NZ_DS362228.1	-	31503834	-	WP_034525394.1	176	531	0.531	BACUNI_RS02185	0	4	0	0	0	0
BACUNI_RS02190		0	0	0	0	0	0		0	0	0	0	0	0		MULTISPECIES: hypothetical protein	BACUNI_RS02190	NZ_DS362228.1	+	31503835	-	WP_005824335.1	194	585	0.585	BACUNI_RS02190	0	0	0	0	0	0
BACUNI_RS02195		0	0	0	0	0	0		0	0	0	0	0	0		MULTISPECIES: hypothetical protein	BACUNI_RS02195	NZ_DS362228.1	+	31503836	-	WP_005824336.1	63	192	0.192	BACUNI_RS02195	0	0	0	0	0	0
BACUNI_RS02200		0	0	0	0	142.279	22.1298		0	0	0	0	146.373	22.8272		DUF3408 domain-containing protein	BACUNI_RS02200	NZ_DS362229.1	+	31503837	-	WP_034525416.1	129	390	0.39	BACUNI_RS02200	0	0	0	0	34	9
BACUNI_RS02205		0	3.73451	7.22635	64.8039	15.4172	0		0	4.01379	7.90778	73.5803	15.8609	0		hypothetical protein	BACUNI_RS02205	NZ_DS362229.1	+	31503838	-	WP_005824604.1	246	741	0.741	BACUNI_RS02205	0	4	8	5	7	0
BACUNI_RS02210		0	4.56646	8.83618	63.3923	53.862	53.8028		0	4.90795	9.66942	71.9776	55.4122	55.4984		MULTISPECIES: DUF4134 domain-containing protein	BACUNI_RS02210	NZ_DS362229.1	+	31503839	-	WP_005805478.1	100	303	0.303	BACUNI_RS02210	0	2	4	2	10	17
BACUNI_RS02215		0	0	0	0	0	24.1247		0	0	0	0	0	24.885		MULTISPECIES: DUF4133 domain-containing protein	BACUNI_RS02215	NZ_DS362229.1	+	31503840	-	WP_005805476.1	105	318	0.318	BACUNI_RS02215	0	0	0	0	0	8
BACUNI_RS02220		0	0	4.80964	65.1764	28.0147	16.8439		0	0	5.26317	74.0033	28.821	17.3748		conjugal transfer protein TraG	BACUNI_RS02220	NZ_DS362229.1	+	31503841	-	WP_005824609.1	834	2505	2.505	BACUNI_RS02220	0	0	18	17	43	44
BACUNI_RS02225		0	0	0	0	158.669	122.533		0	0	0	0	163.235	126.395		DUF3876 domain-containing protein	BACUNI_RS02225	NZ_DS362229.1	+	31503842	-	WP_005824611.1	119	360	0.36	BACUNI_RS02225	0	0	0	0	35	46
BACUNI_RS02230		0	0	7.35539	0	65.759	59.7152		0	0	8.04899	0	67.6516	61.5971		MULTISPECIES: DUF3876 domain-containing protein	BACUNI_RS02230	NZ_DS362229.1	+	31503843	-	WP_005805471.1	90	273	0.273	BACUNI_RS02230	0	0	3	0	11	17
BACUNI_RS02235		0	1.09812	3.18734	91.466	191.697	13.6994		0	1.18025	3.4879	103.853	197.215	14.1311		MULTISPECIES: DUF4141 domain-containing protein	BACUNI_RS02235	NZ_DS362229.1	+	31503844	-	WP_005805469.1	209	630	0.63	BACUNI_RS02235	0	1	3	6	74	9
BACUNI_RS02240		4.24297	0	4.00803	105.432	6.51505	0		3.99529	0	4.38598	119.711	6.70256	0		conjugative transposon protein TraJ	BACUNI_RS02240	NZ_DS362229.1	+	31503845	traJ	WP_005824613.1	333	1002	1.002	BACUNI_RS02240	4	0	6	11	4	0
BACUNI_RS02245		0	0	0	30.7818	0	64.5452		0	0	0	34.9507	0	66.5792		conjugative transposon protein TraK	BACUNI_RS02245	NZ_DS362229.1	+	31503846	traK	WP_005824615.1	207	624	0.624	BACUNI_RS02245	0	0	0	2	0	42
BACUNI_RS02250		0	0	2.3241	0	0	0		0	0	2.54326	0	0	0		DUF3989 domain-containing protein	BACUNI_RS02250	NZ_DS362229.1	+	31503847	-	WP_034525418.1	95	288	0.288	BACUNI_RS02250	0	0	1	0	0	0
BACUNI_RS02255		0	0	2.34856	40.4376	49.2469	0		0	0	2.57003	45.9141	50.6643	0		conjugative transposon protein TraM	BACUNI_RS02255	NZ_DS362229.1	+	31503848	traM	WP_005824619.1	474	1425	1.425	BACUNI_RS02255	0	0	5	6	43	0
BACUNI_RS02260		0	3.44188	4.66208	66.8931	0	43.8925		0	3.69928	5.1017	75.9525	0	45.2758		conjugative transposon protein TraN	BACUNI_RS02260	NZ_DS362229.1	+	31503849	traN	WP_005824621.1	334	1005	1.005	BACUNI_RS02260	0	5	7	7	0	46
BACUNI_RS02265		0	0	6.86503	98.5019	0	16.3924		0	0	7.51239	111.842	0	16.909		conjugal transfer protein TraO	BACUNI_RS02265	NZ_DS362229.1	+	31503850	-	WP_005824623.1	194	585	0.585	BACUNI_RS02265	0	0	6	6	0	10
BACUNI_RS02270		0	0	3.01505	0	0	38.8766		0	0	3.29936	0	0	40.1018		DUF3872 domain-containing protein	BACUNI_RS02270	NZ_DS362229.1	+	31503851	-	WP_005824625.1	147	444	0.444	BACUNI_RS02270	0	0	2	0	0	18
BACUNI_RS02275		0	0	4.72198	67.7526	83.4719	49.0472		0	0	5.16725	76.9284	85.8743	50.5928		hypothetical protein	BACUNI_RS02275	NZ_DS362229.1	+	31503852	-	WP_005824627.1	188	567	0.567	BACUNI_RS02275	0	0	4	4	29	29
BACUNI_RS02280		0	0	0	0	0	27.4449		0	0	0	0	0	28.3098		hypothetical protein	BACUNI_RS02280	NZ_DS362229.1	-	31503853	-	WP_005824631.1	197	594	0.594	BACUNI_RS02280	0	0	0	0	0	17
BACUNI_RS02285		0	0	0	0	0	0		0	0	0	0	0	0		hypothetical protein	BACUNI_RS02285	NZ_DS362229.1	-	31503854	-	WP_005824632.1	76	231	0.231	BACUNI_RS02285	0	0	0	0	0	0
BACUNI_RS02290		584.392	399.4	292.118	363.035	431.84	151.588		550.279	429.269	319.664	412.202	444.269	156.365		MULTISPECIES: hypothetical protein	BACUNI_RS02290	NZ_DS362229.1	+	31503855	-	WP_005824637.1	96	291	0.291	BACUNI_RS02290	160	168	127	11	77	46
BACUNI_RS02295		20.3907	1.65904	5.61797	0	0	0		19.2004	1.78311	6.14773	0	0	0		hypothetical protein	BACUNI_RS02295	NZ_DS362229.1	-	31503856	-	WP_005824643.1	277	834	0.834	BACUNI_RS02295	16	2	7	0	0	0
BACUNI_RS02300		224.306	146.001	134.013	124.726	31.7926	55.0051		211.212	156.919	146.65	141.618	32.7076	56.7385		ribonucleotide-diphosphate reductase subunit beta	BACUNI_RS02300	NZ_DS362229.1	-	31503857	-	WP_085931070.1	307	924	0.924	BACUNI_RS02300	195	195	185	12	18	53
BACUNI_RS02305		54.1273	70.463	40.2844	0	0	0		50.9676	75.7325	44.0831	0	0	0		MULTISPECIES: hypothetical protein	BACUNI_RS02305	NZ_DS362229.1	-	31503858	-	WP_005824647.1	143	432	0.432	BACUNI_RS02305	22	44	26	0	0	0
BACUNI_RS02310		0	4.65871	5.63418	0	30.2226	32.2881		0	5.0071	6.16547	0	31.0924	33.3056		hypothetical protein	BACUNI_RS02310	NZ_DS362229.1	-	31503859	-	WP_005824649.1	197	594	0.594	BACUNI_RS02310	0	4	5	0	11	20
BACUNI_RS02315		7.83437	3.3996	1.09638	23.5969	1.33662	0		7.37704	3.65383	1.19977	26.7926	1.37509	0		site-specific integrase	BACUNI_RS02315	NZ_DS362229.1	-	31503860	-	WP_005824651.1	406	1221	1.221	BACUNI_RS02315	9	6	2	3	1	0
BACUNI_RS02320		229.808	0	0	0	0	0		216.393	0	0	0	0	0		tRNA-Asp	BACUNI_RS02320	NZ_DS362229.1	-	31503861		tRNA-Asp		74	0.074	BACUNI_RS02320	16	0	0	0	0	0
BACUNI_RS02330		127.732	94.5179	73.2422	151.865	194.067	151.638		120.276	101.586	80.1488	172.432	199.652	156.416		MULTISPECIES: SusD/RagB family nutrient-binding outer membrane lipoprotein	BACUNI_RS02330	NZ_DS362229.1	-	31503863	-	WP_005824658.1	526	1581	1.581	BACUNI_RS02330	190	216	173	25	188	250
BACUNI_RS02335		133.713	96.6053	89.59	126.693	148.079	133.908		125.907	103.83	98.0382	143.851	152.341	138.128		MULTISPECIES: SusC/RagA family TonB-linked outer membrane protein	BACUNI_RS02335	NZ_DS362229.1	-	31503864	-	WP_005824660.1	1035	3108	3.108	BACUNI_RS02335	391	434	416	41	282	434
BACUNI_RS02340		2665.01	3009.24	2703.74	1529.69	2023.27	2195.05		2509.44	3234.28	2958.7	1736.86	2081.51	2264.22		MULTISPECIES: YqgE/AlgH family protein	BACUNI_RS02340	NZ_DS362229.1	+	31503865	-	WP_005824662.1	202	609	0.609	BACUNI_RS02340	1527	2649	2460	97	755	1394
BACUNI_RS02345		346.371	226.741	174.502	160.96	410.284	155.362		326.151	243.698	190.957	182.759	422.092	160.258		MULTISPECIES: N-acetyltransferase	BACUNI_RS02345	NZ_DS362229.1	-	31503866	-	WP_005824666.1	178	537	0.537	BACUNI_RS02345	175	176	140	9	135	87
BACUNI_RS02350		27.9701	27.3086	13.2107	21.0613	329.267	107.252		26.3373	29.3509	14.4564	23.9136	338.744	110.632		MULTISPECIES: hypothetical protein	BACUNI_RS02350	NZ_DS362229.1	-	31503867	-	WP_005824667.1	151	456	0.456	BACUNI_RS02350	12	18	9	1	92	51
BACUNI_RS02355		175.424	58.2113	82.3138	170.944	134.681	204.826		165.184	62.5645	90.0758	194.095	138.557	211.28		MULTISPECIES: recombination protein RecR	BACUNI_RS02355	NZ_DS362229.1	-	31503868	-	WP_005824669.1	205	618	0.618	BACUNI_RS02355	102	52	76	11	51	132
BACUNI_RS02365		2.22822	51.7293	159.968	46.9794	2.28095	47.5793		2.09815	55.5978	175.053	53.3419	2.3466	49.0787		L-fucose:H+ symporter permease	BACUNI_RS02365	NZ_DS362230.1	-	31503870	fucP	WP_005824680.1	476	1431	1.431	BACUNI_RS02365	3	107	342	7	2	71
BACUNI_RS02370		10.4202	22.6084	95.1514	23.5391	80.0009	54.0588		9.81195	24.2992	104.124	26.727	82.3034	55.7624		hypothetical protein	BACUNI_RS02370	NZ_DS362230.1	-	31503871	-	WP_005824682.1	407	1224	1.224	BACUNI_RS02370	12	40	174	3	60	69
BACUNI_RS02375		11.2944	46.8177	162.843	118.169	83.0614	27.8891		10.6351	50.3189	178.199	134.173	85.452	28.768		MULTISPECIES: L-fucose isomerase	BACUNI_RS02375	NZ_DS362230.1	-	31503872	-	WP_005824683.1	595	1788	1.788	BACUNI_RS02375	19	121	435	22	91	52
BACUNI_RS02380		145.945	57.1353	31.3025	9.55615	35.7258	45.8009		137.426	61.408	34.2543	10.8504	36.754	47.2443		MULTISPECIES: LacI family transcriptional regulator	BACUNI_RS02380	NZ_DS362230.1	-	31503873	-	WP_005824684.1	334	1005	1.005	BACUNI_RS02380	138	83	47	1	22	48
BACUNI_RS02385		32.9338	1.29919	7.54187	0	0	0		31.0113	1.39635	8.25305	0	0	0		MULTISPECIES: hypothetical protein	BACUNI_RS02385	NZ_DS362230.1	+	31503874	-	WP_005824685.1	354	1065	1.065	BACUNI_RS02385	33	2	12	0	0	0
BACUNI_RS02390		14.7148	6.63085	6.41541	10.2278	1.73804	14.2975		13.8559	7.12673	7.02037	11.613	1.78806	14.7481		hypothetical protein	BACUNI_RS02390	NZ_DS362230.1	+	31503875	-	WP_005824686.1	312	939	0.939	BACUNI_RS02390	13	9	9	1	1	14
BACUNI_RS02395		39.767	109.42	42.1184	0	0	44.8492		37.4456	117.603	46.0901	0	0	46.2625		MULTISPECIES: DUF2961 domain-containing protein	BACUNI_RS02395	NZ_DS362230.1	+	31503876	-	WP_005824687.1	391	1176	1.176	BACUNI_RS02395	44	186	74	0	0	55
BACUNI_RS02400		22.1653	37.6975	36.6978	48.4558	56.5415	33.8683		20.8714	40.5166	40.1583	55.0182	58.1688	34.9356		TonB-dependent receptor	BACUNI_RS02400	NZ_DS362230.1	+	31503877	-	WP_005824688.1	990	2973	2.973	BACUNI_RS02400	62	162	163	15	103	105
BACUNI_RS02405		11.4722	15.3737	9.34952	30.4887	0	0		10.8025	16.5234	10.2312	34.6178	0	0		MULTISPECIES: RagB/SusD family nutrient uptake outer membrane protein	BACUNI_RS02405	NZ_DS362230.1	+	31503878	-	WP_005824689.1	524	1575	1.575	BACUNI_RS02405	17	35	22	5	0	0
BACUNI_RS02415		44.286	183.437	180.857	606.309	140.123	13.3188		41.7008	197.155	197.912	688.422	144.156	13.7386		MULTISPECIES: SGNH/GDSL hydrolase family protein	BACUNI_RS02415	NZ_DS362231.1	+	31503880	-	WP_005824695.1	263	792	0.792	BACUNI_RS02415	33	210	214	50	68	11
BACUNI_RS02420		8.75767	23.3197	40.1103	71.9396	57.4568	26.5778		8.24645	25.0637	43.8926	81.6824	59.1105	27.4154		MULTISPECIES: aspartate kinase	BACUNI_RS02420	NZ_DS362231.1	-	31503881	-	WP_008662927.1	444	1335	1.335	BACUNI_RS02420	11	45	80	10	47	37
BACUNI_RS02425		6.28448	8.18115	14.3466	42.5895	0	77.2552		5.91763	8.79296	15.6994	48.3575	0	79.6898		MULTISPECIES: sigma-54-dependent Fis family transcriptional regulator	BACUNI_RS02425	NZ_DS362231.1	+	31503882	-	WP_008662930.1	450	1353	1.353	BACUNI_RS02425	8	16	29	6	0	109
BACUNI_RS19365		0	0	0	0	0	0		0	0	0	0	0	0		MULTISPECIES: K(+)-transporting ATPase subunit F	BACUNI_RS19365	NZ_DS362231.1	+	31507215	kdpF	WP_055305132.1	26	81	0.081	BACUNI_RS19365	0	0	0	0	0	0
BACUNI_RS02430		1.86795	0	0.784231	56.2621	38.243	47.1894		1.75891	0	0.858182	63.8817	39.3436	48.6765		MULTISPECIES: potassium-transporting ATPase subunit KdpA	BACUNI_RS02430	NZ_DS362231.1	+	31503883	-	WP_009037805.1	568	1707	1.707	BACUNI_RS02430	3	0	2	10	40	84
BACUNI_RS02435		0	1.68819	4.57334	112.491	65.3126	21.9966		0	1.81443	5.00459	127.726	67.1924	22.6898		K(+)-transporting ATPase subunit B	BACUNI_RS02435	NZ_DS362231.1	+	31503884	kdpB	WP_005824707.1	682	2049	2.049	BACUNI_RS02435	0	5	14	24	82	47
BACUNI_RS02440		0	0	1.16813	184.369	0	45.1864		0	0	1.27829	209.338	0	46.6104		K(+)-transporting ATPase subunit C	BACUNI_RS02440	NZ_DS362231.1	+	31503885	-	WP_005824709.1	190	573	0.573	BACUNI_RS02440	0	0	1	11	0	27
BACUNI_RS02445		0	0	2.65611	25.4072	0	13.9531		0	0	2.90658	28.8482	0	14.3928		MULTISPECIES: hypothetical protein	BACUNI_RS02445	NZ_DS362231.1	+	31503886	-	WP_005824711.1	251	756	0.756	BACUNI_RS02445	0	0	3	2	0	11
BACUNI_RS02450		0	0	5.36904	51.3579	157.093	27.3499		0	0	5.87533	58.3134	161.614	28.2118		MULTISPECIES: hypothetical protein	BACUNI_RS02450	NZ_DS362231.1	+	31503887	-	WP_005834862.1	373	1122	1.122	BACUNI_RS02450	0	0	9	6	108	32
BACUNI_RS02455		17.7144	12.9716	20.9169	213.421	12.4668	29.3015		16.6803	13.9417	22.8893	242.325	12.8256	30.2248		MULTISPECIES: HAMP domain-containing protein	BACUNI_RS02455	NZ_DS362231.1	+	31503888	-	WP_005824715.1	479	1440	1.44	BACUNI_RS02455	24	27	45	32	11	44
BACUNI_RS02460		169.175	189.911	198.409	55.386	336.945	185.819		159.3	204.113	217.119	62.887	346.643	191.674		AraC family transcriptional regulator	BACUNI_RS02460	NZ_DS362231.1	-	31503889	-	WP_034525423.1	288	867	0.867	BACUNI_RS02460	138	238	257	5	179	168
BACUNI_RS02465		56.3492	39.2073	300.612	158.017	172.053	100.512		53.0599	42.1393	328.959	179.418	177.005	103.68		hypothetical protein	BACUNI_RS02465	NZ_DS362231.1	-	31503890	-	WP_005824720.1	546	1641	1.641	BACUNI_RS02465	87	93	737	27	173	172
BACUNI_RS02470		107.742	105.51	551.366	254.351	265.296	262.728		101.453	113.401	603.358	288.798	272.932	271.007		MULTISPECIES: HlyD family secretion protein	BACUNI_RS02470	NZ_DS362231.1	-	31503891	-	WP_005824722.1	364	1095	1.095	BACUNI_RS02470	111	167	902	29	178	300
BACUNI_RS02475		202.223	54.4127	203.058	129.491	67.2367	67.522		190.418	58.4819	222.206	147.028	69.1719	69.6499		MULTISPECIES: TolC family protein	BACUNI_RS02475	NZ_DS362231.1	-	31503892	-	WP_005824723.1	444	1335	1.335	BACUNI_RS02475	254	105	405	18	55	94
BACUNI_RS02480		96.6239	53.9079	0	0	0	249.08		90.9836	57.9394	0	0	0	256.929		tRNA-Met	BACUNI_RS02480	NZ_DS362231.1	-	31503893		tRNA-Met		77	0.077	BACUNI_RS02480	7	6	0	0	0	20
BACUNI_RS02485		299.359	253.846	178.145	248.164	253.026	210.624		281.884	272.829	194.944	281.773	260.309	217.261		MULTISPECIES: hypothetical protein	BACUNI_RS02485	NZ_DS362231.1	+	31503894	-	WP_005824726.1	128	387	0.387	BACUNI_RS02485	109	142	103	10	60	85
BACUNI_RS02490		73.2046	24.0063	16.8919	95.9383	12.0128	7.05857		68.9313	25.8016	18.4847	108.931	12.3585	7.28101		MULTISPECIES: YjgP/YjgQ family permease	BACUNI_RS02490	NZ_DS362231.1	+	31503895	-	WP_005824727.1	633	1902	1.902	BACUNI_RS02490	131	66	48	19	14	14
BACUNI_RS02495		150.463	126.406	86.491	142.281	75.2206	167.324		141.68	135.859	94.6469	161.55	77.3855	172.597		MULTISPECIES: bifunctional 3,4-dihydroxy-2-butanone-4-phosphate synthase/GTP cyclohydrolase II	BACUNI_RS02495	NZ_DS362231.1	+	31503896	-	WP_005824728.1	404	1215	1.215	BACUNI_RS02495	172	222	157	18	56	212
BACUNI_RS02500		226.103	108.35	103.709	64.348	131.218	92.3618		212.905	116.453	113.488	73.0627	134.994	95.2725		MULTISPECIES: pyridoxal phosphate-dependent aminotransferase	BACUNI_RS02500	NZ_DS362231.1	+	31503897	-	WP_005834870.1	397	1194	1.194	BACUNI_RS02500	254	187	185	8	96	115
BACUNI_RS19370		118.096	105.189	15.6571	0	114.528	140.198		111.202	113.055	17.1335	0	117.824	144.616		MULTISPECIES: 4Fe-4S dicluster domain-containing protein	BACUNI_RS19370	NZ_DS362231.1	-	31507216	-	WP_005834872.1	56	171	0.171	BACUNI_RS19370	19	26	4	0	12	25
BACUNI_RS02510		212.356	127.644	202.303	132.164	246.217	145.652		199.96	137.19	221.38	150.063	253.303	150.242		histidine kinase	BACUNI_RS02510	NZ_DS362231.1	-	31503898	-	WP_005824732.1	653	1962	1.962	BACUNI_RS02510	392	362	593	27	296	298
BACUNI_RS02515		528.025	521.451	889.237	174.43	1018.27	391.369		497.202	560.447	973.09	198.054	1047.57	403.702		MULTISPECIES: sensor histidine kinase	BACUNI_RS02515	NZ_DS362231.1	-	31503899	-	WP_005824733.1	623	1872	1.872	BACUNI_RS02515	930	1411	2487	34	1168	764
BACUNI_RS02520		432.172	540.495	457.291	386.274	472.072	467.062		406.945	580.915	500.412	438.588	485.658	481.781		MULTISPECIES: DNA polymerase III subunit gamma/tau	BACUNI_RS02520	NZ_DS362231.1	-	31503900	-	WP_005824735.1	604	1815	1.815	BACUNI_RS02520	738	1418	1240	73	525	884
BACUNI_RS02525		99.7509	53.7335	80.1476	62.1614	36.9713	105.516		93.928	57.7518	87.7054	70.58	38.0354	108.841		MULTISPECIES: septum formation initiator	BACUNI_RS02525	NZ_DS362231.1	+	31503901	-	WP_005824736.1	102	309	0.309	BACUNI_RS02525	29	24	37	2	7	34
BACUNI_RS02530		129.392	34.0896	62.0838	250.537	0	55.5917		121.839	36.6389	67.9382	284.468	0	57.3436		MULTISPECIES: hypothetical protein	BACUNI_RS02530	NZ_DS362231.1	+	31503902	-	WP_005824737.1	114	345	0.345	BACUNI_RS02530	42	17	32	9	0	20
BACUNI_RS02535		3.19178	6.75198	9.04515	21.6305	6.1262	38.8766		3.00546	7.25692	9.89808	24.5599	6.30252	40.1018		DUF5125 domain-containing protein	BACUNI_RS02535	NZ_DS362231.1	-	31503903	-	WP_005824739.1	443	1332	1.332	BACUNI_RS02535	4	13	18	3	5	54
BACUNI_RS02540		14.762	23.3351	27.8892	57.1663	7.55564	85.6211		13.9003	25.0802	30.5191	64.9084	7.7731	88.3194		glucosylceramidase	BACUNI_RS02540	NZ_DS362231.1	-	31503904	-	WP_005824741.1	503	1512	1.512	BACUNI_RS02540	21	51	63	9	7	135
BACUNI_RS02545		48.0272	29.4487	57.8605	119.499	91.9146	6.908		45.2237	31.651	63.3166	135.683	94.56	7.1257		MULTISPECIES: RagB/SusD family nutrient uptake outer membrane protein	BACUNI_RS02545	NZ_DS362231.1	-	31503905	-	WP_005824743.1	508	1527	1.527	BACUNI_RS02545	69	65	132	19	86	11
BACUNI_RS02550		55.9027	45.4259	56.2829	102.957	119.736	86.0973		52.6394	48.823	61.5903	116.9	123.182	88.8105		MULTISPECIES: TonB-dependent receptor	BACUNI_RS02550	NZ_DS362231.1	-	31503906	-	WP_005824745.1	994	2985	2.985	BACUNI_RS02550	157	196	251	32	219	268
BACUNI_RS02555		22.2978	16.5295	10.5316	39.1769	48.5041	24.5886		20.9962	17.7656	11.5247	44.4827	49.9001	25.3635		MULTISPECIES: hypothetical protein	BACUNI_RS02555	NZ_DS362231.1	+	31503907	-	WP_005824747.1	571	1716	1.716	BACUNI_RS02555	36	41	27	7	51	44
BACUNI_RS19375		0	0	0	0	0	0		0	0	0	0	0	0		hypothetical protein	BACUNI_RS19375	NZ_DS362231.1	-	31507217	-	WP_005824751.1	102	309	0.309	BACUNI_RS19375	0	0	0	0	0	0
BACUNI_RS02580		8.06866	16.7106	11.5483	46.3958	96.8624	45.6646		7.59766	17.9603	12.6373	52.6793	99.6502	47.1037		MULTISPECIES: metal-independent alpha-mannosidase	BACUNI_RS02580	NZ_DS362232.1	+	31503910	-	WP_005824760.1	482	1449	1.449	BACUNI_RS02580	11	35	25	7	86	69
BACUNI_RS02585		76.5546	56.7824	70.634	88.4785	41.0055	30.5196		72.0858	61.0288	77.2946	100.461	42.1857	31.4813		MULTISPECIES: DUF2961 domain-containing protein	BACUNI_RS02585	NZ_DS362232.1	+	31503911	-	WP_034525426.1	397	1194	1.194	BACUNI_RS02585	86	98	126	11	30	38
BACUNI_RS02590		91.2403	139.395	144.406	46.6663	34.3639	49.703		85.9142	149.819	158.023	52.9864	35.3529	51.2693		MULTISPECIES: TonB-dependent receptor	BACUNI_RS02590	NZ_DS362232.1	+	31503912	-	WP_005824769.1	1028	3087	3.087	BACUNI_RS02590	265	622	666	15	65	160
BACUNI_RS02595		45.3223	109.727	118.344	139.839	65.3487	98.2394		42.6766	117.933	129.504	158.777	67.2294	101.335		MULTISPECIES: RagB/SusD family nutrient uptake outer membrane protein	BACUNI_RS02595	NZ_DS362232.1	+	31503913	-	WP_005824772.1	640	1923	1.923	BACUNI_RS02595	82	305	340	28	77	197
BACUNI_RS02600		12.0917	11.8058	14.4681	21.852	11.1401	9.81867		11.3859	12.6887	15.8324	24.8114	11.4607	10.1281		MULTISPECIES: hypothetical protein	BACUNI_RS02600	NZ_DS362232.1	+	31503914	-	WP_005824774.1	292	879	0.879	BACUNI_RS02600	10	15	19	2	6	9
BACUNI_RS02605		13.6685	22.7759	20.6587	14.8209	76.3959	42.423		12.8706	24.4792	22.6067	16.8281	78.5947	43.7599		MULTISPECIES: DUF2961 domain-containing protein	BACUNI_RS02605	NZ_DS362232.1	+	31503915	-	WP_005824777.1	647	1944	1.944	BACUNI_RS02605	25	64	60	3	91	86
BACUNI_RS02610		5.56473	15.092	14.6017	83.804	0	16.7357		5.23989	16.2207	15.9786	95.1536	0	17.2631		DUF4185 domain-containing protein	BACUNI_RS02610	NZ_DS362232.1	+	31503916	-	WP_005824779.1	381	1146	1.146	BACUNI_RS02610	6	25	25	10	0	20
BACUNI_RS02615		0	7.66721	19.9718	16.375	41.7396	18.8031		0	8.24059	21.8551	18.5927	42.9409	19.3956		hydrolase	BACUNI_RS02615	NZ_DS362232.1	+	31503917	-	WP_005824782.1	390	1173	1.173	BACUNI_RS02615	0	13	35	2	30	23
BACUNI_RS02625		0	1.32723	5.77848	69.093	46.1818	23.4565		0	1.42648	6.32338	78.4504	47.511	24.1957		DUF2961 domain-containing protein	BACUNI_RS02625	NZ_DS362232.1	+	31503919	-	WP_005824790.1	694	2085	2.085	BACUNI_RS02625	0	4	18	15	59	51
BACUNI_RS02630		24.3513	18.3366	14.4332	69.031	13.9301	45.2338		22.9298	19.7079	15.7942	78.3799	14.331	46.6593		sensor histidine kinase	BACUNI_RS02630	NZ_DS362232.1	+	31503920	-	WP_005824793.1	741	2226	2.226	BACUNI_RS02630	51	59	48	16	19	105
BACUNI_RS02635		10.065	0	0	18.1893	0	21.7945		9.47745	0	0	20.6527	0	22.4813		hypothetical protein	BACUNI_RS02635	NZ_DS362232.1	-	31503921	-	WP_005824796.1	175	528	0.528	BACUNI_RS02635	5	0	0	1	0	12
BACUNI_RS02640		232.644	83.137	70.8601	412.186	86.3873	113.868		219.063	89.3543	77.5421	468.009	88.8736	117.456		MULTISPECIES: DNA-binding response regulator	BACUNI_RS02640	NZ_DS362232.1	+	31503922	-	WP_005833949.1	232	699	0.699	BACUNI_RS02640	153	84	74	30	37	83
BACUNI_RS02645		250.085	164.377	201.497	365.548	357.651	262.137		235.487	176.669	220.498	415.054	367.945	270.398		MULTISPECIES: hypothetical protein	BACUNI_RS02645	NZ_DS362232.1	+	31503923	-	WP_005833948.1	288	867	0.867	BACUNI_RS02645	204	206	261	33	190	237
BACUNI_RS02650		89.8194	76.3274	124.127	22.5444	88.1137	164.328		84.5763	82.0354	135.831	25.5977	90.6497	169.507		MULTISPECIES: DUF3836 domain-containing protein	BACUNI_RS02650	NZ_DS362232.1	+	31503924	-	WP_005824804.1	141	426	0.426	BACUNI_RS02650	36	47	79	1	23	73
BACUNI_RS02655		50.3727	44.2633	65.0308	144.135	79.9251	63.6275		47.4322	47.5734	71.163	163.655	82.2254	65.6326		hypothetical protein	BACUNI_RS02655	NZ_DS362232.1	-	31503925	-	WP_005824806.1	421	1266	1.266	BACUNI_RS02655	60	81	123	19	62	84
BACUNI_RS02660		32.7493	3.87573	13.1243	242.116	242.289	53.7231		30.8376	4.16557	14.3619	274.906	249.262	55.4161		MULTISPECIES: cupin domain-containing protein	BACUNI_RS02660	NZ_DS362232.1	+	31503926	-	WP_005824807.1	118	357	0.357	BACUNI_RS02660	11	2	7	9	53	20
BACUNI_RS02665		28.5059	92.7726	42.3147	147.187	3.12647	170.849		26.8419	99.7104	46.3048	167.12	3.21646	176.233		MULTISPECIES: DUF3836 domain-containing protein	BACUNI_RS02665	NZ_DS362232.1	+	31503927	-	WP_005824811.1	173	522	0.522	BACUNI_RS02665	14	70	33	8	1	93
BACUNI_RS02670		26.1467	57.0133	40.3416	70.8777	54.1999	115.594		24.6204	61.277	44.1457	80.4768	55.7598	119.237		MULTISPECIES: SPFH domain-containing protein	BACUNI_RS02670	NZ_DS362232.1	+	31503928	-	WP_005824816.1	270	813	0.813	BACUNI_RS02670	20	67	49	6	27	98
BACUNI_RS02675		151.547	163.699	173.988	198.246	140.992	243.771		142.701	175.941	190.394	225.095	145.05	251.454		DNA mismatch repair protein MutS	BACUNI_RS02675	NZ_DS362232.1	+	31503929	-	WP_005824820.1	871	2616	2.616	BACUNI_RS02675	373	619	680	54	226	665
BACUNI_RS02685		189.946	143.193	121.1	160.538	159.27	113.858		178.858	153.902	132.519	182.28	163.854	117.447		hybrid sensor histidine kinase/response regulator	BACUNI_RS02685	NZ_DS362232.1	-	31503931	-	WP_005824829.1	1355	4068	4.068	BACUNI_RS02685	727	842	736	68	397	483
BACUNI_RS02690		245.276	255.441	232.038	88.6517	316.361	78.6836		230.958	274.543	253.919	100.658	325.466	81.1632		MULTISPECIES: alpha-glucosidase	BACUNI_RS02690	NZ_DS362232.1	-	31503932	-	WP_005824831.1	649	1950	1.95	BACUNI_RS02690	450	720	676	18	378	160
BACUNI_RS02695		29.28	20.3924	24.5241	63.4971	49.9047	51.25		27.5708	21.9175	26.8366	72.0966	51.341	52.8651		MULTISPECIES: alpha-mannosidase	BACUNI_RS02695	NZ_DS362232.1	+	31503933	-	WP_005824833.1	1209	3630	3.63	BACUNI_RS02695	100	107	133	24	111	194
BACUNI_RS02700		21.57	5.96698	9.84824	92.5798	72.8654	34.5438		20.3109	6.41321	10.7769	105.118	74.9625	35.6324		hypothetical protein	BACUNI_RS02700	NZ_DS362232.1	+	31503934	-	WP_085929915.1	656	1971	1.971	BACUNI_RS02700	40	17	29	19	88	71
BACUNI_RS02705		90.7322	52.3082	55.5063	249.858	168.509	99.7939		85.4358	56.22	60.7404	283.697	173.359	102.939		alpha-1,6-mannanase	BACUNI_RS02705	NZ_DS362232.1	+	31503935	-	WP_005824838.1	409	1230	1.23	BACUNI_RS02705	105	93	102	32	127	128
BACUNI_RS02710		9.43799	13.7041	22.86	144.321	22.2953	17.6857		8.88705	14.7289	25.0156	163.867	22.937	18.243		MULTISPECIES: metal-independent alpha-mannosidase	BACUNI_RS02710	NZ_DS362232.1	+	31503936	-	WP_005824841.1	487	1464	1.464	BACUNI_RS02710	13	29	50	22	20	27
BACUNI_RS02715		43.826	204.04	99.0212	154.171	69.3492	37.7304		41.2676	219.298	108.359	175.05	71.3452	38.9195		MULTISPECIES: TonB-dependent receptor	BACUNI_RS02715	NZ_DS362232.1	+	31503937	-	WP_005824843.1	1058	3177	3.177	BACUNI_RS02715	131	937	470	51	135	125
BACUNI_RS02720		102.262	153.737	92.2369	47.6918	30.3914	101.789		96.2923	165.234	100.935	54.1507	31.2661	104.996		MULTISPECIES: RagB/SusD family nutrient uptake outer membrane protein	BACUNI_RS02720	NZ_DS362232.1	+	31503938	-	WP_005824845.1	536	1611	1.611	BACUNI_RS02720	155	358	222	8	30	171
BACUNI_RS02725		26.826	31.3094	27.3795	167.17	49.7134	110.167		25.26	33.6509	29.9613	189.81	51.1442	113.639		MULTISPECIES: SusF/SusE family outer membrane protein	BACUNI_RS02725	NZ_DS362232.1	+	31503939	-	WP_005824847.1	382	1149	1.149	BACUNI_RS02725	29	52	47	20	35	132
BACUNI_RS02730		74.9815	73.8184	45.4491	16.9382	50.371	72.7251		70.6045	79.3388	49.7348	19.2321	51.8207	75.0169		MULTISPECIES: hypothetical protein	BACUNI_RS02730	NZ_DS362232.1	+	31503940	-	WP_005824849.1	377	1134	1.134	BACUNI_RS02730	80	121	77	2	35	86
BACUNI_RS02735		23.718	55.3197	29.2506	80.3676	76.6313	47.7026		22.3335	59.4567	32.0089	91.2519	78.8368	49.2059		glycoside hydrolase family 92 protein	BACUNI_RS02735	NZ_DS362232.1	+	31503941	-	WP_005824851.1	716	2151	2.151	BACUNI_RS02735	48	172	94	18	101	107
BACUNI_RS02740		15.3686	16.8479	14.5177	65.7804	26.7035	99.9825		14.4715	18.1079	15.8867	74.6891	27.4721	103.133		alpha-rhamnosidase	BACUNI_RS02740	NZ_DS362232.1	+	31503942	-	WP_005824853.1	875	2628	2.628	BACUNI_RS02740	38	64	57	18	43	274
BACUNI_RS02745		177.632	161.361	265.524	330.714	110.15	195.93		167.263	173.428	290.562	375.503	113.32	202.105		glycosyl hydrolase family 3	BACUNI_RS02745	NZ_DS362232.1	-	31503943	-	WP_005824855.1	725	2178	2.178	BACUNI_RS02745	364	508	864	75	147	445
BACUNI_RS02750		424.327	373.588	598.598	480.813	427.384	364.379		399.557	401.526	655.044	545.93	439.684	375.862		alpha-xylosidase	BACUNI_RS02750	NZ_DS362232.1	-	31503944	-	WP_005824859.1	778	2337	2.337	BACUNI_RS02750	933	1262	2090	117	612	888
BACUNI_RS02755		199.433	142.029	137.414	169.606	187.34	134.423		187.792	152.65	150.372	192.576	192.732	138.659		prolipoprotein diacylglyceryl transferase	BACUNI_RS02755	NZ_DS362232.1	-	31503945	lgt	WP_005824861.1	301	906	0.906	BACUNI_RS02755	170	186	186	16	104	127
BACUNI_RS02760		0	15.7744	26.1632	177.271	5.31602	109.327		0	16.954	28.6303	201.279	5.46902	112.773		MULTISPECIES: ketopantoate reductase family protein	BACUNI_RS02760	NZ_DS362232.1	-	31503946	-	WP_005824862.1	306	921	0.921	BACUNI_RS02760	0	21	36	17	3	105
BACUNI_RS02765		244.472	210.183	211.587	330.763	582.147	199.34		230.201	225.902	231.54	375.558	598.902	205.622		MULTISPECIES: carboxypeptidase regulatory-like domain-containing protein	BACUNI_RS02765	NZ_DS362232.1	-	31503947	-	WP_005824864.1	270	813	0.813	BACUNI_RS02765	187	247	257	28	290	169
BACUNI_RS02770		146.336	90.2372	98.8248	78.2929	170.002	162.432		137.794	96.9854	108.144	88.8963	174.895	167.551		MULTISPECIES: redox-regulated ATPase YchF	BACUNI_RS02770	NZ_DS362232.1	-	31503948	ychF	WP_005824866.1	367	1104	1.104	BACUNI_RS02770	152	144	163	9	115	187
BACUNI_RS02775		1056.05	1858.15	1061.94	307.818	544.006	740.733		994.404	1997.11	1162.07	349.507	559.663	764.076		MULTISPECIES: DUF59 domain-containing protein	BACUNI_RS02775	NZ_DS362233.1	+	31503949	-	WP_005824875.1	103	312	0.312	BACUNI_RS02775	310	838	495	10	104	241
BACUNI_RS02780		821.114	1266.07	1038.57	326.408	646.407	1001.58		773.182	1360.75	1136.51	370.614	665.012	1033.14		MULTISPECIES: UDP-2,3-diacylglucosamine diphosphatase	BACUNI_RS02780	NZ_DS362233.1	+	31503950	-	WP_005824878.1	254	765	0.765	BACUNI_RS02780	591	1400	1187	26	303	799
BACUNI_RS02785		962.129	1065.48	1116.29	1194.67	1317.39	1091.16		905.965	1145.16	1221.55	1356.47	1355.31	1125.54		serine hydrolase	BACUNI_RS02785	NZ_DS362233.1	+	31503951	-	WP_005824880.1	618	1857	1.857	BACUNI_RS02785	1681	2860	3097	231	1499	2113
BACUNI_RS02790		663.666	454.716	386.521	450.889	850.489	621.296		624.925	488.722	422.969	511.953	874.967	640.875		hypothetical protein	BACUNI_RS02790	NZ_DS362233.1	+	31503952	-	WP_005824882.1	70	213	0.213	BACUNI_RS02790	133	140	123	10	111	138
BACUNI_RS02795		703.265	1028.1	1120.35	1103.66	1263.91	1022.61		662.212	1104.98	1225.99	1253.13	1300.29	1054.84		alkaline phosphatase	BACUNI_RS02795	NZ_DS362233.1	-	31503953	-	WP_005824885.1	466	1401	1.401	BACUNI_RS02795	927	2082	2345	161	1085	1494
BACUNI_RS02800		204.226	124.261	133.085	256.747	167.701	207.494		192.304	133.554	145.635	291.518	172.528	214.032		acetate kinase	BACUNI_RS02800	NZ_DS362233.1	-	31503954	-	WP_005824887.1	398	1197	1.197	BACUNI_RS02800	230	215	238	32	123	259
BACUNI_RS02805		137.547	152.607	114.838	244.806	94.4011	225.637		129.518	164.019	125.667	277.961	97.1181	232.747		MULTISPECIES: phosphate acetyltransferase	BACUNI_RS02805	NZ_DS362233.1	-	31503955	pta	WP_005824889.1	339	1020	1.02	BACUNI_RS02805	132	225	175	26	59	240
BACUNI_RS19385		0	0	0	0	0	0		0	0	0	0	0	0		MULTISPECIES: hypothetical protein	BACUNI_RS19385	NZ_DS362233.1	+	31507219	-	WP_005834726.1	66	201	0.201	BACUNI_RS19385	0	0	0	0	0	0
BACUNI_RS02810		43.894	6.12229	0	141.651	0	0		41.3318	6.58013	0	160.835	0	0		MULTISPECIES: CidA/LrgA family protein	BACUNI_RS02810	NZ_DS362233.1	+	31503956	-	WP_005824896.1	112	339	0.339	BACUNI_RS02810	14	3	0	5	0	0
BACUNI_RS02815		18.3252	10.9339	5.77018	110.39	18.7588	34.4453		17.2555	11.7516	6.31429	125.34	19.2987	35.5308		MULTISPECIES: LrgB family protein	BACUNI_RS02815	NZ_DS362233.1	+	31503957	-	WP_005824898.1	231	696	0.696	BACUNI_RS02815	12	11	6	8	8	25
BACUNI_RS02820		487.872	274.459	308.701	430.34	203.334	297.643		459.392	294.984	337.811	488.622	209.186	307.023		MULTISPECIES: DUF2156 domain-containing protein	BACUNI_RS02820	NZ_DS362233.1	+	31503958	-	WP_005824900.1	304	915	0.915	BACUNI_RS02820	420	363	422	41	114	284
BACUNI_RS02825		59.5705	32.6522	30.275	56.6604	54.5611	70.7195		56.0931	35.094	33.1299	64.334	56.1314	72.9481		GNAT family N-acetyltransferase	BACUNI_RS02825	NZ_DS362233.1	+	31503959	-	WP_005824902.1	338	1017	1.017	BACUNI_RS02825	57	48	46	6	34	75
BACUNI_RS02830		128.832	180.292	181.026	43.6542	155.784	139.485		121.311	193.775	198.097	49.5664	160.267	143.88		TldD/PmbA family protein	BACUNI_RS02830	NZ_DS362233.1	-	31503960	-	WP_005824904.1	439	1320	1.32	BACUNI_RS02830	160	344	357	6	126	192
BACUNI_RS02835		131.218	255.78	213.11	218.413	153.764	193.162		123.558	274.908	233.206	247.993	158.189	199.249		MULTISPECIES: TldD/PmbA family protein	BACUNI_RS02835	NZ_DS362233.1	-	31503961	-	WP_005824906.1	512	1539	1.539	BACUNI_RS02835	190	569	490	35	145	310
BACUNI_RS02840		84.7512	25.3215	12.2494	0	2.13336	0		79.8039	27.2151	13.4045	0	2.19476	0		MULTISPECIES: TIGR00159 family protein	BACUNI_RS02840	NZ_DS362233.1	-	31503962	-	WP_005824908.1	254	765	0.765	BACUNI_RS02840	61	28	14	0	1	0
BACUNI_RS02845		43.6622	50.3436	98.987	0	78.5361	57.4023		41.1135	54.1085	108.321	0	80.7965	59.2113		MULTISPECIES: dihydropteroate synthase	BACUNI_RS02845	NZ_DS362233.1	-	31503963	folP	WP_005824910.1	283	852	0.852	BACUNI_RS02845	35	62	126	0	41	51
BACUNI_RS02850		268.375	92.6685	98.9326	207.013	207.3	164.625		252.709	99.5986	108.262	235.049	213.267	169.812		MULTISPECIES: UDP-N-acetylmuramoyl-tripeptide--D-alanyl-D-alanine ligase	BACUNI_RS02850	NZ_DS362233.1	+	31503964	-	WP_005824911.1	432	1299	1.299	BACUNI_RS02850	328	174	192	28	165	223
BACUNI_RS02855		368.127	108.097	54.0353	100.041	208.252	144.842		346.638	116.18	59.1307	113.59	214.246	149.407		MULTISPECIES: membrane protein	BACUNI_RS02855	NZ_DS362233.1	-	31503965	-	WP_005824913.1	127	384	0.384	BACUNI_RS02855	133	60	31	4	49	58
BACUNI_RS02860		34.9626	88.5002	91.9854	175.51	42.9479	114.262		32.9217	95.1185	100.659	199.28	44.1839	117.862		sodium-dependent transporter	BACUNI_RS02860	NZ_DS362233.1	+	31503966	-	WP_005824915.1	455	1368	1.368	BACUNI_RS02860	45	175	188	25	36	163
BACUNI_RS02865		77.1162	34.1908	35.1914	151.482	58.3477	35.2928		72.6146	36.7477	38.5099	171.997	60.027	36.405		MULTISPECIES: competence protein ComEA	BACUNI_RS02865	NZ_DS362233.1	+	31503967	-	WP_005824917.1	316	951	0.951	BACUNI_RS02865	69	47	50	15	34	35
BACUNI_RS02870		76.8004	37.4921	56.4262	107.399	106.695	63.1055		72.3173	40.2959	61.747	121.944	109.766	65.0942		TonB-dependent receptor	BACUNI_RS02870	NZ_DS362233.1	+	31503968	-	WP_005824919.1	774	2325	2.325	BACUNI_RS02870	168	126	196	26	152	153
BACUNI_RS02875		236.729	299.788	252.524	58.2057	185.457	447.513		222.91	322.207	276.337	66.0885	190.794	461.616		MULTISPECIES: ABC transporter ATP-binding protein	BACUNI_RS02875	NZ_DS362233.1	-	31503969	-	WP_005824920.1	219	660	0.66	BACUNI_RS02875	147	286	249	4	75	308
BACUNI_RS02880		16.4437	37.9478	33.8907	202.615	119.36	55.2985		15.4838	40.7857	37.0865	230.055	122.795	57.0411		tRNA threonylcarbamoyladenosine dehydratase	BACUNI_RS02880	NZ_DS362233.1	-	31503970	-	WP_005824922.1	236	711	0.711	BACUNI_RS02880	11	39	36	15	52	41
BACUNI_RS02885		106.785	174.741	143.61	153.302	112.632	167.03		100.552	187.809	157.152	174.064	115.874	172.293		sodium:proton antiporter	BACUNI_RS02885	NZ_DS362233.1	-	31503971	-	WP_005824924.1	709	2130	2.13	BACUNI_RS02885	214	538	457	34	147	371
BACUNI_RS02890		328.981	179.132	159.367	285.831	161.907	207.393		309.777	192.528	174.395	324.542	166.566	213.929		aspartate-semialdehyde dehydrogenase	BACUNI_RS02890	NZ_DS362233.1	+	31503972	-	WP_005824925.1	335	1008	1.008	BACUNI_RS02890	312	261	240	30	100	218
BACUNI_RS02895		46.945	22.4399	6.46706	26.5119	4.50523	0		44.2046	24.1181	7.07689	30.1024	4.63489	0		hypothetical protein	BACUNI_RS02895	NZ_DS362233.1	-	31503973	-	WP_034525428.1	482	1449	1.449	BACUNI_RS02895	64	47	14	4	4	0
BACUNI_RS02900		15.8112	15.6279	7.37566	142.868	8.99184	35.9279		14.8882	16.7966	8.07116	162.217	9.25063	37.0601		RagB/SusD family nutrient uptake outer membrane protein	BACUNI_RS02900	NZ_DS362233.1	-	31503974	-	WP_005824929.1	604	1815	1.815	BACUNI_RS02900	27	41	20	27	10	68
BACUNI_RS02905		26.5396	39.3362	22.9557	31.782	8.83765	23.6566		24.9904	42.2779	25.1204	36.0862	9.092	24.4021		TonB-dependent receptor	BACUNI_RS02905	NZ_DS362233.1	-	31503975	-	WP_005824930.1	1107	3324	3.324	BACUNI_RS02905	83	189	114	11	18	82
BACUNI_RS02910		206.563	389.504	288.55	33.9362	224.907	374.998		194.505	418.633	315.759	38.5322	231.38	386.816		MULTISPECIES: hypothetical protein	BACUNI_RS02910	NZ_DS362233.1	-	31503976	-	WP_005824933.1	282	849	0.849	BACUNI_RS02910	165	478	366	3	117	332
BACUNI_RS02915		221.899	548.199	817.755	166.853	157.147	133		208.946	589.195	894.867	189.45	161.67	137.191		TonB-dependent receptor	BACUNI_RS02915	NZ_DS362233.1	+	31503977	-	WP_005824938.1	1131	3396	3.396	BACUNI_RS02915	709	2691	4149	59	327	471
BACUNI_RS02920		102.126	120.227	179.841	45.5703	166.493	102.948		96.1641	129.218	196.799	51.7419	171.285	106.193		MULTISPECIES: RagB/SusD family nutrient uptake outer membrane protein	BACUNI_RS02920	NZ_DS362233.1	+	31503978	-	WP_005824940.1	561	1686	1.686	BACUNI_RS02920	162	293	453	8	172	181
BACUNI_RS02925		13.6791	32.0534	19.3825	86.5219	7.35144	46.8988		12.8806	34.4504	21.2102	98.2397	7.56302	48.3767		hypothetical protein	BACUNI_RS02925	NZ_DS362233.1	+	31503979	-	WP_005824945.1	517	1554	1.554	BACUNI_RS02925	20	72	45	14	7	76
BACUNI_RS02930		630.71	466.281	377.577	457.33	454.335	590.127		593.893	501.151	413.182	519.267	467.411	608.724		MULTISPECIES: nucleotidyltransferase	BACUNI_RS02930	NZ_DS362233.1	+	31503980	-	WP_005824947.1	90	273	0.273	BACUNI_RS02930	162	184	154	13	76	168
BACUNI_RS02935		216.7	320.162	392.073	528.372	580.978	257.584		204.05	344.105	429.045	599.93	597.699	265.701		MULTISPECIES: nucleotidyltransferase domain-containing protein	BACUNI_RS02935	NZ_DS362233.1	+	31503981	-	WP_005824948.1	102	309	0.309	BACUNI_RS02935	63	143	181	17	110	83
BACUNI_RS02940		134.561	69.8471	85.8129	123.127	125.54	141.385		126.706	75.0705	93.9049	139.803	129.153	145.84		MULTISPECIES: DNA-binding protein	BACUNI_RS02940	NZ_DS362233.1	-	31503982	-	WP_005824951.1	207	624	0.624	BACUNI_RS02940	79	63	80	8	48	92
BACUNI_RS02945		216.735	101.097	118.909	82.5553	175.36	200.584		204.083	108.657	130.122	93.7359	180.407	206.905		helicase	BACUNI_RS02945	NZ_DS362233.1	+	31503983	-	WP_005824953.1	697	2094	2.094	BACUNI_RS02945	427	306	372	18	225	438
BACUNI_RS02950		149.365	214.007	313.736	139.903	120.269	155.307		140.646	230.011	343.32	158.85	123.73	160.201		DUF1343 domain-containing protein	BACUNI_RS02950	NZ_DS362233.1	+	31503984	-	WP_034525429.1	388	1167	1.167	BACUNI_RS02950	164	361	547	17	86	189
BACUNI_RS02955		105.921	224.9	202.412	72.6071	114.41	86.3391		99.738	241.719	221.499	82.4403	117.702	89.0599		hypothetical protein	BACUNI_RS02955	NZ_DS362233.1	+	31503985	-	WP_005824960.1	484	1455	1.455	BACUNI_RS02955	145	473	440	11	102	131
BACUNI_RS02960		53.9802	97.4016	123.928	145.093	160.526	102.646		50.8291	104.686	135.614	164.743	165.147	105.881		hypothetical protein	BACUNI_RS02960	NZ_DS362233.1	+	31503986	-	WP_005824962.1	1036	3111	3.111	BACUNI_RS02960	158	438	576	47	306	333
BACUNI_RS02965		53.1432	59.5113	77.3701	211.7	78.0912	87.131		50.041	63.9617	84.6659	240.37	80.3388	89.8768		serine/threonine protein kinase, partial	BACUNI_RS02965	NZ_DS362233.1	+	31503987	-	WP_005824965.1	619	1860	1.86	BACUNI_RS02965	93	160	215	41	89	169
BACUNI_RS02970		135.313	91.8636	112.702	138.044	142.983	84.0154		127.414	98.7335	123.33	156.74	147.098	86.663		glycosyltransferase family 2 protein	BACUNI_RS02970	NZ_DS362233.1	+	31503988	-	WP_005824967.1	486	1461	1.461	BACUNI_RS02970	186	194	246	21	128	128
BACUNI_RS02975		59.2378	51.9049	74.6103	102.936	22.7398	61.6692		55.7798	55.7865	81.6459	116.877	23.3943	63.6127		MULTISPECIES: DUF4922 domain-containing protein	BACUNI_RS02975	NZ_DS362233.1	+	31503989	-	WP_005824968.1	310	933	0.933	BACUNI_RS02975	52	70	104	10	13	60
BACUNI_RS02980		98.2343	185.533	262.159	218.271	220.075	108.972		92.4999	199.408	286.879	247.832	226.409	112.406		amidase	BACUNI_RS02980	NZ_DS362233.1	+	31503990	-	WP_005824970.1	439	1320	1.32	BACUNI_RS02980	122	354	517	30	178	150
BACUNI_RS02985		81.9441	124.977	218.054	181.48	182.569	130.47		77.1607	134.323	238.616	206.058	187.824	134.582		MULTISPECIES: MFS transporter	BACUNI_RS02985	NZ_DS362233.1	+	31503991	-	WP_005824972.1	440	1323	1.323	BACUNI_RS02985	102	239	431	25	148	180
BACUNI_RS02990		119.807	36.7633	50.1197	177.851	224.698	121.993		112.814	39.5126	54.8459	201.937	231.165	125.837		DUF1343 domain-containing protein	BACUNI_RS02990	NZ_DS362233.1	+	31503992	-	WP_005824974.1	413	1242	1.242	BACUNI_RS02990	140	66	93	23	171	158
BACUNI_RS02995		147.889	127.569	126.589	126.496	197.319	111.733		139.256	137.109	138.526	143.627	202.998	115.254		FAD-binding oxidoreductase	BACUNI_RS02995	NZ_DS362233.1	+	31503993	-	WP_005824976.1	986	2961	2.961	BACUNI_RS02995	412	546	560	39	358	345
BACUNI_RS03000		61.8882	50.2079	70.6056	89.1504	61.9754	35.6068		58.2755	53.9626	77.2635	101.224	63.7591	36.7289		MULTISPECIES: DUF1624 domain-containing protein	BACUNI_RS03000	NZ_DS362233.1	+	31503994	-	WP_005824978.1	394	1185	1.185	BACUNI_RS03000	69	86	125	11	45	44
BACUNI_RS03005		1.26531	24.7078	29.4829	262.965	46.6291	27.3988		1.19145	26.5555	32.263	298.579	47.9711	28.2622		MULTISPECIES: ATPase	BACUNI_RS03005	NZ_DS362233.1	+	31503995	-	WP_005824980.1	279	840	0.84	BACUNI_RS03005	1	30	37	23	24	24
BACUNI_RS03010		65.6088	62.3491	52.0598	71.1403	40.2968	1.1839		61.779	67.0117	56.969	80.7749	41.4565	1.22121		MULTISPECIES: N-acetylmuramic acid 6-phosphate etherase	BACUNI_RS03010	NZ_DS362233.1	+	31503996	murQ	WP_005824981.1	269	810	0.81	BACUNI_RS03010	50	73	63	6	20	1
BACUNI_RS03015		67.8304	66.4087	58.6026	91.1766	143.749	70.809		63.8708	71.375	64.1287	103.525	147.886	73.0405		MULTISPECIES: esterase	BACUNI_RS03015	NZ_DS362233.1	+	31503997	-	WP_005824982.1	631	1896	1.896	BACUNI_RS03015	121	182	166	18	167	140
BACUNI_RS03020		131.828	28.9598	88.2077	178.678	40.4842	208.146		124.133	31.1256	96.5255	202.876	41.6494	214.705		MULTISPECIES: peptidyl-prolyl cis-trans isomerase	BACUNI_RS03020	NZ_DS362233.1	-	31503998	-	WP_005824983.1	214	645	0.645	BACUNI_RS03020	80	27	85	12	16	140
BACUNI_RS03025		2767.44	1683.78	1610.41	1837.33	1014.98	1604.48		2605.89	1809.7	1762.27	2086.16	1044.2	1655.04		MULTISPECIES: glycine--tRNA ligase	BACUNI_RS03025	NZ_DS362233.1	-	31503999	-	WP_005824984.1	513	1542	1.542	BACUNI_RS03025	4015	3753	3710	295	959	2580
BACUNI_RS03030		2.27399	15.0974	19.7623	57.5332	28.6319	47.599		2.14125	16.2265	21.6259	65.325	29.456	49.0991		MULTISPECIES: glycosyl hydrolase	BACUNI_RS03030	NZ_DS362233.1	-	31504000	-	WP_005824986.1	778	2337	2.337	BACUNI_RS03030	5	51	69	14	41	116
BACUNI_RS03035		8.87939	25.4303	30.755	16.0467	2.72685	36.8521		8.36106	27.332	33.6551	18.2199	2.80533	38.0135		MULTISPECIES: esterase	BACUNI_RS03035	NZ_DS362233.1	-	31504001	-	WP_005824987.1	398	1197	1.197	BACUNI_RS03035	10	44	55	2	2	46
BACUNI_RS03040		11.0284	135.044	79.0013	124.565	35.9849	37.9354		10.3846	145.143	86.451	141.435	37.0205	39.1309		MULTISPECIES: DUF1593 domain-containing protein	BACUNI_RS03040	NZ_DS362233.1	-	31504002	-	WP_005824988.1	513	1542	1.542	BACUNI_RS03040	16	301	182	20	34	61
BACUNI_RS03050		221.045	781.554	973.454	264.456	380.804	144.538		208.141	840.002	1065.25	300.272	391.764	149.093		MULTISPECIES: MFS transporter	BACUNI_RS03050	NZ_DS362234.1	-	31504004	-	WP_005824990.1	459	1380	1.38	BACUNI_RS03050	287	1559	2007	38	322	208
BACUNI_RS03055		4126.41	11033.1	12629	5624.81	4955.88	1218.93		3885.53	11858.2	13819.9	6386.59	5098.52	1257.34		MULTISPECIES: glycosidase	BACUNI_RS03055	NZ_DS362234.1	-	31504005	-	WP_005824991.1	390	1173	1.173	BACUNI_RS03055	4554	18707	22132	687	3562	1491
BACUNI_RS03065		138.313	187.277	187.714	320.799	109.028	212.879		130.239	201.282	205.415	364.246	112.166	219.588		MULTISPECIES: hypothetical protein	BACUNI_RS03065	NZ_DS362234.1	-	31504007	-	WP_080545831.1	478	1437	1.437	BACUNI_RS03065	187	389	403	48	96	319
BACUNI_RS03070		127.52	218.86	158.339	233.712	119.146	72.7222		120.076	235.228	173.27	265.364	122.575	75.014		MULTISPECIES: hypothetical protein	BACUNI_RS03070	NZ_DS362234.1	-	31504008	-	WP_005824995.1	588	1767	1.767	BACUNI_RS03070	212	559	418	43	129	134
BACUNI_RS03075		115.936	175.767	220.846	357.87	68.5536	207.904		109.168	188.911	241.672	406.337	70.5267	214.456		MULTISPECIES: cytochrome c-binding protein	BACUNI_RS03075	NZ_DS362234.1	-	31504009	-	WP_005824996.1	491	1476	1.476	BACUNI_RS03075	161	375	487	55	62	320
BACUNI_RS03080		89.3039	101.009	82.0542	85.9856	185.457	70.0065		84.0909	108.563	89.7917	97.6308	190.794	72.2126		MULTISPECIES: hypothetical protein	BACUNI_RS03080	NZ_DS362234.1	-	31504010	-	WP_005824997.1	483	1452	1.452	BACUNI_RS03080	122	212	178	13	165	106
BACUNI_RS03085		364.657	427.465	397.251	1061.9	400.707	544.188		343.37	459.432	434.711	1205.71	412.24	561.338		MULTISPECIES: DUF4369 domain-containing protein	BACUNI_RS03085	NZ_DS362234.1	-	31504011	-	WP_005824998.1	204	615	0.615	BACUNI_RS03085	211	380	365	68	151	349
BACUNI_RS03090		527.517	584.16	582.438	265.302	261.484	586.323		496.723	627.845	637.36	301.232	269.009	604.801		hypothetical protein	BACUNI_RS03090	NZ_DS362234.1	-	31504012	-	WP_085931071.1	361	1086	1.086	BACUNI_RS03090	539	917	945	30	174	664
BACUNI_RS03095		19.9937	2.08222	15.6129	43.3586	138.765	18.7606		18.8265	2.23794	17.0852	49.2307	142.758	19.3518		helicase	BACUNI_RS03095	NZ_DS362234.1	-	31504013	-	WP_005825002.1	442	1329	1.329	BACUNI_RS03095	25	4	31	6	113	26
BACUNI_RS03100		394.021	164.873	306.521	598.376	953.282	563.126		371.02	177.202	335.425	679.415	980.718	580.872		MULTISPECIES: DNA-binding protein	BACUNI_RS03100	NZ_DS362234.1	+	31504014	-	WP_005834825.1	213	642	0.642	BACUNI_RS03100	238	153	294	40	375	377
BACUNI_RS03105		2954.85	5543.16	9261.53	4582.79	3866.73	5969.94		2782.36	5957.7	10134.9	5203.44	3978.02	6158.07		MULTISPECIES: hypothetical protein	BACUNI_RS03105	NZ_DS362234.1	-	31504015	-	WP_005825006.1	240	723	0.723	BACUNI_RS03105	2010	5793	10004	345	1713	4501
BACUNI_RS03110		2719.1	6591.63	9081.35	1007.41	2468.95	5399.44		2560.37	7084.57	9937.7	1143.84	2540.01	5569.6		MULTISPECIES: hypothetical protein	BACUNI_RS03110	NZ_DS362234.1	-	31504016	-	WP_005834823.1	285	858	0.858	BACUNI_RS03110	2195	8175	11641	90	1298	4831
BACUNI_RS03115		634.115	1760.03	2008.02	162.779	340.234	1232.02		597.099	1891.65	2197.37	184.824	350.027	1270.84		MULTISPECIES: RagB/SusD family nutrient uptake outer membrane protein	BACUNI_RS03115	NZ_DS362234.1	-	31504017	-	WP_005825008.1	589	1770	1.77	BACUNI_RS03115	1056	4503	5310	30	369	2274
BACUNI_RS03120		712.501	1503.31	1869.79	671.004	521.402	973.714		670.909	1615.73	2046.1	761.879	536.409	1004.4		MULTISPECIES: TonB-dependent receptor	BACUNI_RS03120	NZ_DS362234.1	-	31504018	-	WP_005825009.1	1082	3249	3.249	BACUNI_RS03120	2178	7060	9076	227	1038	3299
BACUNI_RS03125		758.651	892.682	589.714	599.539	441.164	670.366		714.366	959.44	645.322	680.735	453.861	691.492		MULTISPECIES: hypothetical protein	BACUNI_RS03125	NZ_DS362234.1	-	31504019	-	WP_005825012.1	565	1698	1.698	BACUNI_RS03125	1212	2191	1496	106	459	1187
BACUNI_RS03130		435.635	946.809	459.034	493.253	590.025	460.164		410.205	1017.61	502.32	560.055	607.006	474.665		MULTISPECIES: hypothetical protein	BACUNI_RS03130	NZ_DS362234.1	-	31504020	-	WP_005825014.1	661	1986	1.986	BACUNI_RS03130	814	2718	1362	102	718	953
BACUNI_RS03135		887.301	2241.72	1129.51	750.307	1037.01	977.508		835.505	2409.36	1236.02	851.922	1066.86	1008.31		MULTISPECIES: hypothetical protein	BACUNI_RS03135	NZ_DS362234.1	-	31504021	-	WP_005825016.1	447	1344	1.344	BACUNI_RS03135	1122	4355	2268	105	854	1370
BACUNI_RS03140		1304.82	3892.18	1943.5	1678.74	2350.41	1694.6		1228.65	4183.25	2126.77	1906.09	2418.06	1748.01		MULTISPECIES: RagB/SusD family nutrient uptake outer membrane protein	BACUNI_RS03140	NZ_DS362234.1	-	31504022	-	WP_005825019.1	573	1722	1.722	BACUNI_RS03140	2114	9688	5000	301	2480	3043
BACUNI_RS03145		1263.92	3423.3	1537.01	1366.95	1518.62	933.126		1190.14	3679.31	1681.94	1552.08	1562.33	962.532		MULTISPECIES: TonB-dependent receptor	BACUNI_RS03145	NZ_DS362234.1	-	31504023	-	WP_005825021.1	1088	3267	3.267	BACUNI_RS03145	3885	16166	7502	465	3040	3179
BACUNI_RS03150		381.374	789.138	502.176	861.515	171.354	471.169		359.111	848.153	549.53	978.191	176.285	486.018		MULTISPECIES: glycosyl hydrolase family 5	BACUNI_RS03150	NZ_DS362234.1	-	31504024	-	WP_005825023.1	326	981	0.981	BACUNI_RS03150	352	1119	736	88	103	482
BACUNI_RS03155		9292.04	14766.8	12520.2	3632.11	6622.74	8521.59		8749.62	15871.1	13700.9	4124.02	6813.35	8790.13		MULTISPECIES: endo-1,4-beta-mannosidase	BACUNI_RS03155	NZ_DS362234.1	-	31504025	-	WP_005825026.1	430	1293	1.293	BACUNI_RS03155	11304	27599	24186	489	5247	11490
BACUNI_RS03160		455.276	1703.14	1113.48	762.929	399.107	706.521		428.7	1830.51	1218.48	866.254	410.594	728.786		MULTISPECIES: hypothetical protein	BACUNI_RS03160	NZ_DS362234.1	-	31504026	-	WP_005834805.1	427	1284	1.284	BACUNI_RS03160	550	3161	2136	102	314	946
BACUNI_RS03165		96.9503	169.838	178.642	140.598	55.1358	206.262		91.2909	182.539	195.487	159.64	56.7226	212.762		MULTISPECIES: AraC family transcriptional regulator	BACUNI_RS03165	NZ_DS362234.1	-	31504027	-	WP_009037794.1	295	888	0.888	BACUNI_RS03165	81	218	237	13	30	191
BACUNI_RS03170		775.521	1936.53	1682.8	1241.24	607.418	1150.36		730.25	2081.35	1841.48	1409.35	624.9	1186.61		MULTISPECIES: DUF4982 domain-containing protein	BACUNI_RS03170	NZ_DS362234.1	-	31504028	-	WP_005825033.1	814	2445	2.445	BACUNI_RS03170	1784	6844	6147	316	910	2933
BACUNI_RS03175		1364.16	2165.86	1942.35	1054.23	933.145	938.135		1284.53	2327.83	2125.51	1197.01	960.002	967.699		MULTISPECIES: glycosyl transferase	BACUNI_RS03175	NZ_DS362234.1	+	31504029	-	WP_005825037.1	828	2487	2.487	BACUNI_RS03175	3192	7786	7217	273	1422	2433
BACUNI_RS03180		1398.11	2846.44	3049	1423.87	1256.9	1616.39		1316.5	3059.3	3336.51	1616.7	1293.07	1667.33		MULTISPECIES: glyceraldehyde 3-phosphate reductase	BACUNI_RS03180	NZ_DS362234.1	+	31504030	-	WP_005825039.1	334	1005	1.005	BACUNI_RS03180	1322	4135	4578	149	774	1694
BACUNI_RS03185		1729.79	4552.07	5346.76	3144.14	2454.5	2550.56		1628.81	4892.49	5850.95	3569.96	2525.15	2630.94		MULTISPECIES: hypothetical protein	BACUNI_RS03185	NZ_DS362234.1	+	31504031	-	WP_005825041.1	671	2016	2.016	BACUNI_RS03185	3281	13265	16104	660	3032	5362
BACUNI_RS03190		271.122	150.489	117.318	135.267	352.455	202.596		255.295	161.744	128.381	153.586	362.599	208.981		DUF4136 domain-containing protein	BACUNI_RS03190	NZ_DS362234.1	+	31504032	-	WP_005825043.1	212	639	0.639	BACUNI_RS03190	163	139	112	9	138	135
BACUNI_RS03200		29.3204	33.1709	40.2264	151.392	38.5896	126.601		27.6088	35.6516	44.0197	171.895	39.7003	130.591		MULTISPECIES: beta-N-acetylglucosaminidase	BACUNI_RS03200	NZ_DS362234.1	-	31504034	-	WP_005825051.1	1014	3045	3.045	BACUNI_RS03200	84	146	183	48	72	402
BACUNI_RS03205		81.7858	64.2485	76.8133	111.488	79.5711	110.686		77.0116	69.0532	84.0566	126.587	81.8612	114.174		beta-N-acetylglucosaminidase	BACUNI_RS03205	NZ_DS362234.1	-	31504035	-	WP_005825053.1	1004	3015	3.015	BACUNI_RS03205	232	280	346	35	147	348
BACUNI_RS03210		71.7838	131.129	137.805	73.2326	220.447	130.577		67.5934	140.935	150.8	83.1506	226.792	134.692		metallophosphatase	BACUNI_RS03210	NZ_DS362234.1	-	31504036	-	WP_005825055.1	305	918	0.918	BACUNI_RS03210	62	174	189	7	124	125
BACUNI_RS03215		208.161	131.903	175.366	585.454	162.99	259.951		196.01	141.767	191.902	664.743	167.681	268.143		MULTISPECIES: hypothetical protein	BACUNI_RS03215	NZ_DS362234.1	-	31504037	-	WP_016273980.1	256	771	0.771	BACUNI_RS03215	151	147	202	47	77	209
BACUNI_RS03220		10358.4	2769.23	2501.52	2333.16	2899.83	6688.32		9753.75	2976.32	2737.41	2649.14	2983.29	6899.09		MULTISPECIES: 50S ribosomal protein L19	BACUNI_RS03220	NZ_DS362234.1	+	31504038	-	WP_004292313.1	117	354	0.354	BACUNI_RS03220	3450	1417	1323	86	629	2469
BACUNI_RS03225		299.032	409.026	315.225	323.068	158.045	234.607		281.576	439.615	344.95	366.822	162.593	242		MULTISPECIES: ROK family protein	BACUNI_RS03225	NZ_DS362234.1	-	31504039	-	WP_005825067.1	326	981	0.981	BACUNI_RS03225	276	580	462	33	95	240
BACUNI_RS03230		72.6364	77.1903	112.957	53.5784	38.695	147.12		68.3963	82.9629	123.609	60.8346	39.8087	151.757		MULTISPECIES: ABC transporter ATP-binding protein	BACUNI_RS03230	NZ_DS362234.1	+	31504040	-	WP_005825069.1	238	717	0.717	BACUNI_RS03230	49	80	121	4	17	110
BACUNI_RS03235		144.246	86.7518	87.1206	213.421	27.2003	10.6551		135.825	93.2394	95.3358	242.325	27.9832	10.9909		MULTISPECIES: ABC transporter permease	BACUNI_RS03235	NZ_DS362234.1	+	31504041	-	WP_005825072.1	419	1260	1.26	BACUNI_RS03235	171	158	164	28	21	14
BACUNI_RS03240		82.1537	62.9432	71.6766	54.1285	81.4695	49.4148		77.358	67.6503	78.4355	61.4591	83.8143	50.9721		MULTISPECIES: ABC transporter permease	BACUNI_RS03240	NZ_DS362234.1	+	31504042	-	WP_005825074.1	413	1242	1.242	BACUNI_RS03240	96	113	133	7	62	64
BACUNI_RS03245		155.964	149.769	207.956	287.074	97.5663	96.4168		146.859	160.969	227.566	325.953	100.374	99.4553		macrolide transporter subunit MacA	BACUNI_RS03245	NZ_DS362234.1	+	31504043	-	WP_005825076.1	367	1104	1.104	BACUNI_RS03245	162	239	343	33	66	111
BACUNI_RS03250		64.7795	45.2883	79.0719	79.4908	272.617	115.45		60.998	48.6752	86.5282	90.2563	280.463	119.088		MULTISPECIES: TolC family protein	BACUNI_RS03250	NZ_DS362234.1	+	31504044	-	WP_005825078.1	442	1329	1.329	BACUNI_RS03250	81	87	157	11	222	160
BACUNI_RS03255		1456.52	619.471	1631.79	816.021	13431.3	3986.25		1371.49	665.798	1785.67	926.535	13817.8	4111.87		hypothetical protein	BACUNI_RS03255	NZ_DS362234.1	-	31504045	-	WP_005825085.1	305	918	0.918	BACUNI_RS03255	1258	822	2238	78	7555	3816
BACUNI_RS03260		530.665	409.301	623.945	194.019	2253.74	1072.43		499.687	439.91	682.782	220.295	2318.61	1106.22		MULTISPECIES: DUF4476 domain-containing protein	BACUNI_RS03260	NZ_DS362234.1	-	31504046	-	WP_005825088.1	230	693	0.693	BACUNI_RS03260	346	410	646	14	957	775
BACUNI_RS03265		64.7623	55.3785	38.3851	218.01	60.4451	63.0139		60.9818	59.5199	42.0048	247.536	62.1848	64.9997		GntR family transcriptional regulator	BACUNI_RS03265	NZ_DS362234.1	-	31504047	-	WP_005825090.1	278	837	0.837	BACUNI_RS03265	51	67	48	19	31	55
BACUNI_RS03270		526.128	604.133	759.522	364.221	312.722	1491.07		495.415	649.312	831.143	413.548	321.723	1538.06		MULTISPECIES: malate dehydrogenase	BACUNI_RS03270	NZ_DS362234.1	+	31504048	-	WP_005825092.1	333	1002	1.002	BACUNI_RS03270	496	875	1137	38	192	1558
BACUNI_RS03275		291.195	47.3848	36.6762	0	0	236.455		274.197	50.9284	40.1347	0	0	243.907		tRNA-Phe	BACUNI_RS03275	NZ_DS362234.1	+	31504049		tRNA-Phe		73	0.073	BACUNI_RS03275	20	5	4	0	0	18
BACUNI_RS03280		0	0	0	0	0	105.091		0	0	0	0	0	108.403		tRNA-Pro	BACUNI_RS03280	NZ_DS362234.1	+	31504050		tRNA-Pro		73	0.073	BACUNI_RS03280	0	0	0	0	0	8
BACUNI_RS03290		1.84046	8.38568	8.11322	83.1509	7.06502	48.9857		1.73302	9.01279	8.87828	94.4122	7.26836	50.5294		MULTISPECIES: lactaldehyde reductase	BACUNI_RS03290	NZ_DS362234.1	-	31504052	fucO	WP_008662885.1	384	1155	1.155	BACUNI_RS03290	2	14	14	10	5	59
BACUNI_RS03295		49.8627	76.8687	40.491	0	102.757	86.4245		46.952	82.6172	44.3092	0	105.714	89.148		MULTISPECIES: rhamnulose-1-phosphate aldolase	BACUNI_RS03295	NZ_DS362234.1	-	31504053	-	WP_005825102.1	269	810	0.81	BACUNI_RS03295	38	90	49	0	51	73
BACUNI_RS03300		12.6156	6.15862	7.9447	0	154.969	0		11.8792	6.61918	8.69387	0	159.429	0		MULTISPECIES: rhamnose/proton symporter RhaT	BACUNI_RS03300	NZ_DS362234.1	-	31504054	-	WP_005825105.1	336	1011	1.011	BACUNI_RS03300	12	9	12	0	96	0
BACUNI_RS03305		0	3.31014	6.40518	61.2691	2.6029	0		0	3.55768	7.00917	69.5669	2.67782	0		MULTISPECIES: L-rhamnose isomerase	BACUNI_RS03305	NZ_DS362234.1	-	31504055	-	WP_005825107.1	417	1254	1.254	BACUNI_RS03305	0	6	12	8	2	0
BACUNI_RS03310		5.77251	1.409	1.81763	97.7997	43.2103	44.2696		5.43554	1.51437	1.98902	111.045	44.4539	45.6646		MULTISPECIES: rhamnulokinase	BACUNI_RS03310	NZ_DS362234.1	-	31504056	-	WP_005825109.1	490	1473	1.473	BACUNI_RS03310	8	3	4	15	39	68
BACUNI_RS03315		0	17.5144	19.7696	20.2615	55.0892	97.1095		0	18.8242	21.6338	23.0055	56.6748	100.17		MULTISPECIES: arginine repressor	BACUNI_RS03315	NZ_DS362234.1	+	31504057	argR	WP_005825113.1	157	474	0.474	BACUNI_RS03315	0	12	14	1	16	48
BACUNI_RS03320		268.573	120.262	79.1694	137.691	99.442	225.131		252.895	129.256	86.6348	156.338	102.304	232.226		MULTISPECIES: N-acetyltransferase	BACUNI_RS03320	NZ_DS362234.1	+	31504058	-	WP_005825115.1	185	558	0.558	BACUNI_RS03320	141	97	66	8	34	131
BACUNI_RS03325		112.808	145.706	75.4812	135.379	74.4287	221.053		106.223	156.603	82.5989	153.713	76.5709	228.019		MULTISPECIES: argininosuccinate synthase	BACUNI_RS03325	NZ_DS362234.1	+	31504059	-	WP_005825117.1	401	1206	1.206	BACUNI_RS03325	128	254	136	17	55	278
BACUNI_RS03330		87.3586	91.6107	24.4508	0	231.016	0		82.2591	98.4616	26.7565	0	237.665	0		MULTISPECIES: PspC domain-containing protein	BACUNI_RS03330	NZ_DS362234.1	+	31504060	-	WP_005825120.1	72	219	0.219	BACUNI_RS03330	18	29	8	0	31	0
BACUNI_RS03335		136.011	173.49	111.211	168.49	42.1058	122.715		128.072	186.464	121.698	191.309	43.3176	126.582		MULTISPECIES: N-acetyl-gamma-glutamyl-phosphate reductase	BACUNI_RS03335	NZ_DS362234.1	+	31504061	-	WP_005825122.1	322	969	0.969	BACUNI_RS03335	124	243	161	17	25	124
BACUNI_RS03340		187.564	128.868	90.0806	273.909	75.6372	62.392		176.615	138.505	98.575	311.005	77.8142	64.3582		MULTISPECIES: aspartate aminotransferase family protein	BACUNI_RS03340	NZ_DS362234.1	+	31504062	-	WP_005825124.1	373	1122	1.122	BACUNI_RS03340	198	209	151	32	52	73
BACUNI_RS03345		546.537	261.89	199.765	235.755	404.842	372.928		514.633	281.475	218.602	267.684	416.494	384.68		MULTISPECIES: pyrroline-5-carboxylate reductase	BACUNI_RS03345	NZ_DS362234.1	+	31504063	proC	WP_005825128.1	257	774	0.774	BACUNI_RS03345	398	293	231	19	192	301
BACUNI_RS03350		147.46	84.7633	79.5973	86.5219	82.3361	110.582		138.852	91.1022	87.1031	98.2397	84.7058	114.067		MULTISPECIES: cupin domain-containing protein	BACUNI_RS03350	NZ_DS362234.1	+	31504064	-	WP_005825132.1	184	555	0.555	BACUNI_RS03350	77	68	66	5	28	64
BACUNI_RS03355		290.747	170.448	174.206	243.578	228.64	137.242		273.775	183.195	190.634	276.566	235.221	141.567		MULTISPECIES: acetyl-CoA synthetase	BACUNI_RS03355	NZ_DS362234.1	+	31504065	-	WP_005825134.1	551	1656	1.656	BACUNI_RS03355	453	408	431	42	232	237
BACUNI_RS03360		438.399	127.746	113.965	122.832	249.173	102.718		412.808	137.299	124.711	139.467	256.345	105.955		MULTISPECIES: hypothetical protein	BACUNI_RS03360	NZ_DS362234.1	+	31504066	-	WP_005825139.1	416	1251	1.251	BACUNI_RS03360	516	231	213	16	191	134
BACUNI_RS03365		50.6125	16.4719	0	0	0	0		47.6581	17.7037	0	0	0	0		tRNA-Leu	BACUNI_RS03365	NZ_DS362234.1	-	31504067		tRNA-Leu		84	0.084	BACUNI_RS03365	4	2	0	0	0	0
BACUNI_RS03370		349.434	0	27.5072	526.243	0	144.5		329.036	0	30.101	597.513	0	149.054		tRNA-Gly	BACUNI_RS03370	NZ_DS362234.1	-	31504068		tRNA-Gly		73	0.073	BACUNI_RS03370	24	0	3	4	0	11
BACUNI_RS03375		416.902	363.192	365.367	465.515	258.007	368.995		392.566	390.353	399.821	528.56	265.433	380.623		MULTISPECIES: argininosuccinate lyase	BACUNI_RS03375	NZ_DS362234.1	-	31504069	argH	WP_005825140.1	446	1341	1.341	BACUNI_RS03375	526	704	732	65	212	516
BACUNI_RS03380		183.609	213.774	138.428	280.407	174.717	331.318		172.891	229.76	151.482	318.383	179.746	341.759		MULTISPECIES: SRPBCC family protein	BACUNI_RS03380	NZ_DS362234.1	-	31504070	-	WP_005825141.1	136	411	0.411	BACUNI_RS03380	71	127	85	12	44	142
BACUNI_RS03385		405.851	259.838	205.306	390.77	355.009	243.116		382.159	279.269	224.666	443.693	365.226	250.777		MULTISPECIES: orotate phosphoribosyltransferase	BACUNI_RS03385	NZ_DS362234.1	-	31504071	-	WP_005825142.1	212	639	0.639	BACUNI_RS03385	244	240	196	26	139	162
BACUNI_RS03390		55.3574	20.178	12.5501	80.0328	6.80008	91.9		52.126	21.687	13.7336	90.8717	6.99579	94.7961		MULTISPECIES: RecX family transcriptional regulator	BACUNI_RS03390	NZ_DS362234.1	-	31504072	-	WP_005825143.1	159	480	0.48	BACUNI_RS03390	25	14	9	4	2	46
BACUNI_RS03395		66.0321	19.0105	11.9954	45.8969	118.94	76.7624		62.1775	20.4322	13.1265	52.1128	122.364	79.1814		MULTISPECIES: peptide chain release factor N(5)-glutamine methyltransferase	BACUNI_RS03395	NZ_DS362234.1	-	31504073	prmC	WP_008662876.1	278	837	0.837	BACUNI_RS03395	52	23	15	4	61	67
BACUNI_RS03400		212.371	205.056	186.984	181.893	242.639	192.518		199.974	220.391	204.617	206.527	249.623	198.585		MULTISPECIES: bifunctional diaminohydroxyphosphoribosylaminopyrimidine deaminase/5-amino-6-(5-phosphoribosylamino)uracil reductase RibD	BACUNI_RS03400	NZ_DS362234.1	+	31504074	ribD	WP_005825145.1	351	1056	1.056	BACUNI_RS03400	211	313	295	20	157	212
BACUNI_RS03405		992.784	690.298	604.123	562.868	471.074	756.627		934.831	741.921	661.09	639.098	484.632	780.471		hypothetical protein	BACUNI_RS03405	NZ_DS362234.1	+	31504075	-	WP_005825147.1	454	1365	1.365	BACUNI_RS03405	1275	1362	1232	80	394	1077
BACUNI_RS03410		3560.23	2113.11	2100.91	1554.92	1181.27	2361.51		3352.4	2271.13	2299.02	1765.51	1215.27	2435.93		MULTISPECIES: isoprenyl transferase	BACUNI_RS03410	NZ_DS362234.1	+	31504076	-	WP_005834753.1	244	735	0.735	BACUNI_RS03410	2462	2245	2307	119	532	1810
BACUNI_RS03415		570.886	457.806	399.576	243.736	305.385	371.232		537.561	492.042	437.255	276.746	314.175	382.931		MULTISPECIES: outer membrane protein assembly factor BamA	BACUNI_RS03415	NZ_DS362234.1	+	31504077	bamA	WP_005825149.1	879	2640	2.64	BACUNI_RS03415	1418	1747	1576	67	494	1022
BACUNI_RS03420		276.015	370.042	315.213	93.0614	534.518	319.652		259.903	397.715	344.937	105.665	549.902	329.726		MULTISPECIES: membrane protein	BACUNI_RS03420	NZ_DS362234.1	+	31504078	-	WP_005825150.1	171	516	0.516	BACUNI_RS03420	134	276	243	5	169	172
BACUNI_RS03425		805.009	1162.58	1107.65	397.796	1422.79	902.214		758.017	1249.52	1212.1	451.67	1463.73	930.646		membrane protein	BACUNI_RS03425	NZ_DS362234.1	+	31504079	-	WP_005825151.1	168	507	0.507	BACUNI_RS03425	384	852	839	21	442	477
BACUNI_RS03430		673.147	470.272	427.103	400.164	594.521	379.016		633.852	505.44	467.378	454.359	611.632	390.96		glutamate racemase	BACUNI_RS03430	NZ_DS362234.1	+	31504080	murI	WP_005825152.1	279	840	0.84	BACUNI_RS03430	532	571	536	35	306	332
BACUNI_RS03435		1155.86	758.118	716.753	0	394.405	775.157		1088.39	814.812	784.341	0	405.756	799.585		MULTISPECIES: DUF2007 domain-containing protein	BACUNI_RS03435	NZ_DS362234.1	+	31504081	-	WP_005825154.1	79	240	0.24	BACUNI_RS03435	261	263	257	0	58	194
BACUNI_RS03440		376.923	370.251	287.569	204.528	333.959	269.929		354.92	397.94	314.686	232.228	343.571	278.435		glutamate 5-kinase	BACUNI_RS03440	NZ_DS362234.1	+	31504082	proB	WP_005825155.1	359	1080	1.08	BACUNI_RS03440	383	578	464	23	221	304
BACUNI_RS03445		318.518	296.018	280.501	61.5637	226.233	145.227		299.925	318.156	306.952	69.9013	232.745	149.803		MULTISPECIES: glutamate-5-semialdehyde dehydrogenase	BACUNI_RS03445	NZ_DS362234.1	+	31504083	-	WP_005825156.1	415	1248	1.248	BACUNI_RS03445	374	534	523	8	173	189
BACUNI_RS03450		144.835	153.737	186.63	70.4691	254.896	322.668		136.38	165.234	204.228	80.0128	262.232	332.836		MULTISPECIES: acetylornithine carbamoyltransferase	BACUNI_RS03450	NZ_DS362234.1	+	31504084	-	WP_005825157.1	317	954	0.954	BACUNI_RS03450	130	212	266	7	149	321
BACUNI_RS03455		38.4498	64.3552	55.346	198.531	4.2171	210.624		36.2053	69.1679	60.565	225.418	4.33848	217.261		MULTISPECIES: rhodanese-like domain-containing protein	BACUNI_RS03455	NZ_DS362234.1	-	31504085	-	WP_008662859.1	128	387	0.387	BACUNI_RS03455	14	36	32	8	1	85
BACUNI_RS03460		27.0085	8.27287	7.00357	157.912	21.9554	12.9008		25.4319	8.89154	7.66399	179.298	22.5873	13.3073		hypothetical protein	BACUNI_RS03460	NZ_DS362234.1	-	31504086	-	WP_005825161.1	222	669	0.669	BACUNI_RS03460	17	8	7	11	9	9
BACUNI_RS03465		103.716	87.2241	79.766	107.816	80.3325	128.358		97.662	93.747	87.2878	122.418	82.6446	132.403		MULTISPECIES: hypothetical protein	BACUNI_RS03465	NZ_DS362234.1	-	31504087	-	WP_005825164.1	385	1158	1.158	BACUNI_RS03465	113	146	138	13	57	155
BACUNI_RS03470		59.5897	24.6826	20.4691	176.219	0	18.5731		56.1112	26.5285	22.3993	200.085	0	19.1584		MULTISPECIES: D-alanine--D-alanine ligase	BACUNI_RS03470	NZ_DS362234.1	-	31504088	-	WP_005825166.1	326	981	0.981	BACUNI_RS03470	55	35	30	18	0	19
BACUNI_RS03475		346.348	133.713	178.741	493.199	73.1437	188.031		326.131	143.712	195.596	559.994	75.2489	193.956		MULTISPECIES: RluA family pseudouridine synthase	BACUNI_RS03475	NZ_DS362234.1	-	31504089	-	WP_005825168.1	356	1071	1.071	BACUNI_RS03475	349	207	286	55	48	210
BACUNI_RS03480		505.188	280.784	264.431	889.253	125.927	480.958		475.698	301.782	289.366	1009.69	129.552	496.115		MULTISPECIES: PASTA domain-containing protein	BACUNI_RS03480	NZ_DS362234.1	-	31504090	-	WP_005825170.1	215	648	0.648	BACUNI_RS03480	308	263	256	60	50	325
BACUNI_RS03485		1935.46	422.778	243.772	474.268	342.522	846.486		1822.48	454.395	266.759	538.499	352.381	873.162		MULTISPECIES: 50S ribosomal protein L34	BACUNI_RS03485	NZ_DS362234.1	-	31504091	-	WP_004292199.1	53	162	0.162	BACUNI_RS03485	295	99	59	8	34	143
BACUNI_RS03490		1509	700.359	798.015	1507.5	1502.49	1214.34		1420.92	752.735	873.266	1711.66	1545.74	1252.61		MULTISPECIES: elongation factor P	BACUNI_RS03490	NZ_DS362234.1	+	31504092	efp	WP_005825176.1	188	567	0.567	BACUNI_RS03490	805	574	676	89	522	718
BACUNI_RS03495		142.789	114.604	125.755	320.131	128.583	225.694		134.453	123.175	137.613	363.487	132.284	232.806		MULTISPECIES: glycosyl transferase family 2	BACUNI_RS03495	NZ_DS362234.1	+	31504093	-	WP_005825178.1	329	990	0.99	BACUNI_RS03495	133	164	186	33	78	233
BACUNI_RS03500		249.084	96.6733	61.3806	181.734	171.041	221.942		234.544	103.903	67.1687	206.346	175.964	228.936		MULTISPECIES: DNA repair protein RadC	BACUNI_RS03500	NZ_DS362234.1	+	31504094	-	WP_005825180.1	228	687	0.687	BACUNI_RS03500	161	96	63	13	72	159
BACUNI_RS03505		47.0469	45.7187	75.5304	347.274	138.376	102.831		44.3006	49.1377	82.6527	394.306	142.358	106.071		glycoside hydrolase, partial	BACUNI_RS03505	NZ_DS362235.1	+	31504095	-	WP_034525436.1	533	1604	1.604	BACUNI_RS03505	71	106	181	58	136	172
BACUNI_RS03510		21.4944	5.78928	15.4032	0	70.5615	24.743		20.2397	6.22222	16.8557	0	72.5923	25.5227		MULTISPECIES: DUF4185 domain-containing protein	BACUNI_RS03510	NZ_DS362235.1	+	31504096	-	WP_005825193.1	477	1434	1.434	BACUNI_RS03510	29	12	33	0	62	37
BACUNI_RS03515		10.8826	5.50936	3.8074	54.6299	16.7101	4.36385		10.2473	5.92137	4.16643	62.0285	17.191	4.50137		EamA/RhaT family transporter	BACUNI_RS03515	NZ_DS362235.1	-	31504097	-	WP_034525442.1	292	879	0.879	BACUNI_RS03515	9	7	5	5	9	4
BACUNI_RS03520		178.267	139.193	144.576	155.666	148.365	126.374		167.861	149.602	158.209	176.748	152.635	130.357		leucine--tRNA ligase	BACUNI_RS03520	NZ_DS362235.1	+	31504098	-	WP_005825196.1	945	2838	2.838	BACUNI_RS03520	476	571	613	46	258	374
BACUNI_RS03525		50.6125	26.8147	30.3909	53.1779	140.972	80.7095		47.6581	28.82	33.2567	60.3799	145.029	83.253		MULTISPECIES: YitT family protein	BACUNI_RS03525	NZ_DS362235.1	+	31504099	-	WP_005825197.1	300	903	0.903	BACUNI_RS03525	43	35	41	5	78	76
BACUNI_RS03530		93.6201	8.36395	9.24823	149.284	0	54.6556		88.155	8.98944	10.1203	169.502	0	56.378		non-canonical purine NTP diphosphatase	BACUNI_RS03530	NZ_DS362235.1	+	31504100	-	WP_005825199.1	192	579	0.579	BACUNI_RS03530	51	7	8	9	0	33
BACUNI_RS03535		88.2889	103.147	101.934	132.962	106.02	223.654		83.1351	110.86	111.546	150.969	109.072	230.703		MULTISPECIES: quinolinate synthase NadA	BACUNI_RS03535	NZ_DS362235.1	-	31504101	-	WP_005825202.1	312	939	0.939	BACUNI_RS03535	78	140	143	13	61	219
BACUNI_RS03540		46.299	15.7231	12.6769	163.703	176.184	56.3024		43.5963	16.899	13.8723	185.874	181.255	58.0767		TrmH family RNA methyltransferase	BACUNI_RS03540	NZ_DS362235.1	+	31504102	-	WP_005825205.1	175	528	0.528	BACUNI_RS03540	23	12	10	9	57	31
BACUNI_RS03545		286.962	448.999	442.057	618.322	482.996	596.485		270.211	482.577	483.742	702.062	496.897	615.282		MULTISPECIES: YitT family protein	BACUNI_RS03545	NZ_DS362235.1	+	31504103	-	WP_005825206.1	320	963	0.963	BACUNI_RS03545	260	625	636	62	285	599
BACUNI_RS03550		177.861	131.642	131.881	259.215	244.472	288.593		167.478	141.486	144.317	294.321	251.509	297.687		DUF5131 domain-containing protein	BACUNI_RS03550	NZ_DS362235.1	+	31504104	-	WP_005825207.1	246	741	0.741	BACUNI_RS03550	124	141	146	20	111	223
BACUNI_RS03555		164.551	83.0619	75.0762	136.549	275.87	48.4781		154.945	89.2736	82.1557	155.042	283.81	50.0058		MULTISPECIES: DUF4294 domain-containing protein	BACUNI_RS03555	NZ_DS362235.1	-	31504105	-	WP_005833968.1	210	633	0.633	BACUNI_RS03555	98	76	71	9	107	32
BACUNI_RS03560		0	0.338132	3.27146	93.8801	0.797663	15.9357		0	0.363419	3.57995	106.594	0.820621	16.4379		hypothetical protein	BACUNI_RS03560	NZ_DS362235.1	+	31504106	-	WP_005825210.1	681	2046	2.046	BACUNI_RS03560	0	1	10	20	1	34
BACUNI_RS03565		157.919	250.27	341.589	248.164	436.47	206.907		148.701	268.986	373.8	281.773	449.032	213.427		radical SAM protein	BACUNI_RS03565	NZ_DS362235.1	+	31504107	-	WP_034525437.1	257	774	0.774	BACUNI_RS03565	115	280	395	20	207	167
BACUNI_RS03570		22.9245	37.9822	60.3719	131.819	144.002	133.502		21.5863	40.8226	66.0649	149.671	148.146	137.709		MULTISPECIES: flavin reductase family protein	BACUNI_RS03570	NZ_DS362235.1	+	31504108	-	WP_009037517.1	169	510	0.51	BACUNI_RS03570	11	28	46	7	45	71
BACUNI_RS03575		40.49	25.5314	19.9209	57.1663	3.88576	75.3466		38.1264	27.4407	21.7994	64.9084	3.9976	77.721		DNA/RNA non-specific endonuclease	BACUNI_RS03575	NZ_DS362235.1	-	31504109	-	WP_005825215.1	279	840	0.84	BACUNI_RS03575	32	31	25	5	2	66
BACUNI_RS03580		14.5252	12.7429	10.3404	91.303	86.304	19.9427		13.6773	13.6959	11.3155	103.668	88.7879	20.5711		MULTISPECIES: sodium-independent anion transporter	BACUNI_RS03580	NZ_DS362235.1	-	31504110	-	WP_005825218.1	560	1683	1.683	BACUNI_RS03580	23	31	26	16	89	35
BACUNI_RS03585		1606.23	1345.4	1862.36	1973.87	1637.66	1276.95		1512.46	1446.02	2037.98	2241.19	1684.79	1317.19		MULTISPECIES: rubrerythrin family protein	BACUNI_RS03585	NZ_DS362235.1	+	31504111	-	WP_005825226.1	192	579	0.579	BACUNI_RS03585	875	1126	1611	119	581	771
BACUNI_RS03590		248.683	120.688	122.59	215.473	127.034	186.171		234.166	129.714	134.15	244.655	130.691	192.038		DUF3857 domain-containing protein	BACUNI_RS03590	NZ_DS362235.1	-	31504112	-	WP_005825230.1	727	2184	2.184	BACUNI_RS03590	511	381	400	49	170	424
BACUNI_RS03595		83.8623	38.764	28.3197	104.331	59.7194	50.4425		78.9669	41.6629	30.9902	118.461	61.4382	52.0322		transglutaminase	BACUNI_RS03595	NZ_DS362235.1	-	31504113	-	WP_034525438.1	582	1749	1.749	BACUNI_RS03595	138	98	74	19	64	92
BACUNI_RS03600		277.21	99.0198	137.956	293.25	169.223	94.5536		261.028	106.425	150.965	332.965	174.094	97.5333		MULTISPECIES: L-aspartate oxidase	BACUNI_RS03600	NZ_DS362235.1	-	31504114	-	WP_005825234.1	523	1572	1.572	BACUNI_RS03600	410	225	324	48	163	155
BACUNI_RS03605		23.2501	32.7893	34.1643	75.0307	81.6009	15.9826		21.8929	35.2414	37.3859	85.1922	83.9495	16.4863		hypothetical protein	BACUNI_RS03605	NZ_DS362235.1	-	31504115	-	WP_005825236.1	639	1920	1.92	BACUNI_RS03605	42	91	98	15	96	32
BACUNI_RS03610		0	0	0	0	382.98	0		0	0	0	0	394.003	0		MULTISPECIES: hypothetical protein	BACUNI_RS03610	NZ_DS362235.1	+	31504116	-	WP_005825238.1	124	375	0.375	BACUNI_RS03610	0	0	0	0	88	0
BACUNI_RS03615		51.3852	17.6035	5.10947	0	87.2071	0		48.3857	18.92	5.59128	0	89.717	0		MULTISPECIES: ABC transporter	BACUNI_RS03615	NZ_DS362235.1	+	31504117	-	WP_005825240.1	130	393	0.393	BACUNI_RS03615	19	10	3	0	21	0
BACUNI_RS03620		19.9198	21.301	13.4406	38.57	235.955	7.70246		18.757	22.8939	14.708	43.7936	242.746	7.9452		LytTR family transcriptional regulator	BACUNI_RS03620	NZ_DS362235.1	+	31504118	-	WP_005825244.1	248	747	0.747	BACUNI_RS03620	14	23	15	3	108	6
BACUNI_RS03625		21.0468	7.42049	17.6724	95.0885	67.3275	51.4292		19.8182	7.97543	19.3388	107.966	69.2653	53.0499		hypothetical protein	BACUNI_RS03625	NZ_DS362235.1	-	31504119	-	WP_005825246.1	403	1212	1.212	BACUNI_RS03625	24	13	32	12	50	65
BACUNI_RS03630		0.807033	9.45538	13.7223	80.2151	30.9799	35.6787		0.759923	10.1625	15.0162	91.0787	31.8715	36.8031		DUF4270 domain-containing protein	BACUNI_RS03630	NZ_DS362235.1	-	31504120	-	WP_005825247.1	438	1317	1.317	BACUNI_RS03630	1	18	27	11	25	49
BACUNI_RS03635		0	4.48401	6.1976	115.603	40.8005	78.1372		0	4.81934	6.78202	131.259	41.9748	80.5996		MULTISPECIES: hypothetical protein	BACUNI_RS03635	NZ_DS362235.1	+	31504121	-	WP_005825248.1	359	1080	1.08	BACUNI_RS03635	0	7	10	13	27	88
BACUNI_RS03640		217.041	182.823	186.933	57.6813	343.067	195.823		204.371	196.495	204.56	65.4931	352.941	201.994		MULTISPECIES: DUF4907 domain-containing protein	BACUNI_RS03640	NZ_DS362235.1	+	31504122	-	WP_005825250.1	110	333	0.333	BACUNI_RS03640	68	88	93	2	70	68
BACUNI_RS03650		181.445	188.354	194.055	353.346	360.269	244.855		170.854	202.44	212.354	401.2	370.638	252.571		dihydrolipoyl dehydrogenase	BACUNI_RS03650	NZ_DS362235.1	+	31504124	lpdA	WP_005825257.1	452	1359	1.359	BACUNI_RS03650	232	370	394	50	300	347
BACUNI_RS03655		60.3043	127.569	55.3828	227.043	3.8582	120.153		56.7841	137.109	60.6053	257.792	3.96924	123.939		MULTISPECIES: DUF2007 domain-containing protein	BACUNI_RS03655	NZ_DS362235.1	+	31504125	-	WP_005825260.1	140	423	0.423	BACUNI_RS03655	24	78	35	10	1	53
BACUNI_RS03660		151.241	140.322	113.135	173.656	248.909	83.6825		142.412	150.815	123.804	197.174	256.072	86.3197		hypothetical protein	BACUNI_RS03660	NZ_DS362235.1	-	31504126	-	WP_005825263.1	423	1272	1.272	BACUNI_RS03660	181	258	215	23	194	111
BACUNI_RS03665		36.905	43.2387	50.2006	60.0246	98.6011	124.531		34.7507	46.4722	54.9344	68.1538	101.439	128.456		D-alanyl-D-alanine carboxypeptidase/D-alanyl-D-alanine-endopeptidase	BACUNI_RS03665	NZ_DS362235.1	+	31504127	dacB	WP_005825265.1	479	1440	1.44	BACUNI_RS03665	50	90	108	9	87	187
BACUNI_RS03670		0	19.7229	47.7052	31.5919	25.0529	68.3467		0	21.1978	52.2037	35.8704	25.774	70.5005		MULTISPECIES: AraC family transcriptional regulator	BACUNI_RS03670	NZ_DS362235.1	-	31504128	-	WP_005825269.1	303	912	0.912	BACUNI_RS03670	0	26	65	3	14	65
BACUNI_RS19390		0	0	0	0	0	0		0	0	0	0	0	0		MULTISPECIES: hypothetical protein	BACUNI_RS19390	NZ_DS362235.1	+	31507220	-	WP_005825267.1	76	231	0.231	BACUNI_RS19390	0	0	0	0	0	0
BACUNI_RS03675		26.8836	4.99959	16.93	43.3782	36.8568	139.469		25.3143	5.37348	18.5265	49.253	37.9176	143.864		MULTISPECIES: efflux RND transporter periplasmic adaptor subunit	BACUNI_RS03675	NZ_DS362235.1	+	31504129	-	WP_034523281.1	368	1107	1.107	BACUNI_RS03675	28	8	28	5	25	161
BACUNI_RS03680		3.0081	4.78617	14.7339	220.468	52.861	66.6445		2.83251	5.14409	16.1233	250.326	54.3824	68.7447		MULTISPECIES: hydrophobe/amphiphile efflux-1 family RND transporter	BACUNI_RS03680	NZ_DS362235.1	+	31504130	-	WP_005825274.1	1059	3180	3.18	BACUNI_RS03680	9	22	70	73	103	221
BACUNI_RS03685		4.53246	5.40867	15.2231	75.0841	93.9542	61.3405		4.26789	5.81315	16.6586	85.2528	96.6583	63.2736		TolC family protein	BACUNI_RS03685	NZ_DS362235.1	+	31504131	-	WP_005825275.1	468	1407	1.407	BACUNI_RS03685	6	11	32	11	81	90
BACUNI_RS03690		761.825	873.438	926.883	487.574	829.637	609.197		717.354	938.757	1014.29	553.607	853.515	628.395		acetyl-CoA hydrolase	BACUNI_RS03690	NZ_DS362235.1	-	31504132	-	WP_005825276.1	498	1497	1.497	BACUNI_RS03690	1073	1890	2073	76	761	951
BACUNI_RS03695		638.834	537.476	449.741	478.936	441.202	327.203		601.542	577.67	492.15	543.799	453.9	337.514		MULTISPECIES: hypothetical protein	BACUNI_RS03695	NZ_DS362235.1	-	31504133	-	WP_005825277.1	126	381	0.381	BACUNI_RS03695	229	296	256	19	103	130
BACUNI_RS03700		232.84	224.061	225.062	433.365	450.171	161.222		219.248	240.817	246.285	492.057	463.128	166.303		tRNA (N6-isopentenyl adenosine(37)-C2)-methylthiotransferase MiaB	BACUNI_RS03700	NZ_DS362235.1	+	31504134	-	WP_005825279.1	457	1374	1.374	BACUNI_RS03700	301	445	462	62	379	231
BACUNI_RS03705		1621.71	1302.65	1277.59	152.443	333.528	285.404		1527.04	1400.07	1398.07	173.089	343.127	294.398		MULTISPECIES: DUF3836 domain-containing protein	BACUNI_RS03705	NZ_DS362235.1	-	31504135	-	WP_005825281.1	167	504	0.504	BACUNI_RS03705	769	949	962	8	103	150
BACUNI_RS03710		239.735	96.0859	77.3461	277.447	241.176	143.843		225.74	103.272	84.6396	315.022	248.117	148.377		MULTISPECIES: class I SAM-dependent methyltransferase	BACUNI_RS03710	NZ_DS362235.1	+	31504136	-	WP_005825283.1	299	900	0.9	BACUNI_RS03710	203	125	104	26	133	135
BACUNI_RS03715		129.825	75.8157	57.3066	241.195	3.72607	70.0608		122.246	81.4855	62.7105	273.86	3.83331	72.2686		MULTISPECIES: ABC transporter permease	BACUNI_RS03715	NZ_DS362235.1	+	31504137	-	WP_005825286.1	291	876	0.876	BACUNI_RS03715	107	96	75	22	2	64
BACUNI_RS03720		398.574	331.496	317.937	160.066	54.4006	811.118		375.307	356.287	347.918	181.743	55.9663	836.679		MULTISPECIES: DUF3098 domain-containing protein	BACUNI_RS03720	NZ_DS362235.1	+	31504138	-	WP_005825288.1	79	240	0.24	BACUNI_RS03720	90	115	114	4	8	203
BACUNI_RS03725		50.996	65.5131	57.4687	109.136	84.4858	65.3834		48.0191	70.4124	62.8878	123.916	86.9174	67.4439		MULTISPECIES: undecaprenyl-diphosphate phosphatase	BACUNI_RS03725	NZ_DS362235.1	+	31504139	-	WP_005825291.1	263	792	0.792	BACUNI_RS03725	38	75	68	9	41	54
BACUNI_RS03730		902.233	561.858	461.354	4096.59	820.62	956.248		849.565	603.876	504.858	4651.4	844.238	986.383		MULTISPECIES: tRNA pseudouridine(55) synthase TruB	BACUNI_RS03730	NZ_DS362235.1	+	31504140	truB	WP_005825294.1	235	708	0.708	BACUNI_RS03730	601	575	488	302	356	706
BACUNI_RS03735		1075.91	972.727	960.084	943.163	531.678	973.445		1013.1	1045.47	1050.62	1070.9	546.98	1004.12		MULTISPECIES: tRNA preQ1(34) S-adenosylmethionine ribosyltransferase-isomerase QueA	BACUNI_RS03735	NZ_DS362235.1	+	31504141	-	WP_005825296.1	352	1059	1.059	BACUNI_RS03735	1072	1489	1519	104	345	1075
BACUNI_RS03740		40.108	21.7553	19.6452	201.34	30.7928	36.187		37.7668	23.3822	21.4977	228.608	31.6791	37.3274		MULTISPECIES: 2-amino-4-hydroxy-6-hydroxymethyldihydropteridine diphosphokinase	BACUNI_RS03740	NZ_DS362235.1	+	31504142	folK	WP_005825297.1	158	477	0.477	BACUNI_RS03740	18	15	14	10	9	18
BACUNI_RS03745		300.857	171.751	260.903	475.369	249.915	380.468		283.294	184.595	285.506	539.749	257.108	392.458		MULTISPECIES: methionine adenosyltransferase	BACUNI_RS03745	NZ_DS362235.1	+	31504143	-	WP_005825299.1	430	1293	1.293	BACUNI_RS03745	366	321	504	64	198	513
BACUNI_RS03750		342.278	297.763	307.34	345.288	336.127	210.803		322.298	320.03	336.321	392.051	345.801	217.446		two-component sensor histidine kinase	BACUNI_RS03750	NZ_DS362235.1	-	31504144	-	WP_034525440.1	648	1947	1.947	BACUNI_RS03750	627	838	894	70	401	428
BACUNI_RS03755		105.845	63.1535	64.8048	557.905	239.272	209.565		99.6666	67.8764	70.9157	633.463	246.159	216.169		MULTISPECIES: transcriptional regulator	BACUNI_RS03755	NZ_DS362235.1	-	31504145	-	WP_005825301.1	240	723	0.723	BACUNI_RS03755	72	66	70	42	106	158
BACUNI_RS03760		67.9456	9.47696	12.2254	0	0	0		63.9793	10.1857	13.3782	0	0	0		hypothetical protein	BACUNI_RS03760	NZ_DS362235.1	+	31504146	-	WP_005825302.1	72	219	0.219	BACUNI_RS03760	14	3	4	0	0	0
BACUNI_RS03765		134.967	30.7475	27.6236	0	0	0		127.088	33.0469	30.2284	0	0	0		MULTISPECIES: hypothetical protein	BACUNI_RS03765	NZ_DS362235.1	+	31504147	-	WP_008662326.1	104	315	0.315	BACUNI_RS03765	40	14	13	0	0	0
BACUNI_RS03770		1.23017	8.00716	31.7627	133.388	73.6675	55.4952		1.15836	8.60596	34.7579	151.453	75.7877	57.244		DUF4373 domain-containing protein	BACUNI_RS03770	NZ_DS362235.1	+	31504148	-	WP_005825306.1	287	864	0.864	BACUNI_RS03770	1	10	41	12	39	50
BACUNI_RS03775		0	12.7329	41.0639	314.239	170.211	43.1432		0	13.6851	44.9361	356.797	175.109	44.5028		MULTISPECIES: DNA-binding protein	BACUNI_RS03775	NZ_DS362235.1	+	31504149	-	WP_005825310.1	162	489	0.489	BACUNI_RS03775	0	9	30	16	51	22
BACUNI_RS03780		0	34.5125	3.03556	65.3329	140.627	0		0	37.0934	3.32181	74.181	144.675	0		MULTISPECIES: N-acetylmuramoyl-L-alanine amidase	BACUNI_RS03780	NZ_DS362235.1	+	31504150	-	WP_005825313.1	146	441	0.441	BACUNI_RS03780	0	22	2	3	38	0
BACUNI_RS03785		1.30373	10.1832	6.5682	50.0665	35.0326	52.3442		1.22762	10.9447	7.18757	56.8471	36.0409	53.9937		hypothetical protein	BACUNI_RS03785	NZ_DS362235.1	+	31504151	-	WP_005825321.1	1086	3261	3.261	BACUNI_RS03785	4	48	32	17	70	178
BACUNI_RS03790		25.863	11.9915	15.1717	64.0262	4.35205	21.097		24.3533	12.8883	16.6024	72.6974	4.47731	21.7619		RHS repeat-associated core domain-containing protein	BACUNI_RS03790	NZ_DS362235.1	+	31504152	-	WP_005825323.1	999	3000	3	BACUNI_RS03790	73	52	68	20	8	66
BACUNI_RS03795		178.062	62.1322	57.8015	0	2.81869	82.8115		167.667	66.7787	63.252	0	2.89981	85.4211		MULTISPECIES: hypothetical protein	BACUNI_RS03795	NZ_DS362235.1	+	31504153	-	WP_008662344.1	192	579	0.579	BACUNI_RS03795	97	52	50	0	1	50
BACUNI_RS03805		34.6143	55.6636	178.234	73.5934	0	22.045		32.5937	59.8263	195.042	83.5602	0	22.7397		MULTISPECIES: hypothetical protein	BACUNI_RS03805	NZ_DS362235.1	+	31504155	-	WP_005834040.1	173	522	0.522	BACUNI_RS03805	17	42	139	4	0	12
BACUNI_RS03810		3.82784	6.36728	6.42824	53.8036	0	45.6646		3.60439	6.84344	7.03441	61.0902	0	47.1037		RHS repeat-associated core domain-containing protein	BACUNI_RS03810	NZ_DS362235.1	+	31504156	-	WP_005825328.1	832	2499	2.499	BACUNI_RS03810	9	23	24	14	0	119
BACUNI_RS03815		0	2.1552	0	0	0	0		0	2.31637	0	0	0	0		hypothetical protein	BACUNI_RS03815	NZ_DS362235.1	+	31504157	-	WP_005825329.1	106	321	0.321	BACUNI_RS03815	0	1	0	0	0	0
BACUNI_RS03820		16.174	1.50395	8.73053	146.147	95.7924	118.827		15.2299	1.61642	9.5538	165.94	98.5494	122.572		hypothetical protein, partial	BACUNI_RS03820	NZ_DS362235.1	+	31504158	-	WP_005825333.1	153	460	0.46	BACUNI_RS03820	7	1	6	7	27	57
BACUNI_RS03830		0	0	0	0	0	0		0	0	0	0	0	0		MULTISPECIES: transcriptional regulator	BACUNI_RS03830	NZ_DS362236.1	-	31504160	-	WP_005825336.1	178	537	0.537	BACUNI_RS03830	0	0	0	0	0	0
BACUNI_RS03835		136.927	52.9771	89.2455	285.522	141.148	194.383		128.934	56.9389	97.6611	324.191	145.21	200.509		MULTISPECIES: PspC domain-containing protein	BACUNI_RS03835	NZ_DS362236.1	-	31504161	-	WP_005825340.1	369	1110	1.11	BACUNI_RS03835	143	85	148	33	96	225
BACUNI_RS03840		0	0	0	0	0	0		0	0	0	0	0	0		MULTISPECIES: PadR family transcriptional regulator	BACUNI_RS03840	NZ_DS362236.1	-	31504162	-	WP_005825341.1	108	327	0.327	BACUNI_RS03840	0	0	0	0	0	0
BACUNI_RS03845		0	0	0	0	0	0		0	0	0	0	0	0		[FeFe] hydrogenase H-cluster maturation GTPase HydF [Bacteroides uniformis]	BACUNI_RS03845	NZ_DS362236.1	-	31504163	hydF	WP_005825342.1	396	1191	1.191	BACUNI_RS03845	0	0	0	0	0	0
BACUNI_RS03850		133.326	88.7322	87.736	142.13	154.116	63.525		125.543	95.3679	96.0093	161.379	158.552	65.5269		[FeFe] hydrogenase H-cluster radical SAM maturase HydG [Bacteroides uniformis]	BACUNI_RS03850	NZ_DS362236.1	-	31504164	hydG	WP_034525452.1	472	1419	1.419	BACUNI_RS03850	178	182	186	21	134	94
BACUNI_RS03855		148.54	126.082	70.1575	235.791	114.041	139.452		139.869	135.511	76.7732	267.724	117.323	143.846		[FeFe] hydrogenase H-cluster radical SAM maturase HydE [Bacteroides uniformis]	BACUNI_RS03855	NZ_DS362236.1	-	31504165	hydE	WP_005825345.1	352	1059	1.059	BACUNI_RS03855	148	193	111	26	74	154
BACUNI_RS03860		58.9267	78.1314	79.258	230.074	58.0869	170.656		55.4869	83.9744	86.7319	261.233	59.7587	176.034		MULTISPECIES: 4Fe-4S dicluster domain-containing protein	BACUNI_RS03860	NZ_DS362236.1	-	31504166	-	WP_005825346.1	486	1461	1.461	BACUNI_RS03860	81	165	173	35	52	260
BACUNI_RS03865		57.6251	11.1135	25.5371	77.14	16.3857	34.6611		54.2613	11.9447	27.9452	87.5872	16.8573	35.7534		GNAT family N-acetyltransferase	BACUNI_RS03865	NZ_DS362236.1	+	31504167	-	WP_005825348.1	165	498	0.498	BACUNI_RS03865	27	8	19	4	5	18
BACUNI_RS03870		199.156	133.269	182.628	157.856	142.708	102.137		187.53	143.236	199.849	179.234	146.815	105.356		MFS transporter	BACUNI_RS03870	NZ_DS362236.1	-	31504168	-	WP_005825349.1	506	1521	1.521	BACUNI_RS03870	285	293	415	25	133	162
BACUNI_RS03875		128.429	87.9186	37.6504	320.131	34.0004	113.876		120.932	94.4934	41.2008	363.487	34.979	117.465		MULTISPECIES: Cys-tRNA(Pro) deacylase	BACUNI_RS03875	NZ_DS362236.1	-	31504169	-	WP_005825350.1	159	480	0.48	BACUNI_RS03875	58	61	27	16	10	57
BACUNI_RS03880		144.117	167.092	116.993	223.82	286.41	178.111		135.704	179.587	128.025	254.133	294.653	183.724		excinuclease ABC subunit UvrA	BACUNI_RS03880	NZ_DS362236.1	-	31504170	-	WP_005825352.1	943	2832	2.832	BACUNI_RS03880	384	684	495	66	497	526
BACUNI_RS19395		0	28.3823	6.86503	0	0	0		0	30.5048	7.51239	0	0	0		MULTISPECIES: hypothetical protein	BACUNI_RS19395	NZ_DS362236.1	+	31507221	-	WP_005825351.1	64	195	0.195	BACUNI_RS19395	0	8	2	0	0	0
BACUNI_RS03885		360.816	217.859	211.902	262.754	148.531	187.401		339.753	234.151	231.884	298.339	152.806	193.306		LysM peptidoglycan-binding domain-containing protein	BACUNI_RS03885	NZ_DS362236.1	+	31504171	-	WP_005825353.1	596	1791	1.791	BACUNI_RS03885	608	564	567	49	163	350
BACUNI_RS03890		779.736	476.98	363.275	492.509	664.897	457.622		734.219	512.65	397.531	559.211	684.033	472.043		PorT family protein	BACUNI_RS03890	NZ_DS362236.1	+	31504172	-	WP_005825354.1	233	702	0.702	BACUNI_RS03890	515	484	381	36	286	335
BACUNI_RS03895		9.20228	2.99488	5.79516	41.5755	0	60.1942		8.6651	3.21885	6.34163	47.2061	0	62.0912		MULTISPECIES: DUF4293 domain-containing protein	BACUNI_RS03895	NZ_DS362236.1	-	31504173	-	WP_005825355.1	153	462	0.462	BACUNI_RS03895	4	2	4	2	0	29
BACUNI_RS03900		139.184	67.9465	59.7626	114.333	131.144	71.3509		131.06	73.0277	65.3981	129.817	134.919	73.5995		MULTISPECIES: hypothetical protein	BACUNI_RS03900	NZ_DS362236.1	-	31504174	-	WP_005825356.1	111	336	0.336	BACUNI_RS03900	44	33	30	4	27	25
BACUNI_RS03905		275.124	105.589	67.0158	23.4528	91.6641	78.4494		259.064	113.485	73.3353	26.6291	94.3022	80.9217		MULTISPECIES: outer membrane protein assembly factor BamD	BACUNI_RS03905	NZ_DS362236.1	-	31504175	-	WP_005825357.1	272	819	0.819	BACUNI_RS03905	212	125	82	2	46	67
BACUNI_RS03910		122.254	183.511	125.698	225.444	49.8034	13.5064		115.118	197.234	137.551	255.977	51.2368	13.9321		MULTISPECIES: amino acid-binding protein	BACUNI_RS03910	NZ_DS362236.1	-	31504176	-	WP_005825359.1	141	426	0.426	BACUNI_RS03910	49	113	80	10	13	6
BACUNI_RS03915		119.46	189.065	189.106	303.126	135.687	124.022		112.486	203.204	206.938	344.179	139.593	127.93		MULTISPECIES: phenylacetate--CoA ligase family protein	BACUNI_RS03915	NZ_DS362236.1	-	31504177	-	WP_005825361.1	432	1299	1.299	BACUNI_RS03915	146	355	367	41	108	168
BACUNI_RS19400		0	0	0	0	0	0		0	0	0	0	0	0		MULTISPECIES: hypothetical protein	BACUNI_RS19400	NZ_DS362236.1	+	31507222	-	WP_005825360.1	71	216	0.216	BACUNI_RS19400	0	0	0	0	0	0
BACUNI_RS03920		122.222	86.2675	78.5932	149.115	186.087	111.669		115.087	92.7189	86.0043	169.31	191.442	115.188		MULTISPECIES: excinuclease ABC subunit UvrB	BACUNI_RS03920	NZ_DS362236.1	+	31504178	-	WP_005825363.1	686	2061	2.061	BACUNI_RS03920	237	257	242	32	235	240
BACUNI_RS03925		244.579	92.3735	115.994	90.9463	173.093	158.918		230.302	99.2815	126.932	103.263	178.075	163.926		MULTISPECIES: linear amide C-N hydrolase	BACUNI_RS03925	NZ_DS362236.1	+	31504179	-	WP_005825365.1	351	1056	1.056	BACUNI_RS03925	243	141	183	10	112	175
BACUNI_RS03930		230.931	304.819	301.203	136.783	344.208	253.397		217.451	327.615	329.606	155.308	354.114	261.382		ATP-dependent helicase	BACUNI_RS03930	NZ_DS362236.1	+	31504180	-	WP_005825370.1	1099	3300	3.3	BACUNI_RS03930	717	1454	1485	47	696	872
BACUNI_RS03935		98.1274	159.558	176.362	122.872	205.413	140.262		92.3993	171.491	192.992	139.513	211.325	144.682		PD-(D/E)XK nuclease family protein	BACUNI_RS03935	NZ_DS362236.1	+	31504181	-	WP_034525445.1	963	2892	2.892	BACUNI_RS03935	267	667	762	37	364	423
BACUNI_RS03940		584.198	291.938	385.108	195.825	371.834	411.467		550.096	313.77	421.423	222.346	382.536	424.434		MULTISPECIES: hybrid sensor histidine kinase/response regulator	BACUNI_RS03940	NZ_DS362236.1	-	31504182	-	WP_005825374.1	375	1128	1.128	BACUNI_RS03940	620	476	649	23	257	484
BACUNI_RS03945		119.231	160.39	136.586	71.8243	247.593	189.537		112.271	172.384	149.465	81.5515	254.719	195.51		MULTISPECIES: NAD-dependent epimerase/dehydratase family protein	BACUNI_RS03945	NZ_DS362236.1	-	31504183	-	WP_005825375.1	311	936	0.936	BACUNI_RS03945	105	217	191	7	142	185
BACUNI_RS03950		11.9423	88.0967	45.1241	53.9547	171.148	43.0992		11.2452	94.6849	49.3792	61.2618	176.074	44.4574		MULTISPECIES: chromosome partitioning protein ParB	BACUNI_RS03950	NZ_DS362236.1	-	31504184	-	WP_005825377.1	177	534	0.534	BACUNI_RS03950	6	68	36	3	56	24
BACUNI_RS03955		245.53	223.098	244.387	491.364	394.721	348.644		231.197	239.782	267.432	557.91	406.081	359.631		MULTISPECIES: DUF3440 domain-containing protein	BACUNI_RS03955	NZ_DS362236.1	-	31504185	-	WP_008663311.1	429	1290	1.29	BACUNI_RS03955	298	416	471	66	312	469
BACUNI_RS03960		985.027	1439.54	1494.19	194.019	791.282	702.266		927.527	1547.2	1635.08	220.295	814.056	724.397		MULTISPECIES: hypothetical protein	BACUNI_RS03960	NZ_DS362236.1	-	31504186	-	WP_005825381.1	131	396	0.396	BACUNI_RS03960	367	824	884	8	192	290
BACUNI_RS03965		84.721	82.7174	59.4161	139.187	79.827	81.6503		79.7754	88.9033	65.0189	158.038	82.1245	84.2234		MULTISPECIES: chromate transporter	BACUNI_RS03965	NZ_DS362236.1	+	31504187	-	WP_005825383.1	183	552	0.552	BACUNI_RS03965	44	66	49	8	27	47
BACUNI_RS03970		24.294	34.2615	17.8491	182.932	189.625	107.768		22.8759	36.8237	19.5322	207.707	195.083	111.165		MULTISPECIES: chromate transporter	BACUNI_RS03970	NZ_DS362236.1	+	31504188	-	WP_005825387.1	174	525	0.525	BACUNI_RS03970	12	26	14	10	61	59
BACUNI_RS03975		57.5936	12.4959	34.0715	15.77	81.7349	52.7505		54.2316	13.4304	37.2844	17.9058	84.0873	54.4128		MULTISPECIES: sugar MFS transporter	BACUNI_RS03975	NZ_DS362236.1	-	31504189	-	WP_005825389.1	405	1218	1.218	BACUNI_RS03975	66	22	62	2	61	67
BACUNI_RS03980		249.803	200.901	208.744	119.371	319.027	124.61		235.221	215.925	228.428	135.537	328.209	128.537		AraC family transcriptional regulator	BACUNI_RS03980	NZ_DS362236.1	+	31504190	-	WP_005825393.1	294	885	0.885	BACUNI_RS03980	208	257	276	11	173	115
BACUNI_RS03985		0	31.2965	33.467	22.8665	31.0861	66.2137		0	33.637	36.6229	25.9634	31.9808	68.3003		pyridoxamine 5\'-phosphate oxidase	BACUNI_RS03985	NZ_DS362236.1	+	31504191	-	WP_005825395.1	139	420	0.42	BACUNI_RS03985	0	19	21	1	8	29
BACUNI_RS03990		8.17587	4.73038	4.0046	73.8764	47.4262	21.3101		7.69861	5.08414	4.38223	83.8816	48.7912	21.9817		MULTISPECIES: pyridoxal phosphate-dependent aminotransferase	BACUNI_RS03990	NZ_DS362236.1	-	31504192	-	WP_005825397.1	389	1170	1.17	BACUNI_RS03990	9	8	7	9	34	26
BACUNI_RS03995		0	0.964879	11.2024	26.7892	12.519	44.8048		0	1.03704	12.2587	30.4173	12.8793	46.2168		MULTISPECIES: MATE family efflux transporter	BACUNI_RS03995	NZ_DS362236.1	-	31504193	-	WP_005825399.1	477	1434	1.434	BACUNI_RS03995	0	2	24	4	11	67
BACUNI_RS04000		44.1327	14.363	10.8083	44.3088	54.5889	46.4546		41.5565	15.4371	11.8275	50.3096	56.16	47.9186		DUF3737 domain-containing protein	BACUNI_RS04000	NZ_DS362236.1	-	31504194	-	WP_005825401.1	288	867	0.867	BACUNI_RS04000	36	18	14	4	29	42
BACUNI_RS04005		0	4.90651	13.0545	17.0283	109.959	18.7031		0	5.27344	14.2855	19.3344	113.123	19.2925		MULTISPECIES: sugar O-acetyltransferase	BACUNI_RS04005	NZ_DS362236.1	-	31504195	-	WP_005825403.1	187	564	0.564	BACUNI_RS04005	0	4	11	1	38	11
BACUNI_RS04010		0	5.85295	1.13256	0	74.5592	61.6588		0	6.29065	1.23935	0	76.7051	63.6019		hypothetical protein	BACUNI_RS04010	NZ_DS362236.1	-	31504196	-	WP_005825404.1	196	591	0.591	BACUNI_RS04010	0	5	1	0	27	38
BACUNI_RS04015		44.286	27.1301	21.327	117.695	100.001	0		41.7008	29.159	23.3381	133.635	102.879	0		MULTISPECIES: gamma-carboxymuconolactone decarboxylase	BACUNI_RS04015	NZ_DS362236.1	-	31504197	-	WP_005825406.1	271	816	0.816	BACUNI_RS04015	34	32	26	10	50	0
BACUNI_RS04020		48.0209	18.7541	14.7846	48.2125	196.629	21.1818		45.2177	20.1566	16.1788	54.742	202.288	21.8493		MULTISPECIES: NADPH-flavin oxidoreductase	BACUNI_RS04020	NZ_DS362236.1	-	31504198	-	WP_005825407.1	331	996	0.996	BACUNI_RS04020	45	27	22	5	120	22
BACUNI_RS04025		0	0	0	0	0	0		0	0	0	0	0	0		MULTISPECIES: DNA-binding protein	BACUNI_RS04025	NZ_DS362236.1	+	31504199	-	WP_005805547.1	109	330	0.33	BACUNI_RS04025	0	0	0	0	0	0
BACUNI_RS04030		0	1.32723	3.85232	161.217	109.584	51.9722		0	1.42648	4.21559	183.051	112.738	53.6101		topoisomerase	BACUNI_RS04030	NZ_DS362236.1	+	31504200	-	WP_034525446.1	694	2085	2.085	BACUNI_RS04030	0	4	12	35	140	113
BACUNI_RS04035		0	0	0	0	4.28351	37.7542		0	0	0	0	4.4068	38.944		DNA-binding protein	BACUNI_RS04035	NZ_DS362236.1	+	31504201	-	WP_005825411.1	126	381	0.381	BACUNI_RS04035	0	0	0	0	1	15
BACUNI_RS04040		204.457	195.558	215.742	190.386	204.901	93.6426		192.522	210.183	236.086	216.171	210.798	96.5936		ATP-binding protein	BACUNI_RS04040	NZ_DS362236.1	+	31504202	-	WP_005825412.1	453	1362	1.362	BACUNI_RS04040	262	385	439	27	171	133
BACUNI_RS04045		38.1691	8.91847	20.9554	35.3736	10.5195	0		35.941	9.58542	22.9315	40.1643	10.8222	0		RloB domain-containing protein	BACUNI_RS04045	NZ_DS362236.1	+	31504203	-	WP_005825413.1	361	1086	1.086	BACUNI_RS04045	39	14	34	4	7	0
BACUNI_RS04050		165.602	108.77	80.5864	72.551	123.288	30.3353		155.935	116.905	88.1855	82.3766	126.836	31.2912		ATP-binding protein	BACUNI_RS04050	NZ_DS362236.1	-	31504204	-	WP_005825415.1	705	2118	2.118	BACUNI_RS04050	330	333	255	16	160	67
BACUNI_RS04055		0	0	2.50689	0	0	0		0	0	2.74329	0	0	0		hypothetical protein	BACUNI_RS04055	NZ_DS362236.1	-	31504205	-	WP_005825416.1	88	267	0.267	BACUNI_RS04055	0	0	1	0	0	0
BACUNI_RS04060		57.1432	4.95927	16.7935	0	0	0		53.8075	5.33014	18.3771	0	0	0		hypothetical protein	BACUNI_RS04060	NZ_DS362236.1	+	31504206	-	WP_005825417.1	92	279	0.279	BACUNI_RS04060	15	2	7	0	0	0
BACUNI_RS04065		67.8551	48.8572	34.7906	0	35.0377	23.2967		63.8941	52.5109	38.0713	0	36.0461	24.0308		ATP-dependent helicase	BACUNI_RS04065	NZ_DS362236.1	-	31504207	-	WP_005825418.1	589	1770	1.77	BACUNI_RS04065	113	125	92	0	38	43
BACUNI_RS04070		76.7965	60.3175	30.9522	4.62617	29.087	16.1674		72.3135	64.8283	33.8709	5.2527	29.9242	16.6769		ATP-dependent endonuclease	BACUNI_RS04070	NZ_DS362236.1	-	31504208	-	WP_005825419.1	691	2076	2.076	BACUNI_RS04070	150	181	96	1	37	35
BACUNI_RS04075		0	1.04768	2.81567	69.4883	75.2437	46.4714		0	1.12603	3.08118	78.8992	77.4093	47.9359		DNA methylase	BACUNI_RS04075	NZ_DS362236.1	-	31504209	-	WP_005825422.1	1980	5943	5.943	BACUNI_RS04075	0	9	25	43	274	288
BACUNI_RS04080		0	0	1.28226	0	25.0118	0		0	0	1.40318	0	25.7316	0		DUF1896 domain-containing protein	BACUNI_RS04080	NZ_DS362236.1	-	31504210	-	WP_005825425.1	173	522	0.522	BACUNI_RS04080	0	0	1	0	8	0
BACUNI_RS04085		1.021	0.996857	5.78681	87.644	44.6806	17.9632		0.961402	1.0714	6.33249	99.5137	45.9666	18.5292		type IA DNA topoisomerase	BACUNI_RS04085	NZ_DS362236.1	-	31504211	-	WP_005825426.1	693	2082	2.082	BACUNI_RS04085	2	3	18	19	57	39
BACUNI_RS04090		0	0.933628	1.80659	6.48039	0	8.4119		0	1.00345	1.97695	7.35803	0	8.67699		DUF3945 domain-containing protein	BACUNI_RS04090	NZ_DS362236.1	-	31504212	-	WP_034525456.1	493	1482	1.482	BACUNI_RS04090	0	2	4	1	0	13
BACUNI_RS04095		211.199	192.606	184.186	636.125	275.079	269.561		198.87	207.01	201.554	722.276	282.996	278.056		AraC family transcriptional regulator	BACUNI_RS04095	NZ_DS362236.1	+	31504213	-	WP_005825435.1	618	1857	1.857	BACUNI_RS04095	369	517	511	123	313	522
BACUNI_RS19405		42.6853	2.77839	0	0	0	0		40.1935	2.98616	0	0	0	0		hypothetical protein	BACUNI_RS19405	NZ_DS362236.1	+	31507223	-	WP_080545832.1	82	249	0.249	BACUNI_RS19405	10	1	0	0	0	0
BACUNI_RS04100		121.519	52.9169	38.8024	69.5937	160.311	103.462		114.425	56.8742	42.4613	79.0189	164.925	106.723		DUF3575 domain-containing protein	BACUNI_RS04100	NZ_DS362236.1	+	31504214	-	WP_005825439.1	413	1242	1.242	BACUNI_RS04100	142	95	72	9	122	134
BACUNI_RS04105		3.43969	17.9112	33.9364	41.4409	75.7031	43.4479		3.2389	19.2506	37.1365	47.0533	77.882	44.8171		hypothetical protein	BACUNI_RS04105	NZ_DS362236.1	+	31504215	-	WP_005825441.1	308	927	0.927	BACUNI_RS04105	3	24	47	4	43	42
BACUNI_RS04110		64.0981	36.4115	28.6231	189.551	16.1054	39.9565		60.3564	39.1345	31.3222	215.223	16.569	41.2157		hypothetical protein	BACUNI_RS04110	NZ_DS362236.1	+	31504216	-	WP_005825443.1	303	912	0.912	BACUNI_RS04110	55	48	39	18	9	38
BACUNI_RS04115		43.1307	34.758	38.1557	37.1167	77.2647	48.1795		40.6129	37.3574	41.7537	42.1434	79.4884	49.6978		hypothetical protein	BACUNI_RS04115	NZ_DS362236.1	+	31504217	-	WP_005825447.1	344	1035	1.035	BACUNI_RS04115	42	52	59	4	49	52
BACUNI_RS04120		102.557	74.3401	64.5855	168.49	168.212	69.3982		96.5703	79.8996	70.6758	191.309	173.054	71.5852		hypothetical protein	BACUNI_RS04120	NZ_DS362236.1	+	31504218	-	WP_005825449.1	151	456	0.456	BACUNI_RS04120	44	49	44	8	47	33
BACUNI_RS04125		23.841	39.6975	28.9803	20.0395	77.4719	116.556		22.4493	42.6662	31.7131	22.7535	79.7017	120.229		DUF1566 domain-containing protein	BACUNI_RS04125	NZ_DS362236.1	+	31504219	-	WP_034525450.1	638	1917	1.917	BACUNI_RS04125	43	110	83	4	91	233
BACUNI_RS04130		12.9951	9.3489	3.87649	30.9007	29.4057	9.87343		12.2365	10.048	4.24204	35.0856	30.2521	10.1846		hypothetical protein	BACUNI_RS04130	NZ_DS362236.1	+	31504220	-	WP_005825453.1	517	1554	1.554	BACUNI_RS04130	19	21	9	5	28	16
BACUNI_RS04135		0	0	0	153.663	4.35205	0		0	0	0	174.474	4.47731	0		four helix bundle protein	BACUNI_RS04135	NZ_DS362236.1	+	31504221	-	WP_005825454.1	124	375	0.375	BACUNI_RS04135	0	0	0	6	1	0
BACUNI_RS04140		36.1204	26.5122	18.8751	55.5542	2.36011	67.2587		34.0119	28.4949	20.655	63.078	2.42804	69.3783		hypothetical protein	BACUNI_RS04140	NZ_DS362236.1	+	31504222	-	WP_005825456.1	460	1383	1.383	BACUNI_RS04140	47	53	39	8	2	97
BACUNI_RS04145		32.4185	36.1735	26.2487	0	106.668	64.7661		30.5261	38.8787	28.7239	0	109.738	66.8071		hypothetical protein	BACUNI_RS04145	NZ_DS362236.1	+	31504223	-	WP_005825457.1	152	459	0.459	BACUNI_RS04145	14	24	18	0	30	31
BACUNI_RS04150		39.6406	13.7074	17.1626	67.1604	1.90212	79.3542		37.3266	14.7324	18.781	76.256	1.95686	81.855		AraC family transcriptional regulator	BACUNI_RS04150	NZ_DS362236.1	+	31504224	-	WP_005825458.1	285	858	0.858	BACUNI_RS04150	32	17	22	6	1	71
BACUNI_RS04155		24.6768	18.3567	6.66011	302.612	2.7065	55.6608		23.2363	19.7295	7.28814	343.595	2.78439	57.4149		MULTISPECIES: hypothetical protein	BACUNI_RS04155	NZ_DS362236.1	+	31504225	-	WP_005805496.1	200	603	0.603	BACUNI_RS04155	14	16	6	19	1	35
BACUNI_RS04160		7.90821	5.49062	3.65216	119.096	74.4771	11.8918		7.44657	5.90123	3.99655	135.226	76.6206	12.2666		conjugal transfer protein TraG	BACUNI_RS04160	NZ_DS362236.1	-	31504226	-	WP_005825459.1	671	2016	2.016	BACUNI_RS04160	15	16	11	25	92	25
BACUNI_RS04165		0	2.20149	5.32491	84.044	12.9834	12.2063		0	2.36613	5.82703	95.4262	13.3571	12.591		mobilization protein	BACUNI_RS04165	NZ_DS362236.1	-	31504227	-	WP_005825460.1	418	1257	1.257	BACUNI_RS04165	0	4	10	11	10	16
BACUNI_RS04170		0	0	10.8458	0	26.4448	0		0	0	11.8685	0	27.2059	0		hypothetical protein	BACUNI_RS04170	NZ_DS362236.1	-	31504228	-	WP_034525451.1	143	432	0.432	BACUNI_RS04170	0	0	7	0	7	0
BACUNI_RS04175		0	0	15.494	177.851	7.55564	0		0	0	16.9551	201.937	7.7731	0		hypothetical protein	BACUNI_RS04175	NZ_DS362236.1	+	31504229	-	WP_005825463.1	71	216	0.216	BACUNI_RS04175	0	0	5	4	1	0
BACUNI_RS04180		20.5526	0	1.84901	238.772	81.1501	31.7886		19.3529	0	2.02337	271.109	83.4857	32.7904		ParA family protein, partial	BACUNI_RS04180	NZ_DS362236.1	+	31504230	-	WP_034525459.1	241	724	0.724	BACUNI_RS04180	14	0	2	18	36	24
BACUNI_RS04185		0	0	0	0	0	0		0	0	0	0	0	0		transposase	BACUNI_RS04185	NZ_DS362237.1	+	31504231	-	WP_080545833.1	191	576	0.576	BACUNI_RS04185	0	0	0	0	0	0
BACUNI_RS04195		510.174	18.4485	0	896.367	478.726	0		480.393	19.8281	0	1017.76	492.504	0		tRNA-Pro	BACUNI_RS04195	NZ_DS362237.1	-	31504233		tRNA-Pro		75	0.075	BACUNI_RS04195	36	2	0	7	22	0
BACUNI_RS04200		13.511	36.1544	20.7987	0	13.8307	101.584		12.7223	38.8581	22.76	0	14.2287	104.786		MULTISPECIES: tRNA (adenosine(37)-N6)-methyltransferase TrmM	BACUNI_RS04200	NZ_DS362237.1	-	31504234	-	WP_005825467.1	235	708	0.708	BACUNI_RS04200	9	37	22	0	6	75
BACUNI_RS04205		258.754	141.096	117.357	344.518	144.718	187.462		243.65	151.648	128.424	391.177	148.883	193.37		MULTISPECIES: endopeptidase La	BACUNI_RS04205	NZ_DS362237.1	+	31504235	lon	WP_005825468.1	826	2481	2.481	BACUNI_RS04205	604	506	435	89	220	485
BACUNI_RS04210		131.566	103.375	46.1614	101.899	69.2634	105.985		123.886	111.106	50.5144	115.699	71.2569	109.325		MULTISPECIES: tRNA guanosine(34) transglycosylase Tgt	BACUNI_RS04210	NZ_DS362237.1	+	31504236	-	WP_005825470.1	376	1131	1.131	BACUNI_RS04210	140	169	78	12	48	125
BACUNI_RS04215		170.133	71.7982	50.0387	92.914	208.129	138.319		160.201	77.1675	54.7572	105.498	214.119	142.678		MULTISPECIES: YjgP/YjgQ family permease	BACUNI_RS04215	NZ_DS362237.1	+	31504237	-	WP_005825471.1	378	1137	1.137	BACUNI_RS04215	182	118	85	11	145	164
BACUNI_RS04220		1334.41	1720.57	2045.43	690.103	1101.04	1334.12		1256.52	1849.24	2238.31	783.565	1132.73	1376.16		MULTISPECIES: hypothetical protein	BACUNI_RS04220	NZ_DS362237.1	-	31504238	-	WP_005825473.1	166	501	0.501	BACUNI_RS04220	629	1246	1531	36	338	697
BACUNI_RS19410		103.781	53.5752	33.8051	0	0	0		97.7231	57.5817	36.9928	0	0	0		MULTISPECIES: hypothetical protein	BACUNI_RS19410	NZ_DS362237.1	-	31507224	-	WP_005837144.1	98	297	0.297	BACUNI_RS19410	29	23	15	0	0	0
BACUNI_RS04225		42.4452	22.5532	28.3665	23.4815	0	81.2808		39.9675	24.2398	31.0414	26.6616	0	83.8422		phosphoserine phosphatase SerB	BACUNI_RS04225	NZ_DS362237.1	+	31504239	serB	WP_005825474.1	408	1227	1.227	BACUNI_RS04225	49	40	52	3	0	104
BACUNI_RS04230		197.377	68.268	59.2889	52.2358	112.859	158.708		185.855	73.3733	64.8797	59.3102	116.107	163.71		ATP-dependent helicase	BACUNI_RS04230	NZ_DS362237.1	+	31504240	-	WP_005825475.1	428	1287	1.287	BACUNI_RS04230	239	127	114	7	89	213
BACUNI_RS04235		74.3075	58.7312	40.9459	167.859	57.0493	81.4096		69.9699	63.1233	44.8071	190.592	58.6913	83.9751		MULTISPECIES: DUF4738 domain-containing protein	BACUNI_RS04235	NZ_DS362237.1	-	31504241	-	WP_005837141.1	266	801	0.801	BACUNI_RS04235	56	68	49	14	28	68
BACUNI_RS04240		78.461	73.1832	36.1668	248.504	3.72607	60.5734		73.8809	78.6561	39.5773	282.159	3.83331	62.4822		MULTISPECIES: UDP-glucose/GDP-mannose dehydrogenase family protein	BACUNI_RS04240	NZ_DS362237.1	-	31504242	-	WP_005825480.1	437	1314	1.314	BACUNI_RS04240	97	139	71	34	3	83
BACUNI_RS04245		23.232	17.642	12.192	0	2.97271	47.1618		21.8758	18.9613	13.3417	0	3.05827	48.648		MULTISPECIES: dTDP-4-dehydrorhamnose 3,5-epimerase	BACUNI_RS04245	NZ_DS362237.1	-	31504243	rfbC	WP_005825481.1	182	549	0.549	BACUNI_RS04245	12	14	10	0	1	27
BACUNI_RS04250		127.334	44.8536	50.9435	128.594	81.6585	69.6071		119.901	48.2079	55.7473	146.01	84.0087	71.8007		hypothetical protein	BACUNI_RS04250	NZ_DS362237.1	-	31504244	-	WP_005825482.1	472	1419	1.419	BACUNI_RS04250	170	92	108	19	71	103
BACUNI_RS04255		232.818	206.647	185.445	24.9453	108.801	332.936		219.227	222.101	202.932	28.3237	111.933	343.428		MULTISPECIES: SPOR domain-containing protein	BACUNI_RS04255	NZ_DS362237.1	+	31504245	-	WP_005825483.1	384	1155	1.155	BACUNI_RS04255	253	345	320	3	77	401
BACUNI_RS04260		27.8653	41.4573	13.7879	0	174.204	25.1412		26.2387	44.5576	15.0881	0	179.218	25.9335		MULTISPECIES: hypothetical protein	BACUNI_RS04260	NZ_DS362237.1	+	31504246	-	WP_005825486.1	177	534	0.534	BACUNI_RS04260	14	32	11	0	57	14
BACUNI_RS04265		44.7444	54.4288	61.4371	99.4196	171.199	193.247		42.1325	58.4992	67.2305	112.884	176.126	199.337		MULTISPECIES: tagaturonate reductase	BACUNI_RS04265	NZ_DS362237.1	-	31504247	-	WP_005825488.1	482	1449	1.449	BACUNI_RS04265	61	114	133	15	152	292
BACUNI_RS04270		27.0219	26.0572	26.4711	9.04325	10.7572	41.5367		25.4446	28.0058	28.9673	10.268	11.0668	42.8457		LacI family DNA-binding transcriptional regulator	BACUNI_RS04270	NZ_DS362237.1	-	31504248	-	WP_005825489.1	353	1062	1.062	BACUNI_RS04270	27	40	42	1	7	46
BACUNI_RS04275		392.058	759.181	776.378	382.246	451.212	990.99		369.172	815.955	849.589	434.014	464.198	1022.22		glucuronate isomerase	BACUNI_RS04275	NZ_DS362237.1	+	31504249	-	WP_005825492.1	468	1407	1.407	BACUNI_RS04275	519	1544	1632	56	389	1454
BACUNI_RS04280		12.323	19.0501	10.6707	41.7562	0	36.1346		11.6037	20.4747	11.6769	47.4113	0	37.2733		MULTISPECIES: haloacid dehalogenase	BACUNI_RS04280	NZ_DS362237.1	-	31504250	-	WP_005825494.1	229	690	0.69	BACUNI_RS04280	8	19	11	3	0	26
BACUNI_RS04285		11.5278	12.0055	14.5193	34.7214	8.2604	21.4951		10.8549	12.9033	15.8885	39.4237	8.49814	22.1724		MFS transporter	BACUNI_RS04285	NZ_DS362237.1	+	31504251	-	WP_005825496.1	460	1383	1.383	BACUNI_RS04285	15	24	30	5	7	31
BACUNI_RS04290		132.197	101.536	118.217	83.6163	136.002	212.306		124.48	109.129	129.365	94.9406	139.916	218.997		MULTISPECIES: MBL fold metallo-hydrolase	BACUNI_RS04290	NZ_DS362237.1	+	31504252	-	WP_005837132.1	267	804	0.804	BACUNI_RS04290	100	118	142	7	67	178
BACUNI_RS04295		0	0	0	0	0	0		0	0	0	0	0	0		tRNA-Lys	BACUNI_RS04295	NZ_DS362237.1	+	31504253		tRNA-Lys		73	0.073	BACUNI_RS04295	0	0	0	0	0	0
BACUNI_RS04300		70.4766	14.8778	20.3921	103.268	0	63.5867		66.3626	15.9904	22.315	117.254	0	65.5906		MULTISPECIES: flavodoxin family protein	BACUNI_RS04300	NZ_DS362237.1	+	31504254	-	WP_005825500.1	185	558	0.558	BACUNI_RS04300	37	12	17	6	0	37
BACUNI_RS04305		0.471127	6.13314	4.4504	93.6554	13.7448	12.7521		0.443625	6.5918	4.87007	106.339	14.1404	13.1539		MULTISPECIES: bifunctional alpha,alpha-trehalose-phosphate synthase (UDP-forming)/trehalose-phosphatase	BACUNI_RS04305	NZ_DS362237.1	+	31504255	-	WP_005825504.1	751	2256	2.256	BACUNI_RS04305	1	20	15	22	19	30
BACUNI_RS04310		2.37379	0	1.12117	32.174	0	5.35431		2.23522	0	1.2269	36.5313	0	5.52304		MULTISPECIES: glycoside hydrolase family 15 protein	BACUNI_RS04310	NZ_DS362237.1	+	31504256	-	WP_005825506.1	596	1791	1.791	BACUNI_RS04310	4	0	3	6	0	10
BACUNI_RS04315		75.2595	152.967	120.723	121.894	104.659	195.379		70.8663	164.407	132.107	138.402	107.671	201.536		MULTISPECIES: 4Fe-4S dicluster domain-containing protein	BACUNI_RS04315	NZ_DS362237.1	+	31504257	-	WP_005825508.1	498	1497	1.497	BACUNI_RS04315	106	331	270	19	96	305
BACUNI_RS04320		47.7947	90.8598	94.1186	404.448	164.25	85.56		45.0047	97.6546	102.994	459.223	168.978	88.2563		MULTISPECIES: aldo/keto reductase	BACUNI_RS04320	NZ_DS362237.1	+	31504258	-	WP_005825512.1	466	1401	1.401	BACUNI_RS04320	63	184	197	59	141	125
BACUNI_RS04325		0	14.9313	22.4719	46.062	39.1371	87.3869		0	16.0479	24.5909	52.3003	40.2635	90.1408		MULTISPECIES: DUF1893 domain-containing protein	BACUNI_RS04325	NZ_DS362237.1	+	31504259	-	WP_005825513.1	138	417	0.417	BACUNI_RS04325	0	9	14	2	10	38
BACUNI_RS04330		40.615	21.9625	20.4619	141.151	58.5263	52.4297		38.2441	23.6049	22.3914	160.268	60.2107	54.082		lipid A phosphoethanolamine transferase	BACUNI_RS04330	NZ_DS362237.1	-	31504260	-	WP_005825514.1	566	1701	1.701	BACUNI_RS04330	65	54	52	25	61	93
BACUNI_RS04335		0	8.69119	16.8176	48.261	66.9757	42.5668		0	9.34114	18.4035	54.797	68.9033	43.9082		membrane protein	BACUNI_RS04335	NZ_DS362237.1	-	31504261	-	WP_005825515.1	397	1194	1.194	BACUNI_RS04335	0	15	30	6	49	53
BACUNI_RS04340		82.5845	58.0547	74.8913	74.6226	78.621	106.551		77.7637	62.3962	81.9534	84.7289	80.8837	109.909		MULTISPECIES: NAD(P)/FAD-dependent oxidoreductase	BACUNI_RS04340	NZ_DS362237.1	+	31504262	-	WP_005825516.1	428	1287	1.287	BACUNI_RS04340	100	108	144	10	62	143
BACUNI_RS04345		82.5053	157.949	191.022	0	93.1518	162.016		77.6892	169.761	209.035	0	95.8328	167.121		MULTISPECIES: DoxX family protein	BACUNI_RS04345	NZ_DS362237.1	+	31504263	-	WP_009038432.1	145	438	0.438	BACUNI_RS04345	34	100	125	0	25	74
BACUNI_RS04350		1765.69	1282.67	1220.49	449.914	1132.12	910.577		1662.62	1378.59	1335.58	510.846	1164.7	939.272		MULTISPECIES: DUF3332 domain-containing protein	BACUNI_RS04350	NZ_DS362237.1	+	31504264	-	WP_005825518.1	184	555	0.555	BACUNI_RS04350	922	1029	1012	26	385	527
BACUNI_RS04355		124.231	82.0598	85.7684	103.939	88.3127	141.56		116.979	88.1966	93.8561	118.015	90.8544	146.021		MULTISPECIES: membrane protein	BACUNI_RS04355	NZ_DS362237.1	-	31504265	-	WP_005825520.1	769	2310	2.31	BACUNI_RS04355	270	274	296	25	125	341
BACUNI_RS04360		99.0332	43.5791	50.9472	201.657	83.5285	39.0127		93.2522	46.8381	55.7514	228.968	85.9326	40.2421		RNA methyltransferase	BACUNI_RS04360	NZ_DS362237.1	+	31504266	-	WP_005825522.1	253	762	0.762	BACUNI_RS04360	71	48	58	16	39	31
BACUNI_RS19415		60.1024	82.3593	25.8971	171.499	0	37.1025		56.5939	88.5185	28.3392	194.725	0	38.2717		MULTISPECIES: hypothetical protein	BACUNI_RS19415	NZ_DS362237.1	-	31507225	-	WP_005837115.1	111	336	0.336	BACUNI_RS19415	19	40	13	6	0	13
BACUNI_RS04365		545.764	153.737	170.404	165.764	306.334	143.792		513.905	165.234	186.473	188.213	315.15	148.323		MULTISPECIES: DUF4296 domain-containing protein	BACUNI_RS04365	NZ_DS362237.1	-	31504267	-	WP_005825524.1	308	927	0.927	BACUNI_RS04365	476	206	236	16	174	139
BACUNI_RS04370		263.617	134.429	114.2	394.474	0	245.42		248.228	144.482	124.969	447.899	0	253.154		MULTISPECIES: lipoprotein signal peptidase	BACUNI_RS04370	NZ_DS362237.1	-	31504268	-	WP_005825525.1	210	633	0.633	BACUNI_RS04370	157	123	108	26	0	162
BACUNI_RS04375		543.985	415.817	358.387	277.279	479.754	526.042		512.23	446.914	392.182	314.831	493.561	542.619		MULTISPECIES: molecular chaperone DnaK	BACUNI_RS04375	NZ_DS362237.1	-	31504269	-	WP_004290962.1	126	381	0.381	BACUNI_RS04375	195	229	204	11	112	209
BACUNI_RS04380		327.175	97.5565	74.0515	283.521	70.1642	136.051		308.077	104.852	81.0344	321.919	72.1836	140.339		MULTISPECIES: isoleucine--tRNA ligase	BACUNI_RS04380	NZ_DS362237.1	-	31504270	-	WP_005825526.1	1162	3489	3.489	BACUNI_RS04380	1074	492	386	103	150	495
BACUNI_RS04385		113.328	70.1845	47.8101	99.4196	40.5471	54.599		106.713	75.4331	52.3184	112.884	41.714	56.3196		MULTISPECIES: DNA adenine methylase	BACUNI_RS04385	NZ_DS362237.1	+	31504271	-	WP_005837114.1	321	966	0.966	BACUNI_RS04385	103	98	69	10	24	55
BACUNI_RS04390		185.168	63.477	75.4077	89.2352	183.863	105.808		174.359	68.224	82.5185	101.32	189.155	109.143		MULTISPECIES: type II restriction endonuclease	BACUNI_RS04390	NZ_DS362237.1	+	31504272	-	WP_005825528.1	286	861	0.861	BACUNI_RS04390	150	79	97	8	97	95
BACUNI_RS04395		85.5177	27.8318	16.6694	0	0	0		80.5257	29.9131	18.2413	0	0	0		MULTISPECIES: hypothetical protein	BACUNI_RS04395	NZ_DS362237.1	+	31504273	-	WP_005825529.1	173	522	0.522	BACUNI_RS04395	42	21	13	0	0	0
BACUNI_RS04400		26.7846	23.7738	24.5348	88.0086	61.6914	17.5754		25.2211	25.5517	26.8484	99.9277	63.467	18.1292		MULTISPECIES: site-specific DNA-methyltransferase	BACUNI_RS04400	NZ_DS362237.1	+	31504274	-	WP_005825531.1	290	873	0.873	BACUNI_RS04400	22	30	32	8	33	16
BACUNI_RS04405		90.8768	44.5781	70.5006	71.4047	84.9378	101.005		85.5719	47.9118	77.1486	81.0751	87.3824	104.188		MULTISPECIES: hypothetical protein	BACUNI_RS04405	NZ_DS362237.1	-	31504275	-	WP_005825533.1	268	807	0.807	BACUNI_RS04405	69	52	85	6	42	85
BACUNI_RS04410		132.425	40.6156	55.4509	68.9128	153.301	72.5629		124.694	43.6529	60.6798	78.2457	157.713	74.8496		MULTISPECIES: GNAT family N-acetyltransferase	BACUNI_RS04410	NZ_DS362237.1	-	31504276	-	WP_005825535.1	510	1533	1.533	BACUNI_RS04410	191	90	127	11	144	116
BACUNI_RS04415		136.429	289.652	307.231	180.719	162.324	121.803		128.465	311.314	336.202	205.194	166.996	125.641		MULTISPECIES: D-xylose transporter XylE	BACUNI_RS04415	NZ_DS362237.1	-	31504277	-	WP_005825537.1	495	1488	1.488	BACUNI_RS04415	191	623	683	28	148	189
BACUNI_RS04420		324.427	687.091	825.368	422.952	649.338	357.515		305.489	738.474	903.198	480.233	668.026	368.782		MULTISPECIES: xylose isomerase	BACUNI_RS04420	NZ_DS362237.1	-	31504278	xylA	WP_005825539.1	438	1317	1.317	BACUNI_RS04420	402	1308	1624	58	524	491
BACUNI_RS04425		63.24	144.538	149.346	279.222	150.071	191.273		59.5484	155.347	163.429	317.037	154.39	197.3		carbohydrate kinase	BACUNI_RS04425	NZ_DS362237.1	-	31504279	-	WP_005825540.1	492	1479	1.479	BACUNI_RS04425	88	309	330	43	136	295
BACUNI_RS04430		60.9839	73.7184	60.3504	0	0	85.1533		57.424	79.2313	66.0413	0	0	87.8367		MULTISPECIES: NUDIX hydrolase	BACUNI_RS04430	NZ_DS362237.1	-	31504280	-	WP_005825541.1	243	732	0.732	BACUNI_RS04430	42	78	66	0	0	65
BACUNI_RS04435		104.132	29.6048	28.643	237.935	108.434	55.0752		98.0532	31.8188	31.3439	270.159	111.555	56.8108		MULTISPECIES:	BACUNI_RS04435	NZ_DS362237.1	+	31504281	fabD	WP_005825542.1	295	888	0.888	BACUNI_RS04435	87	38	38	22	59	51
BACUNI_RS04440		15.4038	27.5725	6.06287	156.586	153.741	0		14.5046	29.6344	6.63459	177.793	158.166	0		MULTISPECIES: hypothetical protein	BACUNI_RS04440	NZ_DS362237.1	+	31504282	-	WP_005825543.1	183	552	0.552	BACUNI_RS04440	8	22	5	9	52	0
BACUNI_RS04445		0	6.98806	3.38051	0	181.335	62.9618		0	7.51066	3.69928	0	186.554	64.946		MULTISPECIES: thiamine biosynthesis protein ThiS	BACUNI_RS04445	NZ_DS362237.1	+	31504283	thiS	WP_005837106.1	65	198	0.198	BACUNI_RS04445	0	2	1	0	22	13
BACUNI_RS04450		17.9593	2.1254	13.3663	88.5155	87.743	26.5149		16.9109	2.28435	14.6267	100.503	90.2683	27.3505		MULTISPECIES: thiamine phosphate synthase	BACUNI_RS04450	NZ_DS362237.1	+	31504284	-	WP_009038436.1	216	651	0.651	BACUNI_RS04450	11	2	13	6	35	18
BACUNI_RS04455		12.2638	4.43473	1.71626	61.5637	167.387	40.5712		11.5479	4.76638	1.8781	69.9013	172.204	41.8498		MULTISPECIES: thiazole synthase	BACUNI_RS04455	NZ_DS362237.1	+	31504285	-	WP_009038437.1	259	780	0.78	BACUNI_RS04455	9	5	2	5	80	33
BACUNI_RS04460		17.0513	5.75488	19.0899	51.3579	78.5464	43.304		16.0559	6.18525	20.8901	58.3134	80.807	44.6687		MULTISPECIES: phosphomethylpyrimidine synthase ThiC	BACUNI_RS04460	NZ_DS362237.1	+	31504286	-	WP_005825547.1	560	1683	1.683	BACUNI_RS04460	27	14	48	9	81	76
BACUNI_RS04465		27.1808	11.5913	24.2002	118.567	21.5876	87.9466		25.5941	12.4582	26.4822	134.625	22.2089	90.7182		MULTISPECIES: 2-iminoacetate synthase ThiH	BACUNI_RS04465	NZ_DS362237.1	+	31504287	-	WP_005825548.1	377	1134	1.134	BACUNI_RS04465	29	19	41	14	15	104
BACUNI_RS04470		145.075	23.8558	131.752	206.981	515.868	162.582		136.606	25.6398	144.176	235.013	530.715	167.705		MULTISPECIES: HesA/MoeB/ThiF family protein	BACUNI_RS04470	NZ_DS362237.1	+	31504288	-	WP_005837100.1	231	696	0.696	BACUNI_RS04470	95	24	137	15	220	118
BACUNI_RS04475		118.096	48.1864	123.212	175.196	116.379	173.344		111.202	51.7899	134.831	198.923	119.729	178.806		thiamine phosphate synthase	BACUNI_RS04475	NZ_DS362237.1	+	31504289	-	WP_005825551.1	200	603	0.603	BACUNI_RS04475	67	42	111	11	43	109
BACUNI_RS04480		109.11	47.6252	124.491	127.588	398.15	136.663		102.741	51.1868	136.23	144.868	409.609	140.97		bifunctional hydroxymethylpyrimidine kinase/phosphomethylpyrimidine kinase	BACUNI_RS04480	NZ_DS362237.1	+	31504290	thiD	WP_005825553.1	275	828	0.828	BACUNI_RS04480	85	57	154	11	202	118
BACUNI_RS04485		118.096	65.1249	131.183	44.4627	329.93	258.977		111.202	69.9951	143.553	50.4843	339.425	267.139		MULTISPECIES: DUF4476 domain-containing protein	BACUNI_RS04485	NZ_DS362237.1	-	31504291	-	WP_005825555.1	215	648	0.648	BACUNI_RS04485	72	61	127	3	131	175
BACUNI_RS04490		503.96	826.236	930.038	487.9	436.369	358.968		474.542	888.025	1017.74	553.977	448.928	370.28		MULTISPECIES: DUF362 domain-containing protein	BACUNI_RS04490	NZ_DS362237.1	+	31504292	-	WP_005837094.1	373	1122	1.122	BACUNI_RS04490	532	1340	1559	57	300	420
BACUNI_RS04500		0	0	0	0	0	0		0	0	0	0	0	0		MULTISPECIES: IS1595 family transposase ISBun2	BACUNI_RS04500	NZ_DS362237.1	+	31504294	-	WP_005825559.1	321	966	0.966	BACUNI_RS04500	0	0	0	0	0	0
BACUNI_RS04505		0	0	0.823298	0	0	25.9496		0	0	0.900933	0	0	26.7674		MULTISPECIES: hypothetical protein	BACUNI_RS04505	NZ_DS362237.1	+	31504295	-	WP_005825561.1	270	813	0.813	BACUNI_RS04505	0	0	1	0	0	22
BACUNI_RS04510		35.0394	17.7389	7.35539	0	0	0		32.994	19.0655	8.04899	0	0	0		MULTISPECIES: hypothetical protein	BACUNI_RS04510	NZ_DS362237.1	+	31504296	-	WP_005825562.1	90	273	0.273	BACUNI_RS04510	9	7	3	0	0	0
BACUNI_RS04515		0	5.44739	0	37.8108	0	0		0	5.85476	0	42.9315	0	0		MULTISPECIES: hypothetical protein	BACUNI_RS04515	NZ_DS362237.1	+	31504297	-	WP_005825564.1	253	762	0.762	BACUNI_RS04515	0	6	0	3	0	0
BACUNI_RS04520		0	0	0	0	0	0		0	0	0	0	0	0		MULTISPECIES: hypothetical protein	BACUNI_RS04520	NZ_DS362237.1	+	31504298	-	WP_005825565.1	138	417	0.417	BACUNI_RS04520	0	0	0	0	0	0
BACUNI_RS04525		237.504	206.691	202.455	142.281	179.321	264.009		223.64	222.149	221.546	161.55	184.482	272.329		MULTISPECIES: phospholipase	BACUNI_RS04525	NZ_DS362237.1	+	31504299	-	WP_005825568.1	269	810	0.81	BACUNI_RS04525	181	242	245	12	89	223
BACUNI_RS04530		78.8697	95.3389	67.0129	231.897	115.337	63.2527		74.2657	102.469	73.3321	263.303	118.657	65.2461		MULTISPECIES: alpha-amylase	BACUNI_RS04530	NZ_DS362237.1	+	31504300	-	WP_005825570.1	565	1698	1.698	BACUNI_RS04530	126	234	170	41	120	112
BACUNI_RS04535		133.433	74.8721	28.9758	0	176.625	112.086		125.644	80.4713	31.7081	0	181.709	115.618		hypothetical protein	BACUNI_RS04535	NZ_DS362237.1	-	31504301	-	WP_005825572.1	76	231	0.231	BACUNI_RS04535	29	25	10	0	25	27
BACUNI_RS04540		418.123	587.942	381.906	403.769	196.038	368.608		393.716	631.91	417.919	458.452	201.68	380.224		DUF2461 domain-containing protein	BACUNI_RS04540	NZ_DS362237.1	+	31504302	-	WP_005825574.1	221	666	0.666	BACUNI_RS04540	262	566	380	28	80	256
BACUNI_RS04545		611.087	1324.82	1028.72	236.338	357.803	1025.46		575.415	1423.9	1125.72	268.346	368.101	1057.78		MULTISPECIES: YhcH/YjgK/YiaL family protein	BACUNI_RS04545	NZ_DS362237.1	+	31504303	-	WP_005825575.1	148	447	0.447	BACUNI_RS04545	257	856	687	11	98	478
BACUNI_RS04550		423.559	550.357	456.883	215.013	388.924	275.76		398.834	591.515	499.966	244.133	400.118	284.45		MULTISPECIES: 1,4-alpha-glucan-branching protein	BACUNI_RS04550	NZ_DS362237.1	+	31504304	-	WP_005825576.1	669	2010	2.01	BACUNI_RS04550	801	1599	1372	45	479	578
BACUNI_RS04555		0	31.0059	27.1861	0	52.572	0		0	33.3246	29.7497	0	54.0851	0		MULTISPECIES: lipopolysaccharide assembly protein LapB	BACUNI_RS04555	NZ_DS362237.1	-	31504305	-	WP_005825577.1	237	714	0.714	BACUNI_RS04555	0	32	29	0	23	0
BACUNI_RS04560		0	2.95649	0	0	0	0		0	3.17759	0	0	0	0		MULTISPECIES: DUF2492 domain-containing protein	BACUNI_RS04560	NZ_DS362237.1	+	31504306	-	WP_005825578.1	77	234	0.234	BACUNI_RS04560	0	1	0	0	0	0
BACUNI_RS04565		2.2143	5.04451	21.6141	0	66.3008	63.9304		2.08504	5.42176	23.6523	0	68.209	65.9451		alpha/beta hydrolase	BACUNI_RS04565	NZ_DS362237.1	+	31504307	-	WP_005825579.1	319	960	0.96	BACUNI_RS04565	2	7	31	0	39	64
BACUNI_RS04570		22.143	21.3708	10.5787	68.9938	30.4831	0.688906		20.8504	22.969	11.5762	78.3377	31.3604	0.710616		hypothetical protein	BACUNI_RS04570	NZ_DS362237.1	+	31504308	-	WP_005825581.1	463	1392	1.392	BACUNI_RS04570	29	43	22	10	26	1
BACUNI_RS04575		158.299	19.6261	64.0858	0	202.556	74.8122		149.058	21.0938	70.129	0	208.385	77.1698		MULTISPECIES: hypothetical protein	BACUNI_RS04575	NZ_DS362237.1	-	31504309	-	WP_005825583.1	93	282	0.282	BACUNI_RS04575	42	8	27	0	35	22
BACUNI_RS04580		35.7538	40.1974	18.4222	411.178	9.98177	2.93259		33.6667	43.2035	20.1594	466.864	10.2691	3.02501		hypothetical protein	BACUNI_RS04580	NZ_DS362237.1	-	31504310	-	WP_005825585.1	108	327	0.327	BACUNI_RS04580	11	19	9	14	2	1
BACUNI_RS04585		240.944	123.423	92.9266	12.8825	94.1339	96.4745		226.879	132.653	101.689	14.6272	96.8432	99.5148		MULTISPECIES: TIR domain-containing protein	BACUNI_RS04585	NZ_DS362237.1	-	31504311	-	WP_005825587.1	496	1491	1.491	BACUNI_RS04585	338	266	207	2	86	150
BACUNI_RS04590		37.0497	1.50723	7.2913	83.6944	128.001	12.5354		34.8869	1.61995	7.97885	95.0293	131.685	12.9304		MULTISPECIES: hypothetical protein	BACUNI_RS04590	NZ_DS362237.1	-	31504312	-	WP_008664639.1	152	459	0.459	BACUNI_RS04590	16	1	5	4	36	6
BACUNI_RS04595		0	5.16282	6.66011	0	109.613	23.8546		0	5.54892	7.28814	0	112.768	24.6064		MULTISPECIES: hypothetical protein	BACUNI_RS04595	NZ_DS362237.1	-	31504313	-	WP_005825591.1	133	402	0.402	BACUNI_RS04595	0	3	4	0	27	10
BACUNI_RS04600		0	0	1.95714	280.817	0	14.0198		0	0	2.14169	318.848	0	14.4616		MULTISPECIES: hypothetical protein	BACUNI_RS04600	NZ_DS362237.1	-	31504314	-	WP_005825592.1	113	342	0.342	BACUNI_RS04600	0	0	1	10	0	5
BACUNI_RS04605		0	0	6.84398	274.959	106.799	9.80528		0	0	7.48935	312.197	109.873	10.1143		hypothetical protein	BACUNI_RS04605	NZ_DS362237.1	-	31504315	-	WP_005825594.1	162	489	0.489	BACUNI_RS04605	0	0	5	14	32	5
BACUNI_RS04610		0	5.91298	0	0	0	26.2279		0	6.35517	0	0	0	27.0544		MULTISPECIES: hypothetical protein	BACUNI_RS04610	NZ_DS362237.1	-	31504316	-	WP_005825595.1	194	585	0.585	BACUNI_RS04610	0	5	0	0	0	16
BACUNI_RS19420		0	0	0	0	0	0		0	0	0	0	0	0		hypothetical protein	BACUNI_RS19420	NZ_DS362238.1	+	31507226	-	WP_005824751.1	102	309	0.309	BACUNI_RS19420	0	0	0	0	0	0
BACUNI_RS04625		0	0	0	0	0	0		0	0	0	0	0	0		tRNA-Ala	BACUNI_RS04625	NZ_DS362238.1	-	31504319		tRNA-Ala		74	0.074	BACUNI_RS04625	0	0	0	0	0	0
BACUNI_RS04630		0	0	0	0	0	0		0	0	0	0	0	0		tRNA-Ile	BACUNI_RS04630	NZ_DS362238.1	-	31504320		tRNA-Ile		74	0.074	BACUNI_RS04630	0	0	0	0	0	0
BACUNI_RS04650		3.49052	19.3118	16.4862	47.31	24.1185	74.0081		3.28676	20.7561	18.0408	53.7173	24.8127	76.3404		MULTISPECIES: hypothetical protein	BACUNI_RS04650	NZ_DS362238.1	-	31504322	-	WP_005825608.1	202	609	0.609	BACUNI_RS04650	2	17	15	3	9	47
BACUNI_RS04655		65.407	17.7389	13.7301	0	0	0		61.5889	19.0655	15.0248	0	0	0		MULTISPECIES: hypothetical protein	BACUNI_RS04655	NZ_DS362238.1	+	31504323	-	WP_005825610.1	64	195	0.195	BACUNI_RS04655	12	5	4	0	0	0
BACUNI_RS04660		63.4765	183.524	207.31	66.694	99.7345	81.2449		59.7711	197.249	226.859	75.7264	102.605	83.8053		MULTISPECIES: hypothetical protein	BACUNI_RS04660	NZ_DS362238.1	-	31504324	-	WP_005825612.1	239	720	0.72	BACUNI_RS04660	43	191	223	5	44	61
BACUNI_RS04665		0	5.43184	5.73311	41.1303	83.8725	80.7687		0	5.83805	6.27373	46.7007	86.2864	83.314		TolC family protein	BACUNI_RS04665	NZ_DS362238.1	-	31504325	-	WP_005825616.1	466	1401	1.401	BACUNI_RS04665	0	11	12	6	72	118
BACUNI_RS04670		0	1.30041	6.91988	165.481	34.256	18.6264		0	1.39766	7.57241	187.893	35.242	19.2133		MULTISPECIES: hydrophobe/amphiphile efflux-1 family RND transporter	BACUNI_RS04670	NZ_DS362238.1	-	31504326	-	WP_005825618.1	1063	3192	3.192	BACUNI_RS04670	0	6	33	55	67	62
BACUNI_RS04675		0	0	7.19721	77.4511	89.2053	22.3413		0	0	7.87589	87.9404	91.7728	23.0453		MULTISPECIES: efflux RND transporter periplasmic adaptor subunit	BACUNI_RS04675	NZ_DS362238.1	-	31504327	-	WP_005825620.1	371	1116	1.116	BACUNI_RS04675	0	0	12	9	61	26
BACUNI_RS19425		0	0	0	0	0	73.7659		0	0	0	0	0	76.0905		MULTISPECIES: hypothetical protein	BACUNI_RS19425	NZ_DS362238.1	-	31507227	-	WP_074668660.1	64	195	0.195	BACUNI_RS19425	0	0	0	0	0	15
BACUNI_RS04680		13.9683	14.8778	27.1895	0	1.94984	51.5568		13.1529	15.9904	29.7534	0	2.00596	53.1815		AraC family transcriptional regulator	BACUNI_RS04680	NZ_DS362238.1	+	31504328	-	WP_005825624.1	278	837	0.837	BACUNI_RS04680	11	18	34	0	1	45
BACUNI_RS04685		755.092	888.829	1042.53	644.868	771.98	918.138		711.014	955.299	1140.84	732.204	794.199	947.072		beta-N-acetylhexosaminidase	BACUNI_RS04685	NZ_DS362238.1	+	31504329	-	WP_005825626.1	555	1668	1.668	BACUNI_RS04685	1185	2143	2598	112	789	1597
BACUNI_RS04690		6.33914	16.0462	9.31488	108.195	25.9566	15.2518		5.9691	17.2461	10.1933	122.848	26.7036	15.7324		MULTISPECIES: MBOAT family protein	BACUNI_RS04690	NZ_DS362238.1	-	31504330	-	WP_005825628.1	502	1509	1.509	BACUNI_RS04690	9	35	21	17	24	24
BACUNI_RS04695		29.9867	20.2413	32.8725	80.2837	131.312	55.1125		28.2363	21.755	35.9723	91.1566	135.091	56.8492		lipase	BACUNI_RS04695	NZ_DS362238.1	-	31504331	-	WP_034525463.1	318	957	0.957	BACUNI_RS04695	27	28	47	8	77	55
BACUNI_RS04700		63.1556	42.612	31.5269	111.35	79.2357	45.8631		59.469	45.7987	34.4998	126.43	81.5162	47.3085		hypothetical protein	BACUNI_RS04700	NZ_DS362238.1	-	31504332	-	WP_005825636.1	459	1380	1.38	BACUNI_RS04700	82	85	65	16	67	66
BACUNI_RS04705		3.61518	30.5906	81.9601	261.332	49.9598	0		3.40415	32.8783	89.6888	296.724	51.3977	0		MULTISPECIES: hypothetical protein	BACUNI_RS04705	NZ_DS362238.1	-	31504333	-	WP_005825638.1	97	294	0.294	BACUNI_RS04705	1	13	36	8	9	0
BACUNI_RS04710		30.1664	77.2323	98.9974	184.749	166.753	169.957		28.4055	83.008	108.333	209.77	171.552	175.313		AcrB/AcrD/AcrF family protein	BACUNI_RS04710	NZ_DS362238.1	-	31504334	-	WP_005825640.1	1056	3171	3.171	BACUNI_RS04710	90	354	469	61	324	562
BACUNI_RS04715		7.31567	69.3859	88.1924	113.321	49.7469	116.923		6.88863	74.5748	96.5088	128.668	51.1787	120.608		MULTISPECIES: efflux RND transporter periplasmic adaptor subunit	BACUNI_RS04715	NZ_DS362238.1	-	31504335	-	WP_005833504.1	338	1017	1.017	BACUNI_RS04715	7	102	134	12	31	124
BACUNI_RS04720		56.3106	41.7433	50.2375	113.071	220.965	64.9183		53.0235	44.865	54.9748	128.384	227.325	66.9641		MULTISPECIES: TolC family protein	BACUNI_RS04720	NZ_DS362238.1	-	31504336	-	WP_005825645.1	452	1359	1.359	BACUNI_RS04720	72	82	102	16	184	92
BACUNI_RS04725		35.2685	33.3909	70.6695	217.284	174.771	205.387		33.2097	35.888	77.3334	246.711	179.801	211.86		MULTISPECIES: TetR/AcrR family transcriptional regulator	BACUNI_RS04725	NZ_DS362238.1	-	31504337	-	WP_005825647.1	220	663	0.663	BACUNI_RS04725	22	32	70	15	71	142
BACUNI_RS04730		738.395	993.131	1190.24	769.854	1126.17	1144.73		695.292	1067.4	1302.47	874.117	1158.58	1180.8		MULTISPECIES: histidine ammonia-lyase	BACUNI_RS04730	NZ_DS362238.1	-	31504338	hutH	WP_005825651.1	498	1497	1.497	BACUNI_RS04730	1040	2149	2662	120	1033	1787
BACUNI_RS04735		322.233	344.811	416.479	411.597	33.6766	249.633		303.423	370.597	455.752	467.34	34.6458	257.5		MULTISPECIES: hypothetical protein	BACUNI_RS04735	NZ_DS362238.1	-	31504339	-	WP_005825652.1	209	630	0.63	BACUNI_RS04735	191	314	392	27	13	164
BACUNI_RS04740		170.832	195.002	252.261	615.929	249.39	282.448		160.86	209.585	276.049	699.345	256.568	291.349		imidazolonepropionase	BACUNI_RS04740	NZ_DS362238.1	-	31504340	-	WP_005825653.1	420	1263	1.263	BACUNI_RS04740	203	356	476	81	193	372
BACUNI_RS04745		376.953	225.947	314.763	528.162	448.759	396.067		354.948	242.845	344.444	599.692	461.675	408.549		MULTISPECIES: glutamate formimidoyltransferase	BACUNI_RS04745	NZ_DS362238.1	-	31504341	ftcD	WP_005825654.1	296	891	0.891	BACUNI_RS04745	316	291	419	49	245	368
BACUNI_RS04750		1769.83	1142.91	1763.31	2126.14	2484.65	2330.41		1666.52	1228.38	1929.58	2414.08	2556.16	2403.85		urocanate hydratase	BACUNI_RS04750	NZ_DS362238.1	-	31504342	-	WP_005825655.1	660	1983	1.983	BACUNI_RS04750	3302	3276	5224	439	3019	4819
BACUNI_RS04755		1991.92	2233.81	1809.81	1291.52	1676.38	923.287		1875.64	2400.86	1980.47	1466.43	1724.63	952.383		MULTISPECIES: hypothetical protein	BACUNI_RS04755	NZ_DS362238.1	+	31504343	-	WP_005825658.1	232	699	0.699	BACUNI_RS04755	1310	2257	1890	94	718	673
BACUNI_RS04760		145.349	199.07	78.1851	136.808	18.5985	125.675		136.864	213.957	85.5578	155.336	19.1338	129.636		MULTISPECIES: hypothetical protein	BACUNI_RS04760	NZ_DS362238.1	-	31504344	-	WP_005825659.1	116	351	0.351	BACUNI_RS04760	48	101	41	5	4	46
BACUNI_RS04765		1980.07	263.916	277.653	391.271	223.647	411.996		1864.49	283.652	303.835	444.262	230.084	424.98		hypothetical protein	BACUNI_RS04765	NZ_DS362238.1	-	31504345	-	WP_005825661.1	89	270	0.27	BACUNI_RS04765	503	103	112	11	37	116
BACUNI_RS04770		7.61909	37.1945	55.1786	68.8454	169.636	0		7.17433	39.9761	60.3819	78.1692	174.519	0		MULTISPECIES: DUF340 domain-containing protein	BACUNI_RS04770	NZ_DS362238.1	+	31504346	-	WP_005825664.1	92	279	0.279	BACUNI_RS04770	2	15	23	2	29	0
BACUNI_RS04775		44.4999	45.6756	32.3353	293.84	10.5122	60.2243		41.9022	49.0914	35.3845	333.635	10.8148	62.1222		MULTISPECIES: DUF340 domain-containing protein	BACUNI_RS04775	NZ_DS362238.1	+	31504347	-	WP_005825665.1	206	621	0.621	BACUNI_RS04775	26	41	30	19	4	39
BACUNI_RS04780		1032.36	575.752	1121.48	1272.04	2179.63	1124.08		972.098	618.808	1227.23	1444.32	2242.36	1159.5		hypothetical protein	BACUNI_RS04780	NZ_DS362238.1	-	31504348	-	WP_005825667.1	150	453	0.453	BACUNI_RS04780	440	377	759	60	605	531
BACUNI_RS04785		597.097	509.918	524.125	303.573	314.211	329.297		562.242	548.051	573.548	344.686	323.254	339.674		hypothetical protein	BACUNI_RS04785	NZ_DS362238.1	-	31504349	-	WP_005825671.1	231	696	0.696	BACUNI_RS04785	391	513	545	22	134	239
BACUNI_RS04790		146.081	172.681	167.423	237.696	207.977	211.587		137.553	185.595	183.211	269.888	213.963	218.254		hypothetical protein	BACUNI_RS04790	NZ_DS362238.1	+	31504350	-	WP_005825673.1	632	1899	1.899	BACUNI_RS04790	261	474	475	47	242	419
BACUNI_RS04795		62.9845	48.6835	27.2694	124.495	0	67.4821		59.3078	52.3242	29.8409	141.356	0	69.6087		MULTISPECIES: hypothetical protein	BACUNI_RS04795	NZ_DS362238.1	-	31504351	-	WP_005833536.1	179	540	0.54	BACUNI_RS04795	32	38	22	7	0	38
BACUNI_RS04800		207.951	222.251	155.209	162.385	59.1311	284.907		195.812	238.872	169.845	184.377	60.833	293.886		MULTISPECIES: hypothetical protein	BACUNI_RS04800	NZ_DS362238.1	-	31504352	-	WP_005825677.1	137	414	0.414	BACUNI_RS04800	81	133	96	7	15	123
BACUNI_RS04805		482.928	571.025	438.259	362.053	242.86	294.917		454.737	613.728	479.586	411.086	249.85	304.211		MULTISPECIES: 50S ribosomal protein L17	BACUNI_RS04805	NZ_DS362238.1	-	31504353	-	WP_005825680.1	167	504	0.504	BACUNI_RS04805	229	416	330	19	75	155
BACUNI_RS04810		1207.36	1569.65	1084.56	957.492	690.28	610.333		1136.88	1687.04	1186.83	1087.17	710.147	629.567		MULTISPECIES: DNA-directed RNA polymerase subunit alpha	BACUNI_RS04810	NZ_DS362238.1	-	31504354	-	WP_005825683.1	330	993	0.993	BACUNI_RS04810	1128	2253	1609	99	420	632
BACUNI_RS04815		1995.94	3187.39	2091.97	142.633	1120.33	1074.47		1879.43	3425.75	2289.23	161.95	1152.57	1108.34		MULTISPECIES: 30S ribosomal protein S4	BACUNI_RS04815	NZ_DS362238.1	-	31504355	-	WP_005825685.1	201	606	0.606	BACUNI_RS04815	1138	2792	1894	9	416	679
BACUNI_RS04820		1703.31	3139.79	2026.9	270.88	364.066	1364.67		1603.88	3374.6	2218.03	307.566	374.544	1407.67		MULTISPECIES: 30S ribosomal protein S11	BACUNI_RS04820	NZ_DS362238.1	-	31504356	-	WP_002558049.1	129	390	0.39	BACUNI_RS04820	625	1770	1181	11	87	555
BACUNI_RS04825		596.989	1205.69	565.69	50.4144	124.222	329.72		562.14	1295.85	619.033	57.242	127.797	340.111		MULTISPECIES: 30S ribosomal protein S13	BACUNI_RS04825	NZ_DS362238.1	-	31504357	-	WP_004291218.1	126	381	0.381	BACUNI_RS04825	214	664	322	2	29	131
BACUNI_RS19430		154.433	892.86	400.46	0	0	204.905		145.418	959.631	438.223	0	0	211.363		MULTISPECIES: 50S ribosomal protein L36	BACUNI_RS19430	NZ_DS362238.1	-	31507228	-	WP_002558051.1	38	117	0.117	BACUNI_RS19430	17	151	70	0	0	25
BACUNI_RS04830		451.353	458.053	317.861	0	0	100.712		425.005	492.308	347.834	0	0	103.886		MULTISPECIES: translation initiation factor IF-1	BACUNI_RS04830	NZ_DS362238.1	-	31504358	-	WP_002558052.1	72	219	0.219	BACUNI_RS04830	93	145	104	0	0	23
BACUNI_RS04835		364.903	534.626	272.416	239.799	77.4241	143.664		343.602	574.607	298.104	272.275	79.6525	148.191		MULTISPECIES: type I methionyl aminopeptidase	BACUNI_RS04835	NZ_DS362238.1	-	31504359	map	WP_005825687.1	266	801	0.801	BACUNI_RS04835	275	619	326	20	38	120
BACUNI_RS04840		906.281	2003.91	1059.79	178.645	248.931	1036.73		853.377	2153.76	1159.73	202.839	256.096	1069.4		MULTISPECIES: preprotein translocase subunit SecY	BACUNI_RS04840	NZ_DS362238.1	-	31504360	-	WP_005825690.1	447	1344	1.344	BACUNI_RS04840	1146	3893	2128	25	205	1453
BACUNI_RS04845		142.666	555.622	238.088	193.368	10.9531	72.9408		134.338	597.173	260.539	219.556	11.2684	75.2394		MULTISPECIES: 50S ribosomal protein L15	BACUNI_RS04845	NZ_DS362238.1	-	31504361	-	WP_005825692.1	148	447	0.447	BACUNI_RS04845	60	359	159	9	3	34
BACUNI_RS04850		0	312.686	124.792	0	101.425	130.028		0	336.07	136.56	0	104.344	134.126		MULTISPECIES: 50S ribosomal protein L30	BACUNI_RS04850	NZ_DS362238.1	-	31504362	rpmD	WP_004291222.1	58	177	0.177	BACUNI_RS04850	0	80	33	0	11	24
BACUNI_RS04855		727.007	1134.37	686.107	370.094	229.552	572.787		684.568	1219.2	750.805	420.216	236.159	590.838		MULTISPECIES: 30S ribosomal protein S5	BACUNI_RS04855	NZ_DS362238.1	-	31504363	-	WP_005825693.1	172	519	0.519	BACUNI_RS04855	355	851	532	20	73	310
BACUNI_RS04860		751.706	1106.91	752.766	83.5125	33.1134	778.284		707.826	1189.69	823.75	94.8227	34.0665	802.81		MULTISPECIES: 50S ribosomal protein L18	BACUNI_RS04860	NZ_DS362238.1	-	31504364	-	WP_005656518.1	114	345	0.345	BACUNI_RS04860	244	552	388	3	7	280
BACUNI_RS04865		563.131	896.937	468.539	67.396	25.7687	316.287		530.259	964.013	512.721	76.5236	26.5104	326.255		MULTISPECIES: 50S ribosomal protein L6	BACUNI_RS04865	NZ_DS362238.1	-	31504365	-	WP_005825696.1	189	570	0.57	BACUNI_RS04865	302	739	399	4	9	188
BACUNI_RS04870		963.555	784.41	480.032	72.7571	329.701	266.377		907.308	843.071	525.298	82.6107	339.19	274.771		MULTISPECIES: 30S ribosomal protein S8	BACUNI_RS04870	NZ_DS362238.1	-	31504366	rpsH	WP_004291226.1	131	396	0.396	BACUNI_RS04870	359	449	284	3	80	110
BACUNI_RS04875		542.06	495.803	240.963	0	348.164	348.421		510.418	532.881	263.685	0	358.185	359.401		MULTISPECIES: 30S ribosomal protein S14	BACUNI_RS04875	NZ_DS362238.1	-	31504367	-	WP_005825697.1	99	300	0.3	BACUNI_RS04875	153	215	108	0	64	109
BACUNI_RS04880		994.291	843.076	568.58	0	339.273	649.616		936.25	906.124	622.196	0	349.037	670.088		MULTISPECIES: 50S ribosomal protein L5	BACUNI_RS04880	NZ_DS362238.1	-	31504368	-	WP_005825698.1	185	558	0.558	BACUNI_RS04880	522	680	474	0	116	378
BACUNI_RS04885		655.598	739.233	383.672	418.863	66.0942	304.715		617.328	794.515	419.851	475.59	67.9965	314.318		MULTISPECIES: 50S ribosomal protein L24	BACUNI_RS04885	NZ_DS362238.1	-	31504369	-	WP_005825699.1	106	321	0.321	BACUNI_RS04885	198	343	184	14	13	102
BACUNI_RS04890		357.192	419.628	283.464	52.4805	84.7223	322.272		336.341	451.009	310.194	59.588	87.1607	332.428		MULTISPECIES: 50S ribosomal protein L14	BACUNI_RS04890	NZ_DS362238.1	-	31504370	-	WP_005825700.1	121	366	0.366	BACUNI_RS04890	123	222	155	2	19	123
BACUNI_RS04895		964.45	722.566	706.527	2632.19	1045.7	1289.26		908.151	776.602	773.15	2988.67	1075.8	1329.89		MULTISPECIES: 30S ribosomal protein S17	BACUNI_RS04895	NZ_DS362238.1	-	31504371	-	WP_005825701.1	89	270	0.27	BACUNI_RS04895	245	282	285	74	173	363
BACUNI_RS04900		499.224	349.403	196.07	145.514	24.7276	184.042		470.082	375.533	214.558	165.221	25.4392	189.842		MULTISPECIES: 50S ribosomal protein L29	BACUNI_RS04900	NZ_DS362238.1	-	31504372	-	WP_005825702.1	65	198	0.198	BACUNI_RS04900	93	100	58	3	3	38
BACUNI_RS04905		1133.72	827.001	495.466	66.234	450.212	440.9		1067.54	888.847	542.187	75.2042	463.17	454.794		MULTISPECIES: 50S ribosomal protein L16	BACUNI_RS04905	NZ_DS362238.1	-	31504373	-	WP_004291234.1	144	435	0.435	BACUNI_RS04905	464	520	322	3	120	200
BACUNI_RS04910		1257.43	1305.19	699.516	262.403	439.218	931.446		1184.03	1402.8	765.479	297.94	451.859	960.799		MULTISPECIES: 30S ribosomal protein S3	BACUNI_RS04910	NZ_DS362238.1	-	31504374	-	WP_004291235.1	243	732	0.732	BACUNI_RS04910	866	1381	765	20	197	711
BACUNI_RS04915		1195.72	982.293	555.639	861.891	481.236	722.291		1125.92	1055.75	608.034	978.619	495.087	745.053		50S ribosomal protein L22	BACUNI_RS04915	NZ_DS362238.1	-	31504375	-	WP_005825703.1	103	312	0.312	BACUNI_RS04915	351	443	259	28	92	235
BACUNI_RS04920		20430.6	9844.32	11185.4	12271.7	17716.5	18728.1		19238	10580.5	12240.2	13933.7	18226.4	19318.3		MULTISPECIES: 30S ribosomal protein S19	BACUNI_RS04920	NZ_DS362238.1	-	31504376	-	WP_002558070.1	89	270	0.27	BACUNI_RS04920	5190	3842	4512	345	2931	5273
BACUNI_RS04925		6877.05	6223.01	5129.18	116.411	2759.6	5475.93		6475.6	6688.39	5612.85	132.177	2839.02	5648.5		MULTISPECIES: 50S ribosomal protein L2	BACUNI_RS04925	NZ_DS362238.1	-	31504377	-	WP_005825705.1	274	825	0.825	BACUNI_RS04925	5338	7421	6322	10	1395	4711
BACUNI_RS04930		1153.24	2331.95	1024.5	587.996	199.839	622.996		1085.92	2506.34	1121.11	667.629	205.591	642.628		MULTISPECIES: 50S ribosomal protein L23	BACUNI_RS04930	NZ_DS362238.1	-	31504378	-	WP_005825706.1	97	294	0.294	BACUNI_RS04930	319	991	450	18	36	191
BACUNI_RS04935		335.641	1179.51	460.105	505.47	150.968	336.476		316.048	1267.72	503.492	573.927	155.313	347.08		MULTISPECIES: 50S ribosomal protein L4	BACUNI_RS04935	NZ_DS362238.1	-	31504379	-	WP_005825707.1	208	627	0.627	BACUNI_RS04935	198	1069	431	33	58	220
BACUNI_RS04940		500.474	438.823	369.329	15.5403	216.546	439.134		471.259	471.64	404.156	17.645	222.779	452.973		MULTISPECIES: 50S ribosomal protein L3	BACUNI_RS04940	NZ_DS362238.1	-	31504380	-	WP_005825708.1	205	618	0.618	BACUNI_RS04940	291	392	341	1	82	283
BACUNI_RS04945		996.868	454.43	454.977	282.469	90.6677	222.503		938.677	488.414	497.88	320.724	93.2772	229.515		MULTISPECIES: 30S ribosomal protein S10	BACUNI_RS04945	NZ_DS362238.1	-	31504381	-	WP_004291244.1	101	306	0.306	BACUNI_RS04945	287	201	208	9	17	71
BACUNI_RS04950		348.266	230.606	167.177	340.083	267.38	198.311		327.936	247.852	182.942	386.14	275.075	204.561		MULTISPECIES: elongation factor G	BACUNI_RS04950	NZ_DS362238.1	-	31504382	fusA	WP_005825709.1	705	2118	2.118	BACUNI_RS04950	694	706	529	75	347	438
BACUNI_RS04955		603.849	317.627	251.178	241.608	352.407	313.621		568.6	341.381	274.864	274.33	362.549	323.504		MULTISPECIES: 30S ribosomal protein S7	BACUNI_RS04955	NZ_DS362238.1	-	31504383	-	WP_005825710.1	158	477	0.477	BACUNI_RS04955	271	219	179	12	103	156
BACUNI_RS04960		563.159	337.305	168.168	238.904	182.689	450.853		530.285	362.529	184.026	271.259	187.947	465.061		MULTISPECIES: 30S ribosomal protein S12	BACUNI_RS04960	NZ_DS362238.1	-	31504384	-	WP_005825712.1	133	402	0.402	BACUNI_RS04960	213	196	101	10	45	189
BACUNI_RS04965		800.554	727.296	795.915	615.637	632.93	943.589		753.822	781.686	870.968	699.013	651.147	973.325		MULTISPECIES: DUF3467 domain-containing protein	BACUNI_RS04965	NZ_DS362238.1	-	31504385	-	WP_005825714.1	103	312	0.312	BACUNI_RS04965	235	328	371	20	121	307
BACUNI_RS04970		293.92	451.711	332.957	279.444	236.673	240.632		276.763	485.492	364.354	317.29	243.485	248.215		MULTISPECIES: DNA-directed RNA polymerase subunit beta\'	BACUNI_RS04970	NZ_DS362238.1	-	31504386	rpoC	WP_008661873.1	1431	4296	4.296	BACUNI_RS04970	1188	2805	2137	125	623	1078
BACUNI_RS04975		677.356	711.051	627.386	395.441	572.255	532.418		637.815	764.226	686.547	448.996	588.725	549.197		MULTISPECIES: DNA-directed RNA polymerase subunit beta	BACUNI_RS04975	NZ_DS362238.1	-	31504387	rpoB	WP_005825717.1	1270	3813	3.813	BACUNI_RS04975	2430	3919	3574	157	1337	2117
BACUNI_RS04980		998.191	510.628	334.67	279.48	492.196	459.183		939.923	548.814	366.229	317.33	506.362	473.653		MULTISPECIES: 50S ribosomal protein L7/L12	BACUNI_RS04980	NZ_DS362238.1	-	31504388	-	WP_004291279.1	125	378	0.378	BACUNI_RS04980	355	279	189	11	114	181
BACUNI_RS04985		1478.23	1744.12	1505.38	1011.91	850.401	1456.81		1391.94	1874.56	1647.33	1148.95	874.876	1502.71		MULTISPECIES: 50S ribosomal protein L10	BACUNI_RS04985	NZ_DS362238.1	-	31504389	-	WP_005825719.1	173	522	0.522	BACUNI_RS04985	726	1316	1174	55	272	793
BACUNI_RS04990		1814.01	2400.09	2050.16	1387.69	1155.72	1701.15		1708.12	2579.57	2243.48	1575.63	1188.98	1754.76		MULTISPECIES: 50S ribosomal protein L1	BACUNI_RS04990	NZ_DS362238.1	-	31504390	-	WP_005825721.1	232	699	0.699	BACUNI_RS04990	1193	2425	2141	101	495	1240
BACUNI_RS04995		1409.97	2033.39	1195.47	800.328	319.787	954.637		1327.66	2185.45	1308.2	908.717	328.991	984.721		MULTISPECIES: 50S ribosomal protein L11	BACUNI_RS04995	NZ_DS362238.1	-	31504391	rplK	WP_005825722.1	147	444	0.444	BACUNI_RS04995	589	1305	793	37	87	442
BACUNI_RS05000		1102.01	1798.98	1184.6	282.989	949.757	769.991		1037.68	1933.52	1296.3	321.314	977.092	794.256		MULTISPECIES: transcription termination/antitermination factor NusG	BACUNI_RS05000	NZ_DS362238.1	-	31504392	-	WP_005825724.1	180	543	0.543	BACUNI_RS05000	563	1412	961	16	316	436
BACUNI_RS19435		927.896	1328.73	796.834	0	526.736	482.015		873.731	1428.1	871.974	0	541.896	497.205		MULTISPECIES: preprotein translocase subunit SecE	BACUNI_RS19435	NZ_DS362238.1	-	31507229	secE	WP_005825726.1	62	189	0.189	BACUNI_RS19435	165	363	225	0	61	95
BACUNI_RS05010		0	109.234	17.6142	0	794.536	0		0	117.403	19.2752	0	817.403	0		tRNA-Trp	BACUNI_RS05010	NZ_DS362238.1	-	31504393		tRNA-Trp		76	0.076	BACUNI_RS05010	0	12	2	0	37	0
BACUNI_RS05015		3016.38	2402.39	2106.87	1831.64	1235.38	1730.98		2840.3	2582.05	2305.54	2079.7	1270.93	1785.53		MULTISPECIES: elongation factor Tu	BACUNI_RS05015	NZ_DS362238.1	-	31504394	tuf	WP_005825727.1	394	1185	1.185	BACUNI_RS05015	3363	4115	3730	226	897	2139
BACUNI_RS05020		2125.73	538.081	492.709	0	793.343	266.377		2001.64	578.321	539.171	0	816.176	274.771		tRNA-Thr	BACUNI_RS05020	NZ_DS362238.1	-	31504395		tRNA-Thr		72	0.072	BACUNI_RS05020	144	56	53	0	35	20
BACUNI_RS05025		197.742	16.0888	85.6134	0	0	200.712		186.199	17.292	93.6865	0	0	207.037		tRNA-Tyr	BACUNI_RS05025	NZ_DS362238.1	-	31504396		tRNA-Tyr		86	0.086	BACUNI_RS05025	16	2	11	0	0	18
BACUNI_RS05030		1220.86	458.096	36.1806	0	0	12.9589		1149.59	492.354	39.5923	0	0	13.3673		tRNA-Thr	BACUNI_RS05030	NZ_DS362238.1	-	31504397		tRNA-Thr		74	0.074	BACUNI_RS05030	85	49	4	0	0	1
BACUNI_RS05035		155.887	55.3455	22.3114	0	0	156.63		146.787	59.4844	24.4153	0	0	161.566		MULTISPECIES: ribosome-associated translation inhibitor RaiA	BACUNI_RS05035	NZ_DS362238.1	-	31504398	raiA	WP_005825731.1	99	300	0.3	BACUNI_RS05035	44	24	10	0	0	49
BACUNI_RS05040		689.36	551.891	664.803	586.003	387.259	582.959		649.119	593.164	727.492	665.366	398.404	601.33		tyrosine recombinase XerC	BACUNI_RS05040	NZ_DS362238.1	-	31504399	-	WP_005825733.1	294	885	0.885	BACUNI_RS05040	574	706	879	54	210	538
BACUNI_RS05045		752.861	331.496	313.754	0	17.0002	659.283		708.914	356.287	343.34	0	17.4895	680.059		MULTISPECIES: 30S ribosomal protein S21	BACUNI_RS05045	NZ_DS362238.1	-	31504400	-	WP_005825735.1	63	192	0.192	BACUNI_RS05045	136	92	90	0	2	132
BACUNI_RS05050		940.817	934.379	1101.39	1134.91	1289.97	1144.98		885.898	1004.26	1205.25	1288.62	1327.09	1181.06		MULTISPECIES: aminopeptidase P family protein	BACUNI_RS05050	NZ_DS362238.1	+	31504401	-	WP_008661879.1	597	1794	1.794	BACUNI_RS05050	1588	2423	2952	212	1418	2142
BACUNI_RS05055		147.102	165.875	221.809	561.634	283.138	265.442		138.515	178.279	242.725	637.696	291.287	273.807		MULTISPECIES: gamma carbonic anhydrase family protein	BACUNI_RS05055	NZ_DS362238.1	+	31504402	-	WP_005825738.1	170	513	0.513	BACUNI_RS05055	71	123	170	30	89	142
BACUNI_RS05060		150.594	104.254	70.1684	133.716	102.92	159.433		141.803	112.051	76.7851	151.825	105.882	164.458		MULTISPECIES: 3-deoxy-D-manno-octulosonic acid transferase	BACUNI_RS05060	NZ_DS362238.1	-	31504403	-	WP_005825739.1	406	1221	1.221	BACUNI_RS05060	173	184	128	17	77	203
BACUNI_RS05065		901.38	704.504	583.427	289.313	671.19	574.62		848.763	757.189	638.443	328.495	690.508	592.729		glutamate--tRNA ligase	BACUNI_RS05065	NZ_DS362238.1	-	31504404	-	WP_005825740.1	508	1527	1.527	BACUNI_RS05065	1295	1555	1331	46	628	915
BACUNI_RS05070		402.764	633.076	690.451	428.705	496.495	576.956		379.253	680.42	755.559	486.766	510.784	595.138		MULTISPECIES: HDIG domain-containing protein	BACUNI_RS05070	NZ_DS362238.1	+	31504405	-	WP_009037308.1	686	2061	2.061	BACUNI_RS05070	781	1886	2126	92	627	1240
BACUNI_RS05075		161.166	318.327	368.356	364.071	247.47	366.033		151.758	342.133	403.091	413.377	254.592	377.568		MULTISPECIES: hypothetical protein	BACUNI_RS05075	NZ_DS362238.1	+	31504406	-	WP_005825742.1	254	765	0.765	BACUNI_RS05075	116	352	421	29	116	292
BACUNI_RS05080		12.2552	34.0833	35.7824	211.407	97.5106	14.0727		11.5398	36.6322	39.1566	240.039	100.317	14.5162		integrase	BACUNI_RS05080	NZ_DS362238.1	+	31504407	-	WP_005825744.1	317	954	0.954	BACUNI_RS05080	11	47	51	21	57	14
BACUNI_RS05085		0	2.71547	2.62724	43.4961	43.3628	52.1172		0	2.91854	2.87499	49.3868	44.6108	53.7596		hypothetical protein	BACUNI_RS05085	NZ_DS362238.1	+	31504408	-	WP_034525466.1	1103	3312	3.312	BACUNI_RS05085	0	13	13	15	88	180
BACUNI_RS05090		0	0	0	56.1634	81.1237	84.119		0	0	0	63.7696	83.4586	86.7699		MULTISPECIES: hypothetical protein	BACUNI_RS05090	NZ_DS362238.1	+	31504409	-	WP_005825747.1	113	342	0.342	BACUNI_RS05090	0	0	0	2	17	30
BACUNI_RS05095		55.593	48.4518	42.1305	144.74	204.002	76.5125		52.3478	52.0752	46.1033	164.342	209.874	78.9237		ATP-binding protein	BACUNI_RS05095	NZ_DS362238.1	+	31504410	-	WP_005825750.1	375	1128	1.128	BACUNI_RS05095	59	79	71	17	141	90
BACUNI_RS05105		0	1.45035	0	0	49.6106	0		0	1.55882	0	0	51.0385	0		integrase	BACUNI_RS05105	NZ_DS362238.1	+	31504412	-	WP_005825755.1	317	954	0.954	BACUNI_RS05105	0	2	0	0	29	0
BACUNI_RS19445		54.1852	0	0	0	0	0		51.0221	0	0	0	0	0		hypothetical protein	BACUNI_RS19445	NZ_DS362238.1	+	31507231	-	WP_005825756.1	84	255	0.255	BACUNI_RS19445	13	0	0	0	0	0
BACUNI_RS05110		34.5565	52.1921	43.9466	42.4416	46.8793	12.4107		32.5393	56.0952	48.0907	48.1896	48.2286	12.8018		hypothetical protein	BACUNI_RS05110	NZ_DS362238.1	+	31504413	-	WP_005825757.1	1055	3168	3.168	BACUNI_RS05110	103	239	208	14	91	41
BACUNI_RS05115		0	0	0	0	0	0		0	0	0	0	0	0		MULTISPECIES: hypothetical protein	BACUNI_RS05115	NZ_DS362238.1	+	31504414	-	WP_008661937.1	113	342	0.342	BACUNI_RS05115	0	0	0	0	0	0
BACUNI_RS05120		270.061	175.783	201.223	36.2413	611.75	354.633		254.296	188.928	220.198	41.1495	629.357	365.809		integrase	BACUNI_RS05120	NZ_DS362238.1	+	31504415	-	WP_005825765.1	264	795	0.795	BACUNI_RS05120	202	202	239	3	298	294
BACUNI_RS19450		0	34.5909	14.8742	0	0	106.551		0	37.1778	16.2768	0	0	109.909		MULTISPECIES: hypothetical protein	BACUNI_RS19450	NZ_DS362238.1	+	31507232	-	WP_005859434.1	59	180	0.18	BACUNI_RS19450	0	9	4	0	0	20
BACUNI_RS05125		69.6959	15.1217	29.2608	52.4805	347.807	162.446		65.6275	16.2526	32.02	59.588	357.818	167.565		MULTISPECIES: hypothetical protein	BACUNI_RS05125	NZ_DS362238.1	-	31504416	-	WP_005825769.1	60	183	0.183	BACUNI_RS05125	12	4	8	1	39	31
BACUNI_RS05130		0	0	9.74768	46.621	0	29.4825		0	0	10.6669	52.935	0	30.4116		MULTISPECIES: FAD:protein FMN transferase	BACUNI_RS05130	NZ_DS362238.1	+	31504417	-	WP_005825771.1	205	618	0.618	BACUNI_RS05130	0	0	9	3	0	19
BACUNI_RS19455		0	0	0	0	0	25.8542		0	0	0	0	0	26.669		MULTISPECIES: AraC family transcriptional regulator	BACUNI_RS19455	NZ_DS362238.1	-	31507233	-	WP_005825772.1	135	408	0.408	BACUNI_RS19455	0	0	0	0	0	11
BACUNI_RS05140		114.622	11.3042	15.3117	0	224.003	0		107.931	12.1496	16.7556	0	230.45	0		MULTISPECIES: hypothetical protein	BACUNI_RS05140	NZ_DS362238.1	+	31504418	-	WP_005859437.1	101	306	0.306	BACUNI_RS05140	33	5	7	0	42	0
BACUNI_RS05145		0	14.6159	9.42734	90.1778	157.072	56.2768		0	15.7089	10.3163	102.391	161.593	58.0503		MULTISPECIES: transposase	BACUNI_RS05145	NZ_DS362238.1	+	31504419	-	WP_005825779.1	141	426	0.426	BACUNI_RS05145	0	9	6	4	41	25
BACUNI_RS05150		0	1.28115	0	0	54.4006	15.9826		0	1.37695	0	0	55.9663	16.4863		MULTISPECIES: transposase	BACUNI_RS05150	NZ_DS362238.1	+	31504420	-	WP_008669909.1	179	540	0.54	BACUNI_RS05150	0	1	0	0	18	9
BACUNI_RS05155		0	0	0	0	0	0		0	0	0	0	0	0		MULTISPECIES: hypothetical protein	BACUNI_RS05155	NZ_DS362238.1	-	31504421	-	WP_005825788.1	100	303	0.303	BACUNI_RS05155	0	0	0	0	0	0
BACUNI_RS05160		5.90479	23.0606	3.71856	213.421	0	0		5.56011	24.7852	4.06921	242.325	0	0		MULTISPECIES: hypothetical protein	BACUNI_RS05160	NZ_DS362238.1	-	31504422	-	WP_005654430.1	59	180	0.18	BACUNI_RS05160	1	6	1	4	0	0
BACUNI_RS19460		584.096	233.722	180.903	0	235.246	142.548		550	251.201	197.962	0	242.017	147.04		MULTISPECIES: hypothetical protein	BACUNI_RS19460	NZ_DS362238.1	-	31507234	-	WP_008779209.1	73	222	0.222	BACUNI_RS19460	122	75	60	0	32	33
BACUNI_RS19465		0	0	0	0	0	0		0	0	0	0	0	0		MULTISPECIES: hypothetical protein	BACUNI_RS19465	NZ_DS362238.1	+	31507235	-	WP_005654431.1	69	210	0.21	BACUNI_RS19465	0	0	0	0	0	0
BACUNI_RS05170		0	0	8.86544	0	0	0		0	0	9.70143	0	0	0		MULTISPECIES: ferritin	BACUNI_RS05170	NZ_DS362238.1	+	31504423	-	WP_008777875.1	150	453	0.453	BACUNI_RS05170	0	0	6	0	0	0
BACUNI_RS05175		7.31999	3.81167	8.29761	92.5999	0	18.4923		6.89269	4.09672	9.08006	105.141	0	19.075		MULTISPECIES: MarC family protein	BACUNI_RS05175	NZ_DS362238.1	+	31504424	-	WP_008779208.1	241	726	0.726	BACUNI_RS05175	5	4	9	7	0	14
BACUNI_RS05180		24.206	15.7557	29.1018	178.955	138.536	1.98542		22.793	16.934	31.846	203.191	142.523	2.04799		MULTISPECIES: ferritin	BACUNI_RS05180	NZ_DS362238.1	+	31504425	-	WP_005825794.1	160	483	0.483	BACUNI_RS05180	11	11	21	9	41	1
BACUNI_RS05185		25.3063	15.1541	21.6739	237.812	23.3146	59.364		23.829	16.2874	23.7177	270.019	23.9856	61.2348		MULTISPECIES: fructose-bisphosphate aldolase	BACUNI_RS05185	NZ_DS362238.1	+	31504426	-	WP_005825795.1	349	1050	1.05	BACUNI_RS05185	25	23	34	26	15	65
BACUNI_RS05190		12.7544	29.5176	67.8265	76.8315	124.033	79.2738		12.0098	31.725	74.2224	87.2369	127.603	81.7719		MULTISPECIES: 2,3-diphosphoglycerate-dependent phosphoglycerate mutase	BACUNI_RS05190	NZ_DS362238.1	+	31504427	gpmA	WP_005825796.1	249	750	0.75	BACUNI_RS05190	9	32	76	6	57	62
BACUNI_RS05195		0	6.45052	0	0	133.148	0		0	6.93291	0	0	136.981	0		MULTISPECIES: Hsp20/alpha crystallin family protein	BACUNI_RS05195	NZ_DS362238.1	+	31504428	-	WP_005825798.1	142	429	0.429	BACUNI_RS05195	0	4	0	0	35	0
BACUNI_RS05200		59.7594	87.5192	60.4826	38.57	0	69.3222		56.271	94.0642	66.186	43.7936	0	71.5068		MULTISPECIES: RNA polymerase sigma factor	BACUNI_RS05200	NZ_DS362238.1	+	31504429	-	WP_005825799.1	165	498	0.498	BACUNI_RS05200	28	63	45	2	0	36
BACUNI_RS05205		52.7662	39.953	63.7468	243.261	62.8336	123.392		49.6861	42.9409	69.7579	276.206	64.642	127.28		MULTISPECIES: 6-phosphofructokinase	BACUNI_RS05205	NZ_DS362238.1	+	31504430	pfkA	WP_005825800.1	328	987	0.987	BACUNI_RS05205	49	57	94	25	38	127
BACUNI_RS05210		8.98727	16.6258	11.0216	153.868	103.136	70.4174		8.46264	17.8691	12.0609	174.707	106.104	72.6365		MULTISPECIES: sodium:proton antiporter	BACUNI_RS05210	NZ_DS362238.1	+	31504431	-	WP_005825801.1	748	2247	2.247	BACUNI_RS05210	19	54	37	36	142	165
BACUNI_RS05215		7.06083	20.276	27.4642	153.873	42.0919	64.4551		6.64866	21.7924	30.054	174.712	43.3034	66.4863		MULTISPECIES: DUF3417 domain-containing protein	BACUNI_RS05215	NZ_DS362238.1	+	31504432	-	WP_005654457.1	852	2559	2.559	BACUNI_RS05215	17	75	105	41	66	172
BACUNI_RS05220		14.4339	55.5163	19.006	23.7134	56.4155	37.8847		13.5914	59.668	20.7982	26.925	58.0392	39.0786		MULTISPECIES: arginase	BACUNI_RS05220	NZ_DS362238.1	+	31504433	-	WP_005825802.1	269	810	0.81	BACUNI_RS05220	11	65	23	2	28	32
BACUNI_RS05225		140.528	124.965	140.848	35.7688	194.505	73.2164		132.324	134.311	154.13	40.6131	200.103	75.5237		MULTISPECIES: methylglyoxal synthase	BACUNI_RS05225	NZ_DS362238.1	+	31504434	-	WP_005654459.1	178	537	0.537	BACUNI_RS05225	71	97	113	2	64	41
BACUNI_RS19470		0	0	22.9676	0	0	272.645		0	0	25.1334	0	0	281.237		MULTISPECIES: DNA-binding protein	BACUNI_RS19470	NZ_DS362238.1	+	31507236	-	WP_074668675.1	67	204	0.204	BACUNI_RS19470	0	0	7	0	0	58
BACUNI_RS05235		0	11.7656	6.83001	0	0	0		0	12.6455	7.47406	0	0	0		DNA-binding protein	BACUNI_RS05235	NZ_DS362238.1	+	31504436	-	WP_034525467.1	97	294	0.294	BACUNI_RS05235	0	5	3	0	0	0
BACUNI_RS05240		0.87695	5.70807	7.73166	110.937	142.734	26.1102		0.825758	6.13494	8.46074	125.961	146.842	26.933		MULTISPECIES: site-specific integrase	BACUNI_RS05240	NZ_DS362238.1	-	31504437	-	WP_005825818.1	403	1212	1.212	BACUNI_RS05240	1	10	14	14	106	33
BACUNI_RS05245		0	1.12491	7.61851	109.313	2.65369	48.3377		0	1.20903	8.33692	124.117	2.73007	49.8609		MULTISPECIES: site-specific integrase	BACUNI_RS05245	NZ_DS362238.1	-	31504438	-	WP_005825819.1	409	1230	1.23	BACUNI_RS05245	0	2	14	14	2	62
BACUNI_RS20105		0	0	0	0	0	0		0	0	0	0	0	0		integrase	BACUNI_RS20105	NZ_DS362238.1	+	32802113	-	WP_085931072.1	120	363	0.363	BACUNI_RS20105	0	0	0	0	0	0
BACUNI_RS19475		0	0	0	0	0	0		0	0	0	0	0	0		hypothetical protein	BACUNI_RS19475	NZ_DS362238.1	+	31507237	-	WP_005825824.1	84	255	0.255	BACUNI_RS19475	0	0	0	0	0	0
BACUNI_RS05250		0	1.62235	0.44847	54.6958	15.3087	13.8141		0	1.74368	0.490759	62.1033	15.7493	14.2494		hypothetical protein	BACUNI_RS05250	NZ_DS362238.1	+	31504439	-	WP_005825826.1	994	2985	2.985	BACUNI_RS05250	0	7	2	17	28	43
BACUNI_RS05255		173.696	99.0316	112.1	233.672	27.7959	133.383		163.556	106.438	122.67	265.319	28.5959	137.586		primosomal protein N\'	BACUNI_RS05255	NZ_DS362238.1	+	31504440	priA	WP_034525468.1	821	2466	2.466	BACUNI_RS05255	403	353	413	60	42	343
BACUNI_RS05260		142.635	97.3338	113.006	789.934	52.9876	22.8323		134.309	104.613	123.662	896.916	54.5127	23.5518		MULTISPECIES: low molecular weight phosphotyrosine protein phosphatase	BACUNI_RS05260	NZ_DS362238.1	+	31504441	-	WP_005825832.1	153	462	0.462	BACUNI_RS05260	62	65	78	38	15	11
BACUNI_RS05265		442.733	350.376	344.114	353.66	366.834	582.895		416.888	376.578	376.563	401.557	377.391	601.264		helicase	BACUNI_RS05265	NZ_DS362238.1	-	31504442	-	WP_034525470.1	696	2091	2.091	BACUNI_RS05265	871	1059	1075	77	470	1271
BACUNI_RS05270		114.122	29.9345	24.6712	61.5637	5.23083	82.9866		107.46	32.1731	26.9977	69.9013	5.38138	85.6018		MULTISPECIES: DNA-binding protein	BACUNI_RS05270	NZ_DS362238.1	+	31504443	-	WP_005825839.1	207	624	0.624	BACUNI_RS05270	67	27	23	4	2	54
BACUNI_RS05275		34.4882	87.7528	41.4636	368.292	0	48.0893		32.475	94.3152	45.3735	418.171	0	49.6047		MULTISPECIES: hypothetical protein	BACUNI_RS05275	NZ_DS362238.1	-	31504444	-	WP_005825841.1	112	339	0.339	BACUNI_RS05275	11	43	21	13	0	17
BACUNI_RS05280		48.0335	131.985	75.9277	0	45.5401	62.8252		45.2296	141.855	83.0875	0	46.8508	64.805		hypothetical protein	BACUNI_RS05280	NZ_DS362238.1	-	31504445	-	WP_005825843.1	1098	3297	3.297	BACUNI_RS05280	149	629	374	0	92	216
BACUNI_RS19480		0	0	0	0	0	0		0	0	0	0	0	0		MULTISPECIES: hypothetical protein	BACUNI_RS19480	NZ_DS362238.1	-	31507238	-	WP_005824458.1	84	255	0.255	BACUNI_RS19480	0	0	0	0	0	0
BACUNI_RS05285		0	0	0	0	0	0		0	0	0	0	0	0		integrase	BACUNI_RS05285	NZ_DS362238.1	-	31504446	-	WP_005824461.1	317	954	0.954	BACUNI_RS05285	0	0	0	0	0	0
BACUNI_RS05295		255.367	291.844	264.418	208.887	241.047	318.197		240.46	313.67	289.352	237.177	247.984	328.225		glycoside hydrolase family 3, partial	BACUNI_RS05295	NZ_DS362239.1	-	31504448	-	WP_034525483.1	659	1977	1.977	BACUNI_RS05295	475	834	781	43	292	656
BACUNI_RS05300		402.683	461.509	513.219	627.061	567.141	486.069		379.176	496.023	561.614	711.985	583.463	501.387		glycosyl hydrolase	BACUNI_RS05300	NZ_DS362239.1	-	31504449	-	WP_005825849.1	775	2328	2.328	BACUNI_RS05300	882	1553	1785	152	809	1180
BACUNI_RS05305		1900.19	2295.66	4097.13	2254.56	2111.94	2992.23		1789.27	2467.34	4483.48	2559.9	2172.73	3086.53		esterase	BACUNI_RS05305	NZ_DS362239.1	-	31504450	-	WP_005825852.1	398	1197	1.197	BACUNI_RS05305	2140	3972	7327	281	1549	3735
BACUNI_RS05310		1681.54	3539.98	4264.13	1035.25	2395.25	3091.56		1583.39	3804.71	4666.23	1175.46	2464.19	3188.99		esterase	BACUNI_RS05310	NZ_DS362239.1	-	31504451	-	WP_005825853.1	401	1206	1.206	BACUNI_RS05310	1908	6171	7683	130	1770	3888
BACUNI_RS05315		165.735	593.322	577.827	271.298	213.914	341.324		156.06	637.693	632.314	308.04	220.071	352.08		esterase	BACUNI_RS05315	NZ_DS362239.1	-	31504452	-	WP_005825855.1	294	885	0.885	BACUNI_RS05315	138	759	764	25	116	315
BACUNI_RS05320		210.597	218.038	249.129	421.973	300.617	358.545		198.303	234.344	272.622	479.121	309.269	369.844		glycosyl hydrolase	BACUNI_RS05320	NZ_DS362239.1	-	31504453	-	WP_005825856.1	788	2367	2.367	BACUNI_RS05320	469	746	881	104	436	885
BACUNI_RS05325		253.546	445.369	590.57	262.703	554.388	733.858		238.745	478.675	646.259	298.281	570.344	756.985		RagB/SusD family nutrient uptake outer membrane protein	BACUNI_RS05325	NZ_DS362239.1	-	31504454	-	WP_034525472.1	523	1572	1.572	BACUNI_RS05325	375	1012	1387	43	534	1203
BACUNI_RS05330		444.896	667.079	771.281	171.718	598.199	858.223		418.925	716.966	844.011	194.974	615.415	885.269		TonB-dependent receptor	BACUNI_RS05330	NZ_DS362239.1	-	31504455	-	WP_005825858.1	1043	3132	3.132	BACUNI_RS05330	1311	3020	3609	56	1148	2803
BACUNI_RS05335		397.932	188.412	240.898	655.341	345.917	593.557		374.703	202.502	263.614	744.095	355.873	612.262		carboxylesterase/lipase family protein	BACUNI_RS05335	NZ_DS362239.1	-	31504456	-	WP_005825859.1	551	1656	1.656	BACUNI_RS05335	620	451	596	113	351	1025
BACUNI_RS05340		720.114	620.127	700.058	568.701	621.319	591.274		678.078	666.503	766.072	645.721	639.201	609.907		hybrid sensor histidine kinase/response regulator	BACUNI_RS05340	NZ_DS362239.1	+	31504457	-	WP_005825860.1	1350	4053	4.053	BACUNI_RS05340	2746	3633	4239	240	1543	2499
BACUNI_RS05345		303.675	345.042	320.411	529.54	531.735	213.903		285.948	370.846	350.625	601.257	547.039	220.643		MULTISPECIES: hypothetical protein	BACUNI_RS05345	NZ_DS362239.1	+	31504458	-	WP_005825862.1	132	399	0.399	BACUNI_RS05345	114	199	191	22	130	89
BACUNI_RS05350		0	23.3525	15.0625	148.584	57.3846	99.807		0	25.0989	16.4829	168.707	59.0362	102.952		MULTISPECIES: M48 family peptidase	BACUNI_RS05350	NZ_DS362239.1	-	31504459	-	WP_005825865.1	236	711	0.711	BACUNI_RS05350	0	24	16	11	25	74
BACUNI_RS05355		1861.55	1672.9	1730.49	892.352	1529.66	935.567		1752.89	1798	1893.67	1013.2	1573.69	965.051		DUF2807 domain-containing protein	BACUNI_RS05355	NZ_DS362239.1	+	31504460	-	WP_005825867.1	286	861	0.861	BACUNI_RS05355	1508	2082	2226	80	807	840
BACUNI_RS05360		13.1891	14.5054	15.1797	115.066	85.1974	57.0368		12.4192	15.5902	16.6112	130.65	87.6495	58.8342		TonB-dependent receptor	BACUNI_RS05360	NZ_DS362239.1	-	31504461	-	WP_005825869.1	778	2337	2.337	BACUNI_RS05360	29	49	53	28	122	139
BACUNI_RS05365		39.3653	10.2492	33.0539	0	64.4748	37.8847		37.0674	11.0156	36.1708	0	66.3305	39.0786		MULTISPECIES: hypothetical protein	BACUNI_RS05365	NZ_DS362239.1	-	31504462	-	WP_005825870.1	134	405	0.405	BACUNI_RS05365	15	6	20	0	16	16
BACUNI_RS05370		110.715	33.7673	49.0053	62.8829	65.0865	65.6429		104.252	36.2926	53.6264	71.3992	66.9597	67.7115		LuxR family transcriptional regulator	BACUNI_RS05370	NZ_DS362239.1	-	31504463	-	WP_005825871.1	559	1680	1.68	BACUNI_RS05370	175	82	123	11	67	115
BACUNI_RS05375		451.112	211.986	127.494	576.634	756.878	142.95		424.778	227.839	139.516	654.728	778.662	147.455		hypothetical protein	BACUNI_RS05375	NZ_DS362239.1	-	31504464	-	WP_005825875.1	160	483	0.483	BACUNI_RS05375	205	148	92	29	224	72
BACUNI_RS05380		781.517	279.44	329.421	790.912	1072.01	575.374		735.896	300.338	360.484	898.026	1102.87	593.506		MULTISPECIES: sigma-70 family RNA polymerase sigma factor	BACUNI_RS05380	NZ_DS362239.1	-	31504465	-	WP_005825876.1	169	510	0.51	BACUNI_RS05380	375	206	251	42	335	306
BACUNI_RS05385		13.7855	8.0757	13.8903	124.565	0	0		12.9808	8.67963	15.2002	141.435	0	0		MULTISPECIES: acetylglutamate kinase	BACUNI_RS05385	NZ_DS362239.1	-	31504466	argB	WP_005825877.1	256	771	0.771	BACUNI_RS05385	10	9	16	10	0	0
BACUNI_RS05390		51.0938	35.4498	42.0769	172.495	103.456	67.8818		48.1112	38.1008	46.0447	195.857	106.434	70.021		MULTISPECIES: biosynthetic arginine decarboxylase	BACUNI_RS05390	NZ_DS362239.1	-	31504467	-	WP_005825878.1	630	1893	1.893	BACUNI_RS05390	91	97	119	34	120	134
BACUNI_RS05395		98.6369	64.2028	59.5815	0	0	148.929		92.879	69.0042	65.1999	0	0	153.622		MULTISPECIES: shikimate kinase	BACUNI_RS05395	NZ_DS362239.1	-	31504468	-	WP_005825881.1	175	528	0.528	BACUNI_RS05395	49	49	47	0	0	82
BACUNI_RS05400		282.02	149.148	240.874	318.538	527.767	241.727		265.557	160.302	263.588	361.679	542.957	249.345		nitroreductase	BACUNI_RS05400	NZ_DS362239.1	-	31504469	-	WP_034525484.1	200	603	0.603	BACUNI_RS05400	160	130	217	20	195	152
BACUNI_RS05405		0	5.79412	5.60587	0	19.1359	0		0	6.22743	6.13449	0	19.6867	0		hypothetical protein	BACUNI_RS05405	NZ_DS362239.1	-	31504470	-	WP_005825884.1	198	597	0.597	BACUNI_RS05405	0	5	5	0	7	0
BACUNI_RS19485		0	0	0	0	0	0		0	0	0	0	0	0		hypothetical protein	BACUNI_RS19485	NZ_DS362239.1	+	31507239	-	WP_005825886.1	61	186	0.186	BACUNI_RS19485	0	0	0	0	0	0
BACUNI_RS05410		0	0	0	0	0	0		0	0	0	0	0	0		hypothetical protein	BACUNI_RS05410	NZ_DS362239.1	-	31504471	-	WP_005825887.1	86	261	0.261	BACUNI_RS05410	0	0	0	0	0	0
BACUNI_RS05415		0	0	0	0	0	0		0	0	0	0	0	0		IS1595 family transposase ISBun1	BACUNI_RS05415	NZ_DS362239.1	-	31504472	-	WP_005825889.1	305	918	0.918	BACUNI_RS05415	0	0	0	0	0	0
BACUNI_RS05420		0	0	6.1976	0	0	0		0	0	6.78202	0	0	0		hypothetical protein	BACUNI_RS05420	NZ_DS362239.1	-	31504473	-	WP_005825891.1	107	324	0.324	BACUNI_RS05420	0	0	3	0	0	0
BACUNI_RS05425		275.743	234.957	273.63	211.407	816.009	508.126		259.646	252.528	299.433	240.039	839.495	524.139		ribonuclease H	BACUNI_RS05425	NZ_DS362239.1	+	31504474	-	WP_034525485.1	211	636	0.636	BACUNI_RS05425	165	216	260	14	318	337
BACUNI_RS05430		482.585	1122.39	1385.38	233.983	637.987	941.965		454.414	1206.32	1516.02	265.671	656.349	971.65		MULTISPECIES: sugar phosphate isomerase/epimerase	BACUNI_RS05430	NZ_DS362239.1	-	31504475	-	WP_005825894.1	300	903	0.903	BACUNI_RS05430	410	1465	1869	22	353	887
BACUNI_RS05435		969.438	1851.96	1593.89	570.097	778.749	686.377		912.848	1990.45	1744.19	647.305	801.162	708.007		MULTISPECIES: DUF1080 domain-containing protein	BACUNI_RS05435	NZ_DS362239.1	-	31504476	-	WP_005825897.1	291	876	0.876	BACUNI_RS05435	799	2345	2086	52	418	627
BACUNI_RS05440		1738.58	3632.98	3492.9	1271.49	1679.18	1552.5		1637.09	3904.66	3822.27	1443.69	1727.51	1601.43		MULTISPECIES: oxidoreductase	BACUNI_RS05440	NZ_DS362239.1	-	31504477	-	WP_005825899.1	495	1488	1.488	BACUNI_RS05440	2434	7814	7765	197	1531	2409
BACUNI_RS05445		1152.42	605.341	717.682	1262.74	577.251	527.426		1085.15	650.611	785.358	1433.75	593.865	544.047		gfo/Idh/MocA family oxidoreductase	BACUNI_RS05445	NZ_DS362239.1	-	31504478	-	WP_005825902.1	359	1080	1.08	BACUNI_RS05445	1171	945	1158	142	382	594
BACUNI_RS05450		76.2903	42.5098	19.6544	62.6684	115.368	93.3405		71.8369	45.6888	21.5077	71.1557	118.689	96.282		MULTISPECIES: ABC transporter ATP-binding protein	BACUNI_RS05450	NZ_DS362239.1	-	31504479	-	WP_005825904.1	612	1839	1.839	BACUNI_RS05450	132	113	54	12	130	179
BACUNI_RS05455		45.7145	18.3785	3.81029	36.4476	47.4844	40.0323		43.046	19.7529	4.16959	41.3837	48.8511	41.2939		MULTISPECIES: hypothetical protein	BACUNI_RS05455	NZ_DS362239.1	+	31504480	-	WP_005825907.1	526	1581	1.581	BACUNI_RS05455	68	42	9	6	46	66
BACUNI_RS05460		10972.3	7559.72	8285.4	3947.48	5153.74	4400.63		10331.8	8125.06	9066.69	4482.09	5302.07	4539.31		MULTISPECIES: DUF3244 domain-containing protein	BACUNI_RS05460	NZ_DS362239.1	+	31504481	-	WP_005825909.1	132	399	0.399	BACUNI_RS05460	4119	4360	4939	164	1260	1831
BACUNI_RS05465		4392.74	3354.85	4573.66	3844.5	2880.67	2029.33		4136.31	3605.73	5004.95	4365.16	2963.57	2093.28		hypothetical protein	BACUNI_RS05465	NZ_DS362239.1	+	31504482	-	WP_005825915.1	656	1971	1.971	BACUNI_RS05465	8146	9558	13468	789	3479	4171
BACUNI_RS05470		1587.48	1166.33	1272.18	831.11	593.699	467.184		1494.81	1253.56	1392.14	943.668	610.786	481.907		MULTISPECIES: porin family protein	BACUNI_RS05470	NZ_DS362239.1	+	31504483	-	WP_005825917.1	207	624	0.624	BACUNI_RS05470	932	1052	1186	54	227	304
BACUNI_RS05475		1506.89	609.134	636.314	473.878	1428.02	1070.41		1418.92	654.687	696.317	538.056	1469.12	1104.15		alpha-1,2-fucosyltransferase	BACUNI_RS05475	NZ_DS362239.1	-	31504484	-	WP_005825921.1	303	912	0.912	BACUNI_RS05475	1293	803	867	45	798	1018
BACUNI_RS05480		88.2994	11.3529	7.55154	29.5506	1.67387	0		83.145	12.2019	8.26363	33.5526	1.72204	0		MULTISPECIES: glycosyl transferase family 2	BACUNI_RS05480	NZ_DS362239.1	-	31504485	-	WP_005825925.1	324	975	0.975	BACUNI_RS05480	81	16	11	3	1	0
BACUNI_RS05485		87.6396	46.7281	50.4941	134.792	50.1058	79.0719		82.5237	50.2226	55.2556	153.047	51.5479	81.5637		MULTISPECIES: glycosyl transferase family 1	BACUNI_RS05485	NZ_DS362239.1	-	31504486	-	WP_005825928.1	379	1140	1.14	BACUNI_RS05485	94	77	86	16	35	94
BACUNI_RS05490		30.3328	75.026	21.3945	32.8902	14.9043	6.5682		28.5622	80.6367	23.4119	37.3445	15.3332	6.77518		MULTISPECIES: hypothetical protein	BACUNI_RS05490	NZ_DS362239.1	-	31504487	-	WP_005825931.1	291	876	0.876	BACUNI_RS05490	25	95	28	3	8	6
BACUNI_RS05495		42.2165	29.0952	23.4582	82.2767	78.8047	82.9005		39.7522	31.271	25.6703	93.4195	81.0727	85.5129		glycosyl transferase	BACUNI_RS05495	NZ_DS362239.1	-	31504488	-	WP_005825933.1	427	1284	1.284	BACUNI_RS05495	51	54	45	11	62	111
BACUNI_RS05500		17.9956	24.8908	24.7904	60.9774	44.9021	22.3249		16.9451	26.7522	27.1281	69.2356	46.1944	23.0285		MULTISPECIES: glycosyltransferase family 2 protein	BACUNI_RS05500	NZ_DS362239.1	-	31504489	-	WP_005825937.1	314	945	0.945	BACUNI_RS05500	16	34	35	6	26	22
BACUNI_RS05505		16.7769	14.7742	16.7801	35.6692	18.1841	32.9447		15.7975	15.8791	18.3625	40.4999	18.7074	33.9829		MULTISPECIES: LPS biosynthesis protein	BACUNI_RS05505	NZ_DS362239.1	-	31504490	-	WP_005825939.1	358	1077	1.077	BACUNI_RS05505	17	23	27	4	12	37
BACUNI_RS05510		70.437	27.3716	25.8203	18.9989	175.955	15.1764		66.3253	29.4186	28.2551	21.5719	181.019	15.6546		MULTISPECIES: glycosyl transferase family 2	BACUNI_RS05510	NZ_DS362239.1	-	31504491	-	WP_005825941.1	336	1011	1.011	BACUNI_RS05510	67	40	39	2	109	16
BACUNI_RS05515		509.975	399.501	384.007	261.516	779.998	464.621		480.205	429.377	420.218	296.933	802.447	479.263		MULTISPECIES: CDP-glycerol glycerophosphotransferase	BACUNI_RS05515	NZ_DS362239.1	-	31504492	-	WP_005825943.1	354	1065	1.065	BACUNI_RS05515	511	615	611	29	509	516
BACUNI_RS05520		354.873	87.2873	65.6434	211.657	37.7657	187.565		334.158	93.8149	71.8334	240.322	38.8527	193.475		LTA synthase family protein	BACUNI_RS05520	NZ_DS362239.1	+	31504493	-	WP_005825948.1	604	1815	1.815	BACUNI_RS05520	606	229	178	40	42	355
BACUNI_RS05525		334.448	139.286	116.019	268.91	137.09	157.269		314.924	149.702	126.959	305.329	141.035	162.225		MULTISPECIES: hypothetical protein	BACUNI_RS05525	NZ_DS362239.1	+	31504494	-	WP_005825949.1	249	750	0.75	BACUNI_RS05525	236	151	130	21	63	123
BACUNI_RS05530		321.416	300.739	197.812	445.543	229.941	286.698		302.653	323.229	216.465	505.884	236.559	295.733		phosphoheptose isomerase	BACUNI_RS05530	NZ_DS362239.1	+	31504495	gmhA	WP_005825951.1	193	582	0.582	BACUNI_RS05530	176	253	172	27	82	174
BACUNI_RS05535		89.1153	90.5447	91.7093	0	113.474	5.88317		83.9133	97.316	100.357	0	116.74	6.06857		HAD family hydrolase	BACUNI_RS05535	NZ_DS362239.1	+	31504496	-	WP_005825952.1	162	489	0.489	BACUNI_RS05535	41	64	67	0	34	3
BACUNI_RS05540		213.91	126.664	108.984	369.124	338.721	132.686		201.423	136.137	119.261	419.115	348.47	136.867		bifunctional D-glycero-beta-D-manno-heptose-7-phosphate kinase/D-glycero-beta-D-manno-heptose 1-phosphate adenylyltransferase HldE	BACUNI_RS05540	NZ_DS362239.1	+	31504497	-	WP_005825953.1	476	1431	1.431	BACUNI_RS05540	288	262	233	55	297	198
BACUNI_RS05545		107.457	70.6361	28.1405	124.976	164.999	72.9537		101.184	75.9185	30.794	141.902	169.748	75.2527		glycosyltransferase family 9 protein	BACUNI_RS05545	NZ_DS362239.1	-	31504498	-	WP_005825955.1	332	999	0.999	BACUNI_RS05545	101	102	42	13	101	76
BACUNI_RS05550		757.203	315.011	253.008	177.851	282.67	325.92		713.002	338.569	276.866	201.937	290.805	336.191		MULTISPECIES: hypothetical protein	BACUNI_RS05550	NZ_DS362239.1	+	31504499	-	WP_005825959.1	305	918	0.918	BACUNI_RS05550	654	418	347	17	159	312
BACUNI_RS05555		30.8076	31.7501	28.2934	46.3958	0	88.0202		29.0092	34.1245	30.9614	52.6793	0	90.794		MULTISPECIES: LicD family protein	BACUNI_RS05555	NZ_DS362239.1	-	31504500	-	WP_005825961.1	275	828	0.828	BACUNI_RS05555	24	38	35	4	0	76
BACUNI_RS05560		39.204	1.89021	6.4008	13.1201	0	18.3407		36.9155	2.03157	7.00438	14.897	0	18.9187		MULTISPECIES: phosphocholine cytidylyltransferase family protein	BACUNI_RS05560	NZ_DS362239.1	-	31504501	-	WP_005825963.1	243	732	0.732	BACUNI_RS05560	27	2	7	1	0	14
BACUNI_RS05565		150.521	134.631	94.1462	111.028	55.0295	89.6135		141.734	144.7	103.024	126.065	56.6133	92.4375		histidinol-phosphate aminotransferase family protein	BACUNI_RS05565	NZ_DS362239.1	-	31504502	-	WP_005825966.1	345	1038	1.038	BACUNI_RS05565	147	202	146	12	35	97
BACUNI_RS05570		319.044	125.566	134.92	653.671	129.593	395.8		300.42	134.956	147.642	742.198	133.323	408.273		glycosyltransferase family 1 protein	BACUNI_RS05570	NZ_DS362239.1	-	31504503	-	WP_005825968.1	381	1146	1.146	BACUNI_RS05570	344	208	231	78	91	473
BACUNI_RS05575		0	0	0	0	0	65.96		0	0	0	0	0	68.0386		MULTISPECIES: hypothetical protein	BACUNI_RS05575	NZ_DS362239.1	-	31504504	-	WP_034525475.1	62	189	0.189	BACUNI_RS05575	0	0	0	0	0	13
BACUNI_RS05580		42.5145	0	0	0	0	55.4064		40.0328	0	0	0	0	57.1524		hypothetical protein	BACUNI_RS05580	NZ_DS362239.1	+	31504505	-	WP_005825973.1	74	225	0.225	BACUNI_RS05580	9	0	0	0	0	13
BACUNI_RS05585		348.179	161.689	143.613	211.581	161.013	253.517		327.855	173.781	157.156	240.236	165.647	261.507		MULTISPECIES: 4-phosphoerythronate dehydrogenase PdxB	BACUNI_RS05585	NZ_DS362239.1	+	31504506	-	WP_005825977.1	347	1044	1.044	BACUNI_RS05585	342	244	224	23	103	276
BACUNI_RS05590		59.0479	23.1352	18.7733	77.7017	120.597	49.1375		55.6011	24.8654	20.5436	88.225	124.068	50.686		DUF3413 domain-containing protein	BACUNI_RS05590	NZ_DS362239.1	+	31504507	-	WP_005825980.1	617	1854	1.854	BACUNI_RS05590	103	62	52	15	137	95
BACUNI_RS05595		25.3063	14.1187	43.2567	97.9993	13.8777	30.9867		23.829	15.1746	47.3357	111.272	14.2771	31.9632		MULTISPECIES: phosphoribosylglycinamide formyltransferase	BACUNI_RS05595	NZ_DS362239.1	-	31504508	purN	WP_008662068.1	195	588	0.588	BACUNI_RS05595	14	12	38	6	5	19
BACUNI_RS05600		2188.51	1681.38	1174.88	162.092	440.714	1480.92		2060.76	1807.12	1285.67	184.044	453.398	1527.59		MULTISPECIES: acyl carrier protein	BACUNI_RS05600	NZ_DS362239.1	+	31504509	-	WP_004291965.1	78	237	0.237	BACUNI_RS05600	488	576	416	4	64	366
BACUNI_RS05605		685.908	455.748	344.187	371.716	353.217	475.691		645.868	489.83	376.643	422.058	363.383	490.682		MULTISPECIES: beta-ketoacyl	BACUNI_RS05605	NZ_DS362239.1	+	31504510	fabF	WP_005825984.1	421	1266	1.266	BACUNI_RS05605	817	834	651	49	274	628
BACUNI_RS05610		331.43	75.133	81.3285	247.843	61.4201	92.8023		312.083	80.7517	88.9976	281.409	63.1878	95.7268		MULTISPECIES: ribonuclease III	BACUNI_RS05610	NZ_DS362239.1	+	31504511	rnc	WP_008662069.1	309	930	0.93	BACUNI_RS05610	290	101	113	24	35	90
BACUNI_RS05615		260.722	108.802	148.301	541.468	246.982	210.572		245.503	116.939	162.285	614.8	254.09	217.208		MULTISPECIES: 6-phosphofructokinase	BACUNI_RS05615	NZ_DS362239.1	-	31504512	-	WP_005833813.1	336	1011	1.011	BACUNI_RS05615	248	159	224	57	153	222
BACUNI_RS05620		265.013	206.356	293.943	387.46	381.02	215.004		249.543	221.788	321.662	439.935	391.986	221.78		MULTISPECIES: hypothetical protein	BACUNI_RS05620	NZ_DS362239.1	+	31504513	-	WP_005825993.1	503	1512	1.512	BACUNI_RS05620	377	451	664	61	353	339
BACUNI_RS05625		19.281	14.1187	14.4189	21.7776	35.1569	36.9666		18.1554	15.1746	15.7786	24.727	36.1687	38.1315		MULTISPECIES: DUF3078 domain-containing protein	BACUNI_RS05625	NZ_DS362239.1	-	31504514	-	WP_005825995.1	293	882	0.882	BACUNI_RS05625	16	18	19	2	19	34
BACUNI_RS05630		16.1499	20.3669	29.8756	136.808	51.1459	57.3735		15.2071	21.89	32.6928	155.336	52.6179	59.1815		tRNA 2-thiouridine(34) synthase MnmA	BACUNI_RS05630	NZ_DS362239.1	-	31504515	-	WP_005825997.1	350	1053	1.053	BACUNI_RS05630	16	31	47	15	33	63
BACUNI_RS05635		995.174	652.915	733.735	969.503	632.463	769.894		937.081	701.743	802.925	1100.8	650.666	794.156		cysteine--tRNA ligase	BACUNI_RS05635	NZ_DS362239.1	+	31504516	-	WP_005825999.1	491	1476	1.476	BACUNI_RS05635	1382	1393	1618	149	572	1185
BACUNI_RS05640		52.6221	16.6172	16.7335	103.572	84.001	106.707		49.5504	17.8599	18.3115	117.599	86.4186	110.07		phospholipase	BACUNI_RS05640	NZ_DS362239.1	-	31504517	-	WP_005826001.1	679	2040	2.04	BACUNI_RS05640	101	49	51	22	105	227
BACUNI_RS05650		112.486	123.374	151.717	368.151	111.521	250.128		105.92	132.601	166.024	418.01	114.731	258.01		MULTISPECIES: glucuronyl hydrolase	BACUNI_RS05650	NZ_DS362239.1	-	31504519	-	WP_005826007.1	399	1200	1.2	BACUNI_RS05650	127	214	272	46	82	313
BACUNI_RS05655		146.024	137.117	138.692	302.827	106.596	101.511		137.5	147.371	151.771	343.839	109.664	104.71		MULTISPECIES: phenylacetic acid degradation protein	BACUNI_RS05655	NZ_DS362239.1	+	31504520	-	WP_005826009.1	147	444	0.444	BACUNI_RS05655	61	88	92	14	29	47
BACUNI_RS05660		113.522	62.5235	68.3482	112.722	128.34	46.147		106.895	67.1992	74.7933	127.988	132.033	47.6012		MULTISPECIES: DUF3108 domain-containing protein	BACUNI_RS05660	NZ_DS362239.1	-	31504521	-	WP_005826011.1	283	852	0.852	BACUNI_RS05660	91	77	87	10	67	41
BACUNI_RS05665		307.556	296.746	279.234	162.03	200.248	308.376		289.603	318.938	305.565	183.973	206.011	318.094		MULTISPECIES: hypothetical protein	BACUNI_RS05665	NZ_DS362239.1	-	31504522	-	WP_005833829.1	651	1956	1.956	BACUNI_RS05665	566	839	816	33	240	629
BACUNI_RS05670		115.391	143.762	520.031	391	397.277	636.864		108.656	154.513	569.068	443.953	408.711	656.934		efflux RND transporter periplasmic adaptor subunit	BACUNI_RS05670	NZ_DS362239.1	+	31504523	-	WP_005826017.1	392	1179	1.179	BACUNI_RS05670	128	245	916	48	287	783
BACUNI_RS05675		196.101	97.7042	326.255	376.294	188.016	344.888		184.654	105.011	357.02	427.257	193.428	355.757		multidrug transporter AcrB	BACUNI_RS05675	NZ_DS362239.1	+	31504524	-	WP_005826019.1	1139	3420	3.42	BACUNI_RS05675	631	483	1667	134	394	1230
BACUNI_RS05680		575.909	313.465	1475.83	1295.77	598.171	1232.94		542.291	336.907	1615	1471.26	615.387	1271.8		MULTISPECIES: TolC family protein	BACUNI_RS05680	NZ_DS362239.1	+	31504525	-	WP_005826021.1	461	1386	1.386	BACUNI_RS05680	751	628	3056	187	508	1782
BACUNI_RS05685		256.028	117.105	309.396	462.69	14.8752	302.171		241.083	125.862	338.571	525.352	15.3033	311.694		acyl-ACP--UDP-N-acetylglucosamine O-acyltransferase	BACUNI_RS05685	NZ_DS362239.1	+	31504526	-	WP_005826023.1	255	768	0.768	BACUNI_RS05685	185	130	355	37	7	242
BACUNI_RS19490		0	24.7964	16.7935	0	29.2477	68.7424		0	26.6507	18.3771	0	30.0894	70.9087		hypothetical protein	BACUNI_RS19490	NZ_DS362239.1	-	31507240	-	WP_005826027.1	92	279	0.279	BACUNI_RS19490	0	10	7	0	5	20
BACUNI_RS05690		221.249	391.56	519.081	143.732	472.952	649.742		208.334	420.842	568.029	163.198	486.564	670.218		hypothetical protein	BACUNI_RS05690	NZ_DS362239.1	-	31504527	-	WP_005826029.1	244	735	0.735	BACUNI_RS05690	153	416	570	11	213	498
BACUNI_RS05695		328.771	336.008	377.006	239.433	227.548	402		309.579	361.136	412.557	271.86	234.097	414.669		aminoglycoside phosphotransferase family protein	BACUNI_RS05695	NZ_DS362239.1	-	31504528	-	WP_005826031.1	360	1083	1.083	BACUNI_RS05695	335	526	610	27	151	454
BACUNI_RS05700		464.905	387.004	355.207	591.7	549.214	459.235		437.766	415.945	388.703	671.835	565.021	473.707		MULTISPECIES: hybrid sensor histidine kinase/response regulator	BACUNI_RS05700	NZ_DS362239.1	+	31504529	-	WP_009037414.1	1357	4074	4.074	BACUNI_RS05700	1782	2279	2162	251	1371	1951
BACUNI_RS05705		290.243	279.388	387.874	510.979	303.388	891.338		273.301	300.282	424.45	580.181	312.12	919.427		arylsulfatase	BACUNI_RS05705	NZ_DS362239.1	+	31504530	-	WP_034525476.1	519	1560	1.56	BACUNI_RS05705	426	630	904	83	290	1450
BACUNI_RS05710		398.444	886.498	806.424	243.138	629.818	1367.94		375.185	952.793	882.468	276.066	647.945	1411.05		MULTISPECIES: TonB-dependent receptor	BACUNI_RS05710	NZ_DS362239.1	+	31504531	-	WP_005826038.1	1026	3081	3.081	BACUNI_RS05710	1155	3948	3712	78	1189	4395
BACUNI_RS05715		641.359	1025.88	1310.02	1119.83	2073.89	2643.13		603.92	1102.6	1433.55	1271.49	2133.58	2726.43		MULTISPECIES: RagB/SusD family nutrient uptake outer membrane protein	BACUNI_RS05715	NZ_DS362239.1	+	31504532	-	WP_005826041.1	505	1518	1.518	BACUNI_RS05715	916	2251	2971	177	1929	4184
BACUNI_RS05720		94.3964	121.84	138.877	119.777	156.664	261.303		88.886	130.951	151.973	135.999	161.173	269.538		MULTISPECIES: glycoside hydrolase family 2	BACUNI_RS05720	NZ_DS362239.1	-	31504533	-	WP_005826042.1	881	2646	2.646	BACUNI_RS05720	235	466	549	33	254	721
BACUNI_RS05725		15.8508	24.2597	24.5506	58.0649	101.302	120.208		14.9256	26.0739	26.8657	65.9287	104.218	123.996		hypothetical protein	BACUNI_RS05725	NZ_DS362239.1	-	31504534	-	WP_005826043.1	826	2481	2.481	BACUNI_RS05725	37	87	91	15	154	311
BACUNI_RS05730		121.845	90.9003	95.6201	160.912	83.4719	268.068		114.732	97.6981	104.637	182.705	85.8743	276.516		MULTISPECIES: hypothetical protein	BACUNI_RS05730	NZ_DS362239.1	+	31504535	-	WP_008662105.1	377	1134	1.134	BACUNI_RS05730	130	149	162	19	58	317
BACUNI_RS05735		580.242	187.769	288.045	247.78	277.898	372.103		546.371	201.811	315.206	281.337	285.896	383.829		MULTISPECIES: dihydrouridine synthase	BACUNI_RS05735	NZ_DS362239.1	+	31504536	-	WP_005826046.1	322	969	0.969	BACUNI_RS05735	529	263	417	25	165	376
BACUNI_RS05740		86.42	74.4035	96.9211	152.443	160.717	187.007		81.3753	79.9677	106.061	173.089	165.343	192.901		chondroitinase	BACUNI_RS05740	NZ_DS362239.1	-	31504537	-	WP_005826047.1	1028	3087	3.087	BACUNI_RS05740	251	332	447	49	304	602
BACUNI_RS05745		20.025	28.0738	34.9221	41.7562	132.454	158.436		18.856	30.1732	38.2152	47.4113	136.266	163.429		MULTISPECIES: hypothetical protein	BACUNI_RS05745	NZ_DS362239.1	-	31504538	-	WP_005826049.1	229	690	0.69	BACUNI_RS05745	13	28	36	3	56	114
BACUNI_RS05750		18.6467	75.5201	53.4951	93.6056	124.072	20.5624		17.5582	81.1678	58.5395	106.283	127.643	21.2104		MULTISPECIES: hypothetical protein	BACUNI_RS05750	NZ_DS362239.1	-	31504539	-	WP_005826053.1	170	513	0.513	BACUNI_RS05750	9	56	41	5	39	11
BACUNI_RS05755		138.381	104.18	101.32	195.845	26.8803	63.1783		130.303	111.971	110.874	222.368	27.654	65.1693		MULTISPECIES: DUF2851 domain-containing protein	BACUNI_RS05755	NZ_DS362239.1	-	31504540	-	WP_005826054.1	424	1275	1.275	BACUNI_RS05755	166	192	193	26	21	84
BACUNI_RS05760		1953.45	1924.43	2083.27	1845.46	1486.95	1472.91		1839.41	2068.35	2279.72	2095.4	1529.75	1519.32		MULTISPECIES: 4-hydroxy-tetrahydrodipicolinate reductase	BACUNI_RS05760	NZ_DS362239.1	+	31504541	dapB	WP_005826055.1	254	765	0.765	BACUNI_RS05760	1406	2128	2381	147	697	1175
BACUNI_RS05765		481.632	454.266	396.049	520.695	222.846	280.498		453.517	488.238	433.396	591.214	229.26	289.338		MULTISPECIES: signal peptidase I	BACUNI_RS05765	NZ_DS362239.1	+	31504542	lepB	WP_005826057.1	497	1494	1.494	BACUNI_RS05765	677	981	884	81	204	437
BACUNI_RS05770		203.261	162.607	115.132	30.7818	132.514	224.371		191.396	174.767	125.989	34.9507	136.328	231.442		MULTISPECIES: signal peptidase I	BACUNI_RS05770	NZ_DS362239.1	+	31504543	lepB	WP_005826058.1	311	936	0.936	BACUNI_RS05770	179	220	161	3	76	219
BACUNI_RS05775		682.087	257.546	285.669	314.147	269.461	200.156		642.27	276.806	312.607	356.693	277.216	206.464		MULTISPECIES: hypothetical protein	BACUNI_RS05775	NZ_DS362239.1	+	31504544	-	WP_005826060.1	213	642	0.642	BACUNI_RS05775	412	239	274	21	106	134
BACUNI_RS05780		172.403	49.3755	41.7999	303.774	1.32362	170.326		162.339	53.068	45.7415	344.915	1.36171	175.693		MULTISPECIES: hypothetical protein	BACUNI_RS05780	NZ_DS362239.1	+	31504545	-	WP_005826062.1	410	1233	1.233	BACUNI_RS05780	200	88	77	39	1	219
BACUNI_RS05785		260.16	311.446	290.624	189.007	174.644	238.265		244.973	334.737	318.029	214.605	179.671	245.773		KR domain-containing protein	BACUNI_RS05785	NZ_DS362239.1	+	31504546	-	WP_005826063.1	270	813	0.813	BACUNI_RS05785	199	366	353	16	87	202
BACUNI_RS05790		164.005	129.163	105.565	212.875	189.22	115.271		154.432	138.822	115.52	241.705	194.666	118.904		MULTISPECIES: mannonate dehydratase	BACUNI_RS05790	NZ_DS362239.1	+	31504547	uxuA	WP_005826068.1	390	1173	1.173	BACUNI_RS05790	181	219	185	26	136	141
BACUNI_RS05795		0	0	5.02508	0	164.182	18.7184		0	0	5.49894	0	168.907	19.3083		MULTISPECIES: MIP family channel protein	BACUNI_RS05795	NZ_DS362239.1	-	31504548	-	WP_085931073.1	221	666	0.666	BACUNI_RS05795	0	0	5	0	67	13
BACUNI_RS05800		129.874	141.72	188.233	129.433	98.9769	238.662		122.292	152.319	205.983	146.962	101.826	246.183		glycosyl hydrolase	BACUNI_RS05800	NZ_DS362239.1	-	31504549	-	WP_005826070.1	741	2226	2.226	BACUNI_RS05800	272	456	626	30	135	554
BACUNI_RS05805		145.283	108.39	126.271	176.571	187.858	239.931		136.803	116.496	138.178	200.484	193.265	247.492		glycosyl hydrolase family 5	BACUNI_RS05805	NZ_DS362239.1	-	31504550	-	WP_034525477.1	416	1251	1.251	BACUNI_RS05805	171	196	236	23	144	313
BACUNI_RS05810		109.26	68.1719	62.6998	163.571	203.506	67.0803		102.882	73.27	68.6123	185.723	209.363	69.1942		transcriptional regulator	BACUNI_RS05810	NZ_DS362239.1	-	31504551	-	WP_080545835.1	547	1644	1.644	BACUNI_RS05810	169	162	154	28	205	115
BACUNI_RS05815		278.945	190.907	187.528	421.438	217.603	274.334		262.662	205.184	205.212	478.514	223.865	282.98		DUF5009 domain-containing protein	BACUNI_RS05815	NZ_DS362239.1	+	31504552	-	WP_034525478.1	394	1185	1.185	BACUNI_RS05815	311	327	332	52	158	339
BACUNI_RS05820		115.143	41.5091	42.3916	288.118	8.16009	169.416		108.422	44.6133	46.389	327.138	8.39495	174.755		hypothetical protein	BACUNI_RS05820	NZ_DS362239.1	+	31504553	-	WP_005826077.1	199	600	0.6	BACUNI_RS05820	65	36	38	18	3	106
BACUNI_RS05825		45.1376	36.0322	31.6435	277.037	88.9241	138.311		42.5027	38.7268	34.6274	314.556	91.4834	142.67		insulinase family protein	BACUNI_RS05825	NZ_DS362239.1	-	31504554	-	WP_005826079.1	415	1248	1.248	BACUNI_RS05825	53	65	59	36	68	180
BACUNI_RS05830		550.724	397.282	394.315	681.467	234.3	419.346		518.576	426.992	431.498	773.759	241.043	432.561		MULTISPECIES: SIS domain-containing protein	BACUNI_RS05830	NZ_DS362239.1	+	31504555	-	WP_005826081.1	201	606	0.606	BACUNI_RS05830	314	348	357	43	87	265
BACUNI_RS05835		156.572	133.156	87.0863	103.268	110.556	150.546		147.432	143.114	95.2983	117.254	113.738	155.29		carbohydrate kinase	BACUNI_RS05835	NZ_DS362239.1	+	31504556	-	WP_034525479.1	309	930	0.93	BACUNI_RS05835	137	179	121	10	63	146
BACUNI_RS05840		846.14	783.861	761.297	104.164	1149.38	771.048		796.748	842.481	833.085	118.271	1182.46	795.347		MULTISPECIES: hypothetical protein	BACUNI_RS05840	NZ_DS362239.1	+	31504557	-	WP_005826092.1	460	1383	1.383	BACUNI_RS05840	1101	1567	1573	15	974	1112
BACUNI_RS05845		131.346	146.238	129.515	0	278.637	120.064		123.678	157.174	141.728	0	286.657	123.848		MULTISPECIES: DUF5043 domain-containing protein	BACUNI_RS05845	NZ_DS362239.1	+	31504558	-	WP_005826095.1	204	615	0.615	BACUNI_RS05845	76	130	119	0	105	77
BACUNI_RS05850		266.576	338.073	276.184	248.646	229.75	172.24		251.014	363.355	302.228	282.32	236.363	177.668		MULTISPECIES: DUF5043 domain-containing protein	BACUNI_RS05850	NZ_DS362239.1	+	31504559	-	WP_005826097.1	205	618	0.618	BACUNI_RS05850	155	302	255	16	87	111
BACUNI_RS05855		617.758	645.697	1066.55	396.782	735.558	614.092		581.697	693.985	1167.12	450.519	756.728	633.445		protein-tyrosine-phosphatase	BACUNI_RS05855	NZ_DS362239.1	+	31504560	-	WP_005826099.1	354	1065	1.065	BACUNI_RS05855	619	994	1697	44	480	682
BACUNI_RS05865		30.4296	4.24428	13.688	58.9198	123.486	54.9096		28.6533	4.56169	14.9787	66.8994	127.04	56.64		MULTISPECIES: DNA starvation/stationary phase protection protein	BACUNI_RS05865	NZ_DS362239.1	-	31504562	-	WP_005826103.1	162	489	0.489	BACUNI_RS05865	14	3	10	3	37	28
BACUNI_RS05870		157.079	249.264	238.277	155.403	98.5901	232.756		147.91	267.904	260.746	176.45	101.428	240.091		MULTISPECIES: hydrogen peroxide-inducible genes activator	BACUNI_RS05870	NZ_DS362239.1	+	31504563	-	WP_005826104.1	308	927	0.927	BACUNI_RS05870	137	334	330	15	56	225
BACUNI_RS05875		624.221	514.898	537.125	203.258	624.6	967.413		587.783	553.404	587.775	230.785	642.576	997.9		MULTISPECIES: peroxiredoxin	BACUNI_RS05875	NZ_DS362239.1	+	31504564	ahpC	WP_005826106.1	188	567	0.567	BACUNI_RS05875	333	422	455	12	217	572
BACUNI_RS05880		32.0222	16.852	27.8892	92.3455	86.8318	70.6923		30.1529	18.1122	30.5191	104.852	89.3309	72.9201		alkyl hydroperoxide reductase subunit F	BACUNI_RS05880	NZ_DS362239.1	+	31504565	ahpF	WP_005826109.1	519	1560	1.56	BACUNI_RS05880	47	38	65	15	83	115
BACUNI_RS05885		112.299	67.9205	63.5232	152.657	202.19	100.872		105.743	72.9998	69.5133	173.332	208.01	104.051		S46 family peptidase	BACUNI_RS05885	NZ_DS362239.1	-	31504566	-	WP_005826110.1	712	2139	2.139	BACUNI_RS05885	226	210	203	34	265	225
BACUNI_RS05890		55.0425	18.6705	13.1818	98.0708	69.0424	62.9512		51.8294	20.0668	14.4248	111.353	71.0295	64.935		MULTISPECIES: TIGR00341 family protein	BACUNI_RS05890	NZ_DS362239.1	-	31504567	-	WP_005826112.1	456	1371	1.371	BACUNI_RS05890	71	37	27	14	58	90
BACUNI_RS05895		53.7758	24.7078	21.9129	85.7494	0	61.3618		50.6367	26.5555	23.9793	97.3626	0	63.2955		MULTISPECIES: DNA damage-inducible protein D	BACUNI_RS05895	NZ_DS362239.1	-	31504568	-	WP_005826113.1	223	672	0.672	BACUNI_RS05895	34	24	22	6	0	43
BACUNI_RS05900		106.802	55.1345	50.5601	99.833	80.3003	71.1077		100.567	59.2577	55.3278	113.354	82.6114	73.3485		MULTISPECIES: polysaccharide biosynthesis protein	BACUNI_RS05900	NZ_DS362239.1	-	31504569	-	WP_034525489.1	480	1443	1.443	BACUNI_RS05900	145	115	109	15	71	107
BACUNI_RS05905		105.467	118.636	119.94	83.2711	69.18	105.319		99.3106	127.508	131.25	94.5486	71.1711	108.638		MULTISPECIES: Holliday junction branch migration DNA helicase RuvB	BACUNI_RS05905	NZ_DS362239.1	-	31504570	-	WP_034525480.1	345	1038	1.038	BACUNI_RS05905	103	178	186	9	44	114
BACUNI_RS05910		0	4.07752	0	0	0	13.188		0	4.38245	0	0	0	13.6036		MULTISPECIES: ADP-ribosylglycohydrolase family protein	BACUNI_RS05910	NZ_DS362239.1	-	31504571	-	WP_005826117.1	508	1527	1.527	BACUNI_RS05910	0	9	0	0	0	21
BACUNI_RS05915		0	6.60132	5.10947	30.5469	13.4963	54.9021		0	7.09499	5.59128	34.6839	13.8848	56.6323		MULTISPECIES: RagB/SusD family nutrient uptake outer membrane protein	BACUNI_RS05915	NZ_DS362239.1	-	31504572	-	WP_005826118.1	523	1572	1.572	BACUNI_RS05915	0	15	12	5	13	90
BACUNI_RS05920		20.1422	10.3012	10.193	3.25006	7.73207	61.3343		18.9665	11.0715	11.1542	3.69022	7.95461	63.2671		MULTISPECIES: TonB-dependent receptor	BACUNI_RS05920	NZ_DS362239.1	-	31504573	-	WP_005826119.1	984	2955	2.955	BACUNI_RS05920	56	44	45	1	14	189
BACUNI_RS05925		0	7.57214	0	9.55615	3.2478	51.526		0	8.13841	0	10.8504	3.34127	53.1498		MULTISPECIES: multidrug DMT transporter permease	BACUNI_RS05925	NZ_DS362239.1	-	31504574	-	WP_005826120.1	334	1005	1.005	BACUNI_RS05925	0	11	0	1	2	54
BACUNI_RS05930		0	0	0	71.8243	0	32.7848		0	0	0	81.5515	0	33.818		MULTISPECIES: ribokinase	BACUNI_RS05930	NZ_DS362239.1	-	31504575	rbsK	WP_005826121.1	311	936	0.936	BACUNI_RS05930	0	0	0	7	0	32
BACUNI_RS05935		0	5.22409	0	72.5216	33.4502	55.8616		0	5.61476	0	82.3433	34.413	57.6219		ribokinase	BACUNI_RS05935	NZ_DS362239.1	-	31504576	rbsK	WP_005826122.1	308	927	0.927	BACUNI_RS05935	0	7	0	7	19	54
BACUNI_RS05940		94.5681	41.0363	14.2413	49.5367	1.05224	38.9518		89.0477	44.1051	15.5842	56.2456	1.08252	40.1793		MULTISPECIES: hypothetical protein	BACUNI_RS05940	NZ_DS362239.1	-	31504577	-	WP_008662136.1	516	1551	1.551	BACUNI_RS05940	138	92	33	8	1	63
BACUNI_RS05945		78.8844	69.362	54.9069	175.072	4.25005	26.2215		74.2795	74.5491	60.0845	198.782	4.37237	27.0478		DNA alkylation repair protein	BACUNI_RS05945	NZ_DS362239.1	-	31504578	-	WP_005826124.1	255	768	0.768	BACUNI_RS05945	57	77	63	14	2	21
BACUNI_RS05950		51.8212	72.9679	75.2592	124.23	103.93	213.738		48.7962	78.4247	82.356	141.055	106.921	220.473		MULTISPECIES: aminopeptidase	BACUNI_RS05950	NZ_DS362239.1	+	31504579	-	WP_005826125.1	334	1005	1.005	BACUNI_RS05950	49	106	113	13	64	224
BACUNI_RS05955		79.3053	48.2534	28.7713	194.727	26.4723	34.2207		74.6759	51.8619	31.4844	221.099	27.2342	35.2991		membrane protein	BACUNI_RS05955	NZ_DS362239.1	+	31504580	-	WP_005826127.1	410	1233	1.233	BACUNI_RS05955	92	86	53	25	20	44
BACUNI_RS05960		12.8365	36.7633	19.4012	46.3958	74.8994	136.663		12.0872	39.5126	21.2307	52.6793	77.0551	140.97		MULTISPECIES: rRNA maturation RNase YbeY	BACUNI_RS05960	NZ_DS362239.1	+	31504581	ybeY	WP_005826129.1	137	414	0.414	BACUNI_RS05960	5	22	12	2	19	59
BACUNI_RS05965		17.8133	38.6491	44.872	125.191	48.6263	44.6442		16.7735	41.5394	49.1033	142.146	50.0258	46.0511		hypothetical protein	BACUNI_RS05965	NZ_DS362239.1	-	31504582	-	WP_005826131.1	178	537	0.537	BACUNI_RS05965	9	30	36	7	16	25
BACUNI_RS05970		99.0884	53.5444	75.3524	152.041	104.782	70.8464		93.3042	57.5487	82.4579	172.632	107.798	73.079		galactose-1-epimerase	BACUNI_RS05970	NZ_DS362239.1	-	31504583	-	WP_005826133.1	378	1137	1.137	BACUNI_RS05970	106	88	128	18	73	84
BACUNI_RS05975		33.4925	43.6006	55.696	108.759	114.105	58.5478		31.5374	46.8612	60.948	123.489	117.389	60.3929		hypothetical protein	BACUNI_RS05975	NZ_DS362239.1	-	31504584	-	WP_034525481.1	676	2031	2.031	BACUNI_RS05975	64	128	169	23	142	124
BACUNI_RS05985		59.0479	58.3379	29.2173	76.2217	51.8101	58.0321		55.6011	62.7006	31.9724	86.5445	53.3013	59.8609		MULTISPECIES: arabinan endo-1,5-alpha-L-arabinosidase	BACUNI_RS05985	NZ_DS362239.1	-	31504586	-	WP_005826142.1	335	1008	1.008	BACUNI_RS05985	56	85	44	8	32	61
BACUNI_RS05990		25.2279	35.6975	12.4336	118.934	11.7896	101.932		23.7553	38.3671	13.606	135.042	12.1289	105.145		endo-1,4-beta-xylanase	BACUNI_RS05990	NZ_DS362239.1	-	31504587	-	WP_005826144.1	322	969	0.969	BACUNI_RS05990	23	50	18	12	7	103
BACUNI_RS05995		119.558	112.804	137.46	188.312	69.0534	104.901		112.579	121.24	150.422	213.816	71.0409	108.207		MULTISPECIES: endo-1,4-beta-xylanase	BACUNI_RS05995	NZ_DS362239.1	-	31504588	-	WP_005826146.1	322	969	0.969	BACUNI_RS05995	109	158	199	19	41	106
BACUNI_RS06000		11.26	12.5642	13.169	65.407	14.2022	32.6546		10.6027	13.5038	14.4108	74.2652	14.611	33.6837		glycoside hydrolase	BACUNI_RS06000	NZ_DS362239.1	-	31504589	-	WP_005826148.1	880	2643	2.643	BACUNI_RS06000	28	48	52	18	23	90
BACUNI_RS06005		0	11.8372	15.2701	73.0337	36.1981	6.68474		0	12.7224	16.7101	82.9248	37.24	6.8954		MULTISPECIES: RagB/SusD family nutrient uptake outer membrane protein	BACUNI_RS06005	NZ_DS362239.1	-	31504590	-	WP_005826150.1	525	1578	1.578	BACUNI_RS06005	0	27	36	12	35	11
BACUNI_RS06010		19.4082	28.9406	20.6669	41.4512	14.0878	32.4746		18.2752	31.1049	22.6157	47.065	14.4933	33.498		TonB-dependent receptor	BACUNI_RS06010	NZ_DS362239.1	-	31504591	-	WP_005826152.1	1003	3012	3.012	BACUNI_RS06010	55	126	93	13	26	102
BACUNI_RS06015		46.2348	68.587	70.4213	72.8675	53.6577	98.4665		43.5359	73.7161	77.0619	82.736	55.202	101.569		hybrid sensor histidine kinase/response regulator	BACUNI_RS06015	NZ_DS362239.1	-	31504592	-	WP_005826155.1	1317	3954	3.954	BACUNI_RS06015	172	392	416	30	130	406
BACUNI_RS06020		114.003	138.896	147.638	184.894	253.151	114.99		107.349	149.284	161.56	209.935	260.437	118.614		MULTISPECIES: beta-galactosidase	BACUNI_RS06020	NZ_DS362239.1	-	31504593	-	WP_005826156.1	605	1818	1.818	BACUNI_RS06020	195	365	401	35	282	218
BACUNI_RS06025		60.5925	53.3596	52.5237	109.502	136.823	43.0919		57.0554	57.35	57.4766	124.332	140.76	44.4499		RagB/SusD family nutrient uptake outer membrane protein	BACUNI_RS06025	NZ_DS362239.1	-	31504594	-	WP_005826159.1	496	1491	1.491	BACUNI_RS06025	85	115	117	17	125	67
BACUNI_RS06030		22.5211	17.5033	16.7229	66.8205	25.2906	55.8027		21.2065	18.8123	18.2999	75.8701	26.0185	57.5612		MULTISPECIES: TonB-dependent receptor	BACUNI_RS06030	NZ_DS362239.1	-	31504595	-	WP_005826161.1	1053	3162	3.162	BACUNI_RS06030	67	80	79	22	49	184
BACUNI_RS06035		255.087	98.146	65.6847	266.349	107.931	105.869		240.197	105.486	71.8786	302.421	111.037	109.205		MULTISPECIES: tRNA uridine-5-carboxymethylaminomethyl(34) synthesis enzyme MnmG	BACUNI_RS06035	NZ_DS362239.1	+	31504596	-	WP_005826165.1	624	1875	1.875	BACUNI_RS06035	450	266	184	52	124	207
BACUNI_RS06040		128.104	71.6573	66.808	198.952	227.438	66.82		120.626	77.0161	73.1079	225.896	233.984	68.9257		MULTISPECIES: adenine phosphoribosyltransferase	BACUNI_RS06040	NZ_DS362239.1	+	31504597	-	WP_085931074.1	176	531	0.531	BACUNI_RS06040	64	55	53	11	74	37
BACUNI_RS06045		75.8771	74.8425	56.6054	189.864	76.1788	108.482		71.4478	80.4395	61.9432	215.577	78.3713	111.9		excinuclease ABC subunit UvrC	BACUNI_RS06045	NZ_DS362239.1	+	31504598	-	WP_005826169.1	606	1821	1.821	BACUNI_RS06045	130	197	154	36	85	206
BACUNI_RS06050		107.929	71.7781	25.1188	84.8029	151.313	33.8704		101.628	77.1459	27.4874	96.2879	155.668	34.9378		MULTISPECIES: D-tyrosyl-tRNA(Tyr) deacylase	BACUNI_RS06050	NZ_DS362239.1	+	31504599	-	WP_005826171.1	150	453	0.453	BACUNI_RS06050	46	47	17	4	42	16
BACUNI_RS06055		131.682	179.587	140.186	28.3302	235.897	246.104		123.995	193.017	153.406	32.167	242.686	253.86		MULTISPECIES: pyrophosphatase	BACUNI_RS06055	NZ_DS362239.1	+	31504600	-	WP_005826173.1	112	339	0.339	BACUNI_RS06055	42	88	71	1	49	87
BACUNI_RS06060		170.67	82.7424	94.1376	202.076	66.8712	108.321		160.707	88.9302	103.015	229.444	68.7958	111.734		deoxyribose-phosphate aldolase	BACUNI_RS06060	NZ_DS362239.1	+	31504601	deoC	WP_005826174.1	300	903	0.903	BACUNI_RS06060	145	108	127	19	37	102
BACUNI_RS06065		332.485	142.621	203.205	197.004	230.993	368.829		313.077	153.287	222.367	223.684	237.642	380.453		MULTISPECIES: polyprenyl synthetase family protein	BACUNI_RS06065	NZ_DS362239.1	-	31504602	-	WP_005826176.1	324	975	0.975	BACUNI_RS06065	305	201	296	20	138	375
BACUNI_RS06070		345.728	409.374	489.584	494.32	417.148	330.733		325.547	439.989	535.751	561.267	429.154	341.155		MULTISPECIES: DNA polymerase I	BACUNI_RS06070	NZ_DS362239.1	+	31504603	-	WP_034525482.1	951	2856	2.856	BACUNI_RS06070	929	1690	2089	147	730	985
BACUNI_RS06075		265.04	93.2987	146.472	146.625	452.646	73.2028		249.568	100.276	160.283	166.483	465.674	75.5097		MULTISPECIES: DUF3836 domain-containing protein	BACUNI_RS06075	NZ_DS362239.1	+	31504604	-	WP_005826180.1	130	393	0.393	BACUNI_RS06075	98	53	86	6	109	30
BACUNI_RS06080		95.3851	105.325	109.411	277.037	83.6933	275.085		89.8171	113.201	119.729	314.556	86.1021	283.754		HD domain-containing protein	BACUNI_RS06080	NZ_DS362239.1	+	31504605	-	WP_005826183.1	207	624	0.624	BACUNI_RS06080	56	95	102	18	32	179
BACUNI_RS06085		93.3374	219.482	175.924	59.3935	81.7523	97.8527		87.8889	235.896	192.514	67.4373	84.1053	100.936		MULTISPECIES: hypothetical protein	BACUNI_RS06085	NZ_DS362239.1	-	31504606	-	WP_005826184.1	538	1617	1.617	BACUNI_RS06085	142	513	425	10	81	165
BACUNI_RS06100		327.38	204.335	220.289	121.569	0	210.404		308.269	219.615	241.062	138.033	0	217.035		MULTISPECIES: hypothetical protein	BACUNI_RS06100	NZ_DS362240.1	+	31504609	-	WP_034523359.1	78	237	0.237	BACUNI_RS06100	73	70	78	3	0	52
BACUNI_RS06105		41.1797	35.5845	32.1927	153.971	63.2312	131.32		38.7759	38.2456	35.2285	174.823	65.051	135.458		MULTISPECIES: 2-isopropylmalate synthase	BACUNI_RS06105	NZ_DS362240.1	+	31504610	-	WP_005826189.1	498	1497	1.497	BACUNI_RS06105	58	77	72	24	58	205
BACUNI_RS06110		233.144	112.575	114.676	192.767	65.5147	142.984		219.535	120.994	125.489	218.874	67.4003	147.49		MULTISPECIES: 3-isopropylmalate dehydratase large subunit	BACUNI_RS06110	NZ_DS362240.1	+	31504611	leuC	WP_005826191.1	464	1395	1.395	BACUNI_RS06110	306	227	239	28	56	208
BACUNI_RS06115		31.8859	43.8152	72.5119	64.0262	182.242	7.99131		30.0246	47.0918	79.3496	72.6974	187.487	8.24314		MULTISPECIES: 3-isopropylmalate dehydratase small subunit	BACUNI_RS06115	NZ_DS362240.1	+	31504612	leuD	WP_005826193.1	199	600	0.6	BACUNI_RS06115	18	38	65	4	67	5
BACUNI_RS06120		155.776	113.957	88.5509	87.1952	127.005	140.547		146.683	122.479	96.9011	99.0042	130.661	144.977		MULTISPECIES: 2-isopropylmalate synthase	BACUNI_RS06120	NZ_DS362240.1	+	31504613	-	WP_005826194.1	513	1542	1.542	BACUNI_RS06120	226	254	204	14	120	226
BACUNI_RS06125		173.024	120.666	70.0473	0	0	14.8675		162.924	129.69	76.6526	0	0	15.3361		MULTISPECIES: hypothetical protein	BACUNI_RS06125	NZ_DS362240.1	+	31504614	-	WP_005835569.1	85	258	0.258	BACUNI_RS06125	42	45	27	0	0	4
BACUNI_RS06130		253.206	259.92	314.502	289.384	172.115	381.957		238.425	279.358	344.159	328.576	177.069	393.994		MULTISPECIES: 3-isopropylmalate dehydrogenase	BACUNI_RS06130	NZ_DS362240.1	+	31504615	leuB	WP_005826196.1	353	1062	1.062	BACUNI_RS06130	253	399	499	32	112	423
BACUNI_RS06135		112.88	77.1112	97.1283	424.148	72.0765	164.364		106.291	82.8778	106.287	481.591	74.151	169.543		MULTISPECIES: cysteine synthase A	BACUNI_RS06135	NZ_DS362240.1	+	31504616	cysK	WP_008663985.1	316	951	0.951	BACUNI_RS06135	101	106	138	42	42	163
BACUNI_RS06140		0	26.7958	21.2115	33.8167	126.424	78.7875		0	28.7997	23.2117	38.3965	130.063	81.2704		MULTISPECIES: tetratricopeptide repeat protein	BACUNI_RS06140	NZ_DS362240.1	+	31504617	-	WP_005826199.1	283	852	0.852	BACUNI_RS06140	0	33	27	3	66	70
BACUNI_RS06145		32.8479	35.5072	37.6781	90.1031	181.035	12.1722		30.9304	38.1626	41.2311	102.306	186.246	12.5558		DNA helicase RecQ	BACUNI_RS06145	NZ_DS362240.1	-	31504618	recQ	WP_005826201.1	603	1812	1.812	BACUNI_RS06145	56	93	102	17	201	23
BACUNI_RS06150		5238.08	3470.77	3655.96	3687.59	3146.97	4189.87		4932.31	3730.32	4000.71	4187	3237.55	4321.91		MULTISPECIES: AraC family transcriptional regulator	BACUNI_RS06150	NZ_DS362240.1	+	31504619	-	WP_005826207.1	157	474	0.474	BACUNI_RS06150	2336	2378	2589	182	914	2071
BACUNI_RS06155		120.344	131.341	125.767	253.105	46.1967	130.575		113.319	141.163	137.626	287.383	47.5263	134.69		MULTISPECIES: dihydrofolate reductase	BACUNI_RS06155	NZ_DS362240.1	+	31504620	-	WP_005826209.1	682	2049	2.049	BACUNI_RS06155	232	389	385	54	58	279
BACUNI_RS06160		39.3653	34.8471	52.5557	184.965	0	8.52406		37.0674	37.4531	57.5115	210.015	0	8.79268		MULTISPECIES: DNA alkylation repair protein	BACUNI_RS06160	NZ_DS362240.1	+	31504621	-	WP_005826212.1	224	675	0.675	BACUNI_RS06160	25	34	53	13	0	6
BACUNI_RS06165		3299.44	1230.84	1237.39	235.679	1555.26	1239.39		3106.84	1322.89	1354.07	267.598	1600.02	1278.45		MULTISPECIES: transcriptional repressor	BACUNI_RS06165	NZ_DS362240.1	+	31504622	-	WP_005826214.1	162	489	0.489	BACUNI_RS06165	1518	870	904	12	466	632
BACUNI_RS06170		175.473	118.566	112.609	354.862	69.2838	128.162		165.23	127.433	123.228	402.922	71.2779	132.201		MULTISPECIES: adenylosuccinate synthase	BACUNI_RS06170	NZ_DS362240.1	+	31504623	-	WP_005826216.1	423	1272	1.272	BACUNI_RS06170	210	218	214	47	54	170
BACUNI_RS06175		79.8165	59.3745	75.397	22.078	85.0401	111.695		75.1573	63.8147	82.5068	25.0681	87.4876	115.214		MULTISPECIES: alpha-L-fucosidase	BACUNI_RS06175	NZ_DS362240.1	+	31504624	-	WP_005826218.1	434	1305	1.305	BACUNI_RS06175	98	112	147	3	68	152
BACUNI_RS06180		337.49	459.224	433.725	317.371	431.453	1041.63		317.789	493.567	474.624	360.353	443.871	1074.45		MULTISPECIES: membrane protein	BACUNI_RS06180	NZ_DS362240.1	+	31504625	-	WP_005826222.1	231	696	0.696	BACUNI_RS06180	221	462	451	23	184	756
BACUNI_RS06185		337.005	546.143	546.356	343.555	947.367	432.7		317.333	586.985	597.876	390.084	974.633	446.336		transglutaminase domain-containing protein	BACUNI_RS06185	NZ_DS362240.1	-	31504626	-	WP_005826227.1	409	1230	1.23	BACUNI_RS06185	390	971	1004	44	714	555
BACUNI_RS06190		71.794	44.699	33.4179	119.873	133.006	119.694		67.6031	48.0417	36.5691	136.107	136.834	123.466		MULTISPECIES: histidine--tRNA ligase	BACUNI_RS06190	NZ_DS362240.1	+	31504627	-	WP_005826229.1	453	1362	1.362	BACUNI_RS06190	92	88	68	17	111	170
BACUNI_RS06195		226.579	134.073	103.774	297.796	240.375	126.374		213.353	144.1	113.559	338.127	247.293	130.357		MULTISPECIES: hypothetical protein	BACUNI_RS06195	NZ_DS362240.1	+	31504628	-	WP_034525491.1	85	258	0.258	BACUNI_RS06195	55	50	40	8	38	34
BACUNI_RS06200		93.4538	93.5135	89.5968	226.865	182.049	237.851		87.9985	100.507	98.0456	257.589	187.289	245.347		MULTISPECIES: (4Fe-4S)-binding protein	BACUNI_RS06200	NZ_DS362240.1	+	31504629	-	WP_005826233.1	253	762	0.762	BACUNI_RS06200	67	103	102	18	85	189
BACUNI_RS06205		9.94492	23.4652	14.0914	134.792	112.619	34.7692		9.36439	25.22	15.4202	153.047	115.86	35.8649		MULTISPECIES: bile acid:sodium symporter family protein	BACUNI_RS06205	NZ_DS362240.1	-	31504630	-	WP_005826236.1	284	855	0.855	BACUNI_RS06205	8	29	18	12	59	31
BACUNI_RS06210		159.624	228.072	85.8129	0	5.97809	112.405		150.306	245.128	93.9049	0	6.15015	115.947		MULTISPECIES: co-chaperone GroES	BACUNI_RS06210	NZ_DS362240.1	+	31504631	-	WP_004290132.1	90	273	0.273	BACUNI_RS06210	41	90	35	0	1	32
BACUNI_RS06215		205.046	159.228	101.341	117.264	242.113	253.497		193.076	171.136	110.897	133.145	249.081	261.486		MULTISPECIES: chaperonin GroEL	BACUNI_RS06215	NZ_DS362240.1	+	31504632	groL	WP_005826239.1	545	1638	1.638	BACUNI_RS06215	316	377	248	20	243	433
BACUNI_RS06220		1271.55	852.927	1228.65	2017.26	2429.4	1580.75		1197.33	916.712	1344.51	2290.47	2499.32	1630.56		MULTISPECIES: hypothetical protein	BACUNI_RS06220	NZ_DS362240.1	+	31504633	-	WP_005826242.1	72	219	0.219	BACUNI_RS06220	262	270	402	46	326	361
BACUNI_RS06225		37.5128	100.381	96.4638	84.7406	153.602	124.1		35.323	107.888	105.56	96.2171	158.023	128.011		MULTISPECIES: low specificity L-threonine aldolase	BACUNI_RS06225	NZ_DS362240.1	+	31504634	-	WP_034525502.1	339	1020	1.02	BACUNI_RS06225	36	148	147	9	96	132
BACUNI_RS06230		106.244	111.859	152.741	263.907	195.634	140.922		100.042	120.224	167.144	299.649	201.265	145.363		MULTISPECIES: hypothetical protein	BACUNI_RS06230	NZ_DS362240.1	-	31504635	-	WP_005826249.1	836	2511	2.511	BACUNI_RS06230	251	406	573	69	301	369
BACUNI_RS06235		14.2593	23.5604	13.8151	9.91118	75.7904	109.85		13.4269	25.3223	15.1178	11.2535	77.9717	113.311		MULTISPECIES: J domain-containing protein	BACUNI_RS06235	NZ_DS362240.1	+	31504636	-	WP_005826253.1	322	969	0.969	BACUNI_RS06235	13	33	20	1	45	111
BACUNI_RS06240		6.81322	22.1737	25.7439	0	78.4624	30.7358		6.41551	23.8319	28.1715	0	80.7207	31.7044		MULTISPECIES: hypothetical protein	BACUNI_RS06240	NZ_DS362240.1	+	31504637	-	WP_005826254.1	103	312	0.312	BACUNI_RS06240	2	10	12	0	15	10
BACUNI_RS06245		45.4888	37.5803	20.3832	134.376	0	96.2903		42.8334	40.3906	22.3053	152.575	0	99.3247		MULTISPECIES: IS256 family transposase	BACUNI_RS06245	NZ_DS362240.1	-	31504638	-	WP_005826255.1	404	1215	1.215	BACUNI_RS06245	52	66	37	17	0	122
BACUNI_RS06250		163.757	235.064	175.668	208.17	187.391	221.341		154.198	252.643	192.233	236.362	192.784	228.316		MULTISPECIES: acyl-CoA dehydrogenase	BACUNI_RS06250	NZ_DS362240.1	-	31504639	-	WP_005826256.1	568	1707	1.707	BACUNI_RS06250	263	580	448	37	196	394
BACUNI_RS06255		239.209	330.76	220.671	432.294	87.3587	111.995		225.245	355.495	241.48	490.84	89.8729	115.524		MULTISPECIES: energry transducer TonB	BACUNI_RS06255	NZ_DS362240.1	-	31504640	-	WP_005826257.1	273	822	0.822	BACUNI_RS06255	185	393	271	37	44	96
BACUNI_RS06260		1493.22	1401.27	1545.39	1883.12	1307.22	1230.66		1406.05	1506.06	1691.12	2138.16	1344.84	1269.44		MULTISPECIES: electron transfer flavoprotein subunit alpha/FixB family protein	BACUNI_RS06260	NZ_DS362240.1	-	31504641	-	WP_005826260.1	339	1020	1.02	BACUNI_RS06260	1433	2066	2355	200	817	1309
BACUNI_RS06265		803.686	1149.94	875.234	547.875	715.606	657.54		756.771	1235.93	957.767	622.075	736.201	678.261		MULTISPECIES: electron transfer flavoprotein subunit beta	BACUNI_RS06265	NZ_DS362240.1	-	31504642	-	WP_005826262.1	297	894	0.894	BACUNI_RS06265	676	1486	1169	51	392	613
BACUNI_RS06270		123.729	29.4642	51.6924	278.138	120.478	72.97		116.506	31.6676	56.5669	315.806	123.946	75.2696		MULTISPECIES: 1-deoxy-D-xylulose-5-phosphate synthase	BACUNI_RS06270	NZ_DS362240.1	+	31504643	-	WP_005826266.1	586	1761	1.761	BACUNI_RS06270	205	75	136	51	130	134
BACUNI_RS06275		637.718	883.798	938.193	792.325	656.888	633.711		600.491	949.892	1026.66	899.63	675.793	653.681		MULTISPECIES: aminopeptidase	BACUNI_RS06275	NZ_DS362240.1	-	31504644	-	WP_034525503.1	399	1200	1.2	BACUNI_RS06275	720	1533	1682	99	483	793
BACUNI_RS06280		13.7224	4.87196	12.5698	214.172	11.4931	33.7661		12.9214	5.2363	13.7551	243.178	11.8239	34.8302		MULTISPECIES: patatin family protein	BACUNI_RS06280	NZ_DS362240.1	+	31504645	-	WP_008663962.1	283	852	0.852	BACUNI_RS06280	11	6	16	19	6	30
BACUNI_RS06285		218.316	72.0644	46.1915	312.628	142.377	53.3794		205.572	77.4536	50.5472	354.968	146.474	55.0616		MULTISPECIES: TonB-dependent receptor	BACUNI_RS06285	NZ_DS362240.1	+	31504646	-	WP_008663961.1	1023	3072	3.072	BACUNI_RS06285	631	320	212	100	268	171
BACUNI_RS06290		133.379	103.095	61.8718	317.441	187.431	97.2387		125.593	110.804	67.7062	360.432	192.825	100.303		RagB/SusD family nutrient uptake outer membrane protein	BACUNI_RS06290	NZ_DS362240.1	+	31504647	-	WP_005826276.1	594	1785	1.785	BACUNI_RS06290	224	266	165	59	205	181
BACUNI_RS06295		118.925	147.368	66.4327	274.27	151.283	30.0796		111.983	158.388	72.6972	311.414	155.637	31.0275		MULTISPECIES: hypothetical protein	BACUNI_RS06295	NZ_DS362240.1	+	31504648	-	WP_005826278.1	711	2136	2.136	BACUNI_RS06295	239	455	212	61	198	67
BACUNI_RS06300		112.37	91.3107	41.9183	97.0094	58.2471	23.2474		105.811	98.1392	45.8711	110.148	59.9235	23.98		MULTISPECIES: hypothetical protein	BACUNI_RS06300	NZ_DS362240.1	+	31504649	-	WP_005826280.1	494	1485	1.485	BACUNI_RS06300	157	196	93	15	53	36
BACUNI_RS06305		104.594	117.472	63.2855	83.3916	61.4074	60.5998		98.4887	126.257	69.2532	94.6854	63.1747	62.5095		MULTISPECIES: DUF2961 domain-containing protein	BACUNI_RS06305	NZ_DS362240.1	+	31504650	-	WP_005835607.1	690	2073	2.073	BACUNI_RS06305	204	352	196	18	78	131
BACUNI_RS06310		7.30992	102.456	36.2138	88.0691	5.23802	7.91436		6.88321	110.118	39.6286	99.9964	5.38878	8.16377		hypothetical protein	BACUNI_RS06310	NZ_DS362240.1	+	31504651	-	WP_005826283.1	726	2181	2.181	BACUNI_RS06310	15	323	118	20	7	18
BACUNI_RS06315		346.089	381.93	210.206	502.685	93.5151	86.6495		325.887	410.492	230.028	570.765	96.2066	89.3802		DUF4980 domain-containing protein	BACUNI_RS06315	NZ_DS362240.1	+	31504652	-	WP_005826284.1	604	1815	1.815	BACUNI_RS06315	591	1002	570	95	104	164
BACUNI_RS06320		299.642	222.9	216.231	518.464	137.05	126.546		282.15	239.569	236.621	588.681	140.995	130.534		MFS transporter	BACUNI_RS06320	NZ_DS362240.1	+	31504653	-	WP_005826285.1	388	1167	1.167	BACUNI_RS06320	329	376	377	63	98	154
BACUNI_RS19495		20.13	36.6873	20.2831	109.136	0	0		18.9549	39.4309	22.1957	123.916	0	0		hypothetical protein	BACUNI_RS19495	NZ_DS362240.1	-	31507241	-	WP_074668510.1	87	264	0.264	BACUNI_RS19495	5	14	8	3	0	0
BACUNI_RS06325		276.488	202.559	137.938	594.838	192.975	140.388		260.348	217.708	150.946	675.398	198.529	144.812		MULTISPECIES: carbohydrate kinase	BACUNI_RS06325	NZ_DS362240.1	+	31504654	-	WP_005826288.1	295	888	0.888	BACUNI_RS06325	231	260	183	55	105	130
BACUNI_RS06330		373.928	296.529	322.545	671.579	554.059	263.018		352.1	318.705	352.96	762.532	570.005	271.307		MULTISPECIES: sensor histidine kinase	BACUNI_RS06330	NZ_DS362240.1	+	31504655	-	WP_005826289.1	919	2760	2.76	BACUNI_RS06330	971	1183	1330	193	937	757
BACUNI_RS06335		89.9778	146.417	134.576	406.516	0	126.846		84.7254	157.366	147.267	461.571	0	130.843		MULTISPECIES: hypothetical protein	BACUNI_RS06335	NZ_DS362240.1	-	31504656	-	WP_005826290.1	62	189	0.189	BACUNI_RS06335	16	40	38	8	0	25
BACUNI_RS06340		565.486	699.985	569.071	313.113	531.163	366.549		532.476	752.332	622.734	355.518	546.45	378.1		MULTISPECIES: pyruvate:ferredoxin (flavodoxin) oxidoreductase	BACUNI_RS06340	NZ_DS362240.1	-	31504657	nifJ	WP_005826291.1	1185	3558	3.558	BACUNI_RS06340	1893	3600	3025	116	1158	1360
BACUNI_RS06345		814.05	522.825	556.365	773.854	830.544	716.574		766.531	561.923	608.829	878.658	854.448	739.156		MULTISPECIES: ATPase AAA	BACUNI_RS06345	NZ_DS362240.1	-	31504658	-	WP_005826292.1	392	1179	1.179	BACUNI_RS06345	903	891	980	95	600	881
BACUNI_RS06350		25.4946	20.0278	14.9481	47.6622	48.5961	13.4841		24.0064	21.5256	16.3576	54.1172	49.9947	13.909		MULTISPECIES: hypothetical protein	BACUNI_RS06350	NZ_DS362240.1	+	31504659	-	WP_005826294.1	402	1209	1.209	BACUNI_RS06350	29	35	27	6	36	17
BACUNI_RS06355		116.218	70.1446	70.0834	76.3732	37.8533	71.175		109.433	75.3903	76.6921	86.7166	38.9428	73.418		hypothetical protein	BACUNI_RS06355	NZ_DS362240.1	-	31504660	-	WP_005826295.1	502	1509	1.509	BACUNI_RS06355	165	153	158	12	35	112
BACUNI_RS06360		36.3943	39.1595	72.0325	87.2475	128.874	104.54		34.2698	42.088	78.825	99.0635	132.583	107.835		carbon starvation protein A	BACUNI_RS06360	NZ_DS362240.1	+	31504661	-	WP_005826296.1	476	1431	1.431	BACUNI_RS06360	49	81	154	13	113	156
BACUNI_RS06365		0	21.8141	27.1354	0	117.623	0		0	23.4454	29.6943	0	121.008	0		MULTISPECIES: hypothetical protein	BACUNI_RS06365	NZ_DS362240.1	+	31504662	-	WP_005826297.1	73	222	0.222	BACUNI_RS06365	0	7	9	0	16	0
BACUNI_RS06370		328.205	144.306	195.738	569.558	96.7864	119.624		309.046	155.097	214.195	646.694	99.572	123.394		MULTISPECIES: hypothetical protein	BACUNI_RS06370	NZ_DS362240.1	+	31504663	-	WP_005826298.1	162	489	0.489	BACUNI_RS06370	151	102	143	29	29	61
BACUNI_RS06375		688.709	491.385	450.398	508.62	772.794	498.896		648.506	528.133	492.869	577.503	795.036	514.618		MULTISPECIES: addiction module antidote protein, HigA family	BACUNI_RS06375	NZ_DS362240.1	-	31504664	higA	WP_005826300.1	106	321	0.321	BACUNI_RS06375	208	228	216	17	152	167
BACUNI_RS06380		889.062	261.064	132.605	60.4021	5.13213	51.265		837.163	280.587	145.11	68.5824	5.27984	52.8805		MULTISPECIES: hypothetical protein	BACUNI_RS06380	NZ_DS362240.1	-	31504665	-	WP_005826303.1	105	318	0.318	BACUNI_RS06380	266	120	63	2	1	17
BACUNI_RS06385		30.6508	51.0502	45.4175	244.375	35.9902	52.8687		28.8616	54.8679	49.7003	277.471	37.0261	54.5348		energy transducer TonB	BACUNI_RS06385	NZ_DS362240.1	+	31504666	-	WP_034525492.1	392	1179	1.179	BACUNI_RS06385	34	87	80	30	26	65
BACUNI_RS06390		200.05	142.389	157.237	286.324	298.969	258.34		188.373	153.038	172.065	325.101	307.574	266.481		MULTISPECIES: excinuclease ABC subunit UvrA	BACUNI_RS06390	NZ_DS362240.1	-	31504667	-	WP_005826305.1	927	2784	2.784	BACUNI_RS06390	524	573	654	83	510	750
BACUNI_RS06395		122.638	59.248	57.323	265.955	81.1825	219.822		115.479	63.6788	62.7285	301.974	83.519	226.75		sensor histidine kinase	BACUNI_RS06395	NZ_DS362240.1	+	31504668	-	WP_005826306.1	649	1950	1.95	BACUNI_RS06395	225	167	167	54	97	447
BACUNI_RS06400		79.4335	38.8919	30.988	88.9253	170.542	76.1077		74.7967	41.8004	33.9101	100.969	175.45	78.5061		MULTISPECIES: lipoprotein	BACUNI_RS06400	NZ_DS362240.1	+	31504669	-	WP_034525493.1	503	1512	1.512	BACUNI_RS06400	113	85	70	14	158	120
BACUNI_RS06405		42.8875	47.3349	24.6599	84.245	11.4528	52.1538		40.3839	50.8748	26.9853	95.6544	11.7824	53.7973		chromate transporter	BACUNI_RS06405	NZ_DS362240.1	-	31504670	-	WP_005826308.1	189	570	0.57	BACUNI_RS06405	23	39	21	5	4	31
BACUNI_RS06410		213.356	124.859	110.94	106.121	0	111.26		200.901	134.196	121.402	120.493	0	114.766		MULTISPECIES: chromate transporter	BACUNI_RS06410	NZ_DS362240.1	-	31504671	-	WP_005826309.1	180	543	0.543	BACUNI_RS06410	109	98	90	6	0	63
BACUNI_RS06415		292.261	283.297	207.886	287.358	274.425	205.829		275.201	304.482	227.489	326.275	282.323	212.316		hybrid sensor histidine kinase/response regulator	BACUNI_RS06415	NZ_DS362240.1	-	31504672	-	WP_034525494.1	1347	4044	4.044	BACUNI_RS06415	1112	1656	1256	121	680	868
BACUNI_RS06420		1442.68	1416.69	1493.33	1441.24	1296.36	1659.09		1358.47	1522.63	1634.14	1636.43	1333.68	1711.37		phosphoribosylformylglycinamidine synthase	BACUNI_RS06420	NZ_DS362240.1	-	31504673	-	WP_005826312.1	1234	3705	3.705	BACUNI_RS06420	5029	7587	8266	556	2943	6410
BACUNI_RS19500		32.208	17.9693	0	0	0	66.4212		30.3279	19.3131	0	0	0	68.5144		MULTISPECIES: hypothetical protein	BACUNI_RS19500	NZ_DS362240.1	+	31507242	-	WP_074668512.1	76	231	0.231	BACUNI_RS19500	7	6	0	0	0	16
BACUNI_RS06425		322.68	343.299	360.666	583.994	512.134	378.39		303.844	368.972	394.676	663.085	526.873	390.314		hypothetical protein	BACUNI_RS06425	NZ_DS362240.1	-	31504674	-	WP_005826314.1	750	2253	2.253	BACUNI_RS06425	684	1118	1214	137	707	889
BACUNI_RS06430		78.0083	52.8913	51.1729	88.1095	159.708	170.09		73.4546	56.8467	55.9983	100.042	164.305	175.45		MULTISPECIES: hypothetical protein	BACUNI_RS06430	NZ_DS362240.1	+	31504675	-	WP_005826316.1	217	654	0.654	BACUNI_RS06430	48	50	50	6	64	116
BACUNI_RS06435		114.852	27.8755	18.3885	105.538	113.584	68.4969		108.147	29.9601	20.1225	119.831	116.853	70.6555		MULTISPECIES: DUF4924 domain-containing protein	BACUNI_RS06435	NZ_DS362240.1	+	31504676	-	WP_005826317.1	181	546	0.546	BACUNI_RS06435	59	22	15	6	38	39
BACUNI_RS06440		228.733	61.495	75.9369	190.955	116.436	128.982		215.381	66.0938	83.0976	216.817	119.788	133.047		MULTISPECIES: dTDP-4-dehydrorhamnose reductase	BACUNI_RS06440	NZ_DS362240.1	+	31504677	rfbD	WP_005826319.1	284	855	0.855	BACUNI_RS06440	184	76	97	17	61	115
BACUNI_RS06445		237.541	119.476	117.719	408.548	184.444	219.19		223.675	128.411	128.82	463.879	189.753	226.098		MULTISPECIES: peptide chain release factor 3	BACUNI_RS06445	NZ_DS362240.1	+	31504678	-	WP_005826320.1	524	1575	1.575	BACUNI_RS06445	352	272	277	67	178	360
BACUNI_RS06450		0	2.88258	16.7335	0	0	123.865		0	3.09815	18.3115	0	0	127.769		hypothetical protein	BACUNI_RS06450	NZ_DS362240.1	-	31504679	-	WP_034525495.1	79	240	0.24	BACUNI_RS06450	0	1	6	0	0	31
BACUNI_RS06455		0	5.62454	2.7209	78.0808	96.1962	33.1347		0	6.04516	2.97747	88.6553	98.9649	34.1789		DNA-binding protein	BACUNI_RS06455	NZ_DS362240.1	+	31504680	-	WP_005826325.1	163	492	0.492	BACUNI_RS06455	0	4	2	4	29	17
BACUNI_RS06460		78.2729	257.421	150.472	74.4491	113.862	55.7533		73.7037	276.672	164.661	84.5318	117.139	57.5103		MULTISPECIES: oxaloacetate decarboxylase	BACUNI_RS06460	NZ_DS362240.1	+	31504681	-	WP_005826326.1	85	258	0.258	BACUNI_RS06460	19	96	58	2	18	15
BACUNI_RS06465		310.363	287.411	265.334	433.456	300.845	223.704		292.246	308.905	290.355	492.16	309.504	230.754		MULTISPECIES: oxaloacetate decarboxylase	BACUNI_RS06465	NZ_DS362240.1	+	31504682	-	WP_005826327.1	612	1839	1.839	BACUNI_RS06465	537	764	729	83	339	429
BACUNI_RS06470		84.2723	98.5114	79.6061	233.105	36.9713	63.6201		79.353	105.878	87.1127	264.675	38.0354	65.625		MULTISPECIES: sodium ion-translocating decarboxylase subunit beta	BACUNI_RS06470	NZ_DS362240.1	+	31504683	-	WP_005826328.1	411	1236	1.236	BACUNI_RS06470	98	176	147	30	28	82
BACUNI_RS06475		7.50256	1.62781	7.8746	97.9225	39.6805	24.8201		7.06461	1.74954	8.61716	111.184	40.8225	25.6022		TolC family protein	BACUNI_RS06475	NZ_DS362240.1	-	31504684	-	WP_005826330.1	424	1275	1.275	BACUNI_RS06475	9	3	15	13	31	33
BACUNI_RS06480		15.7851	7.53466	9.94071	155.311	26.931	57.9172		14.8636	8.09812	10.8781	176.345	27.7061	59.7424		AcrB/AcrD/AcrF family protein	BACUNI_RS06480	NZ_DS362240.1	-	31504685	-	WP_005826331.1	1009	3030	3.03	BACUNI_RS06480	45	33	45	49	50	183
BACUNI_RS06485		0	5.25598	6.99217	91.2054	13.9489	50.088		0	5.64904	7.65151	103.558	14.3503	51.6664		efflux RND transporter periplasmic adaptor subunit	BACUNI_RS06485	NZ_DS362240.1	-	31504686	-	WP_005826332.1	350	1053	1.053	BACUNI_RS06485	0	8	11	10	9	55
BACUNI_RS06490		300.205	368.731	360.792	438.99	231.537	297.736		282.681	396.306	394.814	498.443	238.201	307.118		MULTISPECIES: maltose phosphorylase	BACUNI_RS06490	NZ_DS362240.1	-	31504687	-	WP_005826334.1	772	2319	2.319	BACUNI_RS06490	655	1236	1250	106	329	720
BACUNI_RS06495		327.871	358.046	375.281	351.021	351.934	398.163		308.732	384.822	410.669	398.56	362.063	410.711		MULTISPECIES: MFS transporter	BACUNI_RS06495	NZ_DS362240.1	-	31504688	-	WP_005826335.1	455	1368	1.368	BACUNI_RS06495	422	708	767	50	295	568
BACUNI_RS06500		250.645	235.425	342.996	477.808	388.112	470.414		236.014	253.031	375.339	542.518	399.282	485.238		LacI family transcriptional regulator	BACUNI_RS06500	NZ_DS362240.1	-	31504689	-	WP_005826336.1	334	1005	1.005	BACUNI_RS06500	237	342	515	50	239	493
BACUNI_RS06505		165.395	345.909	266.37	293.998	162.369	286.219		155.74	371.778	291.488	333.815	167.042	295.239		arabinogalactan endo-1,4-beta-galactosidase	BACUNI_RS06505	NZ_DS362240.1	+	31504690	-	WP_034525496.1	391	1176	1.176	BACUNI_RS06505	183	588	468	36	117	351
BACUNI_RS06510		314.827	526.821	465.675	236.416	333.253	352.546		296.449	566.218	509.588	268.435	342.845	363.656		DUF4982 domain-containing protein	BACUNI_RS06510	NZ_DS362240.1	+	31504691	-	WP_005826340.1	825	2478	2.478	BACUNI_RS06510	734	1887	1724	61	506	911
BACUNI_RS06515		799.89	1733.81	1394.18	514.896	806.499	761.928		753.197	1863.47	1525.65	584.629	829.711	785.939		TonB-dependent receptor	BACUNI_RS06515	NZ_DS362240.1	+	31504692	-	WP_005826345.1	1000	3003	3.003	BACUNI_RS06515	2260	7526	6255	161	1484	2386
BACUNI_RS06520		578.67	1522	1085.41	296.418	418.079	432.714		544.89	1635.82	1187.76	336.562	430.112	446.351		RagB/SusD family nutrient uptake outer membrane protein	BACUNI_RS06520	NZ_DS362240.1	+	31504693	-	WP_005826347.1	539	1620	1.62	BACUNI_RS06520	882	3564	2627	50	415	731
BACUNI_RS06525		302.167	526.916	393.877	107.307	305.94	287.508		284.528	566.32	431.018	121.839	314.745	296.569		MULTISPECIES: SusF/SusE family outer membrane protein	BACUNI_RS06525	NZ_DS362240.1	+	31504694	-	WP_008663879.1	536	1611	1.611	BACUNI_RS06525	458	1227	948	18	302	483
BACUNI_RS06530		37.6731	59.9993	49.9734	36.2139	54.1545	35.4366		35.474	64.4863	54.6858	41.1184	55.7131	36.5533		MULTISPECIES: alpha-amylase	BACUNI_RS06530	NZ_DS362240.1	+	31504695	-	WP_005826350.1	441	1326	1.326	BACUNI_RS06530	47	115	99	5	44	49
BACUNI_RS06535		103.403	138.632	105.071	145.176	82.8661	47.5761		97.3665	148.999	114.979	164.837	85.251	49.0754		alpha-amylase	BACUNI_RS06535	NZ_DS362240.1	+	31504696	-	WP_005826351.1	859	2580	2.58	BACUNI_RS06535	251	517	405	39	131	128
BACUNI_RS06540		158.781	189.125	277.532	234.242	233.856	333.296		149.513	203.269	303.702	265.966	240.587	343.799		GNAT family N-acetyltransferase	BACUNI_RS06540	NZ_DS362240.1	-	31504697	-	WP_034525497.1	327	984	0.984	BACUNI_RS06540	147	269	408	24	141	342
BACUNI_RS06545		113.967	68.268	60.8492	410.425	228.254	181.807		107.314	73.3733	66.5871	466.009	234.824	187.536		DUF4026 domain-containing protein	BACUNI_RS06545	NZ_DS362240.1	+	31504698	-	WP_005826353.1	428	1287	1.287	BACUNI_RS06545	138	127	117	55	180	244
BACUNI_RS06550		110.839	86.3163	69.8009	178.844	82.0568	142.861		104.368	92.7713	76.383	203.065	84.4185	147.363		MULTISPECIES: NAD(P)H nitroreductase	BACUNI_RS06550	NZ_DS362240.1	+	31504699	-	WP_005826354.1	178	537	0.537	BACUNI_RS06550	56	67	56	10	27	80
BACUNI_RS06555		60.1024	74.1234	83.6676	0	0	159.826		56.5939	79.6666	91.5573	0	0	164.863		MULTISPECIES: hypothetical protein	BACUNI_RS06555	NZ_DS362240.1	+	31504700	-	WP_005826356.1	111	336	0.336	BACUNI_RS06555	19	36	42	0	0	56
BACUNI_RS06560		86.5741	68.4883	40.2611	144.42	102.257	56.4799		81.5204	73.6101	44.0576	163.979	105.2	58.2598		MULTISPECIES: DUF2520 domain-containing protein	BACUNI_RS06560	NZ_DS362240.1	+	31504701	-	WP_005826357.1	265	798	0.798	BACUNI_RS06560	65	79	48	12	50	47
BACUNI_RS06565		114.093	114.652	78.1528	162.779	12.2939	63.2081		107.433	123.226	85.5224	184.824	12.6478	65.2		MULTISPECIES: 3-deoxy-D-manno-octulosonate 8-phosphate phosphatase	BACUNI_RS06565	NZ_DS362240.1	+	31504702	-	WP_005826358.1	176	531	0.531	BACUNI_RS06565	57	88	62	9	4	35
BACUNI_RS06570		303.153	130.756	157.56	330.032	476.707	395.446		285.457	140.534	172.417	374.729	490.427	407.908		MULTISPECIES: septum formation protein Maf	BACUNI_RS06570	NZ_DS362240.1	+	31504703	maf	WP_008663872.1	193	582	0.582	BACUNI_RS06570	166	110	137	20	170	240
BACUNI_RS06575		295.159	202.845	222.808	218.968	352.004	212.518		277.929	218.015	243.819	248.623	362.135	219.216		MULTISPECIES: tetratricopeptide repeat protein	BACUNI_RS06575	NZ_DS362240.1	-	31504704	-	WP_005826360.1	730	2193	2.193	BACUNI_RS06575	609	643	730	50	473	486
BACUNI_RS06580		218.581	205.658	130.476	84.245	62.0358	102.812		205.821	221.037	142.779	95.6544	63.8213	106.052		MULTISPECIES: porin	BACUNI_RS06580	NZ_DS362240.1	-	31504705	-	WP_005826362.1	341	1026	1.026	BACUNI_RS06580	211	305	200	9	39	110
BACUNI_RS06585		76.7623	144.403	120.588	68.5995	270.708	121.011		72.2814	155.202	131.959	77.8901	278.499	124.825		MULTISPECIES: phosphoglycerate kinase	BACUNI_RS06585	NZ_DS362240.1	-	31504706	pgk	WP_085929901.1	419	1260	1.26	BACUNI_RS06585	91	263	227	9	209	159
BACUNI_RS06590		148.014	38.9468	50.5724	298.789	82.2054	62.5098		139.373	41.8594	55.3413	339.254	84.5713	64.4797		MULTISPECIES: endonuclease III	BACUNI_RS06590	NZ_DS362240.1	-	31504707	nth	WP_005826369.1	224	675	0.675	BACUNI_RS06590	94	38	51	21	34	44
BACUNI_RS06595		232.64	75.7128	49.208	128.373	200.423	149.011		219.06	81.3749	53.8482	145.759	206.192	153.707		MULTISPECIES: MFS transporter	BACUNI_RS06595	NZ_DS362240.1	-	31504708	-	WP_005826370.1	398	1197	1.197	BACUNI_RS06595	262	131	88	16	147	186
BACUNI_RS06600		357.368	180.474	149.389	259.817	293.29	226.999		336.507	193.971	163.476	295.004	301.732	234.153		MULTISPECIES: phenylalanine--tRNA ligase subunit alpha	BACUNI_RS06600	NZ_DS362240.1	-	31504709	-	WP_005826371.1	344	1035	1.035	BACUNI_RS06600	348	270	231	28	186	245
BACUNI_RS06605		75.6028	19.8934	16.208	61.7733	88.3007	63.495		71.1896	21.3811	17.7364	70.1394	90.8421	65.496		DUF5117 domain-containing protein	BACUNI_RS06605	NZ_DS362240.1	+	31504710	-	WP_034525498.1	880	2643	2.643	BACUNI_RS06605	188	76	64	17	143	175
BACUNI_RS06610		78.0853	9.45107	10.5664	122.455	79.7678	76.5651		73.5271	10.1579	11.5628	139.039	82.0636	78.978		MULTISPECIES: SusC/RagA family TonB-linked outer membrane protein	BACUNI_RS06610	NZ_DS362240.1	+	31504711	-	WP_005826375.1	1097	3294	3.294	BACUNI_RS06610	242	45	52	42	161	263
BACUNI_RS06615		64.3437	6.7217	16.5084	50.2448	37.8121	2.15013		60.5877	7.22438	18.0651	57.0495	38.9004	2.21789		MULTISPECIES: RagB/SusD family nutrient uptake outer membrane protein	BACUNI_RS06615	NZ_DS362240.1	+	31504712	-	WP_005826376.1	445	1338	1.338	BACUNI_RS06615	81	13	33	7	31	3
BACUNI_RS06620		19.5347	5.20164	5.03264	64.1867	2.72685	42.4601		18.3943	5.59064	5.5072	72.8796	2.80533	43.7981		MULTISPECIES: MFS transporter	BACUNI_RS06620	NZ_DS362240.1	+	31504713	-	WP_005826377.1	398	1197	1.197	BACUNI_RS06620	22	9	9	8	2	53
BACUNI_RS06630		6101.11	197.662	208.626	374.179	529.876	498.159		5744.96	212.444	228.299	424.855	545.127	513.858		tRNA-Ala	BACUNI_RS06630	NZ_DS362240.1	-	31504715		tRNA-Ala		77	0.077	BACUNI_RS06630	442	22	24	3	25	40
BACUNI_RS06635		72.9416	54.2603	8.74955	0	0	47.0077		68.6837	58.318	9.57462	0	0	48.4891		MULTISPECIES: DUF4286 domain-containing protein	BACUNI_RS06635	NZ_DS362240.1	+	31504716	-	WP_005826379.1	101	306	0.306	BACUNI_RS06635	21	24	4	0	0	15
BACUNI_RS06640		80.1809	42.4801	46.9713	286.433	123.117	20.1886		75.5004	45.6569	51.4006	325.225	126.661	20.8248		MULTISPECIES: crossover junction endodeoxyribonuclease RuvC	BACUNI_RS06640	NZ_DS362240.1	+	31504717	-	WP_005826381.1	189	570	0.57	BACUNI_RS06640	43	35	40	17	43	12
BACUNI_RS06645		354.82	361.837	322.61	197.078	419.032	564.431		334.107	388.896	353.032	223.768	431.092	582.218		type I pullulanase	BACUNI_RS06645	NZ_DS362240.1	+	31504718	pulA	WP_005826382.1	665	1998	1.998	BACUNI_RS06645	667	1045	963	41	513	1176
BACUNI_RS06650		49.0663	41.3306	29.5364	71.7198	73.1251	76.8207		46.2021	44.4215	32.3216	81.4329	75.2297	79.2416		molybdenum ABC transporter ATP-binding protein	BACUNI_RS06650	NZ_DS362240.1	+	31504719	-	WP_034525505.1	490	1473	1.473	BACUNI_RS06650	68	88	65	11	66	118
BACUNI_RS06655		66.3278	83.1867	77.4276	73.0893	39.7448	99.2527		62.456	89.4077	84.7288	82.9879	40.8886	102.381		MULTISPECIES: fructose-6-phosphate aldolase	BACUNI_RS06655	NZ_DS362240.1	+	31504720	fsa	WP_005826385.1	218	657	0.657	BACUNI_RS06655	41	79	76	5	16	68
BACUNI_RS06660		85.6335	48.8171	39.1242	111.262	116.88	44.9432		80.6347	52.4678	42.8135	126.33	120.244	46.3595		sulfatase	BACUNI_RS06660	NZ_DS362240.1	+	31504721	-	WP_005826386.1	632	1899	1.899	BACUNI_RS06660	153	134	111	22	136	89
BACUNI_RS06665		26.65	4.08152	27.6424	56.6604	0	28.2878		25.0943	4.38676	30.249	64.334	0	29.1793		MULTISPECIES: phosphatase PAP2 family protein	BACUNI_RS06665	NZ_DS362240.1	+	31504722	-	WP_005826387.1	225	678	0.678	BACUNI_RS06665	17	4	28	4	0	20
BACUNI_RS06670		20.4554	6.12464	5.15274	136.777	10.0509	39.8642		19.2613	6.58267	5.63863	155.3	10.3402	41.1205		TonB-dependent receptor	BACUNI_RS06670	NZ_DS362240.1	-	31504723	-	WP_005826388.1	865	2598	2.598	BACUNI_RS06670	50	23	20	37	16	108
BACUNI_RS06675		9.80727	14.363	19.3005	77.5404	0	67.4698		9.23478	15.4371	21.1205	88.0418	0	69.5961		GLPGLI family protein	BACUNI_RS06675	NZ_DS362240.1	-	31504724	-	WP_005826389.1	288	867	0.867	BACUNI_RS06675	8	18	25	7	0	61
BACUNI_RS06680		23.3757	13.3133	8.28051	138.613	7.85164	0		22.0111	14.309	9.06134	157.386	8.07762	0		sensor histidine kinase	BACUNI_RS06680	NZ_DS362240.1	+	31504725	-	WP_005826390.1	484	1455	1.455	BACUNI_RS06680	32	28	18	21	7	0
BACUNI_RS06685		23.3084	9.10287	19.5714	196.572	2.38599	40.6575		21.9478	9.78362	21.4169	223.194	2.45466	41.9388		MULTISPECIES: DNA-binding response regulator	BACUNI_RS06685	NZ_DS362240.1	+	31504726	-	WP_005826392.1	227	684	0.684	BACUNI_RS06685	15	9	20	14	1	29
BACUNI_RS06690		154.433	122.399	109.841	262.672	191.1	89.3387		145.418	131.552	120.198	298.246	196.6	92.1541		membrane protein	BACUNI_RS06690	NZ_DS362240.1	+	31504727	-	WP_034525506.1	389	1170	1.17	BACUNI_RS06690	170	207	192	32	137	109
BACUNI_RS06695		199.726	192.063	147.268	63.4821	317.465	170.24		188.067	206.426	161.155	72.0796	326.602	175.605		MULTISPECIES: endonuclease	BACUNI_RS06695	NZ_DS362240.1	-	31504728	-	WP_005826396.1	352	1059	1.059	BACUNI_RS06695	199	294	233	7	206	188
BACUNI_RS06700		733.361	1069.04	1173.87	823.383	1088.01	939.883		690.551	1148.99	1284.56	934.894	1119.33	969.502		aminoacyl-histidine dipeptidase	BACUNI_RS06700	NZ_DS362240.1	-	31504729	-	WP_005826398.1	485	1458	1.458	BACUNI_RS06700	1006	2253	2557	125	972	1429
BACUNI_RS06705		168.06	79.8252	91.5338	123.127	537.032	196.709		158.249	85.7948	100.165	139.803	552.488	202.908		MULTISPECIES: hypothetical protein	BACUNI_RS06705	NZ_DS362240.1	+	31504730	-	WP_005835814.1	77	234	0.234	BACUNI_RS06705	37	27	32	3	77	48
BACUNI_RS06710		192.126	107.846	117.662	127.415	132.618	192.427		180.911	115.911	128.757	144.671	136.435	198.492		membrane protein	BACUNI_RS06710	NZ_DS362240.1	+	31504731	-	WP_005826401.1	200	603	0.603	BACUNI_RS06710	109	94	106	8	49	121
BACUNI_RS06715		24.8139	34.9947	21.7037	149.478	40.2184	47.2638		23.3654	37.6117	23.7503	169.722	41.3759	48.7532		MULTISPECIES: copper homeostasis protein CutC	BACUNI_RS06715	NZ_DS362240.1	-	31504732	-	WP_005826404.1	256	771	0.771	BACUNI_RS06715	18	39	25	12	19	38
BACUNI_RS06720		2043.54	1642.11	1873.2	2177.89	1311.77	1998.29		1924.25	1764.92	2049.84	2472.84	1349.52	2061.27		ribonuclease Y	BACUNI_RS06720	NZ_DS362240.1	-	31504733	rny	WP_005826406.1	512	1539	1.539	BACUNI_RS06720	2959	3653	4307	349	1237	3207
BACUNI_RS06725		756.057	461.212	301.318	33.0032	95.3413	583.283		711.923	495.703	329.732	37.4729	98.0853	601.664		MULTISPECIES: cell division protein ZapA	BACUNI_RS06725	NZ_DS362240.1	-	31504734	-	WP_005826408.1	96	291	0.291	BACUNI_RS06725	207	194	131	1	17	177
BACUNI_RS06730		1381	480.037	355.16	326.664	388.576	218.538		1300.38	515.936	388.651	370.905	399.76	225.425		hypothetical protein	BACUNI_RS06730	NZ_DS362240.1	-	31504735	-	WP_005826410.1	97	294	0.294	BACUNI_RS06730	382	204	156	10	70	67
BACUNI_RS06735		569.695	267.503	255.242	640.262	352.516	404.04		536.439	287.508	279.311	726.974	362.662	416.773		DUF2141 domain-containing protein	BACUNI_RS06735	NZ_DS362240.1	+	31504736	-	WP_034525507.1	124	375	0.375	BACUNI_RS06735	201	145	143	25	81	158
BACUNI_RS06740		277.98	225.876	383.298	16.417	153.438	314.734		261.753	242.768	419.442	18.6404	157.854	324.653		hypothetical protein	BACUNI_RS06740	NZ_DS362240.1	+	31504737	-	WP_005826414.1	194	585	0.585	BACUNI_RS06740	153	191	335	1	55	192
BACUNI_RS06745		0	16.6417	2.30014	33.0032	0	0		0	17.8862	2.51704	37.4729	0	0		transcriptional regulator	BACUNI_RS06745	NZ_DS362240.1	+	31504738	-	WP_005826416.1	96	291	0.291	BACUNI_RS06745	0	7	1	1	0	0
BACUNI_RS06750		341.438	283.18	291.319	331.742	157.846	387.558		321.507	304.357	318.79	376.67	162.389	399.771		MTA/SAH nucleosidase	BACUNI_RS06750	NZ_DS362240.1	+	31504739	-	WP_005826419.1	192	579	0.579	BACUNI_RS06750	186	237	252	20	56	234
BACUNI_RS06755		47.2384	65.3384	59.497	80.0328	86.1343	146.507		44.4808	70.2246	65.1074	90.8717	88.6134	151.124		DUF454 domain-containing protein	BACUNI_RS06755	NZ_DS362240.1	-	31504740	-	WP_005826420.1	119	360	0.36	BACUNI_RS06755	16	34	32	3	19	55
BACUNI_RS06760		51.1343	56.2647	28.3684	55.0053	16.8249	1.09846		48.1494	60.4724	31.0435	62.4548	17.3092	1.13308		MULTISPECIES: pyridoxamine kinase	BACUNI_RS06760	NZ_DS362240.1	+	31504741	-	WP_005826422.1	290	873	0.873	BACUNI_RS06760	42	71	37	5	9	1
BACUNI_RS06765		22.9395	33.1807	57.7848	126.671	56.7489	128.781		21.6004	35.6621	63.2338	143.826	58.3821	132.839		hypothetical protein	BACUNI_RS06765	NZ_DS362240.1	+	31504742	-	WP_005826424.1	277	834	0.834	BACUNI_RS06765	18	40	72	11	29	112
BACUNI_RS06770		153.205	72.7136	36.1806	57.6813	39.2077	60.4747		144.262	78.1514	39.5923	65.4931	40.3361	62.3805		MULTISPECIES: 6-carboxytetrahydropterin synthase QueD	BACUNI_RS06770	NZ_DS362240.1	+	31504743	queD	WP_005826426.1	110	333	0.333	BACUNI_RS06770	48	35	18	2	8	21
BACUNI_RS06775		21.413	74.7569	18.3885	35.1792	23.9124	105.38		20.163	80.3475	20.1225	39.9436	24.6006	108.701		radical SAM protein	BACUNI_RS06775	NZ_DS362240.1	+	31504744	-	WP_005826427.1	181	546	0.546	BACUNI_RS06775	11	59	15	2	8	60
BACUNI_RS06780		0	0	36.6762	789.364	0	315.273		0	0	40.1347	896.269	0	325.209		tRNA-Trp	BACUNI_RS06780	NZ_DS362240.1	-	31504745		tRNA-Trp		73	0.073	BACUNI_RS06780	0	0	4	6	0	24
BACUNI_RS06785		62.7384	37.2333	44.1579	0	28.3337	78.2482		59.0761	40.0177	48.3219	0	29.1491	80.7141		MULTISPECIES: hypothetical protein	BACUNI_RS06785	NZ_DS362240.1	-	31504746	-	WP_016273281.1	191	576	0.576	BACUNI_RS06785	34	31	38	0	10	47
BACUNI_RS06790		732.904	807.286	1239.09	563.321	1058.44	879.844		690.121	867.658	1355.94	639.612	1088.9	907.571		hypothetical protein	BACUNI_RS06790	NZ_DS362240.1	-	31504747	-	WP_005826438.1	698	2097	2.097	BACUNI_RS06790	1446	2447	3882	123	1360	1924
BACUNI_RS06795		77.9772	17.6541	28.8233	61.2691	59.8667	0		73.4253	18.9743	31.5413	69.5669	61.5897	0		MULTISPECIES: hypothetical protein	BACUNI_RS06795	NZ_DS362240.1	-	31504748	-	WP_005826441.1	208	627	0.627	BACUNI_RS06795	46	16	27	4	23	0
BACUNI_RS06800		37.4948	19.4247	21.203	179.771	88.122	36.5909		35.3061	20.8774	23.2024	204.118	90.6582	37.744		protein translocase subunit SecDF	BACUNI_RS06800	NZ_DS362240.1	-	31504749	-	WP_005826443.1	462	1389	1.389	BACUNI_RS06800	49	39	44	26	75	53
BACUNI_RS06805		76.1553	57.1127	55.2571	119.675	40.6734	34.3551		71.7098	61.3838	60.4677	135.883	41.844	35.4378		MULTISPECIES: ATP-binding protein	BACUNI_RS06805	NZ_DS362240.1	-	31504750	-	WP_005826445.1	213	642	0.642	BACUNI_RS06805	46	53	53	8	16	23
BACUNI_RS06810		2588.1	726.996	616.399	759.633	1069.57	633.887		2437.02	781.363	674.524	862.511	1100.36	653.863		MULTISPECIES: histone H1	BACUNI_RS06810	NZ_DS362240.1	+	31504751	-	WP_005826447.1	58	177	0.177	BACUNI_RS06810	431	186	163	14	116	117
BACUNI_RS06815		207.367	186.889	265.939	295.856	324.857	406.004		195.262	200.866	291.016	335.924	334.207	418.798		putative DNA modification/repair radical SAM protein	BACUNI_RS06815	NZ_DS362240.1	+	31504752	-	WP_034525508.1	421	1266	1.266	BACUNI_RS06815	247	342	503	39	252	536
BACUNI_RS06820		21.9713	42.0096	43.2391	124.082	179.227	39.6468		20.6888	45.1513	47.3164	140.886	184.385	40.8962		MULTISPECIES: DNA metabolism protein	BACUNI_RS06820	NZ_DS362240.1	+	31504753	-	WP_005826450.1	257	774	0.774	BACUNI_RS06820	16	47	50	10	85	32
BACUNI_RS06825		57.1944	78.5922	92.0469	86.1339	217.115	202.112		53.8557	84.4696	100.727	97.7992	223.363	208.481		MULTISPECIES: methyltransferase	BACUNI_RS06825	NZ_DS362240.1	-	31504754	-	WP_009036622.1	222	669	0.669	BACUNI_RS06825	36	76	92	6	89	141
BACUNI_RS06830		287.114	244.71	365.715	734.246	635.506	265.888		270.354	263.011	400.201	833.686	653.796	274.267		MULTISPECIES: murein transglycosylase	BACUNI_RS06830	NZ_DS362240.1	-	31504755	-	WP_005826452.1	326	981	0.981	BACUNI_RS06830	265	347	536	75	382	272
BACUNI_RS06835		175.68	171.525	130.918	105.828	231.54	196.811		165.425	184.352	143.263	120.161	238.204	203.013		MULTISPECIES: KR domain-containing protein	BACUNI_RS06835	NZ_DS362240.1	-	31504756	-	WP_005826453.1	241	726	0.726	BACUNI_RS06835	120	180	142	8	103	149
BACUNI_RS06840		336.185	417.448	530.913	420.61	166.776	270.654		316.561	448.666	580.977	477.574	171.576	279.184		MULTISPECIES: YjbQ family protein	BACUNI_RS06840	NZ_DS362240.1	-	31504757	-	WP_005826454.1	136	411	0.411	BACUNI_RS06840	130	248	326	18	42	116
BACUNI_RS06845		546.761	734.688	608.557	277.037	673.905	416.982		514.844	789.63	665.942	314.556	693.301	430.123		PAS domain-containing sensor histidine kinase	BACUNI_RS06845	NZ_DS362240.1	-	31504758	-	WP_005826457.1	623	1872	1.872	BACUNI_RS06845	963	1988	1702	54	773	814
BACUNI_RS19510		0	0	0	0	0	0		0	0	0	0	0	0		MULTISPECIES: hypothetical protein	BACUNI_RS19510	NZ_DS362240.1	-	31507244	-	WP_005826459.1	68	207	0.207	BACUNI_RS19510	0	0	0	0	0	0
BACUNI_RS06850		12.8056	0	6.27227	102.853	19.6629	48.7823		12.0581	0	6.86373	116.783	20.2288	50.3196		MULTISPECIES: lipase	BACUNI_RS06850	NZ_DS362240.1	+	31504759	-	WP_005826460.1	248	747	0.747	BACUNI_RS06850	9	0	7	8	9	38
BACUNI_RS06855		50.286	55.0479	27.3494	206.536	105.292	59.8059		47.3506	59.1646	29.9284	234.508	108.322	61.6906		MULTISPECIES: MaoC family dehydratase	BACUNI_RS06855	NZ_DS362240.1	+	31504760	-	WP_005826461.1	154	465	0.465	BACUNI_RS06855	22	37	19	10	30	29
BACUNI_RS19515		0	43.4475	19.4012	0	0	74.1223		0	46.6967	21.2307	0	0	76.4581		hypothetical protein	BACUNI_RS19515	NZ_DS362240.1	+	31507245	-	WP_005826462.1	68	207	0.207	BACUNI_RS19515	0	13	6	0	0	16
BACUNI_RS06860		214.359	125.961	149.992	511.134	576.007	107.446		201.846	135.381	164.136	580.357	592.585	110.832		nitrous oxide-stimulated promoter family protein	BACUNI_RS06860	NZ_DS362240.1	-	31504761	-	WP_034525499.1	118	357	0.357	BACUNI_RS06860	72	65	80	19	126	40
BACUNI_RS06865		620.956	567.837	487.011	309.804	760.439	666.801		584.708	610.301	532.936	351.762	782.325	687.815		transcriptional regulator	BACUNI_RS06865	NZ_DS362240.1	-	31504762	-	WP_005826465.1	92	279	0.279	BACUNI_RS06865	163	229	203	9	130	194
BACUNI_RS06870		106.518	87.4193	102.078	125.542	78.2231	71.0338		100.3	93.9568	111.704	142.544	80.4745	73.2724		N-acetyltransferase	BACUNI_RS06870	NZ_DS362240.1	-	31504763	-	WP_005826468.1	152	459	0.459	BACUNI_RS06870	46	58	70	6	22	34
BACUNI_RS19520		0	0	0	91.466	0	0		0	0	0	103.853	0	0		MULTISPECIES: hypothetical protein	BACUNI_RS19520	NZ_DS362240.1	+	31507246	-	WP_005826469.1	69	210	0.21	BACUNI_RS19520	0	0	0	2	0	0
BACUNI_RS06875		0	4.29701	5.5432	0	0	27.7958		0	4.61835	6.06591	0	0	28.6718		MULTISPECIES: membrane protein	BACUNI_RS06875	NZ_DS362240.1	+	31504764	-	WP_005826470.1	160	483	0.483	BACUNI_RS06875	0	3	4	0	0	14
BACUNI_RS06880		63.5044	56.5638	77.8793	211.407	56.4535	132.686		59.7974	60.7938	85.2231	240.039	58.0783	136.867		MULTISPECIES: methylated-DNA--protein-cysteine methyltransferase	BACUNI_RS06880	NZ_DS362240.1	+	31504765	-	WP_005826471.1	105	318	0.318	BACUNI_RS06880	19	26	37	7	11	44
BACUNI_RS06885		102.126	82.8869	82.5759	205.066	81.3106	136.506		96.1641	89.0855	90.3626	232.839	83.6507	140.808		deoxyribonuclease IV	BACUNI_RS06885	NZ_DS362240.1	+	31504766	-	WP_005826472.1	280	843	0.843	BACUNI_RS06885	81	101	104	18	42	120
BACUNI_RS06890		40.8793	78.0513	36.0414	0	4.18466	44.2595		38.493	83.8883	39.4401	0	4.3051	45.6543		MULTISPECIES: glyoxalase	BACUNI_RS06890	NZ_DS362240.1	-	31504767	-	WP_005826473.1	129	390	0.39	BACUNI_RS06890	15	44	21	0	1	18
BACUNI_RS06895		81.2379	41.1272	48.3176	0	65.8352	57.008		76.4957	44.2028	52.8738	0	67.73	58.8046		GNAT family N-acetyltransferase	BACUNI_RS06895	NZ_DS362240.1	-	31504768	-	WP_005826474.1	156	471	0.471	BACUNI_RS06895	36	28	34	0	19	28
BACUNI_RS06900		201.363	138.724	139.01	168.819	109.439	108.632		189.608	149.098	152.119	191.683	112.589	112.055		MULTISPECIES: RluA family pseudouridine synthase	BACUNI_RS06900	NZ_DS362240.1	-	31504769	-	WP_005826475.1	511	1536	1.536	BACUNI_RS06900	291	308	319	27	103	174
BACUNI_RS19525		41.0768	23.3948	9.70059	139.187	0	69.4896		38.679	25.1444	10.6153	158.038	0	71.6795		MULTISPECIES: hypothetical protein	BACUNI_RS19525	NZ_DS362240.1	+	31507247	-	WP_005826477.1	68	207	0.207	BACUNI_RS19525	8	7	3	3	0	15
BACUNI_RS06905		0	0	9.80719	0	0	0		0	0	10.732	0	0	0		MULTISPECIES: hypothetical protein	BACUNI_RS06905	NZ_DS362240.1	+	31504770	-	WP_005826478.1	90	273	0.273	BACUNI_RS06905	0	0	4	0	0	0
BACUNI_RS06910		19.0222	7.22256	10.981	7.16177	0	20.023		17.9118	7.76269	12.0165	8.1317	0	20.654		MULTISPECIES: sensor histidine kinase	BACUNI_RS06910	NZ_DS362240.1	+	31504771	-	WP_005826479.1	446	1341	1.341	BACUNI_RS06910	24	14	22	1	0	28
BACUNI_RS06915		17.3428	12.0947	17.1626	67.1604	138.855	103.943		16.3304	12.9992	18.781	76.256	142.851	107.218		MULTISPECIES: MBL fold metallo-hydrolase	BACUNI_RS06915	NZ_DS362240.1	+	31504772	-	WP_005826480.1	285	858	0.858	BACUNI_RS06915	14	15	22	6	73	93
BACUNI_RS06920		57.1432	22.3167	46.2678	44.2578	30.0833	16.2036		53.8075	23.9856	50.6308	50.2516	30.9491	16.7142		MULTISPECIES: leucyl/phenylalanyl-tRNA--protein transferase	BACUNI_RS06920	NZ_DS362240.1	-	31504773	-	WP_005826481.1	216	651	0.651	BACUNI_RS06920	35	21	45	3	12	11
BACUNI_RS06925		146.078	158.677	202.206	364.272	233.042	243.483		137.551	170.543	221.274	413.606	239.749	251.156		ATP-dependent Clp protease ClpA	BACUNI_RS06925	NZ_DS362240.1	-	31504774	-	WP_005826482.1	746	2241	2.241	BACUNI_RS06925	308	514	677	85	320	569
BACUNI_RS06930		783.521	423.517	574.947	123.127	303.388	491.773		737.783	455.189	629.163	139.803	312.12	507.27		MULTISPECIES: ATP-dependent Clp protease adapter ClpS	BACUNI_RS06930	NZ_DS362240.1	-	31504775	-	WP_005826483.1	103	312	0.312	BACUNI_RS06930	230	191	268	4	58	160
BACUNI_RS06935		286.511	348.917	272.587	431.481	534.545	261.281		269.786	375.01	298.291	489.917	549.93	269.515		MULTISPECIES: hypothetical protein	BACUNI_RS06935	NZ_DS362240.1	-	31504776	-	WP_005826484.1	229	690	0.69	BACUNI_RS06935	186	348	281	31	226	188
BACUNI_RS06940		294.827	295.111	340.911	246.255	291.024	194.474		277.616	317.181	373.059	279.605	299.4	200.602		NAD(P)-dependent oxidoreductase	BACUNI_RS06940	NZ_DS362240.1	-	31504777	-	WP_005826485.1	285	858	0.858	BACUNI_RS06940	238	366	437	22	153	174
BACUNI_RS06945		524.53	326.442	347.71	374.179	508.681	464.949		493.911	350.855	380.498	424.855	523.322	479.601		MULTISPECIES: hypothetical protein	BACUNI_RS06945	NZ_DS362240.1	-	31504778	-	WP_005826487.1	76	231	0.231	BACUNI_RS06945	114	109	120	9	72	112
BACUNI_RS06950		89.7786	30.161	26.1414	0	0	13.0648		84.5379	32.4166	28.6065	0	0	13.4765		MULTISPECIES: hypothetical protein	BACUNI_RS06950	NZ_DS362240.1	-	31504779	-	WP_005826488.1	366	1101	1.101	BACUNI_RS06950	93	48	43	0	0	15
BACUNI_RS06955		126.673	133.339	125.268	35.7688	45.5871	57.1445		119.278	143.311	137.08	40.6131	46.8992	58.9454		MULTISPECIES: DUF1016 domain-containing protein	BACUNI_RS06955	NZ_DS362240.1	-	31504780	-	WP_005826489.1	357	1074	1.074	BACUNI_RS06955	128	207	201	4	30	64
BACUNI_RS19530		17.8632	0	9.37452	0	0	0		16.8205	0	10.2585	0	0	0		hypothetical protein	BACUNI_RS19530	NZ_DS362240.1	+	31507248	-	WP_005826490.1	118	357	0.357	BACUNI_RS19530	6	0	5	0	0	0
BACUNI_RS06960		422.702	190.846	215.42	397.404	63.78	46.2945		398.027	205.119	235.734	451.225	65.6157	47.7534		MULTISPECIES: hypothetical protein	BACUNI_RS06960	NZ_DS362240.1	-	31504781	-	WP_008663796.1	144	435	0.435	BACUNI_RS06960	173	120	140	18	17	21
BACUNI_RS06965		117.358	64.858	75.3009	180.074	61.2007	111.878		110.507	69.7083	82.4015	204.461	62.9621	115.404		MULTISPECIES: copper homeostasis protein	BACUNI_RS06965	NZ_DS362240.1	-	31504782	-	WP_005826499.1	159	480	0.48	BACUNI_RS06965	53	45	54	9	18	56
BACUNI_RS06970		1029.98	1071.7	1149.22	735.336	771.202	680.837		969.858	1151.85	1257.58	834.924	793.397	702.293		MULTISPECIES: HlyC/CorC family transporter	BACUNI_RS06970	NZ_DS362240.1	-	31504783	-	WP_005826501.1	430	1293	1.293	BACUNI_RS06970	1253	2003	2220	99	611	918
BACUNI_RS06975		228.784	165.083	158.073	23.6259	70.2591	165.134		215.428	177.429	172.979	26.8256	72.2812	170.338		MULTISPECIES: esterase family protein	BACUNI_RS06975	NZ_DS362240.1	+	31504784	-	WP_005826503.1	270	813	0.813	BACUNI_RS06975	175	194	192	2	35	140
BACUNI_RS06980		455.178	226.788	223.114	360.413	313.434	260.379		428.607	243.748	244.153	409.224	322.455	268.584		DUF4595 domain-containing protein	BACUNI_RS06980	NZ_DS362240.1	-	31504785	-	WP_034525500.1	301	906	0.906	BACUNI_RS06980	388	297	302	34	174	246
BACUNI_RS06985		420.81	186.334	177.926	182.353	131.985	231.31		396.246	200.268	194.704	207.05	135.783	238.599		hypothetical protein	BACUNI_RS06985	NZ_DS362240.1	-	31504786	-	WP_005826506.1	473	1422	1.422	BACUNI_RS06985	563	383	378	27	115	343
BACUNI_RS06990		17.3428	9.13824	16.1224	111.934	128.076	87.923		16.3304	9.82163	17.6427	127.093	131.762	90.6938		O-acetylhomoserine aminocarboxypropyltransferase/cysteine synthase	BACUNI_RS06990	NZ_DS362240.1	+	31504787	-	WP_005826508.1	428	1287	1.287	BACUNI_RS06990	21	17	31	15	101	118
BACUNI_RS06995		36.9258	8.44473	12.5698	63.1244	93.4771	2.70129		34.7702	9.07626	13.7551	71.6735	96.1675	2.78641		MULTISPECIES: tRNA 2-thiouridine(34) synthase MnmA	BACUNI_RS06995	NZ_DS362240.1	+	31504788	-	WP_005826509.1	354	1065	1.065	BACUNI_RS06995	37	13	20	7	61	3
BACUNI_RS07000		43.284	69.9123	46.4399	289.711	41.8466	2.89278		40.7573	75.1406	50.8191	328.947	43.051	2.98394		MULTISPECIES: DNA-binding response regulator	BACUNI_RS07000	NZ_DS362240.1	-	31504789	-	WP_005826511.1	220	663	0.663	BACUNI_RS07000	27	67	46	20	17	2
BACUNI_RS07005		14.3873	2.34118	12.4581	16.2503	0	0		13.5475	2.51626	13.6329	18.4511	0	0		MULTISPECIES: DUF4251 domain-containing protein	BACUNI_RS07005	NZ_DS362240.1	-	31504790	-	WP_005826513.1	196	591	0.591	BACUNI_RS07005	8	2	11	1	0	0
BACUNI_RS07010		10.355	24.0716	33.5369	40.0999	27.2571	20.6873		9.7505	25.8718	36.6994	45.5307	28.0416	21.3392		MULTISPECIES: Na+/H+ antiporter NhaC	BACUNI_RS07010	NZ_DS362240.1	-	31504791	nhaC	WP_005835906.1	478	1437	1.437	BACUNI_RS07010	14	50	72	6	24	31
BACUNI_RS07015		37.0556	15.2953	5.69167	57.1663	40.2454	29.3558		34.8925	16.4391	6.22839	64.9084	41.4037	30.2809		MULTISPECIES: MFS transporter	BACUNI_RS07015	NZ_DS362240.1	-	31504792	-	WP_005826523.1	391	1176	1.176	BACUNI_RS07015	41	26	10	7	29	36
BACUNI_RS07030		50.6125	61.5905	61.6681	49.7098	211.183	90.3365		47.6581	66.1964	67.4832	56.4421	217.261	93.1833		MULTISPECIES: glycoside hydrolase	BACUNI_RS07030	NZ_DS362241.1	-	31504793	-	WP_034525516.1	321	966	0.966	BACUNI_RS07030	46	86	89	5	125	91
BACUNI_RS07035		139.219	56.2454	96.1384	225.567	53.0738	64.97		131.092	60.4516	105.204	256.115	54.6013	67.0174		MULTISPECIES: sulfotransferase	BACUNI_RS07035	NZ_DS362241.1	-	31504794	-	WP_005826550.1	368	1107	1.107	BACUNI_RS07035	145	90	159	26	36	75
BACUNI_RS07040		295.841	220.743	232.202	293.399	231.563	208.978		278.572	237.251	254.098	333.135	238.227	215.564		MULTISPECIES: sulfate adenylyltransferase subunit CysN	BACUNI_RS07040	NZ_DS362241.1	-	31504795	-	WP_005826555.1	490	1473	1.473	BACUNI_RS07040	410	470	511	45	209	321
BACUNI_RS07045		92.0682	101.649	97.6122	252.735	50.1058	148.26		86.6938	109.25	106.817	286.963	51.5479	152.932		MULTISPECIES: sulfate adenylyltransferase subunit CysD	BACUNI_RS07045	NZ_DS362241.1	-	31504796	-	WP_005826557.1	303	912	0.912	BACUNI_RS07045	79	134	133	24	28	141
BACUNI_RS07050		33.3241	23.9739	24.2995	158.481	0	41.1434		31.3788	25.7668	26.5909	179.944	0	42.4399		adenylyl-sulfate kinase	BACUNI_RS07050	NZ_DS362241.1	-	31504797	cysC	WP_005826559.1	201	606	0.606	BACUNI_RS07050	19	21	22	10	0	26
BACUNI_RS07055		72.499	41.8474	77.0991	129.783	34.6568	87.0096		68.2669	44.9769	84.3694	147.36	35.6542	89.7516		MULTISPECIES: sodium:solute symporter	BACUNI_RS07055	NZ_DS362241.1	-	31504798	-	WP_005826561.1	517	1554	1.554	BACUNI_RS07055	106	94	179	21	33	141
BACUNI_RS07060		61.8393	17.6099	27.585	0	0	125.536		58.2295	18.9269	30.1862	0	0	129.492		MULTISPECIES: 3\'(2\'),5\'-bisphosphate nucleotidase	BACUNI_RS07060	NZ_DS362241.1	-	31504799	cysQ	WP_005826562.1	274	825	0.825	BACUNI_RS07060	48	21	34	0	0	108
BACUNI_RS07065		91.2238	62.1394	86.8406	287.543	19.5451	0		85.8986	66.7864	95.0295	326.485	20.1077	0		MULTISPECIES: cell division protein	BACUNI_RS07065	NZ_DS362241.1	-	31504800	-	WP_005826564.1	166	501	0.501	BACUNI_RS07065	43	45	65	15	6	0
BACUNI_RS07070		78.1517	6.78253	4.92162	0	0	0		73.5896	7.28976	5.38572	0	0	0		MULTISPECIES: hypothetical protein	BACUNI_RS07070	NZ_DS362241.1	-	31504801	-	WP_005826565.1	135	408	0.408	BACUNI_RS07070	30	4	3	0	0	0
BACUNI_RS07075		1688.27	636.603	549.928	225.444	298.82	592.032		1589.72	684.21	601.785	255.977	307.421	610.689		MULTISPECIES: DEAD/DEAH box helicase	BACUNI_RS07075	NZ_DS362241.1	+	31504802	-	WP_005826566.1	425	1278	1.278	BACUNI_RS07075	2030	1176	1050	30	234	789
BACUNI_RS07080		6579.63	3884.07	5577.84	6402.62	5136.97	6726.4		6195.55	4174.53	6103.82	7269.74	5284.82	6938.37		MULTISPECIES: YtxH domain-containing protein	BACUNI_RS07080	NZ_DS362241.1	+	31504803	-	WP_005826568.1	69	210	0.21	BACUNI_RS07080	1300	1179	1750	140	661	1473
BACUNI_RS07085		1327.08	1368	1701.71	1139.45	1129.5	1706.62		1249.61	1470.31	1862.18	1293.77	1162.01	1760.4		MULTISPECIES: membrane protein	BACUNI_RS07085	NZ_DS362241.1	+	31504804	-	WP_005826569.1	117	354	0.354	BACUNI_RS07085	442	700	900	42	245	630
BACUNI_RS07090		138.457	47.7116	46.1614	110.39	0	0		130.375	51.2797	50.5144	125.34	0	0		MULTISPECIES: hypothetical protein	BACUNI_RS07090	NZ_DS362241.1	+	31504805	-	WP_005826570.1	86	261	0.261	BACUNI_RS07090	34	18	18	3	0	0
BACUNI_RS07095		101.694	49.1106	52.3353	197.612	0	69.0607		95.7574	52.7832	57.2704	224.375	0	71.237		mannose-6-phosphate isomerase	BACUNI_RS07095	NZ_DS362241.1	-	31504806	-	WP_005826571.1	323	972	0.972	BACUNI_RS07095	93	69	76	20	0	70
BACUNI_RS07100		1446.19	2135.31	2245.16	1189.56	1420.96	961.577		1361.77	2295	2456.87	1350.66	1461.85	991.879		MULTISPECIES: galactose-1-epimerase	BACUNI_RS07100	NZ_DS362241.1	+	31504807	-	WP_034523370.1	365	1098	1.098	BACUNI_RS07100	1494	3389	3683	136	956	1101
BACUNI_RS07105		346.18	475.988	424.784	109.885	154.363	290.393		325.972	511.584	464.84	124.767	158.806	299.545		MULTISPECIES: MFS transporter	BACUNI_RS07105	NZ_DS362241.1	+	31504808	-	WP_005826573.1	436	1311	1.311	BACUNI_RS07105	427	902	832	15	124	397
BACUNI_RS07110		266.866	466.004	377.844	232.823	125.757	221.681		251.288	500.854	413.474	264.354	129.377	228.667		MULTISPECIES: galactokinase	BACUNI_RS07110	NZ_DS362241.1	+	31504809	galK	WP_005826576.1	384	1155	1.155	BACUNI_RS07110	290	778	652	28	89	267
BACUNI_RS19540		52.6644	3.1163	0	0	0	0		49.5901	3.34935	0	0	0	0		MULTISPECIES: hypothetical protein	BACUNI_RS19540	NZ_DS362241.1	-	31507250	-	WP_034528667.1	73	222	0.222	BACUNI_RS19540	11	1	0	0	0	0
BACUNI_RS07115		1462.84	822.9	1052.74	556.017	443.795	863.902		1377.44	884.439	1152.02	631.319	456.567	891.127		MULTISPECIES: galactose-1-epimerase	BACUNI_RS07115	NZ_DS362241.1	+	31504810	-	WP_008663672.1	379	1140	1.14	BACUNI_RS07115	1569	1356	1793	66	310	1027
BACUNI_RS07120		207.556	157.547	167.829	175.647	65.4733	106.928		195.44	169.329	183.655	199.435	67.3577	110.298		MULTISPECIES: hypothetical protein	BACUNI_RS07120	NZ_DS362241.1	+	31504811	-	WP_005826581.1	564	1695	1.695	BACUNI_RS07120	331	386	425	31	68	189
BACUNI_RS07125		108.167	181.628	188.561	708.255	81.8417	209.33		101.853	195.211	206.341	804.175	84.1971	215.927		MULTISPECIES: NUDIX hydrolase	BACUNI_RS07125	NZ_DS362241.1	+	31504812	-	WP_005826583.1	225	678	0.678	BACUNI_RS07125	69	178	191	50	34	148
BACUNI_RS07130		131.504	100.701	136.401	279.591	73.6428	187.045		123.828	108.232	149.264	317.456	75.7623	192.94		MULTISPECIES: L-ribulose-5-phosphate 4-epimerase	BACUNI_RS07130	NZ_DS362241.1	+	31504813	araD	WP_005826585.1	228	687	0.687	BACUNI_RS07130	85	100	140	20	31	134
BACUNI_RS07135		106.357	136.622	155.692	216.391	50.8316	181.115		100.148	146.839	170.373	245.697	52.2946	186.823		MULTISPECIES: L-arabinose isomerase	BACUNI_RS07135	NZ_DS362241.1	+	31504814	-	WP_005826587.1	502	1509	1.509	BACUNI_RS07135	151	298	351	34	47	285
BACUNI_RS07140		364.258	453.424	472.18	444.46	255.162	455.789		342.995	487.333	516.706	504.653	262.506	470.153		MULTISPECIES: ATPase	BACUNI_RS07140	NZ_DS362241.1	+	31504815	-	WP_005826589.1	532	1599	1.599	BACUNI_RS07140	548	1048	1128	74	250	760
BACUNI_RS07145		377.678	746.895	785.88	888.908	462.669	807.51		355.631	802.751	859.987	1009.29	475.986	832.957		alpha-N-arabinofuranosidase	BACUNI_RS07145	NZ_DS362241.1	+	31504816	-	WP_034525510.1	514	1545	1.545	BACUNI_RS07145	549	1668	1814	143	438	1301
BACUNI_RS07150		195.651	253.323	233.104	320.131	224.098	290.072		184.23	272.267	255.085	363.487	230.548	299.214		MULTISPECIES: transketolase	BACUNI_RS07150	NZ_DS362241.1	+	31504817	-	WP_005826595.1	669	2010	2.01	BACUNI_RS07150	370	736	700	67	276	608
BACUNI_RS07155		0	9.47696	18.3381	175.414	3.72607	43.788		0	10.1857	20.0673	199.171	3.83331	45.1679		MULTISPECIES: ribose 5-phosphate isomerase B	BACUNI_RS07155	NZ_DS362241.1	+	31504818	rpiB	WP_005826596.1	145	438	0.438	BACUNI_RS07155	0	6	12	8	1	20
BACUNI_RS07160		184.846	223.086	104.281	278.375	11.8262	90.3365		174.055	239.77	114.115	316.076	12.1666	93.1833		MULTISPECIES: tetratricopeptide repeat protein	BACUNI_RS07160	NZ_DS362241.1	+	31504819	-	WP_005826598.1	91	276	0.276	BACUNI_RS07160	48	89	43	8	2	26
BACUNI_RS07165		242.407	379.286	399.256	505.47	193.265	441.625		228.257	407.651	436.905	573.927	198.828	455.542		MULTISPECIES: 4Fe-4S dicluster domain-containing protein	BACUNI_RS07165	NZ_DS362241.1	+	31504820	-	WP_005826600.1	75	228	0.228	BACUNI_RS07165	52	125	136	12	27	105
BACUNI_RS07170		500.113	934.528	912.177	530.604	682.262	808.844		470.919	1004.42	998.193	602.464	701.898	834.333		MULTISPECIES: 3-methyl-2-oxobutanoate dehydrogenase subunit VorB	BACUNI_RS07170	NZ_DS362241.1	+	31504821	-	WP_005826601.1	361	1086	1.086	BACUNI_RS07170	511	1467	1480	60	454	916
BACUNI_RS20110		335.962	703.746	446.227	0	168.83	661.349		316.351	756.375	488.305	0	173.689	682.191		MULTISPECIES: hypothetical protein	BACUNI_RS20110	NZ_DS362241.1	+	32802114	-	WP_005826603.1	57	174	0.174	BACUNI_RS20110	55	177	116	0	18	120
BACUNI_RS07175		948.487	1085.85	1212.19	731.008	818.151	542.402		893.119	1167.05	1326.5	830.009	841.698	559.495		MULTISPECIES: 2-oxoglutarate oxidoreductase	BACUNI_RS07175	NZ_DS362241.1	+	31504822	-	WP_005826605.1	253	762	0.762	BACUNI_RS07175	680	1196	1380	58	382	431
BACUNI_RS07180		358.181	219.203	415.58	457.33	209.233	231.836		337.272	235.595	454.768	519.267	215.255	239.142		MULTISPECIES: 2-oxoglutarate ferredoxin oxidoreductase subunit gamma	BACUNI_RS07180	NZ_DS362241.1	+	31504823	-	WP_005826606.1	181	546	0.546	BACUNI_RS07180	184	173	339	26	70	132
BACUNI_RS07185		532.153	278.167	201.014	143.342	246.537	156.139		501.089	298.969	219.969	162.755	253.633	161.06		MULTISPECIES: hypothetical protein	BACUNI_RS07185	NZ_DS362241.1	+	31504824	-	WP_005826610.1	736	2211	2.211	BACUNI_RS07185	1107	889	664	33	334	360
BACUNI_RS07190		122.786	82.4188	45.106	300.484	115.871	33.4654		115.618	88.5824	49.3594	341.179	119.206	34.52		MULTISPECIES: glutamine ABC transporter substrate-binding protein	BACUNI_RS07190	NZ_DS362241.1	+	31504825	-	WP_005826612.1	276	831	0.831	BACUNI_RS07190	96	99	56	26	59	29
BACUNI_RS19155		84.3542	3.66041	0	0	0	101.477		79.4301	3.93415	0	0	0	104.675		hypothetical protein	BACUNI_RS19155	NZ_DS362241.1	+	31507179	-	WP_005826614.1	62	189	0.189	BACUNI_RS19155	15	1	0	0	0	20
BACUNI_RS07195		67.8775	77.9463	56.9948	134.635	133.883	51.2838		63.9152	83.7754	62.3692	152.868	137.736	52.8999		MULTISPECIES: NAD(+) synthase	BACUNI_RS07195	NZ_DS362241.1	-	31504826	-	WP_005826617.1	641	1926	1.926	BACUNI_RS07195	123	217	164	27	158	103
BACUNI_RS07200		693.915	308.535	180.03	419.482	495.233	354.924		653.408	331.608	197.006	476.293	509.487	366.109		MULTISPECIES: transcriptional repressor	BACUNI_RS07200	NZ_DS362241.1	+	31504827	-	WP_005826619.1	144	435	0.435	BACUNI_RS07200	284	194	117	19	132	161
BACUNI_RS07205		1133.34	2110.17	1775.31	1824.4	2249.14	1536.39		1067.18	2267.98	1942.72	2071.48	2313.88	1584.81		MULTISPECIES: NADH peroxidase	BACUNI_RS07205	NZ_DS362241.1	+	31504828	-	WP_005826622.1	185	558	0.558	BACUNI_RS07205	595	1702	1480	106	769	894
BACUNI_RS07210		289.504	180.532	135.143	310.985	345.055	284.947		272.604	194.032	147.887	353.102	354.986	293.927		MULTISPECIES: sigma-70 family RNA polymerase sigma factor	BACUNI_RS07210	NZ_DS362241.1	+	31504829	-	WP_005826624.1	174	525	0.525	BACUNI_RS07210	143	137	106	17	111	156
BACUNI_RS07215		81.0462	79.8832	49.5808	230.16	216.891	154.603		76.3152	85.8571	54.2562	261.33	223.134	159.475		MULTISPECIES: hypothetical protein	BACUNI_RS07215	NZ_DS362241.1	+	31504830	-	WP_005826626.1	152	459	0.459	BACUNI_RS07215	35	53	34	11	61	74
BACUNI_RS07220		137.653	120.444	140.689	203.905	395.011	232.104		129.618	129.451	153.956	231.52	406.38	239.419		MULTISPECIES: DUF4252 domain-containing protein	BACUNI_RS07220	NZ_DS362241.1	+	31504831	-	WP_005826627.1	156	471	0.471	BACUNI_RS07220	61	82	99	10	114	114
BACUNI_RS07225		55.1375	45.8158	76.095	148.405	464.747	174.644		51.9189	49.2421	83.2706	168.504	478.123	180.148		MULTISPECIES: hypothetical protein	BACUNI_RS07225	NZ_DS362241.1	+	31504832	-	WP_005826629.1	301	906	0.906	BACUNI_RS07225	47	60	103	14	258	165
BACUNI_RS07230		145.431	80.4828	213.834	272.083	665.99	539.883		136.941	86.5016	233.998	308.931	685.157	556.896		MULTISPECIES: hemin receptor	BACUNI_RS07230	NZ_DS362241.1	-	31504833	-	WP_005826631.1	552	1659	1.659	BACUNI_RS07230	227	193	530	47	677	934
BACUNI_RS07235		1608.51	896.413	1406.44	2159.67	5691.42	3535.59		1514.62	963.449	1539.06	2452.16	5855.22	3647.01		MULTISPECIES: hypothetical protein	BACUNI_RS07235	NZ_DS362241.1	-	31504834	-	WP_005826635.1	460	1383	1.383	BACUNI_RS07235	2093	1792	2906	311	4823	5099
BACUNI_RS07240		49.3312	49.6241	2.82422	0	0	0		46.4515	53.3352	3.09054	0	0	0		MULTISPECIES: hypothetical protein	BACUNI_RS07240	NZ_DS362241.1	-	31504835	-	WP_005826637.1	78	237	0.237	BACUNI_RS07240	11	17	1	0	0	0
BACUNI_RS07245		69.3446	19.6959	15.88	68.3554	151.005	36.4017		65.2966	21.1688	17.3774	77.6129	155.351	37.5488		MULTISPECIES: 50S ribosomal protein L11 methyltransferase	BACUNI_RS07245	NZ_DS362241.1	+	31504836	-	WP_005826639.1	280	843	0.843	BACUNI_RS07245	55	24	20	6	78	32
BACUNI_RS07250		25.498	14.8496	10.1415	72.7571	14.4244	49.643		24.0095	15.9601	11.0979	82.6107	14.8396	51.2074		MULTISPECIES: glycoside hydrolase family 25 protein	BACUNI_RS07250	NZ_DS362241.1	-	31504837	-	WP_008663686.1	263	792	0.792	BACUNI_RS07250	19	17	12	6	7	41
BACUNI_RS07255		153.589	165.079	118.262	174.935	134.763	179.331		144.624	177.424	129.414	198.627	138.642	184.983		MULTISPECIES: diphosphate--fructose-6-phosphate 1-phosphotransferase	BACUNI_RS07255	NZ_DS362241.1	-	31504838	-	WP_005826644.1	548	1647	1.647	BACUNI_RS07255	238	393	291	30	136	308
BACUNI_RS07260		382.075	201.215	146.555	188.312	336.004	225.637		359.772	216.263	160.375	213.816	345.674	232.747		MULTISPECIES: RNA-binding protein	BACUNI_RS07260	NZ_DS362241.1	+	31504839	-	WP_005826648.1	101	306	0.306	BACUNI_RS07260	110	89	67	6	63	72
BACUNI_RS07265		49.0881	30.5623	4.03217	77.14	0	59.6941		46.2226	32.8478	4.4124	87.5872	0	61.5753		MULTISPECIES: cold shock domain-containing protein	BACUNI_RS07265	NZ_DS362241.1	+	31504840	-	WP_005826650.1	165	498	0.498	BACUNI_RS07265	23	22	3	4	0	31
BACUNI_RS07270		115.78	64.8109	70.9686	55.7963	43.8524	73.8195		109.022	69.6577	77.6608	63.3528	45.1145	76.1458		MULTISPECIES: membrane protein	BACUNI_RS07270	NZ_DS362241.1	-	31504841	-	WP_005826651.1	458	1377	1.377	BACUNI_RS07270	150	129	146	8	37	106
BACUNI_RS07275		71.0625	58.2631	67.558	154.354	141.116	114.36		66.9143	62.6202	73.9286	175.259	145.178	117.964		MULTISPECIES: multidrug efflux RND transporter permease subunit	BACUNI_RS07275	NZ_DS362241.1	-	31504842	-	WP_005826654.1	1036	3111	3.111	BACUNI_RS07275	208	262	314	50	269	371
BACUNI_RS07280		25.8422	26.0449	32.5483	15.065	80.6409	63.9304		24.3336	27.9927	35.6176	17.1053	82.9619	65.9451		MULTISPECIES: MexE family multidrug efflux RND transporter periplasmic adaptor subunit	BACUNI_RS07280	NZ_DS362241.1	-	31504843	-	WP_005826657.1	424	1275	1.275	BACUNI_RS07280	31	48	62	2	63	85
BACUNI_RS07285		1795.06	1606.56	1993.15	35.5701	417.071	1687.05		1690.27	1726.7	2181.1	40.3874	429.075	1740.22		MULTISPECIES: hypothetical protein	BACUNI_RS07285	NZ_DS362241.1	+	31504844	-	WP_005826660.1	89	270	0.27	BACUNI_RS07285	456	627	804	1	69	475
BACUNI_RS07290		126.395	274.234	162.813	86.5219	55.8709	84.6646		119.016	294.743	178.166	98.2397	57.4789	87.3327		MULTISPECIES: acyltransferase	BACUNI_RS07290	NZ_DS362241.1	+	31504845	-	WP_005826663.1	184	555	0.555	BACUNI_RS07290	66	220	135	5	19	49
BACUNI_RS07295		247.606	147.451	204.037	321.321	256.836	269.744		233.152	158.478	223.277	364.838	264.228	278.244		MULTISPECIES: amidohydrolase	BACUNI_RS07295	NZ_DS362241.1	+	31504846	-	WP_005826667.1	268	807	0.807	BACUNI_RS07295	188	172	246	27	127	227
BACUNI_RS07300		214.995	129.1	146.835	136.808	202.259	336.045		202.445	138.755	160.682	155.336	208.08	346.635		MULTISPECIES: SIMPL domain-containing protein	BACUNI_RS07300	NZ_DS362241.1	-	31504847	-	WP_005826670.1	233	702	0.702	BACUNI_RS07300	142	131	154	10	87	246
BACUNI_RS07305		387.369	371.957	377.344	593.014	417.836	492.476		364.756	399.773	412.927	673.327	429.862	507.996		MULTISPECIES: glucosamine-6-phosphate deaminase	BACUNI_RS07305	NZ_DS362241.1	+	31504848	-	WP_005826674.1	663	1992	1.992	BACUNI_RS07305	726	1071	1123	123	510	1023
BACUNI_RS07310		148.728	150.327	142.397	185.742	85.4071	127.643		140.046	161.569	155.824	210.897	87.8652	131.665		MULTISPECIES: DUF4886 domain-containing protein	BACUNI_RS07310	NZ_DS362241.1	+	31504849	-	WP_005826677.1	292	879	0.879	BACUNI_RS07310	123	191	187	17	46	117
BACUNI_RS07315		133.81	104.327	93.6301	111.407	128.067	113.203		125.999	112.129	102.459	126.495	131.753	116.771		MULTISPECIES: hypothetical protein	BACUNI_RS07315	NZ_DS362241.1	+	31504850	-	WP_005826679.1	976	2931	2.931	BACUNI_RS07315	369	442	410	34	230	346
BACUNI_RS07320		4258.2	3803.9	3610.19	2439.09	3036.07	2408.05		4009.63	4088.37	3950.62	2769.42	3123.45	2483.93		MULTISPECIES: hypothetical protein	BACUNI_RS07320	NZ_DS362241.1	+	31504851	-	WP_005826681.1	104	315	0.315	BACUNI_RS07320	1262	1732	1699	80	586	791
BACUNI_RS07325		286.342	372.761	293.41	175.414	275.729	319.652		269.627	400.637	321.078	199.171	283.665	329.726		MULTISPECIES: sulfurtransferase TusA family protein	BACUNI_RS07325	NZ_DS362241.1	+	31504852	-	WP_005826683.1	72	219	0.219	BACUNI_RS07325	59	118	96	4	37	73
BACUNI_RS07330		413.817	285.906	255.507	214.117	152.641	305.573		389.661	307.288	279.601	243.115	157.034	315.203		MULTISPECIES: YgiQ family radical SAM protein	BACUNI_RS07330	NZ_DS362241.1	+	31504853	-	WP_005826685.1	612	1839	1.839	BACUNI_RS07330	716	760	702	41	172	586
BACUNI_RS07335		184.559	22.5243	48.7737	119.119	5.06052	92.1788		173.786	24.2088	53.3729	135.251	5.20617	95.0837		MULTISPECIES: hypothetical protein	BACUNI_RS07335	NZ_DS362241.1	+	31504854	-	WP_005826687.1	214	645	0.645	BACUNI_RS07335	112	21	47	8	2	62
BACUNI_RS07340		73.9928	31.2237	30.8015	189.812	136.242	84.5805		69.6735	33.5587	33.706	215.519	140.163	87.246		transcription-repair coupling factor	BACUNI_RS07340	NZ_DS362241.1	-	31504855	mfd	WP_005826689.1	1129	3390	3.39	BACUNI_RS07340	236	153	156	67	283	299
BACUNI_RS07345		1009.44	631.422	775.585	330.294	643.309	771.224		950.513	678.641	848.721	375.026	661.824	795.528		MULTISPECIES: polyprenol monophosphomannose synthase	BACUNI_RS07345	NZ_DS362241.1	+	31504856	-	WP_005826694.1	251	756	0.756	BACUNI_RS07345	718	690	876	26	298	608
BACUNI_RS07350		183.851	131.481	159.012	406.403	145.391	290.463		173.119	141.314	174.006	461.442	149.576	299.617		dihydroorotase	BACUNI_RS07350	NZ_DS362241.1	+	31504857	-	WP_005826696.1	448	1347	1.347	BACUNI_RS07350	233	256	320	57	120	408
BACUNI_RS07355		199.795	180.704	185.075	199.426	185.497	161.398		188.132	194.218	202.527	226.434	190.836	166.484		5-methyltetrahydrofolate--homocysteine methyltransferase	BACUNI_RS07355	NZ_DS362241.1	+	31504858	-	WP_005826699.1	304	915	0.915	BACUNI_RS07355	172	239	253	19	104	154
BACUNI_RS07360		216.509	133.809	143.233	237.134	288.793	205.209		203.871	143.815	156.74	269.25	297.105	211.676		MULTISPECIES: sigma-70 family RNA polymerase sigma factor	BACUNI_RS07360	NZ_DS362241.1	+	31504859	-	WP_005826701.1	161	486	0.486	BACUNI_RS07360	99	94	104	12	86	104
BACUNI_RS07365		67.8063	31.998	14.9454	45.9518	130.145	87.1779		63.8481	34.3909	16.3547	52.1752	133.891	89.9252		MULTISPECIES: hypothetical protein	BACUNI_RS07365	NZ_DS362241.1	+	31504860	-	WP_005826703.1	208	627	0.627	BACUNI_RS07365	40	29	14	3	50	57
BACUNI_RS07370		95.8023	60.0047	33.5809	106.166	101.307	79.0976		90.2099	64.492	36.7475	120.544	104.223	81.5903		MULTISPECIES: metallophosphoesterase	BACUNI_RS07370	NZ_DS362241.1	+	31504861	-	WP_005826704.1	391	1176	1.176	BACUNI_RS07370	106	102	59	13	73	97
BACUNI_RS07375		106.426	90.2372	100.533	139.187	148.365	63.1724		100.214	96.9854	110.013	158.038	152.635	65.1632		MULTISPECIES: 1-acyl-sn-glycerol-3-phosphate acyltransferase	BACUNI_RS07375	NZ_DS362241.1	+	31504862	-	WP_005826706.1	252	759	0.759	BACUNI_RS07375	76	99	114	11	69	50
BACUNI_RS07380		138.881	68.2594	100.847	268.91	191.49	278.737		130.774	73.3641	110.357	305.329	197.001	287.521		MULTISPECIES: DUF4369 domain-containing protein	BACUNI_RS07380	NZ_DS362241.1	-	31504863	-	WP_008663699.1	249	750	0.75	BACUNI_RS07380	98	74	113	21	88	218
BACUNI_RS07385		288.934	164.559	144.591	349.658	141.283	187.757		272.067	176.865	158.225	397.012	145.349	193.674		MULTISPECIES: anaerobic sulfatase maturase	BACUNI_RS07385	NZ_DS362241.1	+	31504864	-	WP_005826708.1	411	1236	1.236	BACUNI_RS07385	336	294	267	45	107	242
BACUNI_RS07390		881.794	1048.91	1157.6	660.658	724.086	820.824		830.319	1127.35	1266.75	750.132	744.926	846.692		MULTISPECIES: S46 family peptidase	BACUNI_RS07390	NZ_DS362241.1	+	31504865	-	WP_005826709.1	721	2166	2.166	BACUNI_RS07390	1797	3284	3746	149	961	1854
BACUNI_RS07395		469.923	532.956	736.275	546.891	626.363	649.96		442.492	572.813	805.704	620.957	644.39	670.442		MULTISPECIES: S46 family peptidase	BACUNI_RS07395	NZ_DS362241.1	+	31504866	-	WP_005826710.1	719	2160	2.16	BACUNI_RS07395	955	1664	2376	123	829	1464
BACUNI_RS07400		758.677	561.375	443.974	420.374	1077.02	891.152		714.389	603.356	485.839	477.306	1108.02	919.235		MULTISPECIES: thioredoxin	BACUNI_RS07400	NZ_DS362241.1	+	31504867	trxA	WP_005826711.1	98	297	0.297	BACUNI_RS07400	212	241	197	13	196	276
BACUNI_RS07405		59.4609	74.181	51.4878	44.7736	155.974	203.415		55.9899	79.7285	56.3429	50.8373	160.463	209.825		MULTISPECIES: thiol reductase thioredoxin	BACUNI_RS07405	NZ_DS362241.1	+	31504868	-	WP_005826712.1	142	429	0.429	BACUNI_RS07405	24	46	33	2	41	91
BACUNI_RS07410		129.863	96.8382	92.1038	56.9628	251.676	125.131		122.283	104.08	100.789	64.6774	258.919	129.074		MULTISPECIES: PHP domain-containing protein	BACUNI_RS07410	NZ_DS362241.1	-	31504869	-	WP_034525511.1	280	843	0.843	BACUNI_RS07410	103	118	116	5	130	110
BACUNI_RS07415		93.352	48.6835	52.7681	193.095	64.7627	143.082		87.9026	52.3242	57.7441	219.246	66.6266	147.591		MULTISPECIES: ABC transporter ATP-binding protein	BACUNI_RS07415	NZ_DS362241.1	-	31504870	-	WP_005826716.1	629	1890	1.89	BACUNI_RS07415	166	133	149	38	75	282
BACUNI_RS07420		17.6513	21.3372	19.85	79.748	1.93597	15.9257		16.621	22.9329	21.7218	90.5483	1.99168	16.4276		MULTISPECIES: DUF3805 domain-containing protein	BACUNI_RS07420	NZ_DS362241.1	-	31504871	-	WP_008663705.1	280	843	0.843	BACUNI_RS07420	14	26	25	7	1	14
BACUNI_RS07425		525.105	782.414	883.037	420.952	499.85	197.188		494.452	840.925	966.306	477.962	514.236	203.402		MULTISPECIES: SusD/RagB family nutrient-binding outer membrane lipoprotein	BACUNI_RS07425	NZ_DS362241.1	-	31504872	-	WP_005826719.1	615	1848	1.848	BACUNI_RS07425	913	2090	2438	81	566	380
BACUNI_RS07430		796.32	1154.97	1145.18	637.27	540.447	315.171		749.835	1241.34	1253.17	723.577	556.002	325.103		MULTISPECIES: SusC/RagA family TonB-linked outer membrane protein	BACUNI_RS07430	NZ_DS362241.1	-	31504873	-	WP_005826721.1	1069	3210	3.21	BACUNI_RS07430	2405	5359	5492	213	1063	1055
BACUNI_RS07440		35.3358	17.5527	31.6224	84.0239	187.047	88.0931		33.2731	18.8654	34.6043	95.4034	192.43	90.8693		MULTISPECIES: hypothetical protein	BACUNI_RS07440	NZ_DS362241.1	-	31504875	-	WP_085931075.1	380	1143	1.143	BACUNI_RS07440	38	29	54	10	131	105
BACUNI_RS07445		109.367	75.1977	60.1437	222.7	63.8616	73.659		102.983	80.8212	65.8151	252.86	65.6996	75.9802		MULTISPECIES: DNA-binding response regulator	BACUNI_RS07445	NZ_DS362241.1	+	31504876	-	WP_005826729.1	229	690	0.69	BACUNI_RS07445	71	75	62	16	27	53
BACUNI_RS07450		50.3586	29.3078	44.0258	101.714	37.2981	93.5437		47.419	31.4995	48.1773	115.489	38.3716	96.4916		MULTISPECIES: two-component sensor histidine kinase	BACUNI_RS07450	NZ_DS362241.1	+	31504877	-	WP_005826731.1	597	1794	1.794	BACUNI_RS07450	85	76	118	19	41	175
BACUNI_RS07455		262.235	236.145	256.727	342.498	162.727	270.797		246.927	253.804	280.936	388.883	167.41	279.331		MULTISPECIES: L-cysteine desulfhydrase	BACUNI_RS07455	NZ_DS362241.1	+	31504878	-	WP_005826739.1	457	1374	1.374	BACUNI_RS07455	339	469	527	49	137	388
BACUNI_RS07460		64.1092	21.9625	10.6245	91.466	72.5342	16.7437		60.3669	23.6049	11.6263	103.853	74.6218	17.2713		MULTISPECIES: siderophore biosynthesis protein	BACUNI_RS07460	NZ_DS362241.1	-	31504879	-	WP_005826741.1	209	630	0.63	BACUNI_RS07460	38	20	10	6	28	11
BACUNI_RS07465		116.521	115.303	72.388	56.9122	94.2944	85.9509		109.719	123.926	79.214	64.6199	97.0083	88.6596		MULTISPECIES: gliding motility-associated protein GldE	BACUNI_RS07465	NZ_DS362241.1	-	31504880	-	WP_005826743.1	449	1350	1.35	BACUNI_RS07465	148	225	146	8	78	121
BACUNI_RS07470		953.314	1151.51	1221.25	294.858	744.43	952.648		897.664	1237.63	1336.41	334.791	765.855	982.669		MULTISPECIES: single-stranded DNA-binding protein	BACUNI_RS07470	NZ_DS362241.1	-	31504881	-	WP_005826745.1	151	456	0.456	BACUNI_RS07470	409	759	832	14	208	453
BACUNI_RS07475		47.9871	19.2726	16.7174	83.0311	48.6	67.2467		45.1859	20.7138	18.2939	94.2761	49.9987	69.3659		A/G-specific adenine glycosylase	BACUNI_RS07475	NZ_DS362241.1	-	31504882	mutY	WP_005826748.1	346	1041	1.041	BACUNI_RS07475	47	29	26	9	31	73
BACUNI_RS07480		2922.87	1163.06	659.64	0	609.051	1796.31		2752.25	1250.03	721.843	0	626.58	1852.91		MULTISPECIES: integration host factor subunit beta	BACUNI_RS07480	NZ_DS362241.1	+	31504883	-	WP_005826750.1	91	276	0.276	BACUNI_RS07480	759	464	272	0	103	517
BACUNI_RS07485		648.515	502.941	345.082	292.691	223.82	499.875		610.659	540.553	377.623	332.331	230.261	515.628		MULTISPECIES: ribonuclease E/G	BACUNI_RS07485	NZ_DS362241.1	+	31504884	-	WP_005826752.1	524	1575	1.575	BACUNI_RS07485	961	1145	812	48	216	821
BACUNI_RS07490		104.202	38.3361	67.3335	188.312	57.0441	116.906		98.1195	41.203	73.6829	213.816	58.6859	120.59		NADH-dependent alcohol dehydrogenase	BACUNI_RS07490	NZ_DS362241.1	-	31504885	-	WP_005826754.1	390	1173	1.173	BACUNI_RS07490	115	65	118	23	41	143
BACUNI_RS07495		35.3148	26.694	22.957	92.6424	34.9843	22.6121		33.2534	28.6902	25.1218	105.189	35.9912	23.3246		inositol phosphorylceramide synthase	BACUNI_RS07495	NZ_DS362241.1	-	31504886	-	WP_005826756.1	310	933	0.933	BACUNI_RS07495	31	36	32	9	20	22
BACUNI_RS07500		34.1286	12.6939	17.3988	190.904	64.8815	61.5844		32.1364	13.6432	19.0394	216.758	66.7488	63.5251		MULTISPECIES: CDP-alcohol phosphatidyltransferase family protein	BACUNI_RS07500	NZ_DS362241.1	-	31504887	-	WP_005826758.1	217	654	0.654	BACUNI_RS07500	21	12	17	13	26	42
BACUNI_RS07505		0	13.1026	5.07076	36.3785	0	32.6917		0	14.0825	5.54893	41.3053	0	33.7219		MULTISPECIES: GtrA family protein	BACUNI_RS07505	NZ_DS362241.1	-	31504888	-	WP_005826761.1	175	528	0.528	BACUNI_RS07505	0	10	4	2	0	18
BACUNI_RS07510		0	11.6763	21.1817	141.83	34.4308	74.8553		0	12.5495	23.1791	161.039	35.4217	77.2142		MULTISPECIES: phosphatidylglycerophosphatase A	BACUNI_RS07510	NZ_DS362241.1	-	31504889	-	WP_005826764.1	157	474	0.474	BACUNI_RS07510	0	8	15	7	10	37
BACUNI_RS07515		318.859	557.209	442.595	260.572	622.444	508.47		300.246	598.879	484.331	295.861	640.359	524.494		MULTISPECIES: inositol-3-phosphate synthase	BACUNI_RS07515	NZ_DS362241.1	-	31504890	-	WP_034525517.1	429	1290	1.29	BACUNI_RS07515	387	1039	853	35	492	684
BACUNI_RS07520		3.35024	3.27101	14.7688	94.6014	50.1566	28.338		3.15467	3.51563	16.1614	107.413	51.6002	29.231		MULTISPECIES: hypothetical protein	BACUNI_RS07520	NZ_DS362241.1	-	31504891	-	WP_005826767.1	845	2538	2.538	BACUNI_RS07520	8	12	56	25	78	75
BACUNI_RS07525		0	2.04076	4.7387	84.9906	41.4022	24.8933		0	2.19338	5.18554	96.5009	42.5938	25.6777		MULTISPECIES: aspartate-alanine antiporter	BACUNI_RS07525	NZ_DS362241.1	+	31504892	aspT	WP_005826770.1	564	1695	1.695	BACUNI_RS07525	0	5	12	15	43	44
BACUNI_RS07530		13.6515	3.80817	8.18766	117.479	8.98359	18.7686		12.8546	4.09296	8.95973	133.39	9.24215	19.36		aspartate 4-decarboxylase	BACUNI_RS07530	NZ_DS362241.1	+	31504893	aspD	WP_034525513.1	544	1635	1.635	BACUNI_RS07530	21	9	20	20	9	32
BACUNI_RS07535		58.2391	15.7949	26.4884	36.5446	47.1969	40.139		54.8394	16.9761	28.9862	41.4939	48.5553	41.4039		PAS domain-containing protein	BACUNI_RS07535	NZ_DS362241.1	-	31504894	-	WP_005826777.1	437	1314	1.314	BACUNI_RS07535	72	30	52	5	38	55
BACUNI_RS07540		65.551	38.6037	70.2759	84.6162	88.6706	135.887		61.7245	41.4906	76.9027	96.0758	91.2227	140.17		sigma-54-dependent Fis family transcriptional regulator	BACUNI_RS07540	NZ_DS362241.1	-	31504895	-	WP_005826779.1	453	1362	1.362	BACUNI_RS07540	84	76	143	12	74	193
BACUNI_RS07545		322.859	318.478	215.467	129.085	96.5172	106.336		304.012	342.295	235.785	146.567	99.2951	109.687		MULTISPECIES: TolC family protein	BACUNI_RS07545	NZ_DS362241.1	-	31504896	-	WP_005826781.1	495	1488	1.488	BACUNI_RS07545	452	685	479	20	88	165
BACUNI_RS07550		295.665	338.444	232.744	460.62	156.549	183.972		278.405	363.754	254.692	523.003	161.054	189.77		MULTISPECIES: methylmalonyl-CoA epimerase	BACUNI_RS07550	NZ_DS362241.1	+	31504897	mce	WP_009036790.1	138	417	0.417	BACUNI_RS07550	116	204	145	20	40	80
BACUNI_RS07555		468.508	1098.27	777.452	333.727	235.246	349.89		441.159	1180.41	850.764	378.925	242.017	360.916		MULTISPECIES: acyl-CoA carboxylase subunit beta	BACUNI_RS07555	NZ_DS362241.1	+	31504898	-	WP_005826784.1	517	1554	1.554	BACUNI_RS07555	685	2467	1805	54	224	567
BACUNI_RS07560		1675.75	2996.4	3221.16	597.029	1632.02	1043.24		1577.93	3220.48	3524.91	677.886	1678.99	1076.11		MULTISPECIES: hypothetical protein	BACUNI_RS07560	NZ_DS362241.1	+	31504899	-	WP_008663742.1	310	933	0.933	BACUNI_RS07560	1471	4041	4490	58	933	1015
BACUNI_RS07565		327.411	456.441	410.837	353.248	247.617	273.358		308.298	490.575	449.578	401.089	254.743	281.972		MULTISPECIES: acetyl-CoA carboxylase biotin carboxyl carrier protein subunit	BACUNI_RS07565	NZ_DS362241.1	+	31504900	-	WP_005826788.1	144	435	0.435	BACUNI_RS07565	134	287	267	16	66	124
BACUNI_RS07570		280.134	341.44	331.5	107.538	331.745	87.5533		263.782	366.974	362.759	122.102	341.293	90.3124		MULTISPECIES: sodium ion-translocating decarboxylase subunit beta	BACUNI_RS07570	NZ_DS362241.1	+	31504901	-	WP_005826789.1	386	1161	1.161	BACUNI_RS07570	306	573	575	13	236	106
BACUNI_RS07575		170.467	193.28	243.891	220.046	311.205	348.712		160.516	207.734	266.89	249.847	320.162	359.701		MULTISPECIES: hypothetical protein	BACUNI_RS07575	NZ_DS362241.1	+	31504902	-	WP_005826790.1	450	1353	1.353	BACUNI_RS07575	217	378	493	31	258	492
BACUNI_RS07580		8715.94	16405.9	20721	24770	15249.8	15817.9		8207.15	17632.8	22674.9	28124.6	15688.7	16316.3		alpha-amylase	BACUNI_RS07580	NZ_DS362241.1	+	31504903	-	WP_005826792.1	616	1851	1.851	BACUNI_RS07580	15179	43895	57302	4774	17296	30532
BACUNI_RS07585		1050.25	561.119	883.186	389.477	368.052	586.187		988.94	603.081	966.468	442.224	378.645	604.66		MULTISPECIES: fructose-1,6-bisphosphate aldolase, class II	BACUNI_RS07585	NZ_DS362241.1	-	31504904	fba	WP_005826798.1	336	1011	1.011	BACUNI_RS07585	999	820	1334	41	228	618
BACUNI_RS07590		75.9188	34.3164	70.387	228.665	32.3813	204.539		71.4871	36.8827	77.0244	259.634	33.3133	210.985		MULTISPECIES: endonuclease	BACUNI_RS07590	NZ_DS362241.1	-	31504905	-	WP_005826801.1	335	1008	1.008	BACUNI_RS07590	72	50	106	24	20	215
BACUNI_RS07595		560.955	90.5953	47.8101	38.1108	12.9525	0		528.21	97.3703	52.3184	43.2723	13.3253	0		MULTISPECIES: type B 50S ribosomal protein L31	BACUNI_RS07595	NZ_DS362241.1	+	31504906	-	WP_005835945.1	83	252	0.252	BACUNI_RS07595	133	33	18	1	2	0
BACUNI_RS07600		760.882	480.278	1112.05	623.878	3421.46	2114.24		716.466	516.195	1216.92	708.37	3519.93	2180.86		peptidase M48	BACUNI_RS07600	NZ_DS362241.1	+	31504907	-	WP_005826805.1	507	1524	1.524	BACUNI_RS07600	1091	1058	2532	99	3195	3360
BACUNI_RS07605		542.656	404.037	631.233	229.295	1085.02	859.451		510.978	434.253	690.757	260.349	1116.24	886.535		MULTISPECIES: glycine cleavage system protein T	BACUNI_RS07605	NZ_DS362241.1	-	31504908	gcvT	WP_005826806.1	362	1089	1.089	BACUNI_RS07605	556	636	1027	26	724	976
BACUNI_RS07610		1334.66	1286.42	1598.43	1286.8	1492.02	1378.11		1256.75	1382.62	1749.16	1461.07	1534.96	1421.54		MULTISPECIES: peptidase T	BACUNI_RS07610	NZ_DS362241.1	-	31504909	pepT	WP_005826807.1	407	1224	1.224	BACUNI_RS07610	1537	2276	2923	164	1119	1759
BACUNI_RS07615		33.0969	15.1779	45.0017	129.14	94.7102	20.36		31.1649	16.313	49.2452	146.63	97.4361	21.0016		MULTISPECIES: amidophosphoribosyltransferase	BACUNI_RS07615	NZ_DS362241.1	-	31504910	-	WP_005826808.1	470	1413	1.413	BACUNI_RS07615	44	31	95	19	82	30
BACUNI_RS07620		6.58527	43.7209	27.3708	0	0	41.5904		6.20086	46.9905	29.9518	0	0	42.9011		MULTISPECIES: AraC family transcriptional regulator	BACUNI_RS07620	NZ_DS362241.1	+	31504911	-	WP_005826809.1	268	807	0.807	BACUNI_RS07620	5	51	33	0	0	35
BACUNI_RS07625		0	7.34414	21.3166	20.3905	64.1027	5.09		0	7.89337	23.3267	23.152	65.9476	5.25041		MULTISPECIES: 4Fe-4S dicluster domain-containing protein	BACUNI_RS07625	NZ_DS362241.1	-	31504912	-	WP_005826810.1	313	942	0.942	BACUNI_RS07625	0	10	30	2	37	5
BACUNI_RS07630		1076.13	1763.29	1498.98	599.413	759.043	1149.6		1013.31	1895.15	1640.33	680.593	780.889	1185.82		MULTISPECIES: alpha-glucosidase	BACUNI_RS07630	NZ_DS362241.1	-	31504913	-	WP_005826812.1	720	2163	2.163	BACUNI_RS07630	2190	5513	4844	135	1006	2593
BACUNI_RS07640		188.391	166.549	168.221	0	129.525	81.1815		177.394	179.004	184.083	0	133.253	83.7398		MULTISPECIES: fluoride efflux transporter CrcB	BACUNI_RS07640	NZ_DS362241.1	+	31504915	-	WP_005826820.1	125	378	0.378	BACUNI_RS07640	67	91	95	0	30	32
BACUNI_RS07645		141.397	128.229	102.052	229.69	165.885	65.9372		133.143	137.819	111.675	260.798	170.66	68.0151		MULTISPECIES: hypothetical protein	BACUNI_RS07645	NZ_DS362241.1	+	31504916	-	WP_005826822.1	222	669	0.669	BACUNI_RS07645	89	124	102	16	68	46
BACUNI_RS07650		856.882	456.386	634.577	275.462	1046.26	538.949		806.862	490.516	694.416	312.768	1076.38	555.933		MULTISPECIES: phosphopyruvate hydratase	BACUNI_RS07650	NZ_DS362241.1	+	31504917	-	WP_005826824.1	429	1290	1.29	BACUNI_RS07650	1040	851	1223	37	827	725
BACUNI_RS07655		65.5739	21.8016	20.7962	63.941	46.3601	68.1017		61.7461	23.432	22.7572	72.6006	47.6943	70.2478		beta-glucosidase BglX	BACUNI_RS07655	NZ_DS362241.1	-	31504918	-	WP_005826828.1	750	2253	2.253	BACUNI_RS07655	139	71	70	15	64	160
BACUNI_RS07660		124.413	58.456	45.6605	215.902	236.579	168.003		117.15	62.8275	49.9661	245.142	243.388	173.298		MULTISPECIES: hypothetical protein	BACUNI_RS07660	NZ_DS362241.1	-	31504919	-	WP_005826831.1	429	1290	1.29	BACUNI_RS07660	151	109	88	29	187	226
BACUNI_RS07665		31.9951	7.61915	15.7261	49.3594	0	21.8265		30.1274	8.18893	17.209	56.0442	0	22.5143		MULTISPECIES: hypothetical protein	BACUNI_RS07665	NZ_DS362241.1	-	31504920	-	WP_005826833.1	453	1362	1.362	BACUNI_RS07665	41	15	32	7	0	31
BACUNI_RS07670		30.1686	5.53858	10.7172	0	62.9527	39.0841		28.4075	5.95277	11.7279	0	64.7645	40.3158		MULTISPECIES: hypothetical protein	BACUNI_RS07670	NZ_DS362241.1	-	31504921	-	WP_005826835.1	457	1374	1.374	BACUNI_RS07670	39	11	22	0	53	56
BACUNI_RS07675		46.7927	15.2287	27.784	0	40.0307	27.1403		44.0612	16.3676	30.4039	0	41.1828	27.9956		MULTISPECIES: RagB/SusD family nutrient uptake outer membrane protein	BACUNI_RS07675	NZ_DS362241.1	-	31504922	-	WP_005826837.1	529	1590	1.59	BACUNI_RS07675	70	35	66	0	39	45
BACUNI_RS07680		91.8892	46.4235	53.6893	56.9522	19.356	62.853		86.5252	49.8952	58.7521	64.6653	19.9131	64.8337		MULTISPECIES: TonB-dependent receptor	BACUNI_RS07680	NZ_DS362241.1	-	31504923	-	WP_005826839.1	1067	3204	3.204	BACUNI_RS07680	277	215	257	19	38	210
BACUNI_RS07685		74.6062	56.6947	47.2149	76.3798	71.6689	48.0805		70.2511	60.9345	51.6672	86.7241	73.7316	49.5957		transcriptional regulator	BACUNI_RS07685	NZ_DS362241.1	-	31504924	-	WP_005826840.1	963	2892	2.892	BACUNI_RS07685	203	237	204	23	127	145
BACUNI_RS19160		67.7315	0	3.28108	0	312.004	14.1023		63.7777	0	3.59048	0	320.983	14.5467		MULTISPECIES: hypothetical protein	BACUNI_RS19160	NZ_DS362241.1	+	31507180	-	WP_005826842.1	67	204	0.204	BACUNI_RS19160	13	0	1	0	39	3
BACUNI_RS07695		0	0	18.0903	0	0	0		0	0	19.7962	0	0	0		tRNA-Thr	BACUNI_RS07695	NZ_DS362241.1	+	31504925		tRNA-Thr		74	0.074	BACUNI_RS07695	0	0	2	0	0	0
BACUNI_RS07700		112.905	45.6144	33.0993	35.1792	44.8357	80.7912		106.314	49.0256	36.2205	39.9436	46.1261	83.3372		DUF4199 domain-containing protein	BACUNI_RS07700	NZ_DS362241.1	+	31504926	-	WP_005826844.1	181	546	0.546	BACUNI_RS07700	58	36	27	2	15	46
BACUNI_RS07705		233.964	230.606	212.589	50.3351	155.675	116.603		220.306	247.852	232.636	57.152	160.155	120.277		MULTISPECIES: glycosyltransferase	BACUNI_RS07705	NZ_DS362241.1	+	31504927	-	WP_005826846.1	317	954	0.954	BACUNI_RS07705	210	318	303	5	91	116
BACUNI_RS07710		472.384	267.617	247.904	553.313	533.932	307.813		444.808	287.63	271.281	628.249	549.299	317.514		hypothetical protein	BACUNI_RS07710	NZ_DS362241.1	+	31504928	-	WP_005826848.1	161	486	0.486	BACUNI_RS07710	216	188	180	28	159	156
BACUNI_RS07715		44.286	50.4451	67.9799	137.556	248.628	103.637		41.7008	54.2176	74.3903	156.186	255.784	106.903		MULTISPECIES: hypothetical protein	BACUNI_RS07715	NZ_DS362241.1	+	31504929	-	WP_009036778.1	255	768	0.768	BACUNI_RS07715	32	56	78	11	117	83
BACUNI_RS07720		137.677	16.7279	15.0284	82.9355	14.0934	62.9367		129.64	17.9789	16.4455	94.1676	14.4991	64.9201		MULTISPECIES: manganese efflux pump	BACUNI_RS07720	NZ_DS362241.1	+	31504930	-	WP_005826852.1	192	579	0.579	BACUNI_RS07720	75	14	13	5	5	38
BACUNI_RS07725		29.2627	17.0064	11.1886	66.1038	73.818	24.5161		27.5545	18.2781	12.2436	75.0563	75.9425	25.2887		MULTISPECIES: FAD:protein FMN transferase	BACUNI_RS07725	NZ_DS362241.1	+	31504931	-	WP_005826854.1	338	1017	1.017	BACUNI_RS07725	28	25	17	7	46	26
BACUNI_RS07730		123.857	20.6233	19.9533	208.215	216.718	41.5808		116.627	22.1656	21.8348	236.414	222.955	42.8911		MULTISPECIES: membrane protein	BACUNI_RS07730	NZ_DS362241.1	-	31504932	-	WP_005826856.1	122	369	0.369	BACUNI_RS07730	43	11	11	8	49	16
BACUNI_RS07735		68.0232	11.9915	16.9566	128.052	2.17603	63.9304		64.0524	12.8883	18.5556	145.395	2.23865	65.9451		MULTISPECIES: tRNA 2-thiocytidine(32) synthetase TtcA	BACUNI_RS07735	NZ_DS362241.1	-	31504933	-	WP_005826857.1	249	750	0.75	BACUNI_RS07735	48	13	19	10	1	50
BACUNI_RS07740		1376.3	1578.47	1693.23	738.248	1523.67	1607.64		1295.96	1696.51	1852.9	838.23	1567.53	1658.31		MULTISPECIES: hypothetical protein	BACUNI_RS07740	NZ_DS362241.1	+	31504934	-	WP_005826860.1	476	1431	1.431	BACUNI_RS07740	1853	3265	3620	110	1336	2399
BACUNI_RS07745		266.28	308.454	197.534	20.3905	460.846	219.888		250.736	331.521	216.161	23.152	474.11	226.818		MULTISPECIES: hypothetical protein	BACUNI_RS07745	NZ_DS362241.1	+	31504935	-	WP_005826862.1	156	471	0.471	BACUNI_RS07745	118	210	139	1	133	108
BACUNI_RS07750		563.254	699.413	592.52	814.705	732.943	520.631		530.374	751.718	648.394	925.042	754.037	537.038		MULTISPECIES: UPF0365 family protein	BACUNI_RS07750	NZ_DS362241.1	+	31504936	-	WP_005826863.1	333	1002	1.002	BACUNI_RS07750	531	1013	887	85	450	544
BACUNI_RS07755		376.053	402.97	392.924	415.187	298.925	374.2		354.101	433.106	429.975	471.416	307.528	385.993		MULTISPECIES: phosphorylase	BACUNI_RS07755	NZ_DS362241.1	+	31504937	-	WP_008663776.1	292	879	0.879	BACUNI_RS07755	311	512	516	38	161	343
BACUNI_RS07760		364.192	372.441	365.618	247.843	343.952	349.211		342.933	400.294	400.095	281.409	353.852	360.216		MULTISPECIES: tRNA uridine-5-carboxymethylaminomethyl(34) synthesis GTPase MnmE	BACUNI_RS07760	NZ_DS362241.1	+	31504938	-	WP_005826869.1	464	1395	1.395	BACUNI_RS07760	478	751	762	36	294	508
BACUNI_RS07765		0	6.29641	14.4681	21.852	68.697	25.0922		0	6.76728	15.8324	24.8114	70.6742	25.8829		MULTISPECIES: DNA-binding protein	BACUNI_RS07765	NZ_DS362241.1	+	31504939	-	WP_004300570.1	292	879	0.879	BACUNI_RS07765	0	8	19	2	37	23
BACUNI_RS07770		15.2382	3.09954	6.59745	43.0284	39.4843	51.5568		14.3487	3.33134	7.21957	48.8558	40.6207	53.1815		MULTISPECIES: site-specific integrase	BACUNI_RS07770	NZ_DS362241.1	+	31504940	-	WP_032855155.1	371	1116	1.116	BACUNI_RS07770	16	5	11	5	27	60
BACUNI_RS07775		112.603	53.6293	52.7517	37.2245	84.3421	60.7091		106.03	57.6399	57.726	42.2659	86.7695	62.6223		MULTISPECIES: hypothetical protein	BACUNI_RS07775	NZ_DS362241.1	+	31504941	-	WP_004300574.1	257	774	0.774	BACUNI_RS07775	82	60	61	3	40	49
BACUNI_RS07780		0	11.0691	24.9887	0	100.097	61.3732		0	11.8969	27.3451	0	102.978	63.3073		MULTISPECIES: DNA-binding protein	BACUNI_RS07780	NZ_DS362241.1	+	31504942	-	WP_004300575.1	124	375	0.375	BACUNI_RS07780	0	6	14	0	23	24
BACUNI_RS07785		0	0	1.8749	89.6726	1.52383	48.3508		0	0	2.0517	101.817	1.56768	49.8745		MULTISPECIES: mobilization protein	BACUNI_RS07785	NZ_DS362241.1	+	31504943	-	WP_004300576.1	356	1071	1.071	BACUNI_RS07785	0	0	3	10	1	54
BACUNI_RS07790		0	0	0	0	0	0		0	0	0	0	0	0		MULTISPECIES: hypothetical protein	BACUNI_RS07790	NZ_DS362241.1	+	31504944	-	WP_004300578.1	142	429	0.429	BACUNI_RS07790	0	0	0	0	0	0
BACUNI_RS07795		6.13865	0	3.86583	7.92404	65.981	111.562		5.78031	0	4.23037	8.9972	67.88	115.077		MULTISPECIES: hypothetical protein	BACUNI_RS07795	NZ_DS362241.1	+	31504945	-	WP_004300579.1	403	1212	1.212	BACUNI_RS07795	7	0	7	1	49	141
BACUNI_RS07800		0	0	0	0	0	0		0	0	0	0	0	0		hypothetical protein	BACUNI_RS07800	NZ_DS362241.1	+	31504946	-	WP_034525518.1	175	528	0.528	BACUNI_RS07800	0	0	0	0	0	0
BACUNI_RS07815		61.869	30.7728	22.0541	15.822	7.16977	7.89915		58.2575	33.0741	24.1337	17.9648	7.37612	8.14808		MULTISPECIES: DUF262 domain-containing protein	BACUNI_RS07815	NZ_DS362241.1	-	31504947	-	WP_004300582.1	606	1821	1.821	BACUNI_RS07815	106	81	60	3	8	15
BACUNI_RS07820		30.8234	41.5421	32.1996	36.0434	26.727	25.847		29.0241	44.6488	35.236	40.9248	27.4963	26.6615		MULTISPECIES: type I restriction endonuclease subunit R	BACUNI_RS07820	NZ_DS362241.1	-	31504948	-	WP_004300583.1	976	2931	2.931	BACUNI_RS07820	85	176	141	11	48	79
BACUNI_RS19550		13.7677	14.9356	6.93618	41.4678	25.3682	0		12.964	16.0526	7.59024	47.0838	26.0983	0		restriction endonuclease subunit S	BACUNI_RS19550	NZ_DS362241.1	-	31507252	-	WP_005826882.1	385	1158	1.158	BACUNI_RS19550	15	25	12	5	18	0
BACUNI_RS07830		4.32058	28.8258	23.1276	58.5606	0	31.1856		4.06837	30.9815	25.3085	66.4915	0	32.1684		MULTISPECIES: integrase	BACUNI_RS07830	NZ_DS362241.1	-	31504949	-	WP_004300585.1	327	984	0.984	BACUNI_RS07830	4	41	34	6	0	32
BACUNI_RS07835		28.1927	6.11687	16.5708	0	2.88598	0		26.5469	6.57431	18.1334	0	2.96904	0		MULTISPECIES: restriction endonuclease subunit S	BACUNI_RS07835	NZ_DS362241.1	-	31504950	-	WP_004300586.1	376	1131	1.131	BACUNI_RS07835	30	10	28	0	2	0
BACUNI_RS07840		38.1327	21.2103	24.0142	6.2648	0	38.1581		35.9068	22.7965	26.2787	7.11325	0	39.3606		MULTISPECIES: SAM-dependent DNA methyltransferase	BACUNI_RS07840	NZ_DS362241.1	-	31504951	-	WP_004300587.1	510	1533	1.533	BACUNI_RS07840	55	47	55	1	0	61
BACUNI_RS07845		115.25	67.1444	38.9777	0	2.18476	48.1404		108.523	72.1656	42.6532	0	2.24764	49.6575		MULTISPECIES: SAM-dependent DNA methyltransferase	BACUNI_RS07845	NZ_DS362241.1	-	31504952	-	WP_004300588.1	497	1494	1.494	BACUNI_RS07845	162	145	87	0	2	75
BACUNI_RS07850		60.3372	43.8051	56.9963	118.826	14.2534	80.96		56.8151	47.081	62.3709	134.919	14.6637	83.5113		MULTISPECIES: ATP-binding protein	BACUNI_RS07850	NZ_DS362241.1	-	31504953	-	WP_025813877.1	457	1374	1.374	BACUNI_RS07850	78	87	117	17	12	116
BACUNI_RS07855		0	10.776	8.3407	0	5.08417	0		0	11.5819	9.12721	0	5.2305	0		MULTISPECIES: XRE family transcriptional regulator	BACUNI_RS07855	NZ_DS362241.1	-	31504954	-	WP_004300590.1	106	321	0.321	BACUNI_RS07855	0	5	4	0	1	0
BACUNI_RS19555		0	17.4702	0	0	0	0		0	18.7766	0	0	0	0		MULTISPECIES: hypothetical protein	BACUNI_RS19555	NZ_DS362241.1	-	31507253	-	WP_004300592.1	65	198	0.198	BACUNI_RS19555	0	5	0	0	0	0
BACUNI_RS07860		0	0	0	60.6884	0	0		0	0	0	68.9075	0	0		MULTISPECIES: hypothetical protein	BACUNI_RS07860	NZ_DS362241.1	-	31504955	-	WP_004309326.1	210	633	0.633	BACUNI_RS07860	0	0	0	4	0	0
BACUNI_RS07865		0	0	0	0	0	0		0	0	0	0	0	0		MULTISPECIES: hypothetical protein	BACUNI_RS07865	NZ_DS362241.1	-	31504956	-	WP_004309325.1	170	513	0.513	BACUNI_RS07865	0	0	0	0	0	0
BACUNI_RS07870		0	0	7.69357	0	0	0		0	0	8.41906	0	0	0		MULTISPECIES: hypothetical protein	BACUNI_RS07870	NZ_DS362241.1	-	31504957	-	WP_004309324.1	115	348	0.348	BACUNI_RS07870	0	0	4	0	0	0
BACUNI_RS07875		0	0	0	38.2627	214.568	47.12		0	0	0	43.4446	220.744	48.605		MULTISPECIES: ParA family protein	BACUNI_RS07875	NZ_DS362241.1	-	31504958	-	WP_004309323.1	250	753	0.753	BACUNI_RS07875	0	0	0	3	99	37
BACUNI_RS07880		0	0	0	32.6664	0	0		0	0	0	37.0905	0	0		MULTISPECIES: hypothetical protein	BACUNI_RS07880	NZ_DS362241.1	-	31504959	-	WP_005826889.1	195	588	0.588	BACUNI_RS07880	0	0	0	2	0	0
BACUNI_RS07885		0	0	0	0	172.036	0		0	0	0	0	176.988	0		MULTISPECIES: hypothetical protein	BACUNI_RS07885	NZ_DS362241.1	-	31504960	-	WP_009275648.1	116	351	0.351	BACUNI_RS07885	0	0	0	0	37	0
BACUNI_RS07890		0	0	0	152.443	0	0		0	0	0	173.089	0	0		MULTISPECIES: single-stranded DNA-binding protein	BACUNI_RS07890	NZ_DS362241.1	-	31504961	-	WP_004309321.1	125	378	0.378	BACUNI_RS07890	0	0	0	6	0	0
BACUNI_RS07895		0	0	0	0	0	0		0	0	0	0	0	0		MULTISPECIES: hypothetical protein	BACUNI_RS07895	NZ_DS362241.1	+	31504962	-	WP_005826895.1	76	231	0.231	BACUNI_RS07895	0	0	0	0	0	0
BACUNI_RS07900		0	0	0	0	0	0		0	0	0	0	0	0		MULTISPECIES: hypothetical protein	BACUNI_RS07900	NZ_DS362241.1	+	31504963	-	WP_005826897.1	72	219	0.219	BACUNI_RS07900	0	0	0	0	0	0
BACUNI_RS07905		355.6	262.208	239.641	47.4268	257.899	468.823		334.842	281.817	262.238	53.8499	265.322	483.598		MULTISPECIES: hypothetical protein	BACUNI_RS07905	NZ_DS362241.1	+	31504964	-	WP_004310962.1	269	810	0.81	BACUNI_RS07905	271	307	290	4	128	396
BACUNI_RS07910		73.2326	95.3344	94.7298	17.8844	12.1566	57.1445		68.9577	102.464	103.663	20.3065	12.5064	58.9454		MULTISPECIES: hypothetical protein	BACUNI_RS07910	NZ_DS362241.1	+	31504965	-	WP_005826901.1	357	1074	1.074	BACUNI_RS07910	74	148	152	2	8	64
BACUNI_RS07925		342.412	221.588	188.213	89.4221	106.37	292.866		322.424	238.159	205.961	101.533	109.431	302.095		DUF5063 domain-containing protein	BACUNI_RS07925	NZ_DS362242.1	+	31504968	-	WP_005826909.1	178	537	0.537	BACUNI_RS07925	173	172	151	5	35	164
BACUNI_RS07930		245.276	194.02	228.477	153.909	224.926	245.886		230.958	208.529	250.022	174.753	231.399	253.635		MULTISPECIES: 3\'-5\' exonuclease domain-containing protein 2	BACUNI_RS07930	NZ_DS362242.1	+	31504969	-	WP_005826911.1	207	624	0.624	BACUNI_RS07930	144	175	213	10	86	160
BACUNI_RS07935		618.655	408.536	437.167	585.011	291.333	627.135		582.541	439.087	478.391	664.24	299.718	646.898		MULTISPECIES: class I SAM-dependent rRNA methyltransferase	BACUNI_RS07935	NZ_DS362242.1	+	31504970	-	WP_005826914.1	393	1182	1.182	BACUNI_RS07935	688	698	772	72	211	773
BACUNI_RS07940		332.303	291.147	321.624	443.141	216.824	145.713		312.905	312.92	351.953	503.156	223.064	150.305		MULTISPECIES: MFS transporter	BACUNI_RS07940	NZ_DS362242.1	+	31504971	-	WP_005826918.1	418	1257	1.257	BACUNI_RS07940	393	529	604	58	167	191
BACUNI_RS07945		243.459	305.11	241.42	426.842	538.427	285.228		229.247	327.927	264.186	484.649	553.923	294.217		MULTISPECIES: hypothetical protein	BACUNI_RS07945	NZ_DS362242.1	+	31504972	-	WP_005826921.1	194	585	0.585	BACUNI_RS07945	134	258	211	26	193	174
BACUNI_RS07950		218.959	335.517	239.392	137.395	494.976	214.016		206.177	360.608	261.966	156.003	509.222	220.76		MULTISPECIES: 16S rRNA (uracil(1498)-N(3))-methyltransferase	BACUNI_RS07950	NZ_DS362242.1	+	31504973	-	WP_005826923.1	232	699	0.699	BACUNI_RS07950	144	339	250	10	212	156
BACUNI_RS07955		655.911	1031.94	857.997	685.995	538.755	646.092		617.623	1109.11	938.904	778.901	554.261	666.453		MULTISPECIES: DUF4836 domain-containing protein	BACUNI_RS07955	NZ_DS362242.1	+	31504974	-	WP_005826925.1	517	1554	1.554	BACUNI_RS07955	959	2318	1992	111	513	1047
BACUNI_RS07960		324.626	266.001	228.302	461.584	247.966	154.622		305.677	285.894	249.831	524.097	255.102	159.495		MULTISPECIES: ABC transporter ATP-binding protein	BACUNI_RS07960	NZ_DS362242.1	+	31504975	-	WP_005826927.1	214	645	0.645	BACUNI_RS07960	197	248	220	31	98	104
BACUNI_RS07965		66.0984	94.0781	43.8457	151.306	66.3092	30.2159		62.24	101.114	47.9803	171.797	68.2177	31.1681		MULTISPECIES: hypothetical protein	BACUNI_RS07965	NZ_DS362242.1	+	31504976	-	WP_005826929.1	401	1206	1.206	BACUNI_RS07965	75	164	79	19	49	38
BACUNI_RS07970		97.671	92.9622	70.2126	137.377	116.017	161.697		91.9695	99.9142	76.8335	155.983	119.356	166.792		MULTISPECIES: hypothetical protein	BACUNI_RS07970	NZ_DS362242.1	+	31504977	-	WP_005826931.1	768	2307	2.307	BACUNI_RS07970	212	310	242	33	164	389
BACUNI_RS07975		144.607	112.656	94.4818	163.332	36.0821	83.1748		136.166	121.081	103.391	185.453	37.1205	85.7959		MULTISPECIES: DUF5110 domain-containing protein	BACUNI_RS07975	NZ_DS362242.1	+	31504978	-	WP_008665178.1	783	2352	2.352	BACUNI_RS07975	320	383	332	40	52	204
BACUNI_RS07980		88.0005	62.1149	67.294	185.883	72.8267	89.7088		82.8635	66.76	73.6396	211.057	74.9227	92.5359		MULTISPECIES: SLC13 family permease	BACUNI_RS07980	NZ_DS362242.1	-	31504979	-	WP_005826934.1	619	1860	1.86	BACUNI_RS07980	154	167	187	36	83	174
BACUNI_RS07985		0	45.1186	50.9281	0	0	38.2193		0	48.4927	55.7305	0	0	39.4237		MULTISPECIES: antibiotic biosynthesis monooxygenase	BACUNI_RS07985	NZ_DS362242.1	-	31504980	-	WP_005826936.1	91	276	0.276	BACUNI_RS07985	0	18	21	0	0	11
BACUNI_RS07990		50.6125	18.825	20.49	0	0	3.26176		47.6581	20.2328	22.4222	0	0	3.36455		MULTISPECIES: YtxH domain-containing protein	BACUNI_RS07990	NZ_DS362242.1	+	31504981	-	WP_005826938.1	97	294	0.294	BACUNI_RS07990	14	8	9	0	0	1
BACUNI_RS07995		0	7.88397	3.81391	136.808	0	5.46414		0	8.47356	4.17355	155.336	0	5.63634		MULTISPECIES: transcriptional regulator	BACUNI_RS07995	NZ_DS362242.1	-	31504982	-	WP_005832992.1	116	351	0.351	BACUNI_RS07995	0	4	2	5	0	2
BACUNI_RS08000		56.1089	71.9992	81.7747	72.4279	49.2313	109.926		52.8336	77.3836	89.4858	82.2369	50.6483	113.39		MULTISPECIES: uracil-DNA glycosylase	BACUNI_RS08000	NZ_DS362242.1	+	31504983	-	WP_005826944.1	220	663	0.663	BACUNI_RS08000	35	69	81	5	20	76
BACUNI_RS08005		63.0512	111.394	95.4851	176.343	165.968	281.727		59.3706	119.725	104.489	200.226	170.745	290.606		MULTISPECIES: TIGR02757 family protein	BACUNI_RS08005	NZ_DS362242.1	-	31504984	-	WP_005826947.1	235	708	0.708	BACUNI_RS08005	42	114	101	13	72	208
BACUNI_RS08010		0	0	0	0	0	15.5928		0	0	0	0	0	16.0842		MULTISPECIES: hypothetical protein	BACUNI_RS08010	NZ_DS362242.1	-	31504985	-	WP_005826949.1	81	246	0.246	BACUNI_RS08010	0	0	0	0	0	4
BACUNI_RS08015		732.112	755.517	958.765	738.764	646.721	624.775		689.375	812.018	1049.17	838.816	665.334	644.464		MULTISPECIES: AraC family transcriptional regulator	BACUNI_RS08015	NZ_DS362242.1	+	31504986	-	WP_008665173.1	285	858	0.858	BACUNI_RS08015	591	937	1229	66	340	559
BACUNI_RS08020		277.269	185.873	133.57	107.067	194.678	157.153		261.083	199.773	146.165	121.568	200.281	162.106		MULTISPECIES: EamA/RhaT family transporter	BACUNI_RS08020	NZ_DS362242.1	+	31504987	-	WP_005826953.1	298	897	0.897	BACUNI_RS08020	234	241	179	10	107	147
BACUNI_RS08025		138.998	164.621	66.4734	103.877	115.541	83.9205		130.884	176.932	72.7417	117.946	118.867	86.5651		N-acetylmuramoyl-L-alanine amidase	BACUNI_RS08025	NZ_DS362242.1	-	31504988	-	WP_005826955.1	338	1017	1.017	BACUNI_RS08025	133	242	101	11	72	89
BACUNI_RS08030		220.704	116.653	111.818	292.391	121.032	186.401		207.82	125.377	122.362	331.99	124.515	192.276		MULTISPECIES: O-acetylhomoserine aminocarboxypropyltransferase/cysteine synthase	BACUNI_RS08030	NZ_DS362242.1	+	31504989	-	WP_005826957.1	426	1281	1.281	BACUNI_RS08030	266	216	214	39	95	249
BACUNI_RS08035		24.1849	14.0849	16.2993	130.353	43.6508	60.4851		22.7731	15.1382	17.8363	148.007	44.9071	62.3912		MULTISPECIES: glycosyl hydrolase family 20	BACUNI_RS08035	NZ_DS362242.1	-	31504990	-	WP_005826959.1	834	2505	2.505	BACUNI_RS08035	57	51	61	34	67	158
BACUNI_RS08040		336.643	191.315	147.67	218.176	84.132	101.384		316.992	205.623	161.595	247.724	86.5534	104.579		MULTISPECIES: NADP-dependent malic enzyme	BACUNI_RS08040	NZ_DS362242.1	+	31504991	-	WP_005826960.1	762	2289	2.289	BACUNI_RS08040	725	633	505	52	118	242
BACUNI_RS20115		0	0	0	0	0	0		0	0	0	0	0	0		MULTISPECIES: hypothetical protein	BACUNI_RS20115	NZ_DS362242.1	+	32802115	-	WP_085931076.1	57	174	0.174	BACUNI_RS20115	0	0	0	0	0	0
BACUNI_RS19560		0	0	0	0	0	0		0	0	0	0	0	0		MULTISPECIES: hypothetical protein	BACUNI_RS19560	NZ_DS362242.1	-	31507254	-	WP_005826961.1	67	204	0.204	BACUNI_RS19560	0	0	0	0	0	0
BACUNI_RS08045		302.654	379.518	182.593	86.1339	106.118	113.957		284.987	407.899	199.811	97.7992	109.172	117.548		MULTISPECIES: NADP-specific glutamate dehydrogenase	BACUNI_RS08045	NZ_DS362242.1	+	31504992	-	WP_005826963.1	445	1338	1.338	BACUNI_RS08045	381	734	365	12	87	159
BACUNI_RS08050		127.687	130.521	113.822	146.253	102.174	163.883		120.234	140.282	124.555	166.06	105.114	169.047		MULTISPECIES: GTP-binding protein	BACUNI_RS08050	NZ_DS362242.1	+	31504993	-	WP_005826968.1	393	1182	1.182	BACUNI_RS08050	142	223	201	18	74	202
BACUNI_RS08055		165.334	148.09	115.655	222.132	157.651	100.897		155.683	159.165	126.561	252.215	162.188	104.077		hypothetical protein	BACUNI_RS08055	NZ_DS362242.1	-	31504994	-	WP_005826970.1	734	2205	2.205	BACUNI_RS08055	343	472	381	51	213	232
BACUNI_RS08060		176.226	47.794	90.1703	99.5226	81.7419	79.499		165.939	51.3682	98.6731	113.001	84.0945	82.0043		nicotinate-nucleotide adenylyltransferase	BACUNI_RS08060	NZ_DS362242.1	-	31504995	-	WP_005826971.1	192	579	0.579	BACUNI_RS08060	96	40	78	6	29	48
BACUNI_RS08065		139.024	17.5144	11.2969	0	179.04	0		130.909	18.8242	12.3622	0	184.193	0		MULTISPECIES: hypothetical protein	BACUNI_RS08065	NZ_DS362242.1	-	31504996	-	WP_005826972.1	78	237	0.237	BACUNI_RS08065	31	6	4	0	26	0
BACUNI_RS08070		122.493	154.555	126.985	204.339	263.322	105.417		115.343	166.113	138.959	232.013	270.901	108.739		MULTISPECIES: guanylate kinase	BACUNI_RS08070	NZ_DS362242.1	-	31504997	-	WP_005826973.1	187	564	0.564	BACUNI_RS08070	65	126	107	12	91	62
BACUNI_RS08075		336.273	317.377	235.971	282.149	66.3872	237.301		316.643	341.111	258.223	320.361	68.2979	244.779		MULTISPECIES: YicC family protein	BACUNI_RS08075	NZ_DS362242.1	-	31504998	-	WP_005826974.1	294	885	0.885	BACUNI_RS08075	280	406	312	26	36	219
BACUNI_RS08080		342.018	332.432	289.758	124.726	155.43	153.599		322.053	357.293	317.081	141.618	159.904	158.44		MULTISPECIES: tRNA (adenosine(37)-N6)-threonylcarbamoyltransferase complex dimerization subunit type 1 TsaB	BACUNI_RS08080	NZ_DS362242.1	+	31504999	tsaB	WP_005833019.1	230	693	0.693	BACUNI_RS08080	223	333	300	9	66	111
BACUNI_RS08085		441.576	368.747	325.509	494.889	515.098	302.666		415.799	396.323	356.204	561.912	529.923	312.204		MULTISPECIES: DUF4290 domain-containing protein	BACUNI_RS08085	NZ_DS362242.1	+	31505000	-	WP_005826977.1	206	621	0.621	BACUNI_RS08085	258	331	302	32	196	196
BACUNI_RS08090		331.535	244.887	191.386	374.465	204.626	206.748		312.182	263.2	209.434	425.18	210.516	213.263		UDP-N-acetylglucosamine 1-carboxyvinyltransferase	BACUNI_RS08090	NZ_DS362242.1	+	31505001	murA	WP_005826979.1	435	1308	1.308	BACUNI_RS08090	408	463	374	51	164	282
BACUNI_RS08095		164.279	145.578	128.384	286.151	88.1351	44.6442		154.689	156.465	140.49	324.904	90.6717	46.0511		MULTISPECIES: 16S rRNA processing protein RimM	BACUNI_RS08095	NZ_DS362242.1	+	31505002	rimM	WP_005826980.1	178	537	0.537	BACUNI_RS08095	83	113	103	16	29	25
BACUNI_RS08100		340.661	179.808	183.328	223.868	72.2806	122.943		320.775	193.255	200.615	254.187	74.3609	126.818		MULTISPECIES: M23 family peptidase	BACUNI_RS08100	NZ_DS362242.1	+	31505003	-	WP_005826982.1	285	858	0.858	BACUNI_RS08100	275	223	235	20	38	110
BACUNI_RS08105		215.169	161.787	167.043	167.608	160.923	184.93		202.609	173.885	182.795	190.307	165.555	190.757		MULTISPECIES: 1-deoxy-D-xylulose-5-phosphate reductoisomerase	BACUNI_RS08105	NZ_DS362242.1	+	31505004	-	WP_005826984.1	381	1146	1.146	BACUNI_RS08105	232	268	286	20	113	221
BACUNI_RS08110		126.873	46.7445	58.7935	173.044	104.145	109.43		119.467	50.2402	64.3375	196.479	107.143	112.879		MULTISPECIES: RIP metalloprotease RseP	BACUNI_RS08110	NZ_DS362242.1	+	31505005	rseP	WP_005826988.1	443	1332	1.332	BACUNI_RS08110	159	90	117	24	85	152
BACUNI_RS08115		100.382	46.8899	40.1605	42.6842	137.815	42.6203		94.5218	50.3965	43.9475	48.4649	141.781	43.9634		MULTISPECIES: diaminopimelate dehydrogenase	BACUNI_RS08115	NZ_DS362242.1	-	31505006	-	WP_005826990.1	299	900	0.9	BACUNI_RS08115	85	61	54	4	76	40
BACUNI_RS19565		0	0	6.9723	0	0	0		0	0	7.62977	0	0	0		hypothetical protein	BACUNI_RS19565	NZ_DS362242.1	+	31507255	-	WP_005826992.1	63	192	0.192	BACUNI_RS19565	0	0	2	0	0	0
BACUNI_RS08120		283.783	222.575	140.972	143.342	332.899	144.718		267.217	239.22	154.266	162.755	342.481	149.279		Holliday junction branch migration protein RuvA	BACUNI_RS08120	NZ_DS362242.1	+	31505007	-	WP_005826995.1	200	603	0.603	BACUNI_RS08120	161	194	127	9	123	91
BACUNI_RS08125		143.428	107.988	97.0645	164.418	54.2363	35.7315		135.055	116.063	106.218	186.685	55.7973	36.8575		MULTISPECIES: DUF3843 domain-containing protein	BACUNI_RS08125	NZ_DS362242.1	+	31505008	-	WP_005826997.1	330	993	0.993	BACUNI_RS08125	134	155	144	17	33	37
BACUNI_RS08130		30.1327	72.5102	38.5274	173.267	113.568	38.7208		28.3737	77.9327	42.1604	196.733	116.837	39.941		MULTISPECIES: aminopeptidase P family protein	BACUNI_RS08130	NZ_DS362242.1	-	31505009	-	WP_005827001.1	387	1164	1.164	BACUNI_RS08130	33	122	67	21	81	47
[truncated: 2,212 more rows]

## Sheet: Bacteroides vulgatus
Bacteroides vulgatus																House-keeping genes
		RPKM:							TPM:
[truncated: 4,163 more rows]

## Sheet: Parabacteroides distasonis
Parabacteroides distasonis																House-keeping genes
		RPKM:							TPM:
[truncated: 3,965 more rows]

## Sheet: Clostridium hiranonis
C. hiranonis RNASeq Analysis																		Bile acid modifying genes
[truncated: 2,365 more rows]

[truncated: 2 more sheets: Clostridium hylemonae, Bilophila wadsworthia]
