# Supplementary material for: Berberine alters gut microbial function through modulation of bile acids
Source: BMC Microbiol. 2021 Jan 11;21:24. doi: 10.1186/s12866-020-02020-1 (PMC7798349; doi:10.1186/s12866-020-02020-1)
Supplement: Supplementary file 9 — Additional file 9. Supplementary Dataset 3. [file 12866_2020_2020_MOESM9_ESM.xlsx]

## Sheet: Bacteroides Uniformis
Bacteroides uniformis			Berberine													House-keeping genes
		RPKM:							TPM:																		Counts
Locus tag		B1	B2	B3	B4	B5	B6		B1	B2	B3	B4	B5	B6		Protein name	Locus tag	Replicon Accession	Strand	GeneID	Locus	Protein product	Length	Gene Length	Gene Length (kb)		B1	B2	B3	B4	B5	B6
BACUNI_RS00015		0	0	0	0	0	0		0	0	0	0	0	0		MULTISPECIES: hypothetical protein	BACUNI_RS00015	NZ_DS362217.1	+	31503407	-	WP_005823526.1	86	261	0.261	BACUNI_RS00015	0	0	0	0	0	0
BACUNI_RS00030		0	0	0	0	0	0		0	0	0	0	0	0		SusC/RagA family TonB-linked outer membrane protein	BACUNI_RS00030	NZ_DS362218.1	+	31503410	-	WP_074668637.1	938	2817	2.817	BACUNI_RS00030	0	0	0	0	0	0
BACUNI_RS00040		0	0	0	0	0	0		0	0	0	0	0	0		diguanylate cyclase, partial	BACUNI_RS00040	NZ_DS362219.1	-	31503412	-	WP_085931067.1	239	718	0.718	BACUNI_RS00040	0	0	0	0	0	0
BACUNI_RS00055		4.19798	16.6078	0	17.9421	1.3116	3.08874		4.30468	17.3437	0	16.2592	1.35353	3.31412		TonB-dependent receptor, partial	BACUNI_RS00055	NZ_DS362220.1	-	31503415	-	WP_050758064.1	645	1936	1.936	BACUNI_RS00055	4	7	0	5	3	12
BACUNI_RS00060		238.675	272.767	204.408	421.59	280.672	387.724		244.742	284.854	200.06	382.044	289.645	416.015		MULTISPECIES: glutamate synthase (NADPH), homotetrameric	BACUNI_RS00060	NZ_DS362220.1	+	31503416	gltA	WP_005823564.1	768	2307	2.307	BACUNI_RS00060	271	137	360	140	765	1795
BACUNI_RS00065		40.7105	58.566	151.909	75.9256	99.6996	134.034		41.7452	61.1612	148.678	68.8038	102.887	143.814		MULTISPECIES: hypothetical protein	BACUNI_RS00065	NZ_DS362220.1	+	31503417	-	WP_005823566.1	548	1647	1.647	BACUNI_RS00065	33	21	191	18	194	443
BACUNI_RS00070		0	0	33.3029	0	21.5191	14.0768		0	0	32.5946	0	22.2071	15.1039		MULTISPECIES: aspartate 1-decarboxylase	BACUNI_RS00070	NZ_DS362220.1	-	31503418	-	WP_005823568.1	117	354	0.354	BACUNI_RS00070	0	0	9	0	9	10
BACUNI_RS00075		99.4598	58.8878	48.8546	137.648	85.8257	94.0879		101.988	61.4972	47.8155	124.737	88.5694	100.953		MULTISPECIES: pantoate--beta-alanine ligase	BACUNI_RS00075	NZ_DS362220.1	-	31503419	-	WP_005823570.1	285	858	0.858	BACUNI_RS00075	42	11	32	17	87	162
BACUNI_RS00080		1196.93	1002.16	677.98	816.822	1195.25	1181.47		1227.35	1046.57	663.56	740.204	1233.46	1267.67		MULTISPECIES: glycogen synthase	BACUNI_RS00080	NZ_DS362220.1	+	31503420	-	WP_005823572.1	274	825	0.825	BACUNI_RS00080	486	180	427	97	1165	1956
BACUNI_RS00085		1055.68	617.652	459.793	855.242	999.779	1065.22		1082.51	645.022	450.014	775.02	1031.74	1142.94		MULTISPECIES: DUF4270 domain-containing protein	BACUNI_RS00085	NZ_DS362220.1	+	31503421	-	WP_005823574.1	527	1584	1.584	BACUNI_RS00085	823	213	556	195	1871	3386
BACUNI_RS00090		199.451	405.477	258.097	289.466	210.409	169.273		204.521	423.445	252.608	262.314	217.136	181.624		MULTISPECIES: alpha-amylase	BACUNI_RS00090	NZ_DS362220.1	-	31503422	-	WP_005823576.1	471	1416	1.416	BACUNI_RS00090	139	125	279	59	352	481
BACUNI_RS00095		448.314	626.187	529.54	273.727	410.87	383.653		459.709	653.935	518.277	248.052	424.005	411.647		MULTISPECIES: glycosyltransferase family 1 protein	BACUNI_RS00095	NZ_DS362220.1	-	31503423	-	WP_005823578.1	422	1269	1.269	BACUNI_RS00095	280	173	513	50	616	977
BACUNI_RS00100		2766.67	6588.15	5941.52	1714.43	1696.33	2088.52		2836.99	6880.08	5815.14	1553.62	1750.56	2240.91		MULTISPECIES: 4-alpha-glucanotransferase	BACUNI_RS00100	NZ_DS362220.1	-	31503424	-	WP_005823580.1	646	1941	1.941	BACUNI_RS00100	2643	2784	8804	479	3890	8135
BACUNI_RS00105		64.7827	126.481	214.522	80.5472	71.1483	55.6093		66.4294	132.085	209.959	72.9919	73.4228	59.6669		MULTISPECIES: rhomboid family intramembrane serine protease	BACUNI_RS00105	NZ_DS362220.1	+	31503425	-	WP_005823585.1	229	690	0.69	BACUNI_RS00105	22	19	113	8	58	77
BACUNI_RS00110		266.619	187.055	798.198	461.051	330.652	337.473		273.396	195.344	781.221	417.804	341.223	362.097		MULTISPECIES: Crp/Fnr family transcriptional regulator	BACUNI_RS00110	NZ_DS362220.1	+	31503426	-	WP_005823588.1	220	663	0.663	BACUNI_RS00110	87	27	404	44	259	449
BACUNI_RS00115		41.4054	100.289	127.75	101.124	38.1936	26.1127		42.4578	104.733	125.033	91.6382	39.4146	28.018		MULTISPECIES: lipase	BACUNI_RS00115	NZ_DS362220.1	-	31503427	-	WP_005823589.1	228	687	0.687	BACUNI_RS00115	14	15	67	10	31	36
BACUNI_RS00120		192.619	105.35	260.38	207.141	220.664	333.736		197.515	110.018	254.842	187.711	227.719	358.087		MULTISPECIES: glutamine-hydrolyzing GMP synthase	BACUNI_RS00120	NZ_DS362220.1	-	31503428	-	WP_005823591.1	435	1308	1.308	BACUNI_RS00120	124	30	260	39	341	876
BACUNI_RS00125		457.618	242.372	262.151	205.644	569.726	672.761		469.249	253.112	256.576	186.355	587.939	721.849		MULTISPECIES: glutamine-hydrolyzing GMP synthase	BACUNI_RS00125	NZ_DS362220.1	-	31503429	-	WP_005823593.1	517	1554	1.554	BACUNI_RS00125	350	82	311	46	1046	2098
BACUNI_RS19265		0	0	0	0	0	0		0	0	0	0	0	0		MULTISPECIES: hypothetical protein	BACUNI_RS19265	NZ_DS362220.1	+	31507195	-	WP_005835463.1	103	312	0.312	BACUNI_RS19265	0	0	0	0	0	0
BACUNI_RS00130		200.847	443.486	210.791	143.735	116.747	216.51		205.952	463.138	206.307	130.253	120.48	232.308		MULTISPECIES: large-conductance mechanosensitive channel protein MscL	BACUNI_RS00130	NZ_DS362220.1	-	31503430	-	WP_005835461.1	144	435	0.435	BACUNI_RS00130	43	42	70	9	60	189
BACUNI_RS00135		1153.58	940.457	690.588	1044.48	1165.4	1186.4		1182.9	982.13	675.899	946.512	1202.65	1272.97		MULTISPECIES: type I glyceraldehyde-3-phosphate dehydrogenase	BACUNI_RS00135	NZ_DS362220.1	+	31503431	gap	WP_005835458.1	336	1011	1.011	BACUNI_RS00135	574	207	533	152	1392	2407
BACUNI_RS00140		462.047	294.61	227.23	459.095	442.128	422.044		473.791	307.665	222.397	416.032	456.263	452.839		M3 family peptidase	BACUNI_RS00140	NZ_DS362220.1	+	31503432	-	WP_034525308.1	685	2058	2.058	BACUNI_RS00140	468	132	357	136	1075	1743
BACUNI_RS00145		641.835	569.705	284.322	471.224	590.525	700.155		658.15	594.95	278.275	427.024	609.403	751.243		DUF4847 domain-containing protein	BACUNI_RS00145	NZ_DS362220.1	+	31503433	-	WP_005823604.1	171	516	0.516	BACUNI_RS00145	163	64	112	35	360	725
BACUNI_RS00150		1035.83	610.431	582.184	302.71	656.482	875.041		1062.16	637.481	569.801	274.316	677.468	938.889		MULTISPECIES: hypothetical protein	BACUNI_RS00150	NZ_DS362220.1	+	31503434	-	WP_005835453.1	152	459	0.459	BACUNI_RS00150	234	61	204	20	356	806
BACUNI_RS00155		335.134	216.463	195.734	127.764	356.08	363.428		343.652	226.055	191.571	115.78	367.463	389.946		S41 family peptidase	BACUNI_RS00155	NZ_DS362220.1	+	31503435	-	WP_034525309.1	579	1740	1.74	BACUNI_RS00155	287	82	260	32	732	1269
BACUNI_RS00160		176.015	86.5018	86.3408	196.248	148.243	266.52		180.489	90.3349	84.5044	177.84	152.982	285.967		5-formyltetrahydrofolate cyclo-ligase	BACUNI_RS00160	NZ_DS362220.1	+	31503436	-	WP_034525311.1	176	531	0.531	BACUNI_RS00160	46	10	35	15	93	284
BACUNI_RS00165		93.0606	87.6574	131.658	0	109.841	128.7		95.426	91.5416	128.858	0	113.352	138.091		PHP domain-containing protein	BACUNI_RS00165	NZ_DS362220.1	+	31503437	-	WP_034525313.1	261	786	0.786	BACUNI_RS00165	36	15	79	0	102	203
BACUNI_RS00170		13.9644	0	45.0142	0	34.9039	37.6735		14.3194	0	44.0568	0	36.0197	40.4224		MULTISPECIES: DUF721 domain-containing protein	BACUNI_RS00170	NZ_DS362220.1	-	31503438	-	WP_005823615.1	96	291	0.291	BACUNI_RS00170	2	0	10	0	12	22
BACUNI_RS00175		54.7661	99.0457	22.3615	124.837	48.671	35.3702		56.1581	103.435	21.8859	113.128	50.2269	37.9511		MULTISPECIES: DNA replication and repair protein RecF	BACUNI_RS00175	NZ_DS362220.1	-	31503439	-	WP_005823617.1	370	1113	1.113	BACUNI_RS00175	30	24	19	20	64	79
BACUNI_RS00180		196.053	214.889	338.969	81.2537	127.458	159.549		201.036	224.411	331.759	73.6321	131.532	171.191		MULTISPECIES: tetratricopeptide repeat protein	BACUNI_RS00180	NZ_DS362220.1	+	31503440	-	WP_005823621.1	227	684	0.684	BACUNI_RS00180	66	32	177	8	103	219
BACUNI_RS00185		32.8375	74.2343	100.559	42.1042	83.7869	45.3016		33.6722	77.5237	98.4202	38.1548	86.4655	48.6071		MULTISPECIES: 6,7-dimethyl-8-ribityllumazine synthase	BACUNI_RS00185	NZ_DS362220.1	+	31503441	-	WP_005823623.1	164	495	0.495	BACUNI_RS00185	8	8	38	3	49	45
BACUNI_RS00190		70.8775	854.557	243.705	0	275.578	168.037		72.6791	892.425	238.521	0	284.388	180.298		tRNA-Tyr	BACUNI_RS00190	NZ_DS362220.1	+	31503442		tRNA-Tyr		86	0.086	BACUNI_RS00190	3	16	16	0	28	29
BACUNI_RS00195		0	0	179.44	95.167	81.1635	13.6525		0	0	175.624	86.2404	83.7581	14.6487		tRNA-Gly	BACUNI_RS00195	NZ_DS362220.1	+	31503443		tRNA-Gly		73	0.073	BACUNI_RS00195	0	0	10	1	7	2
BACUNI_RS00200		34.2058	0	0	0	8.54969	8.38918		35.0752	0	0	0	8.82301	9.00131		MULTISPECIES: hypothetical protein	BACUNI_RS00200	NZ_DS362220.1	-	31503444	-	WP_005823625.1	98	297	0.297	BACUNI_RS00200	5	0	0	0	3	5
BACUNI_RS19270		0	0	0	0	0	0		0	0	0	0	0	0		MULTISPECIES: hypothetical protein	BACUNI_RS19270	NZ_DS362220.1	+	31507196	-	WP_074668498.1	65	198	0.198	BACUNI_RS19270	0	0	0	0	0	0
BACUNI_RS00205		3.60252	24.4322	69.6763	86.224	19.5097	22.0885		3.69409	25.5148	68.1943	78.1362	20.1333	23.7003		MULTISPECIES: Crp/Fnr family transcriptional regulator	BACUNI_RS00205	NZ_DS362220.1	+	31503445	-	WP_005823628.1	187	564	0.564	BACUNI_RS00205	1	3	30	7	13	25
BACUNI_RS00210		89.7168	159.073	108.876	132.328	174.414	128.57		91.9973	166.122	106.56	119.915	179.989	137.951		MULTISPECIES: acyltransferase	BACUNI_RS00210	NZ_DS362220.1	+	31503446	-	WP_008665488.1	384	1155	1.155	BACUNI_RS00210	51	40	96	22	238	298
BACUNI_RS00215		272.02	276.097	400.848	1347.68	365.394	340.381		278.934	288.331	392.322	1221.27	377.075	365.217		MULTISPECIES: hypothetical protein	BACUNI_RS00215	NZ_DS362220.1	-	31503447	-	WP_005823632.1	121	366	0.366	BACUNI_RS00215	49	22	112	71	158	250
BACUNI_RS00220		3.97461	17.9704	14.8621	8.15398	3.3115	5.26392		4.07564	18.7668	14.546	7.38914	3.41736	5.648		MULTISPECIES: hypothetical protein	BACUNI_RS00220	NZ_DS362220.1	-	31503448	-	WP_008665489.1	851	2556	2.556	BACUNI_RS00220	5	10	29	3	10	27
BACUNI_RS00225		1.11761	10.1061	9.36682	11.464	8.84596	10.4159		1.14602	10.554	9.1676	10.3887	9.12875	11.1759		MULTISPECIES: hypothetical protein	BACUNI_RS00225	NZ_DS362220.1	-	31503449	-	WP_005823636.1	605	1818	1.818	BACUNI_RS00225	1	4	13	3	19	38
BACUNI_RS00230		10.1202	35.1973	16.5621	18.6323	8.10746	6.49149		10.3774	36.757	16.2099	16.8846	8.36664	6.96515		glycosyl hydrolase family 3	BACUNI_RS00230	NZ_DS362220.1	-	31503450	-	WP_005823638.1	869	2610	2.61	BACUNI_RS00230	13	20	33	7	25	34
BACUNI_RS00235		6.82392	80.9892	3.29953	0	9.23883	11.2969		6.99737	84.578	3.22935	0	9.53418	12.1212		MULTISPECIES: DUF2961 domain-containing protein	BACUNI_RS00235	NZ_DS362220.1	-	31503451	-	WP_005823641.1	396	1191	1.191	BACUNI_RS00235	4	21	3	0	13	27
BACUNI_RS00240		13.5794	11.5119	0	0	7.07117	2.49783		13.9246	12.022	0	0	7.29722	2.68009		MULTISPECIES: exo-alpha-sialidase	BACUNI_RS00240	NZ_DS362220.1	-	31503452	-	WP_005823642.1	398	1197	1.197	BACUNI_RS00240	8	3	0	0	10	6
BACUNI_RS00245		0	0	0	0	0	2.67374		0	0	0	0	0	2.86883		MULTISPECIES: RagB/SusD family nutrient uptake outer membrane protein	BACUNI_RS00245	NZ_DS362220.1	-	31503453	-	WP_005823643.1	496	1491	1.491	BACUNI_RS00245	0	0	0	0	0	8
BACUNI_RS00250		0	9.88706	2.01401	0	1.04111	0.919405		0	10.3252	1.97118	0	1.07439	0.98649		MULTISPECIES: TonB-dependent receptor	BACUNI_RS00250	NZ_DS362220.1	-	31503454	-	WP_005823644.1	1083	3252	3.252	BACUNI_RS00250	0	7	5	0	4	6
BACUNI_RS00255		8.72367	7.17134	12.2709	29.8279	2.64299	6.22411		8.94541	7.48912	12.0099	27.0301	2.72749	6.67825		MULTISPECIES: hypothetical protein	BACUNI_RS00255	NZ_DS362220.1	-	31503455	-	WP_008665498.1	853	2562	2.562	BACUNI_RS00255	11	4	24	11	8	32
BACUNI_RS00265		0	0	0	0	0	0		0	0	0	0	0	0		MULTISPECIES: glucose-6-phosphate isomerase	BACUNI_RS00265	NZ_DS362220.1	-	31503457	-	WP_005823648.1	261	786	0.786	BACUNI_RS00265	0	0	0	0	0	0
BACUNI_RS00270		0	0	0	0	3.83863	0.564986		0	0	0	0	3.96135	0.606211		MULTISPECIES: hypothetical protein	BACUNI_RS00270	NZ_DS362220.1	-	31503458	-	WP_005823649.1	587	1764	1.764	BACUNI_RS00270	0	0	0	0	8	2
BACUNI_RS00275		0	0	9.55145	7.23666	0	0		0	0	9.3483	6.55786	0	0		MULTISPECIES: ROK family protein	BACUNI_RS00275	NZ_DS362220.1	-	31503459	-	WP_005823650.1	319	960	0.96	BACUNI_RS00275	0	0	7	1	0	0
BACUNI_RS00280		0	0	0	0	0	0		0	0	0	0	0	0		MULTISPECIES: glucose-6-phosphate isomerase	BACUNI_RS00280	NZ_DS362220.1	-	31503460	-	WP_009037083.1	187	564	0.564	BACUNI_RS00280	0	0	0	0	0	0
BACUNI_RS00285		29.846	57.0912	25.1622	0	20.0845	72.073		30.6046	59.621	24.627	0	20.7266	77.3319		MULTISPECIES: AraC family transcriptional regulator	BACUNI_RS00285	NZ_DS362220.1	-	31503461	-	WP_009037084.1	294	885	0.885	BACUNI_RS00285	13	11	17	0	21	128
BACUNI_RS00290		41.0469	5.15516	91.15	93.5649	61.7477	62.0799		42.0902	5.38359	89.2113	84.7885	63.7217	66.6097		MULTISPECIES: YitT family protein	BACUNI_RS00290	NZ_DS362220.1	+	31503462	-	WP_005823655.1	296	891	0.891	BACUNI_RS00290	18	1	62	12	65	111
BACUNI_RS00295		458.699	299.257	398.928	315.782	339.85	342.027		470.358	312.518	390.443	286.161	350.714	366.983		MULTISPECIES: DUF3256 domain-containing protein	BACUNI_RS00295	NZ_DS362220.1	-	31503463	-	WP_005823657.1	219	660	0.66	BACUNI_RS00295	149	43	201	30	265	453
BACUNI_RS00300		276.086	399.837	147.4	427.747	251.59	216.89		283.104	417.554	144.265	387.624	259.632	232.715		MULTISPECIES: GAF domain-containing protein	BACUNI_RS00300	NZ_DS362220.1	-	31503464	-	WP_005823659.1	156	471	0.471	BACUNI_RS00300	64	41	53	29	140	205
BACUNI_RS00305		45.1516	15.3108	14.5546	30.8764	46.0828	36.5433		46.2993	15.9893	14.245	27.9802	47.556	39.2097		MULTISPECIES: EamA family transporter	BACUNI_RS00305	NZ_DS362220.1	-	31503465	-	WP_005823661.1	299	900	0.9	BACUNI_RS00305	20	3	10	4	49	66
BACUNI_RS00310		91.7423	30.4996	48.7086	73.8082	44.9625	53.6039		94.0742	31.8511	47.6726	66.885	46.3999	57.5151		MULTISPECIES: tRNA pseudouridine(38-40) synthase TruA	BACUNI_RS00310	NZ_DS362220.1	-	31503466	-	WP_005823662.1	250	753	0.753	BACUNI_RS00310	34	5	28	8	40	81
BACUNI_RS00315		118.82	396.201	212.574	20.3134	107.659	107.823		121.84	413.758	208.052	18.408	111.1	115.69		MULTISPECIES: hypothetical protein	BACUNI_RS00315	NZ_DS362220.1	+	31503467	-	WP_005823664.1	227	684	0.684	BACUNI_RS00315	40	59	111	2	87	148
BACUNI_RS00320		93.6656	138.449	44.1283	147.813	37.5186	84.82		96.0464	144.584	43.1897	133.948	38.718	91.009		MULTISPECIES: hypothetical protein	BACUNI_RS00320	NZ_DS362220.1	-	31503468	-	WP_005823665.1	187	564	0.564	BACUNI_RS00320	26	17	19	12	25	96
BACUNI_RS00325		436.734	425.3	175.868	307.845	269.824	219.167		447.835	444.146	172.127	278.969	278.45	235.159		MULTISPECIES: bifunctional ADP-dependent NAD(P)H-hydrate dehydratase/NAD(P)H-hydrate epimerase	BACUNI_RS00325	NZ_DS362220.1	-	31503469	-	WP_005823666.1	503	1512	1.512	BACUNI_RS00325	325	140	203	67	482	665
BACUNI_RS00330		151.826	164.151	172.783	185.078	190.843	211.113		155.685	171.425	169.108	167.718	196.944	226.517		MULTISPECIES: MFS transporter	BACUNI_RS00330	NZ_DS362220.1	+	31503470	-	WP_005823668.1	512	1539	1.539	BACUNI_RS00330	115	55	203	41	347	652
BACUNI_RS00335		200.534	222.392	31.7111	38.8111	233.277	224.568		205.631	232.246	31.0367	35.1707	240.735	240.953		MULTISPECIES: hypoxanthine phosphoribosyltransferase	BACUNI_RS00335	NZ_DS362220.1	+	31503471	hpt	WP_005823670.1	178	537	0.537	BACUNI_RS00335	53	26	13	3	148	242
BACUNI_RS00340		517.707	304.613	194.315	339.479	511.101	508.753		530.866	318.111	190.182	307.636	527.44	545.875		MULTISPECIES: adenylate kinase	BACUNI_RS00340	NZ_DS362220.1	+	31503472	-	WP_005823672.1	190	573	0.573	BACUNI_RS00340	146	38	85	28	346	585
BACUNI_RS00345		269.878	190.414	193.938	252.732	290.017	302.7		276.738	198.851	189.813	229.026	299.288	324.787		MULTISPECIES: GTPase ObgE	BACUNI_RS00345	NZ_DS362220.1	+	31503473	-	WP_005823673.1	393	1182	1.182	BACUNI_RS00345	157	49	175	43	405	718
BACUNI_RS00350		39.2623	33.2844	159.784	100.684	160.492	171.522		40.2602	34.7593	156.386	91.2398	165.623	184.038		MULTISPECIES: peptidoglycan editing factor PgeF	BACUNI_RS00350	NZ_DS362220.1	+	31503474	-	WP_005823675.1	275	828	0.828	BACUNI_RS00350	16	6	101	12	157	285
BACUNI_RS00355		48.8126	48.2774	177.015	0	123.277	139.17		50.0533	50.4166	173.25	0	127.218	149.324		MULTISPECIES: hypothetical protein	BACUNI_RS00355	NZ_DS362220.1	+	31503475	-	WP_005823677.1	221	666	0.666	BACUNI_RS00355	16	7	90	0	97	186
BACUNI_RS00360		0	31.8975	32.7478	38.5955	69.3593	65.0581		0	33.311	32.0513	34.9753	71.5766	69.8051		MULTISPECIES: M23 family peptidase	BACUNI_RS00360	NZ_DS362220.1	+	31503476	-	WP_005823679.1	239	720	0.72	BACUNI_RS00360	0	5	18	4	59	94
BACUNI_RS00365		778.662	573.01	772.614	790.399	648.752	641.546		798.454	598.401	756.181	716.26	669.492	688.357		MULTISPECIES: phosphate starvation protein PhoH	BACUNI_RS00365	NZ_DS362220.1	+	31503477	-	WP_005823681.1	333	1002	1.002	BACUNI_RS00365	384	125	591	114	768	1290
BACUNI_RS00370		593.154	550.994	381.015	501.496	602.018	710.446		608.231	575.41	372.911	454.456	621.263	762.285		MULTISPECIES: phosphoribosylaminoimidazolesuccinocarboxamide synthase	BACUNI_RS00370	NZ_DS362220.1	+	31503478	-	WP_005823683.1	313	942	0.942	BACUNI_RS00370	275	113	274	68	670	1343
BACUNI_RS00375		872.748	479.241	427.763	489.504	703.055	823.777		894.931	500.477	418.665	443.589	725.531	883.885		MULTISPECIES: bifunctional demethylmenaquinone methyltransferase/2-methoxy-6-polyprenyl-1,4-benzoquinol methylase UbiE	BACUNI_RS00375	NZ_DS362220.1	+	31503479	-	WP_005823685.1	245	738	0.738	BACUNI_RS00375	317	77	241	52	613	1220
BACUNI_RS00380		878.626	339.321	677.379	50.0699	663.409	791.921		900.959	354.357	662.972	45.3733	684.618	849.704		MULTISPECIES: hypothetical protein	BACUNI_RS00380	NZ_DS362220.1	+	31503480	-	WP_005823687.1	184	555	0.555	BACUNI_RS00380	240	41	287	4	435	882
BACUNI_RS00385		533.115	584.148	582.184	120.902	599.405	756.482		546.666	610.033	569.801	109.561	618.567	811.679		MULTISPECIES: shikimate 5-dehydrogenase	BACUNI_RS00385	NZ_DS362220.1	+	31503481	aroE	WP_005823689.1	248	747	0.747	BACUNI_RS00385	196	95	332	13	529	1134
BACUNI_RS00390		152.999	207.526	261.72	104.626	147.868	209.634		156.888	216.722	256.153	94.8125	152.595	224.93		MULTISPECIES: membrane protein	BACUNI_RS00390	NZ_DS362220.1	+	31503482	-	WP_005823691.1	331	996	0.996	BACUNI_RS00390	75	45	199	15	174	419
BACUNI_RS00395		158.701	126.327	64.8472	84.0695	106.152	82.7788		162.735	131.925	63.468	76.1837	109.545	88.8188		MULTISPECIES: TPM domain-containing protein	BACUNI_RS00395	NZ_DS362220.1	+	31503483	-	WP_005823693.1	302	909	0.909	BACUNI_RS00395	71	25	45	11	114	151
BACUNI_RS00400		425.915	260.442	258.832	310.356	264.688	291.969		436.741	271.982	253.327	281.244	273.149	313.273		MULTISPECIES: LemA family protein	BACUNI_RS00400	NZ_DS362220.1	+	31503484	-	WP_005835359.1	193	582	0.582	BACUNI_RS00400	122	33	115	26	182	341
BACUNI_RS00405		543.556	573.174	250.787	243.449	593.94	592.018		557.372	598.573	245.453	220.613	612.927	635.215		MULTISPECIES: phosphoribosylformylglycinamidine cyclo-ligase	BACUNI_RS00405	NZ_DS362220.1	+	31503485	-	WP_005835357.1	389	1170	1.17	BACUNI_RS00405	313	146	224	41	821	1390
BACUNI_RS00410		542.184	763.477	486.069	343.303	696.604	663.528		555.966	797.309	475.73	311.101	718.873	711.943		MULTISPECIES: peptide chain release factor 1	BACUNI_RS00410	NZ_DS362220.1	+	31503486	-	WP_005823698.1	370	1113	1.113	BACUNI_RS00410	297	185	413	55	916	1482
BACUNI_RS00415		435.216	237.677	256.939	351.122	611.133	654.829		446.278	248.209	251.474	318.187	630.67	702.609		MULTISPECIES: orotidine-5\'-phosphate decarboxylase	BACUNI_RS00415	NZ_DS362220.1	+	31503487	pyrF	WP_005823701.1	276	831	0.831	BACUNI_RS00415	178	43	163	42	600	1092
BACUNI_RS00420		486.843	205.891	720.613	237.801	704.314	938.559		499.217	215.015	705.286	215.496	726.83	1007.04		HD domain-containing protein	BACUNI_RS00420	NZ_DS362220.1	+	31503488	-	WP_005823703.1	408	1227	1.227	BACUNI_RS00420	294	55	675	42	1021	2311
BACUNI_RS00425		630.431	476.533	474.388	206.881	553.709	617.033		646.455	497.649	464.298	187.475	571.41	662.055		MULTISPECIES: UDP-3-O-(3-hydroxymyristoyl)glucosamine N-acyltransferase	BACUNI_RS00425	NZ_DS362220.1	+	31503489	-	WP_005823705.1	346	1041	1.041	BACUNI_RS00425	323	108	377	31	681	1289
BACUNI_RS00430		1008.58	951.127	982.908	230.571	911.152	1163.46		1034.22	993.273	962.002	208.943	940.28	1248.35		MULTISPECIES: bifunctional UDP-3-O	BACUNI_RS00430	NZ_DS362220.1	+	31503490	-	WP_005823709.1	461	1386	1.386	BACUNI_RS00430	688	287	1040	46	1492	3236
BACUNI_RS00435		363.479	301.487	156.785	187.762	437.916	513.068		372.718	314.847	153.45	170.15	451.915	550.505		MULTISPECIES: acyl-ACP--UDP-N-acetylglucosamine O-acyltransferase	BACUNI_RS00435	NZ_DS362220.1	+	31503491	-	WP_005823711.1	258	777	0.777	BACUNI_RS00435	139	51	93	21	402	800
BACUNI_RS00440		926.218	372.425	778.868	275.384	785.416	1117.85		949.761	388.928	762.302	249.553	810.524	1199.41		MULTISPECIES: hypothetical protein	BACUNI_RS00440	NZ_DS362220.1	+	31503492	-	WP_005823714.1	184	555	0.555	BACUNI_RS00440	253	45	330	22	515	1245
BACUNI_RS00445		239.961	157.164	338.322	368.063	241.033	284.36		246.061	164.128	331.126	333.539	248.739	305.109		MULTISPECIES: tRNA (adenosine(37)-N6)-dimethylallyltransferase MiaA	BACUNI_RS00445	NZ_DS362220.1	+	31503493	-	WP_005823716.1	301	906	0.906	BACUNI_RS00445	107	31	234	48	258	517
BACUNI_RS00455		0	0	57.7372	0	0	5.4911		0	0	56.5092	0	0	5.89177		hypothetical protein	BACUNI_RS00455	NZ_DS362220.1	-	31503495	-	WP_034525314.1	120	363	0.363	BACUNI_RS00455	0	0	16	0	0	4
BACUNI_RS19275		0	0	0	0	0	0		0	0	0	0	0	0		MULTISPECIES: hypothetical protein	BACUNI_RS19275	NZ_DS362220.1	+	31507197	-	WP_005823733.1	71	216	0.216	BACUNI_RS19275	0	0	0	0	0	0
BACUNI_RS00460		16.9319	0	60.0377	0	0	0		17.3622	0	58.7608	0	0	0		MULTISPECIES: hypothetical protein	BACUNI_RS00460	NZ_DS362220.1	+	31503496	-	WP_005823735.1	79	240	0.24	BACUNI_RS00460	2	0	11	0	0	0
BACUNI_RS00465		0	0	58.4234	0	0	0		0	0	57.1808	0	0	0		MULTISPECIES: hypothetical protein	BACUNI_RS00465	NZ_DS362220.1	+	31503497	-	WP_004312216.1	141	426	0.426	BACUNI_RS00465	0	0	19	0	0	0
BACUNI_RS00470		17.4883	0	20.4994	54.3599	0.6623	0		17.9328	0	20.0634	49.2609	0.683472	0		hypothetical protein	BACUNI_RS00470	NZ_DS362220.1	+	31503498	-	WP_005823738.1	425	1278	1.278	BACUNI_RS00470	11	0	20	10	1	0
BACUNI_RS00475		0	0	223.517	0	41.9851	21.752		0	0	218.763	0	43.3273	23.3391		DUF3408 domain-containing protein	BACUNI_RS00475	NZ_DS362220.1	-	31503499	-	WP_005823742.1	167	504	0.504	BACUNI_RS00475	0	0	86	0	25	22
BACUNI_RS00480		24.9686	0	46.2796	0	19.5027	22.1985		25.6033	0	45.2953	0	20.1262	23.8182		hypothetical protein	BACUNI_RS00480	NZ_DS362220.1	-	31503500	-	WP_005823746.1	216	651	0.651	BACUNI_RS00480	8	0	23	0	15	29
BACUNI_RS00485		40.9092	0	0	0	9.46777	12.2628		41.949	0	0	0	9.77044	13.1576		DUF3408 domain-containing protein	BACUNI_RS00485	NZ_DS362220.1	-	31503501	-	WP_005823748.1	148	447	0.447	BACUNI_RS00485	9	0	0	0	5	11
BACUNI_RS00490		115.11	96.8273	288.216	118.99	152.779	162.823		118.036	101.118	282.085	107.829	157.663	174.704		ParA family protein	BACUNI_RS00490	NZ_DS362220.1	-	31503502	-	WP_005823750.1	252	759	0.759	BACUNI_RS00490	43	16	167	13	137	248
BACUNI_RS00495		0	0	0	0	1.90635	0		0	0	0	0	1.96729	0		hypothetical protein	BACUNI_RS00495	NZ_DS362220.1	+	31503503	-	WP_005823756.1	147	444	0.444	BACUNI_RS00495	0	0	0	0	1	0
BACUNI_RS00500		6.48109	3.66287	12.5351	0	2.6999	0.794765		6.64583	3.82518	12.2684	0	2.78621	0.852755		relaxase	BACUNI_RS00500	NZ_DS362220.1	+	31503504	-	WP_005823759.1	417	1254	1.254	BACUNI_RS00500	4	1	12	0	4	2
BACUNI_RS00505		0	0	0	0	2.96989	0		0	0	0	0	3.06483	0		hypothetical protein	BACUNI_RS00505	NZ_DS362220.1	+	31503505	-	WP_005823761.1	94	285	0.285	BACUNI_RS00505	0	0	0	0	1	0
BACUNI_RS00510		7.28252	109.755	78.2505	0	22.2476	42.866		7.46762	114.618	76.5862	0	22.9588	45.9938		MULTISPECIES: hypothetical protein	BACUNI_RS00510	NZ_DS362220.1	-	31503506	-	WP_005823764.1	278	837	0.837	BACUNI_RS00510	3	20	50	0	22	72
BACUNI_RS00515		9.34171	26.398	49.6864	0	18.485	9.73724		9.57916	27.5677	48.6296	0	19.0759	10.4477		hypothetical protein	BACUNI_RS00515	NZ_DS362220.1	-	31503507	-	WP_005823766.1	289	870	0.87	BACUNI_RS00515	4	5	33	0	19	17
BACUNI_RS00520		26.049	49.8281	6.45914	20.5538	22.9551	26.5376		26.7111	52.0361	6.32176	18.6259	23.689	28.474		hypothetical protein	BACUNI_RS00520	NZ_DS362220.1	-	31503508	-	WP_005823768.1	675	2028	2.028	BACUNI_RS00520	26	22	10	6	55	108
BACUNI_RS00525		8.79577	42.609	22.6825	42.9635	21.4615	18.7986		9.01934	44.497	22.2001	38.9335	22.1475	20.1703		hypothetical protein	BACUNI_RS00525	NZ_DS362220.1	-	31503509	-	WP_005823770.1	538	1617	1.617	BACUNI_RS00525	7	15	28	10	41	61
BACUNI_RS00530		6.49145	29.3498	26.5052	0	24.3379	23.881		6.65644	30.6504	25.9414	0	25.116	25.6235		MULTISPECIES: hypothetical protein	BACUNI_RS00530	NZ_DS362220.1	-	31503510	-	WP_004312230.1	312	939	0.939	BACUNI_RS00530	3	6	19	0	27	45
BACUNI_RS00535		4.48526	37.1786	14.4582	7.66798	17.7505	21.4508		4.59927	38.826	14.1507	6.94873	18.318	23.0159		hypothetical protein	BACUNI_RS00535	NZ_DS362220.1	-	31503511	-	WP_005823774.1	905	2718	2.718	BACUNI_RS00535	6	22	30	3	57	117
BACUNI_RS00540		13.7334	19.6083	26.0958	0	18.9699	21.0956		14.0825	20.4772	25.5407	0	19.5763	22.6349		hypothetical protein	BACUNI_RS00540	NZ_DS362220.1	-	31503512	-	WP_005823775.1	936	2811	2.811	BACUNI_RS00540	19	12	56	0	63	119
BACUNI_RS00545		17.8404	23.8998	9.79773	6.77775	20.6444	21.5532		18.2939	24.9589	9.58934	6.142	21.3043	23.1259		hypothetical protein	BACUNI_RS00545	NZ_DS362220.1	-	31503513	-	WP_005823776.1	1024	3075	3.075	BACUNI_RS00545	27	16	23	3	75	133
BACUNI_RS00550		36.0843	94.1239	7.158	9.4907	23.1262	7.48838		37.0015	98.2947	7.00575	8.60047	23.8655	8.03477		hypothetical protein	BACUNI_RS00550	NZ_DS362220.1	-	31503514	-	WP_005823777.1	243	732	0.732	BACUNI_RS00550	13	15	4	1	20	11
BACUNI_RS00555		0	0	0	0	0	0		0	0	0	0	0	0		hypothetical protein	BACUNI_RS00555	NZ_DS362220.1	-	31503515	-	WP_005823778.1	131	396	0.396	BACUNI_RS00555	0	0	0	0	0	0
BACUNI_RS00560		3.20983	3.62816	22.7631	0	2.00573	0.393616		3.29142	3.78893	22.279	0	2.06985	0.422336		site-specific integrase	BACUNI_RS00560	NZ_DS362220.1	-	31503516	-	WP_005823779.1	421	1266	1.266	BACUNI_RS00560	2	1	22	0	3	1
BACUNI_RS00565		0	0	0	37.6542	27.5258	21.6073		0	0	0	34.1222	28.4058	23.1839		hypothetical protein	BACUNI_RS00565	NZ_DS362220.1	-	31503517	-	WP_005823781.1	122	369	0.369	BACUNI_RS00565	0	0	0	2	12	16
BACUNI_RS00570		47.4355	23.8301	44.1735	36.0425	19.7608	9.69489		48.6413	24.886	43.234	32.6617	20.3925	10.4023		MULTISPECIES: TlpA family protein disulfide reductase	BACUNI_RS00570	NZ_DS362220.1	-	31503518	-	WP_005823782.1	256	771	0.771	BACUNI_RS00570	18	4	26	4	18	15
BACUNI_RS00575		109.301	145.607	37.7497	110.114	66.6728	58.879		112.079	152.059	36.9468	99.7853	68.8042	63.1752		MULTISPECIES: TonB-dependent receptor	BACUNI_RS00575	NZ_DS362220.1	-	31503519	-	WP_005823783.1	693	2082	2.082	BACUNI_RS00575	112	66	60	33	164	246
BACUNI_RS00580		48.9989	36.9232	42.8214	89.353	86.6377	29.9097		50.2444	38.5593	41.9106	80.9717	89.4074	32.0921		MULTISPECIES: hypothetical protein	BACUNI_RS00580	NZ_DS362220.1	-	31503520	-	WP_005823784.1	621	1866	1.866	BACUNI_RS00580	45	15	61	24	191	112
BACUNI_RS00585		173.517	88.575	57.7372	191.383	97.9328	42.556		177.927	92.4999	56.5092	173.431	101.064	45.6612		MULTISPECIES: BlaI/MecI/CopY family transcriptional regulator	BACUNI_RS00585	NZ_DS362220.1	-	31503521	-	WP_005823785.1	120	363	0.363	BACUNI_RS00585	31	7	16	10	42	31
BACUNI_RS00590		57.6404	52.1219	16.7223	0	27.6137	35.3417		59.1055	54.4316	16.3666	0	28.4964	37.9204		hemerythrin domain-containing protein	BACUNI_RS00590	NZ_DS362220.1	+	31503522	-	WP_005823787.1	234	705	0.705	BACUNI_RS00590	20	8	9	0	23	50
BACUNI_RS00595		105.721	44.8121	157.616	0	64.6857	80.217		108.408	46.7979	154.263	0	66.7536	86.0701		MULTISPECIES: DNA-binding response regulator	BACUNI_RS00595	NZ_DS362220.1	+	31503523	-	WP_005823789.1	204	615	0.615	BACUNI_RS00595	32	6	74	0	47	99
BACUNI_RS00600		11.882	20.1458	53.6222	0	3.29988	1.69991		12.184	21.0385	52.4817	0	3.40537	1.82395		MULTISPECIES: cytochrome c biogenesis protein	BACUNI_RS00600	NZ_DS362220.1	-	31503524	-	WP_005823791.1	683	2052	2.052	BACUNI_RS00600	12	9	84	0	8	7
BACUNI_RS00605		15.8324	7.95367	27.219	42.1042	5.12981	6.04021		16.2348	8.30612	26.6401	38.1548	5.2938	6.48094		MULTISPECIES: hypothetical protein	BACUNI_RS00605	NZ_DS362220.1	-	31503525	-	WP_005823794.1	384	1155	1.155	BACUNI_RS00605	9	2	24	7	7	14
BACUNI_RS00610		0	32.031	0	48.4463	4.722	3.47502		0	33.4504	0	43.902	4.87296	3.72858		MULTISPECIES: hypothetical protein	BACUNI_RS00610	NZ_DS362220.1	-	31503526	-	WP_008665536.1	238	717	0.717	BACUNI_RS00610	0	5	0	5	4	5
BACUNI_RS00615		21.7935	26.5286	6.48472	11.464	10.4755	11.5123		22.3474	27.7042	6.3468	10.3887	10.8104	12.3523		MULTISPECIES: porin	BACUNI_RS00615	NZ_DS362220.1	-	31503527	-	WP_005823796.1	403	1212	1.212	BACUNI_RS00615	13	7	6	2	15	28
BACUNI_RS00620		5.66757	16.0155	15.529	0	8.2635	1.39001		5.81162	16.7252	15.1987	0	8.52767	1.49143		thiol oxidoreductase	BACUNI_RS00620	NZ_DS362220.1	-	31503528	-	WP_085931069.1	477	1434	1.434	BACUNI_RS00620	4	5	17	0	14	4
BACUNI_RS00625		0	0	0	18.0917	0	0		0	0	0	16.3947	0	0		MULTISPECIES: peptidase M75	BACUNI_RS00625	NZ_DS362220.1	-	31503529	-	WP_005823798.1	383	1152	1.152	BACUNI_RS00625	0	0	0	3	0	0
BACUNI_RS00630		16.1606	9.96366	23.6788	85.3957	4.89613	3.96348		16.5713	10.4052	23.1752	77.3856	5.05265	4.25268		MULTISPECIES: hypothetical protein	BACUNI_RS00630	NZ_DS362220.1	-	31503530	-	WP_005823799.1	460	1383	1.383	BACUNI_RS00630	11	3	25	17	8	11
BACUNI_RS00635		9.81557	310.654	132.89	100.684	65.4237	31.2953		10.0651	324.42	130.063	91.2398	67.5152	33.5788		MULTISPECIES: hypothetical protein	BACUNI_RS00635	NZ_DS362220.1	-	31503531	-	WP_005823802.1	68	207	0.207	BACUNI_RS00635	1	14	21	3	16	13
BACUNI_RS00640		88.2101	152.094	70.3633	97.1278	62.2825	59.4021		90.4522	158.834	68.8667	88.0172	64.2736	63.7364		MULTISPECIES: DUF3887 domain-containing protein	BACUNI_RS00640	NZ_DS362220.1	-	31503532	-	WP_005823804.1	452	1359	1.359	BACUNI_RS00640	59	45	73	19	100	162
BACUNI_RS00645		161.357	465.564	271.017	225.04	155.663	114.556		165.458	486.194	265.252	203.931	160.64	122.914		MULTISPECIES: hypothetical protein	BACUNI_RS00645	NZ_DS362220.1	-	31503533	-	WP_005823806.1	318	957	0.957	BACUNI_RS00645	76	97	198	31	176	220
BACUNI_RS00650		186.348	307.986	297.822	115.117	135.688	104.464		191.085	321.634	291.488	104.319	140.026	112.087		glycosyl hydrolase family 3	BACUNI_RS00650	NZ_DS362220.1	-	31503534	-	WP_034525351.1	864	2595	2.595	BACUNI_RS00650	238	174	590	43	416	544
BACUNI_RS00655		40.5351	78.2723	50.0881	46.1991	23.9221	32.3099		41.5654	81.7407	49.0228	41.8657	24.6868	34.6674		hypothetical protein	BACUNI_RS00655	NZ_DS362220.1	-	31503535	-	WP_005823811.1	801	2406	2.406	BACUNI_RS00655	48	41	92	16	68	156
BACUNI_RS00660		9.94164	42.1399	56.8831	4.24905	41.9327	31.3925		10.1943	44.0072	55.6732	3.85049	43.2732	33.6831		hypothetical protein	BACUNI_RS00660	NZ_DS362220.1	-	31503536	-	WP_034525320.1	544	1635	1.635	BACUNI_RS00660	8	15	71	1	81	103
BACUNI_RS00665		39.9418	47.1102	78.3709	100.942	36.8952	55.3686		40.957	49.1978	76.704	91.4738	38.0747	59.4086		pyridoxal phosphate-dependent aminotransferase	BACUNI_RS00665	NZ_DS362220.1	-	31503537	-	WP_005823816.1	389	1170	1.17	BACUNI_RS00665	23	12	70	17	51	130
BACUNI_RS00670		13.2151	37.3435	55.3785	0	38.5361	22.6876		13.551	38.9982	54.2006	0	39.7681	24.343		MULTISPECIES: CPBP family intramembrane metalloprotease	BACUNI_RS00670	NZ_DS362220.1	-	31503538	-	WP_005823820.1	204	615	0.615	BACUNI_RS00670	4	5	26	0	28	28
BACUNI_RS00675		18.1819	5.13786	20.5132	69.9382	29.3501	15.0499		18.644	5.36553	20.0769	63.378	30.2884	16.148		prenyltransferase	BACUNI_RS00675	NZ_DS362220.1	-	31503539	-	WP_034525322.1	297	894	0.894	BACUNI_RS00675	8	1	14	9	31	27
BACUNI_RS00680		362.735	126.157	333.611	164.79	344.485	379.493		371.955	131.747	326.515	149.333	355.498	407.183		Cof-type HAD-IIB family hydrolase	BACUNI_RS00680	NZ_DS362220.1	+	31503540	-	WP_034525323.1	266	801	0.801	BACUNI_RS00680	143	22	204	19	326	610
BACUNI_RS00685		83.9307	68.5166	42.8371	39.8577	140.341	147.523		86.064	71.5527	41.926	36.119	144.828	158.287		MULTISPECIES: hypothetical protein	BACUNI_RS00685	NZ_DS362220.1	+	31503541	-	WP_005835299.1	580	1743	1.743	BACUNI_RS00685	72	26	57	10	289	516
BACUNI_RS00690		227.961	224.061	276.892	214.629	214.701	183.932		233.755	233.989	271.003	194.497	221.565	197.353		threonylcarbamoyl-AMP synthase	BACUNI_RS00690	NZ_DS362220.1	+	31503542	-	WP_005823828.1	204	615	0.615	BACUNI_RS00690	69	30	130	19	156	227
BACUNI_RS00695		405.173	251.439	116.522	353.132	234.978	206.049		415.471	262.58	114.044	320.008	242.49	221.084		MULTISPECIES: AI-2E family transporter	BACUNI_RS00695	NZ_DS362220.1	+	31503543	-	WP_005823830.1	340	1023	1.023	BACUNI_RS00695	204	56	91	52	284	423
BACUNI_RS00700		234.182	156.155	170.528	57.6053	211.956	206.186		240.134	163.075	166.901	52.2019	218.732	221.231		6-bladed beta-propeller	BACUNI_RS00700	NZ_DS362220.1	-	31503544	-	WP_034525324.1	401	1206	1.206	BACUNI_RS00700	139	41	157	10	302	499
BACUNI_RS00705		100.514	86.5629	60.1727	253.667	112.656	66.9119		103.069	90.3987	58.8929	229.873	116.258	71.7942		formylglycine-generating enzyme family protein	BACUNI_RS00705	NZ_DS362220.1	-	31503545	-	WP_005823834.1	282	849	0.849	BACUNI_RS00705	42	16	39	31	113	114
BACUNI_RS00710		128.636	66.5688	56.9528	79.4873	102.009	86.6639		131.905	69.5186	55.7414	72.0314	105.27	92.9874		hemolysin	BACUNI_RS00710	NZ_DS362220.1	-	31503546	-	WP_005823836.1	436	1311	1.311	BACUNI_RS00710	83	19	57	15	158	228
BACUNI_RS00715		696.625	552.023	367.726	573.419	551.612	594.365		714.332	576.484	359.905	519.632	569.246	637.733		peptidase domain-containing ABC transporter	BACUNI_RS00715	NZ_DS362220.1	-	31503547	-	WP_034525326.1	734	2205	2.205	BACUNI_RS00715	756	265	619	182	1437	2630
BACUNI_RS00720		282.746	200.676	142.013	118.035	194.485	198.359		289.932	209.568	138.993	106.963	200.702	212.833		MULTISPECIES: hypothetical protein	BACUNI_RS00720	NZ_DS362220.1	-	31503548	-	WP_005823840.1	411	1236	1.236	BACUNI_RS00720	172	54	134	21	284	492
BACUNI_RS00725		1032.7	1047.08	851.624	794.238	568.943	688.79		1058.95	1093.48	833.511	719.739	587.131	739.048		radical SAM peptide maturase	BACUNI_RS00725	NZ_DS362220.1	-	31503549	-	WP_005823842.1	483	1452	1.452	BACUNI_RS00725	738	331	944	166	976	2007
BACUNI_RS00730		2606.66	2647.42	2084.63	1327.76	1530.43	1510.33		2672.92	2764.74	2040.29	1203.21	1579.36	1620.53		MULTISPECIES: 6-bladed beta-propeller	BACUNI_RS00730	NZ_DS362220.1	-	31503550	-	WP_005823844.1	442	1329	1.329	BACUNI_RS00730	1705	766	2115	254	2403	4028
BACUNI_RS19280		2467.21	1706.06	1010.5	1323.28	1640.44	1575.63		2529.92	1781.66	989.012	1199.15	1692.88	1690.6		MULTISPECIES: rSAM-modified peptide	BACUNI_RS19280	NZ_DS362220.1	-	31507198	-	WP_005835287.1	69	210	0.21	BACUNI_RS19280	255	78	162	40	407	664
BACUNI_RS00735		1066.01	783.66	698.879	1342.85	562.61	392.167		1093.1	818.386	684.014	1216.89	580.596	420.782		MULTISPECIES: hypothetical protein	BACUNI_RS00735	NZ_DS362220.1	-	31503551	-	WP_005823848.1	337	1014	1.014	BACUNI_RS00735	532	173	541	196	674	798
BACUNI_RS00740		312.299	361.505	408.742	154.382	198.281	161.492		320.237	377.525	400.048	139.901	204.62	173.275		MULTISPECIES: glycosyltransferase family 2 protein	BACUNI_RS00740	NZ_DS362220.1	-	31503552	-	WP_005835286.1	359	1080	1.08	BACUNI_RS00740	166	85	337	24	253	350
BACUNI_RS00745		709.746	1226.96	831.406	523.419	355.573	447.12		727.786	1281.33	813.723	474.322	366.94	479.745		MULTISPECIES: DUF3244 domain-containing protein	BACUNI_RS00745	NZ_DS362220.1	-	31503553	-	WP_005823851.1	145	438	0.438	BACUNI_RS00745	153	117	278	33	184	393
BACUNI_RS00750		7.19229	16.2593	44.0502	8.19728	1.99745	9.40776		7.37511	16.9798	43.1133	7.42837	2.0613	10.0942		MULTISPECIES: hypothetical protein	BACUNI_RS00750	NZ_DS362220.1	-	31503554	-	WP_005823853.1	564	1695	1.695	BACUNI_RS00750	6	6	57	2	4	32
BACUNI_RS19285		53.7519	72.9087	0	0	0	13.183		55.1182	76.1394	0	0	0	14.1449		MULTISPECIES: hypothetical protein	BACUNI_RS19285	NZ_DS362220.1	-	31507199	-	WP_005823856.1	62	189	0.189	BACUNI_RS19285	5	3	0	0	0	5
BACUNI_RS19290		0	0	0	0	0	10.8922		0	0	0	0	0	11.6869		MULTISPECIES: hypothetical protein	BACUNI_RS19290	NZ_DS362220.1	+	31507200	-	WP_005823858.1	60	183	0.183	BACUNI_RS19290	0	0	0	0	0	4
BACUNI_RS19295		45.1516	0	0	0	0	0		46.2993	0	0	0	0	0		MULTISPECIES: hypothetical protein	BACUNI_RS19295	NZ_DS362220.1	-	31507201	-	WP_074668500.1	74	225	0.225	BACUNI_RS19295	5	0	0	0	0	0
BACUNI_RS00755		49.9373	84.6681	94.5714	0	20.8029	32.1495		51.2066	88.4199	92.5599	0	21.468	34.4953		MULTISPECIES: hypothetical protein	BACUNI_RS00755	NZ_DS362220.1	-	31503555	-	WP_005823861.1	216	651	0.651	BACUNI_RS00755	16	12	47	0	16	42
BACUNI_RS00760		228.715	219.135	299.397	123.477	190.82	230.901		234.528	228.846	293.029	111.895	196.921	247.749		AcrB/AcrD/AcrF family protein	BACUNI_RS00760	NZ_DS362220.1	-	31503556	-	WP_005823862.1	1068	3207	3.207	BACUNI_RS00760	361	153	733	57	723	1486
BACUNI_RS00765		1000.05	1231.73	1099.15	712.17	868.255	951.979		1025.47	1286.31	1075.78	645.368	896.011	1021.44		MULTISPECIES: TolC family protein	BACUNI_RS00765	NZ_DS362220.1	-	31503557	-	WP_005823863.1	490	1473	1.473	BACUNI_RS00765	725	395	1236	151	1511	2814
BACUNI_RS00770		1123.06	761.055	767.528	773.418	837.327	920.557		1151.6	794.779	751.203	700.872	864.095	987.726		AcrB/AcrD/AcrF family protein	BACUNI_RS00770	NZ_DS362220.1	-	31503558	-	WP_034525328.1	1023	3072	3.072	BACUNI_RS00770	1698	509	1800	342	3039	5675
BACUNI_RS00775		872.931	1139.81	1006.69	366.657	521.175	510.314		895.119	1190.31	985.281	332.265	537.836	547.55		efflux RND transporter periplasmic adaptor subunit	BACUNI_RS00775	NZ_DS362220.1	-	31503559	-	WP_005823865.1	359	1080	1.08	BACUNI_RS00775	464	268	830	57	665	1106
BACUNI_RS00780		711.077	436.672	825.02	503.599	564.782	699.066		729.152	456.022	807.472	456.362	582.837	750.074		membrane protein	BACUNI_RS00780	NZ_DS362220.1	-	31503560	-	WP_005823866.1	560	1683	1.683	BACUNI_RS00780	589	160	1060	122	1123	2361
BACUNI_RS00785		324.635	293.086	329.652	223.417	276.523	315.677		332.887	306.073	322.64	202.46	285.363	338.711		MULTISPECIES: transglutaminase	BACUNI_RS00785	NZ_DS362220.1	-	31503561	-	WP_005823867.1	652	1959	1.959	BACUNI_RS00785	313	125	493	63	640	1241
BACUNI_RS00790		227.522	232.055	204.674	293.085	273.764	245.266		233.305	242.337	200.321	265.593	282.515	263.162		hypothetical protein	BACUNI_RS00790	NZ_DS362220.1	-	31503562	-	WP_005823869.1	639	1920	1.92	BACUNI_RS00790	215	97	300	81	621	945
BACUNI_RS00795		205.235	108.258	191.121	101.362	280.24	210.848		210.451	113.055	187.056	91.8542	289.199	226.233		MULTISPECIES: signal peptidase I	BACUNI_RS00795	NZ_DS362220.1	-	31503563	lepB	WP_005823871.1	296	891	0.891	BACUNI_RS00795	90	21	130	13	295	377
BACUNI_RS00800		281.435	222.421	171.115	0	208.745	274.411		288.588	232.277	167.475	0	215.418	294.434		MULTISPECIES: DUF1573 domain-containing protein	BACUNI_RS00800	NZ_DS362220.1	-	31503564	-	WP_005823872.1	295	888	0.888	BACUNI_RS00800	123	43	116	0	219	489
BACUNI_RS00805		306.295	309.657	219.545	253.69	254.401	304.216		314.081	323.379	214.876	229.894	262.534	326.414		hypothetical protein	BACUNI_RS00805	NZ_DS362220.1	-	31503565	-	WP_005823873.1	355	1068	1.068	BACUNI_RS00805	161	72	179	39	321	652
BACUNI_RS00810		408.101	215.922	632.565	1395.38	325.546	264.066		418.474	225.49	619.111	1264.49	335.953	283.333		MULTISPECIES: hypothetical protein	BACUNI_RS00810	NZ_DS362220.1	-	31503566	-	WP_009037139.1	77	234	0.234	BACUNI_RS00810	47	11	113	47	90	124
BACUNI_RS00815		905.569	1019.29	1175	422.816	607.868	675.621		928.586	1064.45	1150.01	383.156	627.301	724.919		MULTISPECIES: hypothetical protein	BACUNI_RS00815	NZ_DS362220.1	-	31503567	-	WP_009037140.1	355	1068	1.068	BACUNI_RS00815	476	237	958	65	767	1448
BACUNI_RS00820		747.557	621.099	642.599	371.391	566.941	448.172		766.559	648.621	628.932	336.554	585.065	480.874		MULTISPECIES: hypothetical protein	BACUNI_RS00820	NZ_DS362220.1	-	31503568	-	WP_005823878.1	105	318	0.318	BACUNI_RS00820	117	43	156	17	213	286
BACUNI_RS00825		25.9722	22.5823	2.57604	6.83107	10.8195	15.6796		26.6323	23.583	2.52124	6.19031	11.1654	16.8237		MULTISPECIES: DNA-binding response regulator	BACUNI_RS00825	NZ_DS362220.1	-	31503569	-	WP_005823880.1	338	1017	1.017	BACUNI_RS00825	13	5	2	1	13	32
BACUNI_RS00830		264.682	401.836	210.791	97.5979	232.414	186.471		271.41	419.642	206.307	88.4432	239.844	200.077		ATPase AAA	BACUNI_RS00830	NZ_DS362220.1	-	31503570	-	WP_005823881.1	521	1566	1.566	BACUNI_RS00830	204	137	252	22	430	586
BACUNI_RS00835		894.702	1587.58	1301.86	375.986	744.391	850.143		917.443	1657.93	1274.17	340.718	768.188	912.175		MULTISPECIES: glucosamine-6-phosphate deaminase	BACUNI_RS00835	NZ_DS362220.1	-	31503571	-	WP_005823882.1	270	813	0.813	BACUNI_RS00835	358	281	808	44	715	1387
BACUNI_RS00840		453.774	405.737	431.18	347.36	452.129	480.461		465.308	423.716	422.009	314.777	466.583	515.518		MULTISPECIES: FprA family A-type flavoprotein	BACUNI_RS00840	NZ_DS362220.1	-	31503572	-	WP_005835258.1	399	1200	1.2	BACUNI_RS00840	268	106	395	60	641	1157
BACUNI_RS00845		102.683	291.399	87.3276	59.7608	44.5963	40.7227		105.294	304.312	85.4702	54.1552	46.0219	43.6941		TIGR01212 family radical SAM protein	BACUNI_RS00845	NZ_DS362220.1	-	31503573	-	WP_005823884.1	309	930	0.93	BACUNI_RS00845	47	59	62	8	49	76
BACUNI_RS00850		243.395	291.862	180.113	86.8399	86.4053	76.3049		249.582	304.796	176.282	78.6943	89.1675	81.8725		MULTISPECIES: ROK family protein	BACUNI_RS00850	NZ_DS362220.1	+	31503574	-	WP_005823887.1	319	960	0.96	BACUNI_RS00850	115	61	132	12	98	147
BACUNI_RS00855		238.104	291.065	161.465	174.886	131.518	85.2157		244.156	303.963	158.031	158.482	135.723	91.4336		MULTISPECIES: MFS transporter	BACUNI_RS00855	NZ_DS362220.1	+	31503575	-	WP_005823889.1	383	1152	1.152	BACUNI_RS00855	135	73	142	29	179	197
BACUNI_RS00860		263.977	210.976	87.6714	127.639	112.189	91.5544		270.687	220.325	85.8067	115.666	115.776	98.2347		MULTISPECIES: SIS domain-containing protein	BACUNI_RS00860	NZ_DS362220.1	+	31503576	-	WP_005823892.1	253	762	0.762	BACUNI_RS00860	99	35	51	14	101	140
BACUNI_RS00865		434.079	371.36	298.192	313.785	420.916	456.453		445.113	387.816	291.849	284.352	434.372	489.759		MULTISPECIES: S9 family peptidase	BACUNI_RS00865	NZ_DS362220.1	+	31503577	-	WP_005823898.1	737	2214	2.214	BACUNI_RS00865	473	179	504	100	1101	2028
BACUNI_RS00870		181.989	104.155	136.635	110.273	94.0466	126.557		186.614	108.771	133.729	99.9293	97.0531	135.791		MULTISPECIES: lipoyl synthase	BACUNI_RS00870	NZ_DS362220.1	+	31503578	lipA	WP_005823900.1	293	882	0.882	BACUNI_RS00870	79	20	92	14	98	224
BACUNI_RS00875		70.8142	197.029	492.827	55.8756	203.473	119.792		72.6141	205.76	482.345	50.6344	209.978	128.533		MULTISPECIES: hypothetical protein	BACUNI_RS00875	NZ_DS362220.1	+	31503579	-	WP_008665606.1	372	1119	1.119	BACUNI_RS00875	39	48	421	9	269	269
BACUNI_RS00880		43.2303	52.1219	239.686	0	132.065	113.093		44.3291	54.4316	234.588	0	136.287	121.345		MULTISPECIES: hypothetical protein	BACUNI_RS00880	NZ_DS362220.1	-	31503580	-	WP_005823906.1	234	705	0.705	BACUNI_RS00880	15	8	129	0	110	160
BACUNI_RS00885		281.803	128.482	164.884	380.557	514.954	408.295		288.966	134.176	161.377	344.861	531.416	438.087		MULTISPECIES: enoyl-ACP reductase	BACUNI_RS00885	NZ_DS362220.1	-	31503581	-	WP_005823911.1	285	858	0.858	BACUNI_RS00885	119	24	108	47	522	703
BACUNI_RS19300		0	0	0	0	0	0		0	0	0	0	0	0		MULTISPECIES: hypothetical protein	BACUNI_RS19300	NZ_DS362220.1	-	31507202	-	WP_005823914.1	89	270	0.27	BACUNI_RS19300	0	0	0	0	0	0
BACUNI_RS00895		1071.83	1257.17	831.214	701.093	678.171	808.432		1099.08	1312.88	813.535	635.33	699.851	867.421		MULTISPECIES: HAD family hydrolase	BACUNI_RS00895	NZ_DS362220.1	+	31503582	-	WP_005823917.1	217	654	0.654	BACUNI_RS00895	345	179	415	66	524	1061
BACUNI_RS00900		6.98221	35.5148	50.641	17.9051	3.63582	8.13405		7.15968	37.0885	49.5639	16.2256	3.75205	8.72756		MULTISPECIES: metallophosphatase	BACUNI_RS00900	NZ_DS362220.1	-	31503583	-	WP_005823921.1	387	1164	1.164	BACUNI_RS00900	4	9	45	3	5	19
BACUNI_RS00905		0	9.39314	30.3593	4.73565	4.03881	0.339685		0	9.80937	29.7136	4.29144	4.16792	0.36447		MULTISPECIES: RagB/SusD family nutrient uptake outer membrane protein	BACUNI_RS00905	NZ_DS362220.1	-	31503584	-	WP_005823923.1	488	1467	1.467	BACUNI_RS00905	0	3	34	1	7	1
BACUNI_RS00910		17.5522	23.2604	49.9461	4.13893	30.0041	16.9223		17.9984	24.2911	48.8838	3.7507	30.9633	18.1571		MULTISPECIES: SusC/RagA family TonB-linked outer membrane protein	BACUNI_RS00910	NZ_DS362220.1	-	31503585	-	WP_005823925.1	1118	3357	3.357	BACUNI_RS00910	29	17	128	2	119	114
BACUNI_RS00915		5.18322	7.81164	63.4907	0	4.31846	4.66113		5.31497	8.15779	62.1403	0	4.45652	5.00124		MULTISPECIES: FecR family protein	BACUNI_RS00915	NZ_DS362220.1	-	31503586	-	WP_005823927.1	391	1176	1.176	BACUNI_RS00915	3	2	57	0	6	11
BACUNI_RS00920		14.3338	40.5048	25.4128	73.5153	5.97121	3.51547		14.6982	42.2997	24.8723	66.6196	6.1621	3.77198		MULTISPECIES: RNA polymerase sigma-70 factor	BACUNI_RS00920	NZ_DS362220.1	-	31503587	-	WP_005823929.1	188	567	0.567	BACUNI_RS00920	4	5	11	6	4	4
BACUNI_RS00925		434.973	336.574	235.258	239.558	492.528	389.847		446.03	351.488	230.254	217.088	508.274	418.293		MULTISPECIES: PTS sugar transporter subunit IIC	BACUNI_RS00925	NZ_DS362220.1	+	31503588	-	WP_005823931.1	463	1392	1.392	BACUNI_RS00925	298	102	250	48	810	1089
BACUNI_RS00930		2137.98	3498.93	2790.92	856.603	2555.18	2428.06		2192.32	3653.97	2731.56	776.254	2636.86	2605.23		MULTISPECIES: 5-dehydro-4-deoxy-D-glucuronate isomerase	BACUNI_RS00930	NZ_DS362220.1	+	31503589	-	WP_005823932.1	318	957	0.957	BACUNI_RS00930	1007	729	2039	118	2889	4663
BACUNI_RS00935		94.028	104.742	151.989	97.8478	73.7991	96.9229		96.418	109.383	148.756	88.6697	76.1583	103.995		MULTISPECIES: MFS transporter	BACUNI_RS00935	NZ_DS362220.1	+	31503590	-	WP_009037147.1	496	1491	1.491	BACUNI_RS00935	69	34	173	21	130	290
BACUNI_RS00940		70.9807	44.1272	59.1082	84.9439	39.672	60.0592		72.7849	46.0826	57.851	76.9761	40.9403	64.4415		MULTISPECIES: DNA helicase	BACUNI_RS00940	NZ_DS362220.1	-	31503591	-	WP_005823935.1	1144	3435	3.435	BACUNI_RS00940	120	33	155	42	161	414
BACUNI_RS00945		410.319	234.691	371.302	701.481	177.11	199.448		420.749	245.091	363.404	635.682	182.771	214.001		MULTISPECIES: twin-arginine translocase subunit TatC	BACUNI_RS00945	NZ_DS362220.1	-	31503592	tatC	WP_005823936.1	273	822	0.822	BACUNI_RS00945	166	42	233	83	172	329
BACUNI_RS00950		1175.82	1658.67	1637.39	643.259	748.454	913.582		1205.71	1732.17	1602.57	582.921	772.381	980.242		MULTISPECIES: twin-arginine translocase TatA/TatE family subunit	BACUNI_RS00950	NZ_DS362220.1	-	31503593	-	WP_005823939.1	71	216	0.216	BACUNI_RS00950	125	78	270	20	191	396
BACUNI_RS00955		103.763	47.2781	18.6686	52.2552	54.6185	54.8425		106.4	49.3731	18.2715	47.3537	56.3645	58.8442		MULTISPECIES: bifunctional UDP-N-acetylmuramoyl-tripeptide:D-alanyl-D-alanine ligase/alanine racemase	BACUNI_RS00955	NZ_DS362220.1	-	31503594	-	WP_005823941.1	841	2526	2.526	BACUNI_RS00955	129	26	36	19	163	278
BACUNI_RS00960		16.4188	0	0	35.0868	22.2292	24.1608		16.8361	0	0	31.7957	22.9398	25.9238		MULTISPECIES: GSCFA domain protein	BACUNI_RS00960	NZ_DS362220.1	-	31503595	-	WP_034525357.1	329	990	0.99	BACUNI_RS00960	8	0	0	5	26	48
BACUNI_RS00965		1.83543	33.1942	0	0	2.29382	2.70091		1.88208	34.6651	0	0	2.36715	2.89798		MULTISPECIES: hypothetical protein	BACUNI_RS00965	NZ_DS362220.1	-	31503596	-	WP_005823945.1	368	1107	1.107	BACUNI_RS00965	1	8	0	0	3	6
BACUNI_RS00970		584.615	760.142	538.869	277.626	379.237	479.809		599.474	793.826	527.408	251.585	391.361	514.819		MULTISPECIES: 1-deoxy-D-xylulose-5-phosphate synthase	BACUNI_RS00970	NZ_DS362220.1	+	31503597	dxs	WP_005823947.1	708	2127	2.127	BACUNI_RS00970	612	352	875	85	953	2048
BACUNI_RS00975		219.697	256.893	177.781	82.8897	190.618	233.737		225.282	268.276	174	75.1147	196.712	250.792		Trk system potassium transporter TrkA	BACUNI_RS00975	NZ_DS362220.1	+	31503598	-	WP_005823949.1	446	1341	1.341	BACUNI_RS00975	145	75	182	16	302	629
BACUNI_RS00980		67.1677	85.4116	85.7037	19.1383	55.3787	62.4613		68.8749	89.1964	83.8809	17.3431	57.149	67.0188		TrkH family potassium uptake protein	BACUNI_RS00980	NZ_DS362220.1	+	31503599	-	WP_005823951.1	483	1452	1.452	BACUNI_RS00980	48	27	95	4	95	182
BACUNI_RS00985		1218	926.057	1010.61	1008.46	1242.32	1070.31		1248.96	967.093	989.111	913.87	1282.04	1148.41		MULTISPECIES: hypothetical protein	BACUNI_RS00985	NZ_DS362220.1	+	31503600	-	WP_005823953.1	123	372	0.372	BACUNI_RS00985	223	75	287	54	546	799
BACUNI_RS00990		63.6753	0	18.6597	0	40.9947	34.073		65.2938	0	18.2629	0	42.3052	36.5592		MULTISPECIES: NADH-quinone oxidoreductase subunit A	BACUNI_RS00990	NZ_DS362220.1	+	31503601	-	WP_005823956.1	116	351	0.351	BACUNI_RS00990	11	0	5	0	17	24
BACUNI_RS00995		185.029	55.2452	103.533	286.482	253.053	85.6216		189.732	57.6933	101.331	259.61	261.143	91.869		MULTISPECIES: NADH-quinone oxidoreductase subunit NuoB	BACUNI_RS00995	NZ_DS362220.1	+	31503602	-	WP_005823959.1	193	582	0.582	BACUNI_RS00995	53	7	46	24	174	100
BACUNI_RS01000		218.517	86.665	46.1353	148.556	271.493	174.254		224.071	90.5053	45.1541	134.622	280.172	186.969		NADH-quinone oxidoreductase subunit NuoD	BACUNI_RS01000	NZ_DS362220.1	+	31503603	-	WP_005823961.1	529	1590	1.59	BACUNI_RS01000	171	30	56	34	510	556
BACUNI_RS01005		96.2144	25.5891	24.3252	38.703	129.674	66.1647		98.66	26.723	23.8079	35.0727	133.82	70.9925		MULTISPECIES: NADH-quinone oxidoreductase subunit NuoH	BACUNI_RS01005	NZ_DS362220.1	+	31503604	-	WP_009037156.1	358	1077	1.077	BACUNI_RS01005	51	6	20	6	165	143
BACUNI_RS01010		104.816	0	46.7826	82.7047	167.94	42.5152		107.48	0	45.7876	74.947	173.309	45.6173		MULTISPECIES: 4Fe-4S dicluster domain-containing protein	BACUNI_RS01010	NZ_DS362220.1	+	31503605	-	WP_005823968.1	167	504	0.504	BACUNI_RS01010	26	0	18	6	100	43
BACUNI_RS01015		75.2527	0	109.798	148.965	112.196	63.1396		77.1655	0	107.463	134.992	115.783	67.7467		MULTISPECIES: NADH dehydrogenase subunit J	BACUNI_RS01015	NZ_DS362220.1	+	31503606	-	WP_005823970.1	170	513	0.513	BACUNI_RS01015	19	0	43	11	68	65
BACUNI_RS01020		46.0283	0	16.9568	179.863	49.306	74.1832		47.1983	0	16.5962	162.992	50.8822	79.596		MULTISPECIES: NADH-quinone oxidoreductase subunit NuoK	BACUNI_RS01020	NZ_DS362220.1	+	31503607	-	WP_005823972.1	102	309	0.309	BACUNI_RS01020	7	0	4	8	18	46
BACUNI_RS01025		104.033	55.1957	49.2758	119.779	126.476	85.3961		106.677	57.6416	48.2277	108.544	130.52	91.6271		NADH-quinone oxidoreductase subunit L	BACUNI_RS01025	NZ_DS362220.1	+	31503608	-	WP_005823974.1	637	1914	1.914	BACUNI_RS01025	98	23	72	33	286	328
BACUNI_RS01030		32.8375	21.6517	52.0437	130.991	85.4969	66.7779		33.6722	22.6111	50.9368	118.704	88.2301	71.6504		MULTISPECIES: NADH dehydrogenase subunit M	BACUNI_RS01030	NZ_DS362220.1	+	31503609	-	WP_005823976.1	494	1485	1.485	BACUNI_RS01030	24	7	59	28	150	199
BACUNI_RS01035		214.47	137.159	201.035	125.435	117.558	97.9332		219.922	143.237	196.76	113.67	121.316	105.079		MULTISPECIES: NADH-quinone oxidoreductase subunit N	BACUNI_RS01035	NZ_DS362220.1	+	31503610	-	WP_005823978.1	479	1440	1.44	BACUNI_RS01035	152	43	221	26	200	283
BACUNI_RS01040		183.185	178.186	217.848	134.752	141.678	134.961		187.841	186.082	213.215	122.112	146.207	144.809		MULTISPECIES: PAS domain S-box protein	BACUNI_RS01040	NZ_DS362220.1	-	31503611	-	WP_034525362.1	927	2784	2.784	BACUNI_RS01040	251	108	463	54	466	754
BACUNI_RS01045		0	0	60.0256	38.5099	6.88146	0.920764		0	0	58.7489	34.8977	7.10144	0.987948		TonB-denpendent receptor	BACUNI_RS01045	NZ_DS362220.1	+	31503612	-	WP_005823984.1	901	2706	2.706	BACUNI_RS01045	0	0	124	15	22	5
BACUNI_RS01050		8.59485	38.8599	31.0301	52.8974	15.754	6.74541		8.81331	40.5819	30.3701	47.9356	16.2576	7.2376		MULTISPECIES: hypothetical protein	BACUNI_RS01050	NZ_DS362220.1	+	31503613	-	WP_005823986.1	393	1182	1.182	BACUNI_RS01050	5	10	28	9	22	16
BACUNI_RS01055		119.238	129.387	113.772	114.156	107.293	77.2041		122.269	135.121	111.352	103.448	110.723	82.8374		MULTISPECIES: hypothetical protein	BACUNI_RS01055	NZ_DS362220.1	-	31503614	-	WP_005835201.1	141	426	0.426	BACUNI_RS01055	25	12	37	7	54	66
BACUNI_RS19305		96.7534	65.6178	87.3276	0	88.6725	75.9341		99.2127	68.5255	85.4702	0	91.5072	81.4747		MULTISPECIES: hypothetical protein	BACUNI_RS19305	NZ_DS362220.1	-	31507203	-	WP_005823990.1	69	210	0.21	BACUNI_RS19305	10	3	14	0	22	32
BACUNI_RS01060		126.89	154.184	141.115	0	58.8066	90.2495		130.115	161.016	138.113	0	60.6866	96.8347		MULTISPECIES: hypothetical protein	BACUNI_RS01060	NZ_DS362220.1	-	31503615	-	WP_085931068.1	426	1281	1.281	BACUNI_RS01060	80	43	138	0	89	232
BACUNI_RS01065		216.407	144.954	291.953	150.728	116.863	146.448		221.908	151.378	285.744	136.59	120.598	157.134		MULTISPECIES: DUF4435 domain-containing protein	BACUNI_RS01065	NZ_DS362220.1	-	31503616	-	WP_005823997.1	337	1014	1.014	BACUNI_RS01065	108	32	226	22	140	298
BACUNI_RS01070		180.932	215.567	245.904	234.081	193.525	201.486		185.531	225.12	240.674	212.124	199.712	216.187		MULTISPECIES: ABC transporter ATP-binding protein	BACUNI_RS01070	NZ_DS362220.1	-	31503617	-	WP_005823999.1	276	831	0.831	BACUNI_RS01070	74	39	156	28	190	336
BACUNI_RS01075		102.482	50.3645	96.2327	99.028	23.2023	33.3304		105.087	52.5963	94.1859	89.7392	23.944	35.7624		EamA/RhaT family transporter	BACUNI_RS01075	NZ_DS362220.1	+	31503618	-	WP_005824004.1	303	912	0.912	BACUNI_RS01075	46	10	67	13	25	61
BACUNI_RS01080		180.606	47.1102	55.9792	95.0044	59.3217	75.8124		185.197	49.1978	54.7886	86.093	61.2181	81.3441		MULTISPECIES: Crp/Fnr family transcriptional regulator	BACUNI_RS01080	NZ_DS362220.1	-	31503619	-	WP_005824006.1	194	585	0.585	BACUNI_RS01080	52	6	25	8	41	89
BACUNI_RS01085		228.212	99.8532	149.501	62.9275	132.636	122.774		234.013	104.278	146.321	57.0249	136.876	131.732		MULTISPECIES: methylmalonyl Co-A mutase-associated GTPase MeaB	BACUNI_RS01085	NZ_DS362220.1	-	31503620	-	WP_005824008.1	367	1104	1.104	BACUNI_RS01085	124	24	126	10	173	272
BACUNI_RS01090		141.887	132.58	169.533	122.902	109.546	109.5		145.494	138.455	165.927	111.374	113.048	117.49		MULTISPECIES: DUF1573 domain-containing protein	BACUNI_RS01090	NZ_DS362220.1	-	31503621	-	WP_005824010.1	357	1074	1.074	BACUNI_RS01090	75	31	139	19	139	236
BACUNI_RS01095		155.367	110.587	77.2889	261.492	114.09	95.7263		159.316	115.487	75.645	236.964	117.737	102.711		hypothetical protein	BACUNI_RS01095	NZ_DS362220.1	-	31503622	-	WP_005824012.1	1965	5898	5.898	BACUNI_RS01095	451	142	348	222	795	1133
BACUNI_RS01100		209.035	261.481	197.655	419.309	158.486	165.764		214.348	273.068	193.451	379.978	163.552	177.859		MULTISPECIES: aminoacyl-histidine dipeptidase	BACUNI_RS01100	NZ_DS362220.1	-	31503623	-	WP_008665648.1	485	1458	1.458	BACUNI_RS01100	150	83	220	88	273	485
BACUNI_RS01105		28.8202	4.65374	23.889	14.0774	13.7211	19.1855		29.5527	4.85996	23.3809	12.7569	14.1597	20.5854		MULTISPECIES: lysylphosphatidylglycerol synthetase family protein	BACUNI_RS01105	NZ_DS362220.1	-	31503624	-	WP_005824021.1	328	987	0.987	BACUNI_RS01105	14	1	18	2	16	38
BACUNI_RS01110		245.352	115.553	247.154	131.079	191.642	169.24		251.588	120.674	241.897	118.784	197.769	181.589		MULTISPECIES: 16S rRNA (adenine(1518)-N(6)/adenine(1519)-N(6))-dimethyltransferase RsmA	BACUNI_RS01110	NZ_DS362220.1	+	31503625	-	WP_005824025.1	264	795	0.795	BACUNI_RS01110	96	20	150	15	180	270
BACUNI_RS01115		365.152	154.136	229.552	191.682	240.481	293.193		374.434	160.966	224.67	173.703	248.169	314.587		MULTISPECIES: magnesium transporter	BACUNI_RS01115	NZ_DS362220.1	+	31503626	mgtE	WP_085929928.1	446	1341	1.341	BACUNI_RS01115	241	45	235	37	381	789
BACUNI_RS01120		838.373	859.685	1085.94	543.335	772.917	931.59		859.683	897.78	1062.85	492.37	797.625	999.565		DUF349 domain-containing protein	BACUNI_RS01120	NZ_DS362220.1	+	31503627	-	WP_005824028.1	617	1854	1.854	BACUNI_RS01120	765	347	1537	145	1693	3466
BACUNI_RS01125		60.317	89.6053	53.3298	129.634	71.0733	49.874		61.8502	93.5759	52.1955	117.474	73.3454	53.5131		MULTISPECIES: 5-aminoimidazole-4-carboxamide ribonucleotide formyltransferase	BACUNI_RS01125	NZ_DS362220.1	-	31503628	-	WP_005824030.1	392	1179	1.179	BACUNI_RS01125	35	23	48	22	99	118
BACUNI_RS01130		0	0	0	0	34.3143	0		0	0	0	0	35.4113	0		tRNA-Gln	BACUNI_RS01130	NZ_DS362220.1	-	31503629		tRNA-Gln		74	0.074	BACUNI_RS01130	0	0	0	0	3	0
BACUNI_RS01135		1563.37	2628.36	1564.62	887.697	1591.74	1817.47		1603.11	2744.83	1531.34	804.431	1642.62	1950.09		MULTISPECIES: ribosome silencing factor	BACUNI_RS01135	NZ_DS362220.1	+	31503630	rsfS	WP_005824036.1	119	360	0.36	BACUNI_RS01135	277	206	430	46	677	1313
BACUNI_RS01140		589.461	522.53	340.981	496.968	662.25	620.112		604.444	545.685	333.729	450.352	683.421	665.359		MULTISPECIES: ATP-dependent zinc metalloprotease FtsH	BACUNI_RS01140	NZ_DS362220.1	+	31503631	-	WP_005824037.1	670	2013	2.013	BACUNI_RS01140	584	229	524	144	1575	2505
BACUNI_RS01145		308.509	136.217	177.141	304.918	359.452	243.543		316.351	142.253	173.374	276.317	370.943	261.313		MULTISPECIES: phosphatidate cytidylyltransferase	BACUNI_RS01145	NZ_DS362220.1	+	31503632	-	WP_005824038.1	280	843	0.843	BACUNI_RS01145	128	25	114	37	358	412
BACUNI_RS01150		224.876	131.577	469.045	452.291	725.187	410.074		230.592	137.408	459.068	409.866	748.37	439.995		hypothetical protein	BACUNI_RS01150	NZ_DS362220.1	-	31503633	-	WP_005824039.1	255	768	0.768	BACUNI_RS01150	85	22	275	50	658	632
BACUNI_RS01155		109.924	124.25	97.1577	84.8697	50.2238	68.2686		112.718	129.756	95.0912	76.909	51.8294	73.2499		MULTISPECIES: lipid-A-disaccharide synthase	BACUNI_RS01155	NZ_DS362220.1	-	31503634	lpxB	WP_005824044.1	381	1146	1.146	BACUNI_RS01155	62	31	85	14	68	157
BACUNI_RS01160		270.91	474.335	207.189	127.138	209.115	188.253		277.796	495.354	202.782	115.213	215.8	201.989		MULTISPECIES: 5\'/3\'-nucleotidase SurE	BACUNI_RS01160	NZ_DS362220.1	-	31503635	-	WP_005824046.1	254	765	0.765	BACUNI_RS01160	102	79	121	14	189	289
BACUNI_RS01165		247.438	191.785	267.999	256.229	183.774	229.913		253.728	200.283	262.299	232.195	189.649	246.688		DUF1080 domain-containing protein	BACUNI_RS01165	NZ_DS362220.1	+	31503636	-	WP_005824049.1	478	1437	1.437	BACUNI_RS01165	175	60	294	53	312	663
BACUNI_RS01170		38.5789	38.7616	0	14.6565	3.57139	32.5904		39.5595	40.4792	0	13.2817	3.68556	34.9684		MULTISPECIES: DUF456 domain-containing protein	BACUNI_RS01170	NZ_DS362220.1	+	31503637	-	WP_005824051.1	157	474	0.474	BACUNI_RS01170	9	4	0	1	2	31
BACUNI_RS01175		708.898	560.007	365.281	1739.05	717.974	772.36		726.917	584.822	357.512	1575.93	740.926	828.716		MULTISPECIES: ParA family protein	BACUNI_RS01175	NZ_DS362220.1	+	31503638	-	WP_005824052.1	256	771	0.771	BACUNI_RS01175	269	94	215	193	654	1195
BACUNI_RS01180		530.34	498.25	411.476	824.243	492.549	529.286		543.82	520.329	402.724	746.929	508.295	567.906		MULTISPECIES: chromosome partitioning protein ParB	BACUNI_RS01180	NZ_DS362220.1	+	31503639	-	WP_005824054.1	294	885	0.885	BACUNI_RS01180	231	96	278	105	515	940
BACUNI_RS01185		156.294	153.108	203.205	302.826	228.967	235.104		160.267	159.893	198.883	274.421	236.287	252.258		MULTISPECIES: hypothetical protein	BACUNI_RS01185	NZ_DS362220.1	+	31503640	-	WP_005824056.1	259	780	0.78	BACUNI_RS01185	60	26	121	34	211	368
BACUNI_RS01190		424.261	223.21	437.633	406.176	519.291	594.424		435.044	233.101	428.324	368.077	535.892	637.797		MULTISPECIES: lytic transglycosylase	BACUNI_RS01190	NZ_DS362220.1	+	31503641	-	WP_005824058.1	438	1317	1.317	BACUNI_RS01190	275	64	440	77	808	1571
BACUNI_RS01195		561.247	862.123	1313.97	488.979	586.011	613.466		575.513	900.326	1286.03	443.113	604.745	658.229		MULTISPECIES: bifunctional (p)ppGpp synthetase/guanosine-3\',5\'-bis(diphosphate) 3\'-pyrophosphohydrolase	BACUNI_RS01195	NZ_DS362220.1	+	31503642	-	WP_005824059.1	752	2259	2.259	BACUNI_RS01195	624	424	2266	159	1564	2781
BACUNI_RS01200		156.294	82.4429	248.548	124.693	154.092	130.329		160.267	86.0961	243.261	112.997	159.018	139.839		MULTISPECIES: MerR family transcriptional regulator	BACUNI_RS01200	NZ_DS362220.1	-	31503643	-	WP_005824060.1	129	390	0.39	BACUNI_RS01200	30	7	74	7	71	102
BACUNI_RS01205		520.012	478.759	193.31	401.489	441.99	397.008		533.23	499.974	189.199	363.829	456.119	425.976		MULTISPECIES: M23 family peptidase	BACUNI_RS01205	NZ_DS362220.1	-	31503644	-	WP_005824061.1	322	969	0.969	BACUNI_RS01205	248	101	143	56	506	772
BACUNI_RS01210		320.406	257.811	243.577	379.324	363.582	373.691		328.55	269.235	238.396	343.743	375.205	400.957		MULTISPECIES: alanine--tRNA ligase	BACUNI_RS01210	NZ_DS362220.1	+	31503645	-	WP_005824062.1	872	2619	2.619	BACUNI_RS01210	413	147	487	143	1125	1964
BACUNI_RS01215		238.3	810.906	1609.09	205.843	455.603	294.684		244.357	846.839	1574.87	186.535	470.168	316.186		MULTISPECIES: hypothetical protein	BACUNI_RS01215	NZ_DS362220.1	-	31503646	-	WP_005824063.1	269	810	0.81	BACUNI_RS01215	95	143	995	24	436	479
BACUNI_RS01220		7.15935	32.3696	33.2325	34.2709	33.9999	31.9569		7.34132	33.804	32.5257	31.0563	35.0868	34.2887		MULTISPECIES: DUF2075 domain-containing protein	BACUNI_RS01220	NZ_DS362220.1	-	31503647	-	WP_005824065.1	472	1419	1.419	BACUNI_RS01220	5	10	36	7	57	91
BACUNI_RS01225		334.201	447.958	488.119	323.596	372.079	419.979		342.695	467.808	477.737	293.242	383.974	450.624		MULTISPECIES: hypothetical protein	BACUNI_RS01225	NZ_DS362220.1	+	31503648	-	WP_005824067.1	228	687	0.687	BACUNI_RS01225	113	67	256	32	302	579
BACUNI_RS01230		192.763	82.4429	43.6638	187.04	188.817	189.105		197.662	86.0961	42.7351	169.496	194.853	202.903		MULTISPECIES: DUF3822 domain-containing protein	BACUNI_RS01230	NZ_DS362220.1	+	31503649	-	WP_005824068.1	259	780	0.78	BACUNI_RS01230	74	14	26	21	174	296
BACUNI_RS01235		45.6589	17.2032	90.7618	0	126.804	112.915		46.8195	17.9655	88.8314	0	130.858	121.154		MULTISPECIES: 16S rRNA (guanine(966)-N(2))-methyltransferase RsmD	BACUNI_RS01235	NZ_DS362220.1	+	31503650	rsmD	WP_005824070.1	177	534	0.534	BACUNI_RS01235	12	2	37	0	80	121
BACUNI_RS01240		244.101	232.852	306.556	154.382	155.177	196.559		250.305	243.17	300.036	139.901	160.138	210.901		MULTISPECIES: cardiolipin synthase	BACUNI_RS01240	NZ_DS362220.1	-	31503651	cls	WP_005824073.1	479	1440	1.44	BACUNI_RS01240	173	73	337	32	264	568
BACUNI_RS01245		23.6178	42.3992	87.3276	54.6275	49.1936	41.569		24.2181	44.278	85.4702	49.5035	50.7662	44.6022		MULTISPECIES: TonB-dependent receptor	BACUNI_RS01245	NZ_DS362220.1	-	31503652	-	WP_005824078.1	974	2925	2.925	BACUNI_RS01245	34	27	195	23	170	244
BACUNI_RS01250		255.205	155.327	123.398	486.639	359.83	314.157		261.692	162.21	120.773	440.992	371.333	337.079		MULTISPECIES: hypothetical protein	BACUNI_RS01250	NZ_DS362220.1	-	31503653	-	WP_005824079.1	137	414	0.414	BACUNI_RS01250	52	14	39	29	176	261
BACUNI_RS01255		110.966	121.103	101.142	320.539	97.2346	76.0145		113.786	126.469	98.9909	290.473	100.343	81.561		MULTISPECIES: 3-dehydroquinate synthase	BACUNI_RS01255	NZ_DS362220.1	+	31503654	aroB	WP_005824084.1	353	1062	1.062	BACUNI_RS01255	58	28	82	49	122	162
BACUNI_RS01260		179.901	203.347	136.449	452.291	222.626	131.068		184.474	212.358	133.547	409.866	229.743	140.631		MULTISPECIES: hypothetical protein	BACUNI_RS01260	NZ_DS362220.1	-	31503655	-	WP_005824086.1	127	384	0.384	BACUNI_RS01260	34	17	40	25	101	101
BACUNI_RS01265		260.196	337.357	165.281	104.666	125.927	113.553		266.809	352.306	161.766	94.8482	129.952	121.838		MULTISPECIES: DNA-binding protein	BACUNI_RS01265	NZ_DS362220.1	-	31503656	-	WP_008665685.1	176	531	0.531	BACUNI_RS01265	68	39	67	8	79	121
BACUNI_RS01270		1115.66	1157.21	1465.61	1714.36	2708.76	1633.37		1144.02	1208.49	1434.44	1553.55	2795.35	1752.55		MULTISPECIES: hypothetical protein	BACUNI_RS01270	NZ_DS362220.1	+	31503657	-	WP_005824094.1	257	774	0.774	BACUNI_RS01270	425	195	866	191	2477	2537
BACUNI_RS19310		35.1831	39.7684	175.789	60.1489	95.2679	34.5155		36.0774	41.5306	172.05	54.5069	98.3135	37.034		MULTISPECIES: hypothetical protein	BACUNI_RS19310	NZ_DS362220.1	-	31507204	-	WP_005824098.1	76	231	0.231	BACUNI_RS19310	4	2	31	2	26	16
BACUNI_RS01275		43.4947	28.0932	0	0	20.7075	29.7162		44.6002	29.3381	0	0	21.3695	31.8844		MULTISPECIES: hypothetical protein	BACUNI_RS01275	NZ_DS362220.1	-	31503658	-	WP_005824100.1	217	654	0.654	BACUNI_RS01275	14	4	0	0	16	39
BACUNI_RS01280		0	0	0	0	0	0		0	0	0	0	0	0		MULTISPECIES: ATPase AAA	BACUNI_RS01280	NZ_DS362220.1	-	31503659	-	WP_005824105.1	260	783	0.783	BACUNI_RS01280	0	0	0	0	0	0
BACUNI_RS01290		0	0	9.86752	0	1.59401	0		0	0	9.65765	0	1.64497	0		MULTISPECIES: tyrosine recombinase	BACUNI_RS01290	NZ_DS362220.1	-	31503661	-	WP_005824111.1	176	531	0.531	BACUNI_RS01290	0	0	4	0	1	0
BACUNI_RS01295		0	0	0	0	0	0		0	0	0	0	0	0		tRNA-Pro	BACUNI_RS01295	NZ_DS362220.1	+	31503662		tRNA-Pro		74	0.074	BACUNI_RS01295	0	0	0	0	0	0
BACUNI_RS01300		10.8076	24.4322	34.2575	9.23829	12.7563	6.62656		11.0823	25.5148	33.5289	8.37174	13.1641	7.11008		MULTISPECIES: glycoside hydrolase family 92 protein	BACUNI_RS01300	NZ_DS362220.1	-	31503663	-	WP_005824115.1	751	2256	2.256	BACUNI_RS01300	12	12	59	3	34	30
BACUNI_RS01305		0	0	29.2174	34.4347	6.29308	3.70496		0	0	28.596	31.2047	6.49426	3.9753		MULTISPECIES: DUF5040 domain-containing protein	BACUNI_RS01305	NZ_DS362220.1	-	31503664	-	WP_005824118.1	268	807	0.807	BACUNI_RS01305	0	0	18	4	6	6
BACUNI_RS01310		0	0	0	19.2576	0	2.41734		0	0	0	17.4513	0	2.59372		MULTISPECIES: metal-independent alpha-mannosidase	BACUNI_RS01310	NZ_DS362220.1	-	31503665	-	WP_008665704.1	480	1443	1.443	BACUNI_RS01310	0	0	0	4	0	7
BACUNI_RS01315		8.79577	72.9087	56.7062	60.1489	8.54969	6.47165		9.01934	76.1394	55.5001	54.5069	8.82301	6.94387		MULTISPECIES: DUF3823 domain-containing protein	BACUNI_RS01315	NZ_DS362220.1	-	31503666	-	WP_005824122.1	230	693	0.693	BACUNI_RS01315	3	11	30	6	7	9
BACUNI_RS01320		1.06826	31.3944	11.0193	0	6.67523	3.40596		1.09541	32.7856	10.7849	0	6.88862	3.65447		MULTISPECIES: RagB/SusD family nutrient uptake outer membrane protein	BACUNI_RS01320	NZ_DS362220.1	-	31503667	-	WP_005824124.1	633	1902	1.902	BACUNI_RS01320	1	13	16	0	15	13
BACUNI_RS01325		5.49141	11.0348	6.29388	31.2937	12.9632	6.88366		5.63099	11.5238	6.16001	28.3583	13.3776	7.38594		MULTISPECIES: SusC/RagA family TonB-linked outer membrane protein	BACUNI_RS01325	NZ_DS362220.1	-	31503668	-	WP_005824126.1	1109	3330	3.33	BACUNI_RS01325	9	8	16	15	51	46
BACUNI_RS01330		0	31.4298	16.646	0	8.27389	1.46134		0	32.8226	16.292	0	8.53839	1.56797		MULTISPECIES: DUF4974 domain-containing protein	BACUNI_RS01330	NZ_DS362220.1	-	31503669	-	WP_005824128.1	340	1023	1.023	BACUNI_RS01330	0	7	13	0	10	3
BACUNI_RS01335		17.0169	15.3878	2.19416	0	11.3423	10.8511		17.4495	16.0696	2.14749	0	11.7049	11.6429		MULTISPECIES: RNA polymerase sigma-70 factor	BACUNI_RS01335	NZ_DS362220.1	-	31503670	-	WP_005824130.1	198	597	0.597	BACUNI_RS01335	5	2	1	0	8	13
BACUNI_RS01340		27.3339	0	3.91604	0	6.326	1.48974		28.0287	0	3.83274	0	6.52823	1.59844		MULTISPECIES: acylhydrolase	BACUNI_RS01340	NZ_DS362220.1	-	31503671	-	WP_005824132.1	222	669	0.669	BACUNI_RS01340	9	0	2	0	5	2
BACUNI_RS01350		0	0	0	0	2.79346	1.64461		0	0	0	0	2.88276	1.76461		MULTISPECIES: hypothetical protein	BACUNI_RS01350	NZ_DS362220.1	+	31503673	-	WP_005824138.1	302	909	0.909	BACUNI_RS01350	0	0	0	0	3	3
BACUNI_RS01355		0	0	6.85819	12.1242	4.43151	0		0	0	6.71232	10.987	4.57318	0		MULTISPECIES: hypothetical protein	BACUNI_RS01355	NZ_DS362220.1	+	31503674	-	WP_005824140.1	190	573	0.573	BACUNI_RS01355	0	0	3	1	3	0
BACUNI_RS19320		37.6263	0	0	0	0	0		38.5827	0	0	0	0	0		MULTISPECIES: hypothetical protein	BACUNI_RS19320	NZ_DS362220.1	-	31507206	-	WP_005824142.1	89	270	0.27	BACUNI_RS19320	5	0	0	0	0	0
BACUNI_RS19325		0	0	4.4707	31.6141	3.85174	0		0	0	4.37561	28.6487	3.97487	0		MULTISPECIES: hypothetical protein	BACUNI_RS19325	NZ_DS362220.1	+	31507207	-	WP_008665714.1	292	879	0.879	BACUNI_RS19325	0	0	3	4	4	0
BACUNI_RS01370		369.896	300.328	352.669	320.64	277.799	289.407		379.298	313.636	345.168	290.564	286.68	310.524		MULTISPECIES: molecular chaperone DnaJ	BACUNI_RS01370	NZ_DS362220.1	+	31503676	-	WP_005824158.1	259	780	0.78	BACUNI_RS01370	142	51	210	36	256	453
BACUNI_RS01375		445.101	583.804	318.974	331.122	410.667	469.542		456.415	609.673	312.19	300.063	423.795	503.803		MULTISPECIES: peptidase S41	BACUNI_RS01375	NZ_DS362220.1	+	31503677	-	WP_005824160.1	1090	3273	3.273	BACUNI_RS01375	717	416	797	156	1588	3084
BACUNI_RS01380		385.017	442.376	199.068	738.601	407.594	356.52		394.803	461.979	194.834	669.32	420.624	382.534		MULTISPECIES: transporter	BACUNI_RS01380	NZ_DS362220.1	+	31503678	-	WP_005824164.1	532	1599	1.599	BACUNI_RS01380	303	154	243	170	770	1144
BACUNI_RS01385		74.5808	100.249	85.7682	275.682	103.283	94.4232		76.4765	104.692	83.9439	249.823	106.585	101.313		MULTISPECIES: aminodeoxychorismate synthase component I	BACUNI_RS01385	NZ_DS362220.1	+	31503679	-	WP_005824166.1	335	1008	1.008	BACUNI_RS01385	37	22	66	40	123	191
BACUNI_RS01390		43.1596	45.0318	143.406	227.032	81.5992	79.7959		44.2567	47.0273	140.355	205.737	84.2078	85.6183		MULTISPECIES: 4-amino-4-deoxychorismate lyase	BACUNI_RS01390	NZ_DS362220.1	+	31503680	-	WP_005824168.1	203	612	0.612	BACUNI_RS01390	13	6	67	20	59	98
BACUNI_RS01395		62.5176	35.3327	120.915	178.133	47.7467	49.8317		64.1067	36.8983	118.343	161.424	49.2731	53.4678		MULTISPECIES: DUF2721 domain-containing protein	BACUNI_RS01395	NZ_DS362220.1	-	31503681	-	WP_005824170.1	129	390	0.39	BACUNI_RS01395	12	3	36	10	22	39
BACUNI_RS01400		371.807	411.544	428.681	295.401	293.708	391.238		381.257	429.78	419.563	267.692	303.097	419.785		MULTISPECIES: 3-phosphoshikimate 1-carboxyvinyltransferase	BACUNI_RS01400	NZ_DS362220.1	+	31503682	-	WP_008665722.1	438	1317	1.317	BACUNI_RS01400	241	118	431	56	457	1034
BACUNI_RS01405		682.01	910.084	375.57	469.624	544.549	541.296		699.346	950.411	367.582	425.573	561.958	580.792		MULTISPECIES: hypothetical protein	BACUNI_RS01405	NZ_DS362220.1	+	31503683	-	WP_008665724.1	142	429	0.429	BACUNI_RS01405	144	85	123	29	276	466
BACUNI_RS01410		174.942	169.492	143.398	102.542	87.4529	98.6828		179.388	177.003	140.348	92.9232	90.2486	105.883		MULTISPECIES: metal ABC transporter permease	BACUNI_RS01410	NZ_DS362220.1	+	31503684	-	WP_005824182.1	270	813	0.813	BACUNI_RS01410	70	30	89	12	84	161
BACUNI_RS01415		85.8517	21.5645	27.6742	0	29.8035	32.7533		88.0338	22.5201	27.0856	0	30.7563	35.1431		MULTISPECIES: tRNA (adenosine(37)-N6)-threonylcarbamoyltransferase complex ATPase subunit type 1 TsaE	BACUNI_RS01415	NZ_DS362220.1	+	31503685	-	WP_005824185.1	141	426	0.426	BACUNI_RS01415	18	2	9	0	15	28
BACUNI_RS19330		55.6664	83.8949	125.608	63.4447	23.1896	79.6398		57.0813	87.6125	122.937	57.4936	23.9309	85.4508		MULTISPECIES: membrane protein	BACUNI_RS19330	NZ_DS362220.1	+	31507208	-	WP_008665728.1	72	219	0.219	BACUNI_RS19330	6	4	21	2	6	35
BACUNI_RS01425		0	137.935	23.6021	41.7249	10.1672	61.3544		0	144.048	23.1001	37.8111	10.4922	65.8312		MULTISPECIES: hypothetical protein	BACUNI_RS01425	NZ_DS362220.1	-	31503686	-	WP_005824189.1	110	333	0.333	BACUNI_RS01425	0	10	6	2	4	41
BACUNI_RS01430		2044.72	2770.53	1422.19	1565.88	1402.64	1487.04		2096.7	2893.3	1391.94	1419	1447.48	1595.55		MULTISPECIES: thioredoxin	BACUNI_RS01430	NZ_DS362220.1	-	31503687	trxA	WP_005824191.1	104	315	0.315	BACUNI_RS01430	317	190	342	71	522	940
BACUNI_RS01435		167.446	214.061	190.038	106.092	117.67	144.326		171.702	223.547	185.996	96.1405	121.431	154.857		MULTISPECIES: DNA polymerase III subunit alpha	BACUNI_RS01435	NZ_DS362220.1	-	31503688	-	WP_005824197.1	1265	3798	3.798	BACUNI_RS01435	313	177	551	58	528	1100
BACUNI_RS01440		189.282	267.438	118.216	50.5618	176.183	193.669		194.093	279.289	115.702	45.8191	181.816	207.8		MULTISPECIES: phosphatidylserine decarboxylase family protein	BACUNI_RS01440	NZ_DS362220.1	+	31503689	-	WP_005824199.1	228	687	0.687	BACUNI_RS01440	64	40	62	5	143	267
BACUNI_RS01445		86.0942	77.8516	136.912	19.6248	70.5349	118.949		88.2825	81.3014	134	17.784	72.7898	127.628		MULTISPECIES: CDP-diacylglycerol--serine O-phosphatidyltransferase	BACUNI_RS01445	NZ_DS362220.1	+	31503690	pssA	WP_005835110.1	235	708	0.708	BACUNI_RS01445	30	12	74	2	59	169
BACUNI_RS01450		115.137	91.8649	0	0	67.7135	78.0697		118.063	95.9356	0	0	69.8782	83.7662		MULTISPECIES: DUF4834 domain-containing protein	BACUNI_RS01450	NZ_DS362220.1	+	31503691	-	WP_005824202.1	99	300	0.3	BACUNI_RS01450	17	6	0	0	24	47
BACUNI_RS01455		51.3794	31.6776	18.0678	191.647	68.1027	50.4045		52.6854	33.0813	17.6835	173.67	70.2798	54.0823		MULTISPECIES: nucleoside deaminase	BACUNI_RS01455	NZ_DS362220.1	-	31503692	-	WP_009037193.1	144	435	0.435	BACUNI_RS01455	11	3	6	12	35	44
BACUNI_RS01460		26.049	0	195.927	0	21.7031	27.6843		26.7111	0	191.76	0	22.3969	29.7043		MULTISPECIES: hypothetical protein	BACUNI_RS01460	NZ_DS362220.1	-	31503693	-	WP_005824205.1	77	234	0.234	BACUNI_RS01460	3	0	35	0	6	13
BACUNI_RS01465		557.821	1171.88	931.397	285.132	326.737	382.79		572	1223.8	911.587	258.386	337.183	410.72		hypothetical protein	BACUNI_RS01465	NZ_DS362220.1	+	31503694	-	WP_005824206.1	600	1803	1.803	BACUNI_RS01465	495	460	1282	74	696	1385
BACUNI_RS01470		233.16	451.795	243.372	94.907	228.949	202.867		239.086	471.815	238.196	86.0047	236.269	217.669		MULTISPECIES: YraN family protein	BACUNI_RS01470	NZ_DS362220.1	+	31503695	-	WP_005824208.1	121	366	0.366	BACUNI_RS01470	42	36	68	5	99	149
BACUNI_RS01475		745.571	1711.21	1328.26	116.76	403.057	503.901		764.522	1787.04	1300.01	105.808	415.942	540.668		MULTISPECIES: hypothetical protein	BACUNI_RS01475	NZ_DS362220.1	+	31503696	-	WP_005824210.1	118	357	0.357	BACUNI_RS01475	131	133	362	6	170	361
BACUNI_RS01480		217.883	510.361	387.558	62.8299	194.654	222.762		223.421	532.976	379.315	56.9365	200.877	239.016		MULTISPECIES: biotin-	BACUNI_RS01480	NZ_DS362220.1	+	31503697	-	WP_005824213.1	257	774	0.774	BACUNI_RS01480	83	86	229	7	178	346
BACUNI_RS01485		6.65626	28.214	60.6144	31.2937	11.7847	6.52996		6.82545	29.4643	59.3251	28.3583	12.1614	7.00642		MULTISPECIES: glycoside hydrolase family 2	BACUNI_RS01485	NZ_DS362220.1	-	31503698	-	WP_034525340.1	813	2442	2.442	BACUNI_RS01485	8	15	113	11	34	32
BACUNI_RS01490		3.79071	2.8565	24.4387	34.5632	0.52638	0.929697		3.88707	2.98307	23.9189	31.3211	0.543207	0.997533		MULTISPECIES: beta-glycosidase	BACUNI_RS01490	NZ_DS362220.1	-	31503699	-	WP_005824217.1	535	1608	1.608	BACUNI_RS01490	3	1	30	8	1	3
BACUNI_RS01495		6.11258	8.29106	22.8565	41.8002	4.5835	0		6.26795	8.65845	22.3704	37.8793	4.73002	0		MULTISPECIES: RagB/SusD family nutrient uptake outer membrane protein	BACUNI_RS01495	NZ_DS362220.1	-	31503700	-	WP_005824219.1	553	1662	1.662	BACUNI_RS01495	5	3	29	10	9	0
BACUNI_RS01500		0	19.5713	14.1682	18.2162	3.88393	2.44994		0	20.4386	13.8668	16.5075	4.00809	2.6287		MULTISPECIES: TonB-dependent receptor	BACUNI_RS01500	NZ_DS362220.1	-	31503701	-	WP_005824221.1	1016	3051	3.051	BACUNI_RS01500	0	13	33	8	14	15
BACUNI_RS01505		0	0	0	18.2701	1.11298	0		0	0	0	16.5563	1.14856	0		hypothetical protein	BACUNI_RS01505	NZ_DS362220.1	-	31503702	-	WP_034525343.1	506	1521	1.521	BACUNI_RS01505	0	0	0	4	2	0
BACUNI_RS01515		907.716	921.19	505.485	1210.71	1043.1	738.861		930.788	962.01	494.734	1097.15	1076.44	792.772		MULTISPECIES: hypothetical protein	BACUNI_RS01515	NZ_DS362220.1	-	31503704	-	WP_005824228.1	240	723	0.723	BACUNI_RS01515	323	145	279	126	891	1072
BACUNI_RS01520		16.2664	46.8016	67.6884	65.7304	9.24038	11.6056		16.6799	48.8755	66.2487	59.5649	9.53578	12.4525		MATE family efflux transporter	BACUNI_RS01520	NZ_DS362220.1	+	31503705	-	WP_005824230.1	457	1374	1.374	BACUNI_RS01520	11	14	71	13	15	32
BACUNI_RS01525		138.515	145.644	249.73	137.677	127.818	121.271		142.036	152.098	244.418	124.763	131.904	130.12		MULTISPECIES: copper-translocating P-type ATPase	BACUNI_RS01525	NZ_DS362220.1	+	31503706	-	WP_005824234.1	840	2523	2.523	BACUNI_RS01525	172	80	481	50	381	614
BACUNI_RS01530		90.8802	73.3745	97.6507	73.985	117.183	103.484		93.1902	76.6259	95.5737	67.0452	120.929	111.035		MULTISPECIES: EamA/RhaT family transporter	BACUNI_RS01530	NZ_DS362220.1	+	31503707	-	WP_005824237.1	312	939	0.939	BACUNI_RS01530	42	15	70	10	130	195
BACUNI_RS01535		19.6882	0	63.4648	0	44.2894	26.0747		20.1886	0	62.115	0	45.7052	27.9773		MULTISPECIES: hypothetical protein	BACUNI_RS01535	NZ_DS362220.1	+	31503708	-	WP_005824239.1	171	516	0.516	BACUNI_RS01535	5	0	25	0	27	27
BACUNI_RS01540		391.504	155.046	130.807	400.612	314.282	340.622		401.456	161.917	128.025	363.034	324.329	365.476		UMP kinase	BACUNI_RS01540	NZ_DS362220.1	+	31503709	-	WP_005824241.1	236	711	0.711	BACUNI_RS01540	137	24	71	41	264	486
BACUNI_RS01545		1111.89	1506.52	1034.39	891.619	897.717	961.992		1140.15	1573.28	1012.39	807.985	926.416	1032.19		MULTISPECIES: ribosome recycling factor	BACUNI_RS01545	NZ_DS362220.1	+	31503710	-	WP_005824243.1	186	561	0.561	BACUNI_RS01545	307	184	443	72	595	1083
BACUNI_RS01550		193.818	206.77	137.59	81.9069	127.008	163.435		198.744	215.932	134.664	74.224	131.068	175.361		MULTISPECIES: ribosome small subunit-dependent GTPase A	BACUNI_RS01550	NZ_DS362220.1	+	31503711	rsgA	WP_005824247.1	310	933	0.933	BACUNI_RS01550	89	42	98	11	140	306
BACUNI_RS01555		131.327	101.789	129.419	224.517	164.907	107.21		134.665	106.3	126.666	203.457	170.179	115.032		MULTISPECIES: MexH family multidrug efflux RND transporter periplasmic adaptor subunit	BACUNI_RS01555	NZ_DS362220.1	+	31503712	-	WP_005824248.1	360	1083	1.083	BACUNI_RS01555	70	24	107	35	211	233
BACUNI_RS01560		103.165	87.8365	101.062	178.662	193.395	148.033		105.788	91.7288	98.9121	161.903	199.578	158.834		AcrB/AcrD/AcrF family protein	BACUNI_RS01560	NZ_DS362220.1	+	31503713	-	WP_005824249.1	1010	3033	3.033	BACUNI_RS01560	154	58	234	78	693	901
BACUNI_RS01565		75.0824	152.415	62.2357	73.349	125.112	163.099		76.9909	159.169	60.912	66.4688	129.111	175		MULTISPECIES: TolC family protein	BACUNI_RS01565	NZ_DS362220.1	+	31503714	-	WP_005824250.1	441	1326	1.326	BACUNI_RS01565	49	44	63	14	196	434
BACUNI_RS01570		163.437	139.953	123.727	148.173	160.412	154.87		167.592	146.154	121.096	134.274	165.54	166.17		amino acid permease	BACUNI_RS01570	NZ_DS362220.1	+	31503715	-	WP_005824251.1	546	1641	1.641	BACUNI_RS01570	132	50	155	35	311	510
BACUNI_RS01575		203.533	198.327	122.168	167.981	160.074	138.565		208.707	207.115	119.57	152.224	165.191	148.675		acyltransferase	BACUNI_RS01575	NZ_DS362220.1	-	31503716	-	WP_005824252.1	385	1158	1.158	BACUNI_RS01575	116	50	108	28	219	322
BACUNI_RS19335		174.78	24.6949	84.5106	186.753	45.5064	88.4112		179.223	25.7892	82.7131	169.235	46.9612	94.8622		MULTISPECIES: hypothetical protein	BACUNI_RS19335	NZ_DS362220.1	-	31507209	-	WP_005824253.1	61	186	0.186	BACUNI_RS19335	16	1	12	5	10	33
BACUNI_RS01580		1394.17	780.936	671.321	939.84	1198.19	1157.27		1429.61	815.541	657.042	851.683	1236.5	1241.72		MULTISPECIES: fumarate hydratase	BACUNI_RS01580	NZ_DS362220.1	-	31503717	-	WP_005824254.1	546	1641	1.641	BACUNI_RS01580	1126	279	841	222	2323	3811
BACUNI_RS01585		34.5756	39.0817	89.8189	38.2478	51.2596	80.3094		35.4544	40.8135	87.9085	34.6602	52.8983	86.1693		MULTISPECIES: DUF4954 domain-containing protein	BACUNI_RS01585	NZ_DS362220.1	-	31503718	-	WP_085929924.1	665	1998	1.998	BACUNI_RS01585	34	17	137	11	121	322
BACUNI_RS01590		109.916	47.5037	106.294	16.5804	105.045	96.7299		112.709	49.6087	104.033	15.0252	108.403	103.788		MULTISPECIES: GTPase HflX	BACUNI_RS01590	NZ_DS362220.1	-	31503719	hflX	WP_005824258.1	418	1257	1.257	BACUNI_RS01590	68	13	102	3	156	244
BACUNI_RS01595		146.438	384.248	308.513	151.998	220.047	128.267		150.16	401.275	301.951	137.74	227.082	137.626		hypothetical protein	BACUNI_RS01595	NZ_DS362220.1	-	31503720	-	WP_005824260.1	258	777	0.777	BACUNI_RS01595	56	65	183	17	202	200
BACUNI_RS01600		8250.32	8262.22	8437.13	4550.73	8582.22	6392.18		8460.02	8628.34	8257.68	4123.87	8856.58	6858.59		MULTISPECIES: RagB/SusD family nutrient uptake outer membrane protein	BACUNI_RS01600	NZ_DS362220.1	-	31503721	-	WP_005824263.1	544	1635	1.635	BACUNI_RS01600	6639	2941	10531	1071	16578	20973
BACUNI_RS01605		1773.75	1359.76	1160.26	679.312	1763.37	1706.6		1818.83	1420.02	1135.58	615.593	1819.74	1831.13		SusC/RagA family TonB-linked outer membrane protein	BACUNI_RS01605	NZ_DS362220.1	-	31503722	-	WP_005824265.1	991	2976	2.976	BACUNI_RS01605	2598	881	2636	291	6200	10192
BACUNI_RS01610		0	0	10.7282	0	2.07965	2.04061		0	0	10.5	0	2.14614	2.18951		ATP-binding protein	BACUNI_RS01610	NZ_DS362220.1	+	31503723	-	WP_005824269.1	406	1221	1.221	BACUNI_RS01610	0	0	10	0	3	5
BACUNI_RS01615		44.7257	115.553	101.608	7.28217	37.2637	34.4748		45.8625	120.674	99.4465	6.59911	38.455	36.9903		MULTISPECIES: hypothetical protein	BACUNI_RS01615	NZ_DS362220.1	-	31503724	-	WP_005824271.1	317	954	0.954	BACUNI_RS01615	21	24	74	1	42	66
BACUNI_RS01620		95.8407	254.217	113.691	74.2782	51.1045	60.1742		98.2768	265.482	111.273	67.3109	52.7383	64.5649		RagB/SusD family nutrient uptake outer membrane protein	BACUNI_RS01620	NZ_DS362220.1	-	31503725	-	WP_005824273.1	529	1590	1.59	BACUNI_RS01620	75	88	138	17	96	192
BACUNI_RS01625		135.98	212.361	180.415	58.3987	54.1839	98.6002		139.437	221.772	176.578	52.9209	55.9161	105.795		TonB-dependent receptor	BACUNI_RS01625	NZ_DS362220.1	-	31503726	-	WP_080545829.1	1030	3093	3.093	BACUNI_RS01625	207	143	426	26	198	612
BACUNI_RS01650		0	0	0	0	0	0		0	0	0	0	0	0		MULTISPECIES: site-specific integrase	BACUNI_RS01650	NZ_DS362221.1	-	31503731	-	WP_005824324.1	396	1191	1.191	BACUNI_RS01650	0	0	0	0	0	0
BACUNI_RS01655		59.8395	159.872	73.6498	9.30013	20.3956	58.7041		61.3605	166.956	72.0833	8.42777	21.0477	62.9875		TonB-dependent receptor	BACUNI_RS01655	NZ_DS362221.1	+	31503732	-	WP_005824326.1	248	747	0.747	BACUNI_RS01655	22	26	42	1	18	88
BACUNI_RS01670		0	0	0	0	0	0		0	0	0	0	0	0		MULTISPECIES: hypothetical protein	BACUNI_RS01670	NZ_DS362222.1	+	31503735	-	WP_005824335.1	194	585	0.585	BACUNI_RS01670	0	0	0	0	0	0
BACUNI_RS01675		0	0	0	0	0	0		0	0	0	0	0	0		MULTISPECIES: hypothetical protein	BACUNI_RS01675	NZ_DS362222.1	+	31503736	-	WP_005824336.1	63	192	0.192	BACUNI_RS01675	0	0	0	0	0	0
BACUNI_RS01695		633.859	853.873	719.333	593.777	793.97	934.878		649.971	891.709	704.033	538.081	819.352	1003.09		MULTISPECIES: ribosome assembly cofactor RimP	BACUNI_RS01695	NZ_DS362223.1	+	31503740	-	WP_005824352.1	155	468	0.468	BACUNI_RS01695	146	87	257	40	439	878
BACUNI_RS01700		744.681	892.526	577.355	620.089	1003.53	920.273		763.609	932.076	565.075	561.925	1035.62	987.422		MULTISPECIES: transcription termination/antitermination protein NusA	BACUNI_RS01700	NZ_DS362223.1	+	31503741	-	WP_005824354.1	421	1266	1.266	BACUNI_RS01700	464	246	558	113	1501	2338
BACUNI_RS01705		769.266	899.661	604.245	968.687	1001.93	905.898		788.819	939.527	591.393	877.824	1033.96	971.998		translation initiation factor IF-2	BACUNI_RS01705	NZ_DS362223.1	+	31503742	-	WP_005824356.1	1015	3048	3.048	BACUNI_RS01705	1154	597	1406	425	3608	5541
BACUNI_RS01710		59.41	71.6296	120.012	162.507	244.191	168.049		60.9201	74.8036	117.459	147.264	251.997	180.31		MULTISPECIES: CvpA family protein	BACUNI_RS01710	NZ_DS362223.1	+	31503743	-	WP_008661989.1	170	513	0.513	BACUNI_RS01710	15	8	47	12	148	173
BACUNI_RS01715		210.863	183.098	127.84	296.032	231.529	203.437		216.222	191.212	125.121	268.264	238.931	218.281		MULTISPECIES: Fe-S cluster assembly protein SufB	BACUNI_RS01715	NZ_DS362223.1	+	31503744	-	WP_005824359.1	484	1455	1.455	BACUNI_RS01715	151	58	142	62	398	594
BACUNI_RS01720		322.511	267.332	310.152	597.312	419.851	373.738		330.709	279.178	303.555	541.284	433.273	401.008		MULTISPECIES: Fe-S cluster assembly ATPase SufC	BACUNI_RS01720	NZ_DS362223.1	+	31503745	sufC	WP_005824362.1	251	756	0.756	BACUNI_RS01720	120	44	179	65	375	567
BACUNI_RS01725		166.295	119.616	172.511	201.593	193.971	238.777		170.522	124.916	168.842	182.683	200.172	256.2		MULTISPECIES: Fe-S cluster assembly protein SufD	BACUNI_RS01725	NZ_DS362223.1	+	31503746	sufD	WP_005824364.1	447	1344	1.344	BACUNI_RS01725	110	35	177	39	308	644
BACUNI_RS01730		71.5548	139.189	36.4759	147.934	92.198	96.725		73.3735	145.357	35.7001	134.058	95.1454	103.783		MULTISPECIES: cysteine desulfurase	BACUNI_RS01730	NZ_DS362223.1	+	31503747	-	WP_008661986.1	406	1221	1.221	BACUNI_RS01730	43	37	34	26	133	237
BACUNI_RS01735		6.32966	42.9275	97.9375	0	21.0946	72.9624		6.49055	44.8297	95.8544	0	21.7689	78.2861		MULTISPECIES: hypothetical protein	BACUNI_RS01735	NZ_DS362223.1	+	31503748	-	WP_005824368.1	106	321	0.321	BACUNI_RS01735	1	3	24	0	8	47
BACUNI_RS01745		776.792	1301.94	1862.99	784.513	825.69	604.535		796.536	1359.63	1823.36	710.926	852.086	648.645		MULTISPECIES: sodium-translocating pyrophosphatase	BACUNI_RS01745	NZ_DS362223.1	+	31503750	-	WP_009037367.1	734	2205	2.205	BACUNI_RS01745	843	625	3136	249	2151	2675
BACUNI_RS01750		90.0496	223.641	85.8558	47.7023	57.5903	81.1865		92.3384	233.551	84.0297	43.2279	59.4314	87.1104		MULTISPECIES: SusD/RagB family nutrient-binding outer membrane lipoprotein	BACUNI_RS01750	NZ_DS362223.1	-	31503751	-	WP_005824376.1	533	1602	1.602	BACUNI_RS01750	71	78	105	11	109	261
BACUNI_RS01755		137.761	144.053	104.856	33.2005	99.1028	99.4253		141.263	150.437	102.626	30.0862	102.271	106.68		SusC/RagA family TonB-linked outer membrane protein	BACUNI_RS01755	NZ_DS362223.1	-	31503752	-	WP_005824378.1	1115	3348	3.348	BACUNI_RS01755	227	105	268	16	392	668
BACUNI_RS01760		119.391	176.663	142.747	59.3777	72.3435	83.5853		122.426	184.492	139.711	53.8081	74.6562	89.6842		MULTISPECIES: FecR family protein	BACUNI_RS01760	NZ_DS362223.1	-	31503753	-	WP_005824380.1	311	936	0.936	BACUNI_RS01760	55	36	102	8	80	157
BACUNI_RS01765		794.29	777.565	598.948	303.106	403.268	420.917		814.479	812.021	586.209	274.675	416.159	451.63		MULTISPECIES: RNA polymerase sigma-70 factor	BACUNI_RS01765	NZ_DS362223.1	-	31503754	-	WP_005833682.1	190	573	0.573	BACUNI_RS01765	224	97	262	25	273	484
BACUNI_RS01770		556.028	306.216	374.959	579.743	1246.54	1144.16		570.161	319.785	366.984	525.363	1286.39	1227.64		MULTISPECIES: polyribonucleotide nucleotidyltransferase	BACUNI_RS01770	NZ_DS362223.1	-	31503755	pnp	WP_005824386.1	714	2145	2.145	BACUNI_RS01770	587	143	614	179	3159	4925
BACUNI_RS01775		91.7142	87.7182	120.53	54.275	66.1265	69.6433		94.0454	91.6052	117.967	49.184	68.2404	74.7249		MULTISPECIES: DUF4369 domain-containing protein	BACUNI_RS01775	NZ_DS362223.1	+	31503756	-	WP_005824390.1	383	1152	1.152	BACUNI_RS01775	52	22	106	9	90	161
BACUNI_RS01780		104.868	39.5118	107.047	373.505	91.0128	116.81		107.534	41.2626	104.77	338.47	93.9223	125.333		MULTISPECIES: transcription elongation factor GreA	BACUNI_RS01780	NZ_DS362223.1	+	31503757	-	WP_005824394.1	154	465	0.465	BACUNI_RS01780	24	4	38	25	50	109
BACUNI_RS01785		5.17003	58.4382	66.6623	0	2.15374	7.6079		5.30144	61.0278	65.2444	0	2.22259	8.16302		MULTISPECIES: HIT family protein	BACUNI_RS01785	NZ_DS362223.1	+	31503758	-	WP_005824396.1	130	393	0.393	BACUNI_RS01785	1	5	20	0	1	6
BACUNI_RS01790		177.738	114.197	208.67	255.882	215.112	229.887		182.255	119.257	204.231	231.88	221.989	246.661		MULTISPECIES: mannose-1-phosphate guanylyltransferase	BACUNI_RS01790	NZ_DS362223.1	-	31503759	-	WP_005824399.1	361	1086	1.086	BACUNI_RS01790	95	27	173	40	276	501
BACUNI_RS01795		910.817	158.388	225.847	1117.94	1517.72	1139.83		933.968	165.406	221.044	1013.08	1566.24	1223		tRNA-Leu	BACUNI_RS01795	NZ_DS362223.1	+	31503760		tRNA-Leu		87	0.087	BACUNI_RS01795	39	3	15	14	156	199
BACUNI_RS01800		559.378	606.762	811.823	471.723	537.11	607.824		573.597	633.649	794.556	427.475	554.281	652.175		MULTISPECIES: Fic family protein	BACUNI_RS01800	NZ_DS362223.1	+	31503761	-	WP_004291350.1	269	810	0.81	BACUNI_RS01800	223	107	502	55	514	988
BACUNI_RS01805		43.872	111.577	148.492	9.37543	45.6906	61.8694		44.9871	116.521	145.334	8.49602	47.1513	66.3837		MULTISPECIES: topoisomerase I	BACUNI_RS01805	NZ_DS362223.1	-	31503762	-	WP_004291349.1	246	741	0.741	BACUNI_RS01805	16	18	84	1	40	92
BACUNI_RS01810		22.8809	31.0354	0	15.6468	20.9698	20.2021		23.4625	32.4107	0	14.1792	21.6402	21.6761		MULTISPECIES: hypothetical protein	BACUNI_RS01810	NZ_DS362223.1	-	31503763	-	WP_004291348.1	147	444	0.444	BACUNI_RS01810	5	3	0	1	11	18
BACUNI_RS01815		56.4395	114.831	81.8696	28.9466	45.8477	29.7606		57.8741	119.92	80.1283	26.2314	47.3134	31.9321		MULTISPECIES: hypothetical protein	BACUNI_RS01815	NZ_DS362223.1	-	31503764	-	WP_005649593.1	239	720	0.72	BACUNI_RS01815	20	18	45	3	39	43
BACUNI_RS01820		0	35.987	6.53091	4.94814	5.42576	2.12956		0	37.5816	6.392	4.48401	5.59922	2.28495		MULTISPECIES: hypothetical protein	BACUNI_RS01820	NZ_DS362223.1	-	31503765	-	WP_005649590.1	467	1404	1.404	BACUNI_RS01820	0	11	7	1	9	6
BACUNI_RS01825		8.49247	9.59926	21.9003	36.2967	1.7689	0		8.70833	10.0246	21.4345	32.8921	1.82545	0		MULTISPECIES: DNA primase	BACUNI_RS01825	NZ_DS362223.1	-	31503766	-	WP_004291345.1	318	957	0.957	BACUNI_RS01825	4	2	16	5	2	0
BACUNI_RS01830		22.1777	23.1398	0	0	4.26408	4.60243		22.7415	24.1651	0	0	4.40039	4.93825		MULTISPECIES: hypothetical protein	BACUNI_RS01830	NZ_DS362223.1	-	31503767	-	WP_004291344.1	396	1191	1.191	BACUNI_RS01830	13	6	0	0	6	11
BACUNI_RS01835		0	0	0	0	5.37409	0		0	0	0	0	5.54589	0		MULTISPECIES: DNA-binding protein	BACUNI_RS01835	NZ_DS362223.1	-	31503768	-	WP_004291341.1	104	315	0.315	BACUNI_RS01835	0	0	0	0	2	0
BACUNI_RS01845		95.6688	48.0609	97.9009	41.5378	66.423	57.3549		98.1005	50.1905	95.8186	37.6415	68.5464	61.5399		MULTISPECIES: recombinase	BACUNI_RS01845	NZ_DS362223.1	-	31503770	-	WP_004291332.1	445	1338	1.338	BACUNI_RS01845	63	14	100	8	105	154
BACUNI_RS01850		0	5.67067	0	0	0	0		0	5.92195	0	0	0	0		MULTISPECIES: cell filamentation protein Fic	BACUNI_RS01850	NZ_DS362223.1	+	31503771	-	WP_034525383.1	269	810	0.81	BACUNI_RS01850	0	1	0	0	0	0
BACUNI_RS01855		32.1815	33.0687	11.3168	10.0032	14.6249	9.32776		32.9995	34.5341	11.0761	9.06486	15.0925	10.0084		MULTISPECIES: PAS domain-containing sensor histidine kinase	BACUNI_RS01855	NZ_DS362223.1	+	31503772	-	WP_005824402.1	462	1389	1.389	BACUNI_RS01855	22	10	12	2	24	26
BACUNI_RS01860		12.6989	57.4156	39.5703	50.6566	2.64506	9.86253		13.0217	59.9598	38.7287	45.905	2.72962	10.5822		hypothetical protein	BACUNI_RS01860	NZ_DS362223.1	-	31503773	-	WP_005824403.1	319	960	0.96	BACUNI_RS01860	6	12	29	7	3	19
BACUNI_RS01865		2.54375	11.5011	20.4994	8.69758	33.6448	34.7808		2.60841	12.0107	20.0634	7.88175	34.7204	37.3187		MULTISPECIES: TonB-dependent receptor	BACUNI_RS01865	NZ_DS362223.1	+	31503774	-	WP_005824407.1	1064	3195	3.195	BACUNI_RS01865	4	8	50	4	127	223
BACUNI_RS01870		1.20942	10.9363	17.1536	12.4057	63.4814	38.2637		1.24016	11.4209	16.7888	11.242	65.5108	41.0556		RagB/SusD family nutrient uptake outer membrane protein	BACUNI_RS01870	NZ_DS362223.1	+	31503775	-	WP_005824409.1	559	1680	1.68	BACUNI_RS01870	1	4	22	3	126	129
BACUNI_RS01875		10.3086	13.9825	41.2048	24.6729	96.6232	81.6624		10.5706	14.6021	40.3284	22.3586	99.7121	87.6209		MULTISPECIES: hypothetical protein	BACUNI_RS01875	NZ_DS362223.1	+	31503776	-	WP_005824411.1	656	1971	1.971	BACUNI_RS01875	10	6	62	7	225	323
BACUNI_RS01880		0.774913	3.50362	37.4689	58.2907	55.8469	44.0922		0.79461	3.65887	36.672	52.8231	57.6322	47.3094		hypothetical protein	BACUNI_RS01880	NZ_DS362223.1	+	31503777	-	WP_005824413.1	873	2622	2.622	BACUNI_RS01880	1	2	75	22	173	232
BACUNI_RS01885		284.352	318.488	466.636	243.063	307.985	343.623		291.579	332.601	456.711	220.264	317.83	368.696		glycoside hydrolase family 43 protein	BACUNI_RS01885	NZ_DS362223.1	-	31503778	-	WP_005824415.1	523	1572	1.572	BACUNI_RS01885	220	109	560	55	572	1084
BACUNI_RS01890		194.973	482.007	426.347	101.362	101.171	125.558		199.929	503.366	417.279	91.8542	104.406	134.72		glycosyl hydrolase family 5	BACUNI_RS01890	NZ_DS362223.1	+	31503779	-	WP_005824418.1	593	1782	1.782	BACUNI_RS01890	171	187	580	26	213	449
BACUNI_RS01895		141.63	196.094	93.8361	110.592	87.1734	81.4904		145.23	204.783	91.8403	100.219	89.9602	87.4364		hybrid sensor histidine kinase/response regulator	BACUNI_RS01895	NZ_DS362223.1	+	31503780	-	WP_034525379.1	1381	4146	4.146	BACUNI_RS01895	289	177	297	66	427	678
BACUNI_RS01900		366.475	358.474	275.795	518.088	378.731	391.325		375.79	374.359	269.929	469.491	390.838	419.879		DUF5110 domain-containing protein	BACUNI_RS01900	NZ_DS362223.1	+	31503781	-	WP_005824422.1	960	2883	2.883	BACUNI_RS01900	520	225	607	215	1290	2264
BACUNI_RS01905		161.256	308.039	165.299	231.573	217.651	206.05		165.355	321.689	161.783	209.852	224.609	221.085		glycoside hydrolase family 2	BACUNI_RS01905	NZ_DS362223.1	+	31503782	-	WP_005824424.1	839	2520	2.52	BACUNI_RS01905	200	169	318	84	648	1042
BACUNI_RS01910		102.784	99.5826	58.5734	169.444	87.1651	81.0272		105.397	103.995	57.3276	153.55	89.9516	86.9395		glycosyl hydrolase	BACUNI_RS01910	NZ_DS362223.1	+	31503783	-	WP_005824426.1	737	2214	2.214	BACUNI_RS01910	112	48	99	54	228	360
BACUNI_RS01915		149.314	126.813	188.802	157.955	159.112	156.597		153.109	132.432	184.786	143.139	164.198	168.023		glycoside hydrolase	BACUNI_RS01915	NZ_DS362223.1	+	31503784	-	WP_005824428.1	820	2463	2.463	BACUNI_RS01915	181	68	355	56	463	774
BACUNI_RS01920		105.866	58.2977	34.126	92.8149	85.3769	74.5645		108.557	60.881	33.4002	84.1089	88.1063	80.0052		serine hydrolase	BACUNI_RS01920	NZ_DS362223.1	+	31503785	-	WP_005824432.1	498	1497	1.497	BACUNI_RS01920	78	19	39	20	151	224
BACUNI_RS01925		70.6163	123.357	134.509	131.7	90.9265	95.255		72.4112	128.824	131.648	119.347	93.8333	102.205		MULTISPECIES: hypothetical protein	BACUNI_RS01925	NZ_DS362223.1	+	31503786	-	WP_005824435.1	210	633	0.633	BACUNI_RS01925	22	17	65	12	68	121
BACUNI_RS01930		270.91	66.2089	174.655	150.21	117.431	100.561		277.796	69.1428	170.94	136.12	121.185	107.899		MULTISPECIES: ATP:cob(I)alamin adenosyltransferase	BACUNI_RS01930	NZ_DS362223.1	+	31503787	-	WP_005824436.1	184	555	0.555	BACUNI_RS01930	74	8	74	12	77	112
BACUNI_RS01935		320.332	517.257	572.35	281.643	240.2	253.648		328.475	540.178	560.176	255.225	247.879	272.156		MULTISPECIES: DUF2795 domain-containing protein	BACUNI_RS01935	NZ_DS362223.1	+	31503788	-	WP_002558131.1	73	222	0.222	BACUNI_RS01935	35	25	97	9	63	113
BACUNI_RS01940		50.0449	30.1691	90.3389	19.9632	63.2382	63.8239		51.3169	31.506	88.4174	18.0907	65.2598	68.4809		ATP-dependent DNA helicase RecQ	BACUNI_RS01940	NZ_DS362223.1	+	31503789	-	WP_005824438.1	811	2436	2.436	BACUNI_RS01940	60	16	168	7	182	312
BACUNI_RS01945		28.2198	0	163.739	19.2978	61.1303	45.6791		28.937	0	160.257	17.4876	63.0845	49.0121		MULTISPECIES: DUF488 domain-containing protein	BACUNI_RS01945	NZ_DS362223.1	-	31503790	-	WP_005824440.1	119	360	0.36	BACUNI_RS01945	5	0	45	1	26	33
BACUNI_RS01950		19.51	63.0075	201.249	47.6488	52.2481	11.6206		20.0059	65.7995	196.968	43.1793	53.9184	12.4685		MULTISPECIES: iron-sulfur cluster repair di-iron protein	BACUNI_RS01950	NZ_DS362223.1	-	31503791	ric	WP_005824443.1	242	729	0.729	BACUNI_RS01950	7	10	112	5	45	17
BACUNI_RS01955		57.1195	0	10.5214	27.9004	32.2931	39.0249		58.5714	0	10.2976	25.2833	33.3254	41.8723		MULTISPECIES: hypothetical protein	BACUNI_RS01955	NZ_DS362223.1	-	31503792	-	WP_005824447.1	165	498	0.498	BACUNI_RS01955	14	0	4	2	19	39
BACUNI_RS01960		181.089	458.506	350.244	272.439	239.894	240.72		185.692	478.823	342.795	246.884	247.563	258.285		porin family protein	BACUNI_RS01960	NZ_DS362223.1	+	31503793	-	WP_005824451.1	186	561	0.561	BACUNI_RS01960	50	56	150	22	159	271
BACUNI_RS01965		0	51.3212	0	0	0	11.1356		0	53.5953	0	0	0	11.9481		hypothetical protein	BACUNI_RS01965	NZ_DS362223.1	-	31503794	-	WP_050758066.1	178	537	0.537	BACUNI_RS01965	0	6	0	0	0	12
BACUNI_RS01970		71.8894	29.9374	67.8944	49.592	64.3615	80.733		73.7167	31.2639	66.4503	44.9403	66.419	86.6238		hypothetical protein	BACUNI_RS01970	NZ_DS362223.1	-	31503795	-	WP_034525380.1	1073	3222	3.222	BACUNI_RS01970	114	21	167	23	245	522
BACUNI_RS19350		0	0	0	0	0	0		0	0	0	0	0	0		MULTISPECIES: hypothetical protein	BACUNI_RS19350	NZ_DS362223.1	-	31507212	-	WP_005824458.1	84	255	0.255	BACUNI_RS19350	0	0	0	0	0	0
BACUNI_RS01975		0	0	0	0	0	0		0	0	0	0	0	0		integrase	BACUNI_RS01975	NZ_DS362223.1	-	31503796	-	WP_005824461.1	317	954	0.954	BACUNI_RS01975	0	0	0	0	0	0
BACUNI_RS01980		69.7464	66.3884	107.68	37.6542	41.2887	31.9607		71.5192	69.3302	105.39	34.1222	42.6087	34.2928		ATP-binding protein	BACUNI_RS01980	NZ_DS362223.1	+	31503797	-	WP_005824463.1	368	1107	1.107	BACUNI_RS01980	38	16	91	6	54	71
BACUNI_RS01985		21.5692	4.87606	22.2491	14.7499	36.8399	23.805		22.1175	5.09213	21.7758	13.3663	38.0176	25.5419		MULTISPECIES: type II toxin-antitoxin system HipA family toxin	BACUNI_RS01985	NZ_DS362223.1	-	31503798	-	WP_005824466.1	313	942	0.942	BACUNI_RS01985	10	1	16	2	41	45
BACUNI_RS01990		30.7852	180.946	31.7555	63.1563	43.6034	39.2614		31.5677	188.964	31.0801	57.2323	44.9973	42.1261		MULTISPECIES: phosphatidylinositol kinase	BACUNI_RS01990	NZ_DS362223.1	-	31503799	-	WP_005824469.1	109	330	0.33	BACUNI_RS01990	5	13	8	3	17	26
BACUNI_RS01995		180.606	122.487	110.615	432.27	94.0466	90.8045		185.197	127.914	108.262	391.723	97.0531	97.4302		MULTISPECIES: transcriptional regulator	BACUNI_RS01995	NZ_DS362223.1	-	31503800	-	WP_005824474.1	74	225	0.225	BACUNI_RS01995	20	6	19	14	25	41
BACUNI_RS02000		20.5235	0	0	0	44.8859	23.9092		21.0451	0	0	0	46.3208	25.6537		MULTISPECIES: hypothetical protein	BACUNI_RS02000	NZ_DS362223.1	-	31503801	-	WP_005824477.1	131	396	0.396	BACUNI_RS02000	4	0	0	0	21	19
BACUNI_RS02005		258.843	340.24	194.48	217.377	318.623	326.166		265.423	355.317	190.343	196.987	328.809	349.965		hypothetical protein	BACUNI_RS02005	NZ_DS362223.1	-	31503802	-	WP_034525381.1	1043	3132	3.132	BACUNI_RS02005	399	232	465	98	1179	2050
BACUNI_RS02010		0	0	0	0	0	0		0	0	0	0	0	0		MULTISPECIES: integrase	BACUNI_RS02010	NZ_DS362223.1	-	31503803	-	WP_005824483.1	315	948	0.948	BACUNI_RS02010	0	0	0	0	0	0
BACUNI_RS02035		0	0	0	0	0	0		0	0	0	0	0	0		hypothetical protein	BACUNI_RS02035	NZ_DS362224.1	-	31503806	-	WP_005824500.1	131	396	0.396	BACUNI_RS02035	0	0	0	0	0	0
BACUNI_RS02045		0	0	0	0	0	0		0	0	0	0	0	0		RagB/SusD family nutrient uptake outer membrane protein, partial	BACUNI_RS02045	NZ_DS362224.1	-	31503807	-	WP_080545830.1	463	1393	1.393	BACUNI_RS02045	0	0	0	0	0	0
BACUNI_RS02055		0	0	0	0	0	0		0	0	0	0	0	0		ATP-binding protein	BACUNI_RS02055	NZ_DS362224.1	+	31503809	-	WP_034525394.1	176	531	0.531	BACUNI_RS02055	0	0	0	0	0	0
BACUNI_RS02080		0	0	0	0	0	0		0	0	0	0	0	0		hypothetical protein, partial	BACUNI_RS02080	NZ_DS362225.1	+	31503814	-	WP_034525404.1	239	720	0.72	BACUNI_RS02080	0	0	0	0	0	0
BACUNI_RS02085		25.9658	48.9163	50.2203	44.391	19.8309	34.4948		26.6258	51.0839	49.1522	40.2271	20.4649	37.0118		hypothetical protein	BACUNI_RS02085	NZ_DS362225.1	+	31503815	-	WP_005824515.1	312	939	0.939	BACUNI_RS02085	12	10	36	6	22	65
BACUNI_RS02090		362.703	365.283	219.427	305.63	76.6217	180.018		371.922	381.47	214.76	276.961	79.0712	193.153		DUF2961 domain-containing protein	BACUNI_RS02090	NZ_DS362225.1	+	31503816	-	WP_005824517.1	393	1182	1.182	BACUNI_RS02090	211	94	198	52	107	427
BACUNI_RS02095		15.7799	17.123	6.51091	32.3728	5.52184	18.1122		16.181	17.8818	6.37243	29.3362	5.69836	19.4338		MULTISPECIES: TonB-dependent receptor	BACUNI_RS02095	NZ_DS362225.1	+	31503817	-	WP_005824519.1	1072	3219	3.219	BACUNI_RS02095	25	12	16	15	21	117
BACUNI_RS02100		99.2259	80.8578	46.8623	35.5053	10.0936	65.367		101.748	84.4408	45.8656	32.1749	10.4163	70.1366		MULTISPECIES: RagB/SusD family nutrient uptake outer membrane protein	BACUNI_RS02100	NZ_DS362225.1	+	31503818	-	WP_008662233.1	586	1761	1.761	BACUNI_RS02100	86	31	63	9	21	231
BACUNI_RS02105		58.0521	0	0	49.6228	0	51.0182		59.5276	0	0	44.9682	0	54.7408		MULTISPECIES: lipase chaperone	BACUNI_RS02105	NZ_DS362225.1	+	31503819	-	WP_005824523.1	139	420	0.42	BACUNI_RS02105	12	0	0	3	0	43
BACUNI_RS02115		4.84459	8.76155	13.1179	0	2.01817	14.0204		4.96773	9.1498	12.8389	0	2.08268	15.0434		MULTISPECIES: hypothetical protein	BACUNI_RS02115	NZ_DS362225.1	+	31503821	-	WP_005824527.1	698	2097	2.097	BACUNI_RS02115	5	4	21	0	5	59
BACUNI_RS02120		11.8575	17.3449	36.8736	38.1583	2.32453	9.7508		12.1589	18.1135	36.0894	34.579	2.39884	10.4623		MULTISPECIES: hypothetical protein	BACUNI_RS02120	NZ_DS362225.1	+	31503822	-	WP_008662228.1	970	2913	2.913	BACUNI_RS02120	17	11	82	16	8	57
BACUNI_RS02145		220.114	76.5541	174.655	28.9466	67.0082	43.6028		225.709	79.9464	170.94	26.2314	69.1503	46.7843		MULTISPECIES: DUF4160 domain-containing protein	BACUNI_RS02145	NZ_DS362227.1	+	31503826	-	WP_005824559.1	79	240	0.24	BACUNI_RS02145	26	4	32	1	19	21
BACUNI_RS02150		294.467	488.171	3442.48	587.323	386.409	194.994		301.952	509.803	3369.26	532.232	398.761	209.222		MULTISPECIES: DUF2442 domain-containing protein	BACUNI_RS02150	NZ_DS362227.1	+	31503827	-	WP_005837049.1	137	414	0.414	BACUNI_RS02150	60	44	1088	35	189	162
BACUNI_RS02165		44.1851	34.3362	31.1566	0	18.6943	60.4483		45.3082	35.8577	30.494	0	19.2919	64.859		SusC/RagA family TonB-linked outer membrane protein	BACUNI_RS02165	NZ_DS362228.1	+	31503830	-	WP_074668631.1	980	2943	2.943	BACUNI_RS02165	64	22	70	0	65	357
BACUNI_RS02170		0	0	0	0	0	1.24657		0	0	0	0	0	1.33753		RagB/SusD family nutrient uptake outer membrane protein	BACUNI_RS02170	NZ_DS362228.1	+	31503831	-	WP_005824578.1	532	1599	1.599	BACUNI_RS02170	0	0	0	0	0	4
BACUNI_RS02175		0	0	2.67602	0	0	1.35735		0	0	2.61911	0	0	1.45639		TonB-dependent receptor	BACUNI_RS02175	NZ_DS362228.1	+	31503832	-	WP_074668627.1	978	2937	2.937	BACUNI_RS02175	0	0	6	0	0	8
BACUNI_RS02180		0	9.43171	70.8304	4.7551	4.63474	5.45728		0	9.84966	69.3239	4.30907	4.7829	5.85547		MULTISPECIES: RagB/SusD family nutrient uptake outer membrane protein	BACUNI_RS02180	NZ_DS362228.1	+	31503833	-	WP_005824584.1	486	1461	1.461	BACUNI_RS02180	0	3	79	1	8	16
BACUNI_RS02185		0	0	0	0	0	0		0	0	0	0	0	0		ATP-binding protein	BACUNI_RS02185	NZ_DS362228.1	-	31503834	-	WP_034525394.1	176	531	0.531	BACUNI_RS02185	0	0	0	0	0	0
BACUNI_RS02190		0	0	0	0	0	0		0	0	0	0	0	0		MULTISPECIES: hypothetical protein	BACUNI_RS02190	NZ_DS362228.1	+	31503835	-	WP_005824335.1	194	585	0.585	BACUNI_RS02190	0	0	0	0	0	0
BACUNI_RS02195		0	0	0	0	0	0		0	0	0	0	0	0		MULTISPECIES: hypothetical protein	BACUNI_RS02195	NZ_DS362228.1	+	31503836	-	WP_005824336.1	63	192	0.192	BACUNI_RS02195	0	0	0	0	0	0
BACUNI_RS02200		0	0	110.839	142.507	0	0		0	0	108.481	129.139	0	0		DUF3408 domain-containing protein	BACUNI_RS02200	NZ_DS362229.1	+	31503837	-	WP_034525416.1	129	390	0.39	BACUNI_RS02200	0	0	33	8	0	0
BACUNI_RS02205		0	0	19.4454	121.881	5.71133	0		0	0	19.0318	110.448	5.89391	0		hypothetical protein	BACUNI_RS02205	NZ_DS362229.1	+	31503838	-	WP_005824604.1	246	741	0.741	BACUNI_RS02205	0	0	11	13	5	0
BACUNI_RS02210		0	0	4.32315	0	19.5542	0		0	0	4.2312	0	20.1793	0		MULTISPECIES: DUF4134 domain-containing protein	BACUNI_RS02210	NZ_DS362229.1	+	31503839	-	WP_005805478.1	100	303	0.303	BACUNI_RS02210	0	0	1	0	7	0
BACUNI_RS02215		0	0	4.11923	0	0	0		0	0	4.03161	0	0	0		MULTISPECIES: DUF4133 domain-containing protein	BACUNI_RS02215	NZ_DS362229.1	+	31503840	-	WP_005805476.1	105	318	0.318	BACUNI_RS02215	0	0	1	0	0	0
BACUNI_RS02220		1.62221	12.8354	18.8251	0	8.78519	2.58608		1.66345	13.4042	18.4247	0	9.06603	2.77477		conjugal transfer protein TraG	BACUNI_RS02220	NZ_DS362229.1	+	31503841	-	WP_005824609.1	834	2505	2.505	BACUNI_RS02220	2	7	36	0	26	13
BACUNI_RS02225		0	0	0	19.2978	4.70233	0		0	0	0	17.4876	4.85265	0		DUF3876 domain-containing protein	BACUNI_RS02225	NZ_DS362229.1	+	31503842	-	WP_005824611.1	119	360	0.36	BACUNI_RS02225	0	0	0	1	2	0
BACUNI_RS02230		7.44257	0	0	229.028	0	0		7.63175	0	0	207.546	0	0		MULTISPECIES: DUF3876 domain-containing protein	BACUNI_RS02230	NZ_DS362229.1	+	31503843	-	WP_005805471.1	90	273	0.273	BACUNI_RS02230	1	0	0	9	0	0
BACUNI_RS02235		0	0	0	33.0819	8.06113	1.58196		0	0	0	29.9788	8.31883	1.69739		MULTISPECIES: DUF4141 domain-containing protein	BACUNI_RS02235	NZ_DS362229.1	+	31503844	-	WP_005805469.1	209	630	0.63	BACUNI_RS02235	0	0	0	3	6	2
BACUNI_RS02240		8.11107	0	39.219	20.8	1.68946	0.497323		8.31723	0	38.3848	18.8489	1.74347	0.53361		conjugative transposon protein TraJ	BACUNI_RS02240	NZ_DS362229.1	+	31503845	traJ	WP_005824613.1	333	1002	1.002	BACUNI_RS02240	4	0	30	3	2	1
BACUNI_RS02245		0	0	39.8852	44.5333	0	0		0	0	39.0369	40.3561	0	0		conjugative transposon protein TraK	BACUNI_RS02245	NZ_DS362229.1	+	31503846	traK	WP_005824615.1	207	624	0.624	BACUNI_RS02245	0	0	19	4	0	0
BACUNI_RS02250		28.2198	0	9.09662	0	2.93895	0		28.937	0	8.90315	0	3.03291	0		DUF3989 domain-containing protein	BACUNI_RS02250	NZ_DS362229.1	+	31503847	-	WP_034525418.1	95	288	0.288	BACUNI_RS02250	4	0	2	0	1	0
BACUNI_RS02255		4.27752	38.68	0	0	0	0		4.38625	40.394	0	0	0	0		conjugative transposon protein TraM	BACUNI_RS02255	NZ_DS362229.1	+	31503848	traM	WP_005824619.1	474	1425	1.425	BACUNI_RS02255	3	12	0	0	0	0
BACUNI_RS02260		8.08686	0	28.6747	13.8253	0	0		8.29241	0	28.0648	12.5285	0	0		conjugative transposon protein TraN	BACUNI_RS02260	NZ_DS362229.1	+	31503849	traN	WP_005824621.1	334	1005	1.005	BACUNI_RS02260	4	0	22	2	0	0
BACUNI_RS02265		0	0	0	11.8755	1.44687	0.851825		0	0	0	10.7616	1.49312	0.913979		conjugal transfer protein TraO	BACUNI_RS02265	NZ_DS362229.1	+	31503850	-	WP_005824623.1	194	585	0.585	BACUNI_RS02265	0	0	0	1	1	1
BACUNI_RS02270		0	31.0354	0	109.528	0	0		0	32.4107	0	99.2541	0	0		DUF3872 domain-containing protein	BACUNI_RS02270	NZ_DS362229.1	+	31503851	-	WP_005824625.1	147	444	0.444	BACUNI_RS02270	0	3	0	7	0	0
BACUNI_RS02275		0	0	0	0	0	0		0	0	0	0	0	0		hypothetical protein	BACUNI_RS02275	NZ_DS362229.1	+	31503852	-	WP_005824627.1	188	567	0.567	BACUNI_RS02275	0	0	0	0	0	0
BACUNI_RS02280		0	0	0	0	0	2.51675		0	0	0	0	0	2.70039		hypothetical protein	BACUNI_RS02280	NZ_DS362229.1	-	31503853	-	WP_005824631.1	197	594	0.594	BACUNI_RS02280	0	0	0	0	0	3
BACUNI_RS02285		26.3873	0	0	0	0	0		27.058	0	0	0	0	0		hypothetical protein	BACUNI_RS02285	NZ_DS362229.1	-	31503854	-	WP_005824632.1	76	231	0.231	BACUNI_RS02285	3	0	0	0	0	0
BACUNI_RS02290		384.021	220.981	684.216	167.115	261.779	268.852		393.782	230.773	669.663	151.439	270.148	288.469		MULTISPECIES: hypothetical protein	BACUNI_RS02290	NZ_DS362229.1	+	31503855	-	WP_005824637.1	96	291	0.291	BACUNI_RS02290	55	14	152	7	90	157
BACUNI_RS02295		4.87248	22.03	7.8532	0	5.07445	15.5351		4.99632	23.0061	7.68617	0	5.23668	16.6686		hypothetical protein	BACUNI_RS02295	NZ_DS362229.1	-	31503856	-	WP_005824643.1	277	834	0.834	BACUNI_RS02295	2	4	5	0	5	26
BACUNI_RS02300		94.5545	183.929	110.577	22.5558	66.8708	82.5136		96.9579	192.079	108.225	20.4401	69.0085	88.5343		ribonucleotide-diphosphate reductase subunit beta	BACUNI_RS02300	NZ_DS362229.1	-	31503857	-	WP_085931070.1	307	924	0.924	BACUNI_RS02300	43	37	78	3	73	153
BACUNI_RS02305		37.6263	191.385	0	32.1629	13.7151	54.2151		38.5827	199.866	0	29.1461	14.1536	58.171		MULTISPECIES: hypothetical protein	BACUNI_RS02305	NZ_DS362229.1	-	31503858	-	WP_005824647.1	143	432	0.432	BACUNI_RS02305	8	18	0	2	7	47
BACUNI_RS02310		0	46.3964	17.6419	0	1.42495	0		0	48.4523	17.2667	0	1.4705	0		hypothetical protein	BACUNI_RS02310	NZ_DS362229.1	-	31503859	-	WP_005824649.1	197	594	0.594	BACUNI_RS02310	0	6	8	0	1	0
BACUNI_RS02315		0	15.0475	21.4564	0	2.07965	0.408122		0	15.7143	21	0	2.14614	0.437901		site-specific integrase	BACUNI_RS02315	NZ_DS362229.1	-	31503860	-	WP_005824651.1	406	1221	1.221	BACUNI_RS02315	0	4	20	0	3	1
BACUNI_RS02320		0	0	0	0	0	0		0	0	0	0	0	0		tRNA-Asp	BACUNI_RS02320	NZ_DS362229.1	-	31503861		tRNA-Asp		74	0.074	BACUNI_RS02320	0	0	0	0	0	0
BACUNI_RS02330		42.41	124.927	146.651	26.3651	41.7588	36.5622		43.4879	130.463	143.532	23.892	43.0938	39.23		MULTISPECIES: SusD/RagB family nutrient-binding outer membrane lipoprotein	BACUNI_RS02330	NZ_DS362229.1	-	31503863	-	WP_005824658.1	526	1581	1.581	BACUNI_RS02330	33	43	177	6	78	116
BACUNI_RS02335		62.759	141.876	115.06	69.2931	63.4542	47.4588		64.3542	148.163	112.613	62.7934	65.4827	50.9217		MULTISPECIES: SusC/RagA family TonB-linked outer membrane protein	BACUNI_RS02335	NZ_DS362229.1	-	31503864	-	WP_005824660.1	1035	3108	3.108	BACUNI_RS02335	96	96	273	31	233	296
BACUNI_RS02340		1925.06	2873.61	3185.52	661.638	1829.04	1949.08		1973.99	3000.94	3117.77	599.576	1887.51	2091.3		MULTISPECIES: YqgE/AlgH family protein	BACUNI_RS02340	NZ_DS362229.1	+	31503865	-	WP_005824662.1	202	609	0.609	BACUNI_RS02340	577	381	1481	58	1316	2382
BACUNI_RS02345		279.99	478.998	385.412	206.993	264.801	230.135		287.107	500.223	377.215	187.577	273.267	246.927		MULTISPECIES: N-acetyltransferase	BACUNI_RS02345	NZ_DS362229.1	-	31503866	-	WP_005824666.1	178	537	0.537	BACUNI_RS02345	74	56	158	16	168	248
BACUNI_RS02350		8.9115	191.385	37.344	0	83.5282	39.3408		9.13801	199.866	36.5498	0	86.1984	42.2114		MULTISPECIES: hypothetical protein	BACUNI_RS02350	NZ_DS362229.1	-	31503867	-	WP_005824667.1	151	456	0.456	BACUNI_RS02350	2	19	13	0	45	36
BACUNI_RS02355		115.071	200.676	233.156	146.138	161.614	109.662		117.996	209.568	228.197	132.431	166.781	117.664		MULTISPECIES: recombination protein RecR	BACUNI_RS02355	NZ_DS362229.1	-	31503868	-	WP_005824669.1	205	618	0.618	BACUNI_RS02355	35	27	110	13	118	136
BACUNI_RS02365		49.6952	12.8393	45.7692	19.4191	18.3361	37.2606		50.9583	13.4082	44.7957	17.5976	18.9223	39.9794		L-fucose:H+ symporter permease	BACUNI_RS02365	NZ_DS362230.1	-	31503870	fucP	WP_005824680.1	476	1431	1.431	BACUNI_RS02365	35	4	50	4	31	107
BACUNI_RS02370		39.8397	15.0106	14.9827	39.7307	9.68126	24.4273		40.8523	15.6758	14.664	36.0039	9.99076	26.2097		hypothetical protein	BACUNI_RS02370	NZ_DS362230.1	-	31503871	-	WP_005824682.1	407	1224	1.224	BACUNI_RS02370	24	4	14	7	14	60
BACUNI_RS02375		43.1819	33.3961	60.807	3.88546	17.5154	34.8376		44.2795	34.8759	59.5136	3.521	18.0753	37.3796		MULTISPECIES: L-fucose isomerase	BACUNI_RS02375	NZ_DS362230.1	-	31503872	-	WP_005824683.1	595	1788	1.788	BACUNI_RS02375	38	13	83	1	37	125
BACUNI_RS02380		44.4777	82.2671	63.8664	41.4758	13.4753	7.93341		45.6082	85.9125	62.5081	37.5854	13.9061	8.51228		MULTISPECIES: LacI family transcriptional regulator	BACUNI_RS02380	NZ_DS362230.1	-	31503873	-	WP_005824684.1	334	1005	1.005	BACUNI_RS02380	22	18	49	6	16	16
BACUNI_RS02385		13.3547	21.5645	0	0	9.53712	3.27533		13.6942	22.5201	0	0	9.842	3.51431		MULTISPECIES: hypothetical protein	BACUNI_RS02385	NZ_DS362230.1	+	31503874	-	WP_005824685.1	354	1065	1.065	BACUNI_RS02385	7	5	0	0	12	7
BACUNI_RS02390		0	0	2.79002	0	3.60562	3.71483		0	0	2.73068	0	3.72088	3.98588		hypothetical protein	BACUNI_RS02390	NZ_DS362230.1	+	31503875	-	WP_005824686.1	312	939	0.939	BACUNI_RS02390	0	0	2	0	4	7
BACUNI_RS02395		17.2774	70.3048	12.2526	0	43.1846	63.9846		17.7166	73.4201	11.992	0	44.5652	68.6533		MULTISPECIES: DUF2961 domain-containing protein	BACUNI_RS02395	NZ_DS362230.1	+	31503876	-	WP_005824687.1	391	1176	1.176	BACUNI_RS02395	10	18	11	0	60	151
BACUNI_RS02400		37.5884	63.3445	37.0107	14.0206	25.6232	25.8126		38.5438	66.1514	36.2235	12.7054	26.4423	27.6961		TonB-dependent receptor	BACUNI_RS02400	NZ_DS362230.1	+	31503877	-	WP_005824688.1	990	2973	2.973	BACUNI_RS02400	55	41	84	6	90	154
BACUNI_RS02405		10.3204	5.83269	18.2972	0	5.37409	8.85898		10.5827	6.09115	17.908	0	5.54589	9.50538		MULTISPECIES: RagB/SusD family nutrient uptake outer membrane protein	BACUNI_RS02405	NZ_DS362230.1	+	31503878	-	WP_005824689.1	524	1575	1.575	BACUNI_RS02405	8	2	22	0	10	28
BACUNI_RS02415		266.805	57.9955	82.6966	87.7171	114.352	96.8951		273.587	60.5654	80.9377	79.4892	118.008	103.965		MULTISPECIES: SGNH/GDSL hydrolase family protein	BACUNI_RS02415	NZ_DS362231.1	+	31503880	-	WP_005824695.1	263	792	0.792	BACUNI_RS02415	104	10	50	10	107	154
BACUNI_RS02420		57.8346	27.5251	54.9477	31.2233	12.0464	11.9447		59.3047	28.7448	53.779	28.2946	12.4315	12.8162		MULTISPECIES: aspartate kinase	BACUNI_RS02420	NZ_DS362231.1	-	31503881	-	WP_008662927.1	444	1335	1.335	BACUNI_RS02420	38	8	56	6	19	32
BACUNI_RS02425		9.0103	44.1332	20.3313	15.404	12.5117	15.1005		9.23932	46.0888	19.8988	13.9591	12.9117	16.2024		MULTISPECIES: sigma-54-dependent Fis family transcriptional regulator	BACUNI_RS02425	NZ_DS362231.1	+	31503882	-	WP_008662930.1	450	1353	1.353	BACUNI_RS02425	6	13	21	3	20	41
BACUNI_RS19365		0	0	0	0	0	0		0	0	0	0	0	0		MULTISPECIES: K(+)-transporting ATPase subunit F	BACUNI_RS19365	NZ_DS362231.1	+	31507215	kdpF	WP_055305132.1	26	81	0.081	BACUNI_RS19365	0	0	0	0	0	0
BACUNI_RS02430		0	0	19.9518	0	0.495852	3.50311		0	0	19.5275	0	0.511703	3.75872		MULTISPECIES: potassium-transporting ATPase subunit KdpA	BACUNI_RS02430	NZ_DS362231.1	+	31503883	-	WP_009037805.1	568	1707	1.707	BACUNI_RS02430	0	0	26	0	1	12
BACUNI_RS02435		6.94132	13.4502	8.31082	3.39053	2.89162	1.4592		7.11775	14.0462	8.13406	3.0725	2.98406	1.56567		K(+)-transporting ATPase subunit B	BACUNI_RS02435	NZ_DS362231.1	+	31503884	kdpB	WP_005824707.1	682	2049	2.049	BACUNI_RS02435	7	6	13	1	7	6
BACUNI_RS02440		7.09188	48.0968	22.8606	48.497	0	3.47866		7.27214	50.2281	22.3744	43.948	0	3.73248		K(+)-transporting ATPase subunit C	BACUNI_RS02440	NZ_DS362231.1	+	31503885	-	WP_005824709.1	190	573	0.573	BACUNI_RS02440	2	6	10	4	0	4
BACUNI_RS02445		29.5636	0	0	0	2.2392	0		30.315	0	0	0	2.31079	0		MULTISPECIES: hypothetical protein	BACUNI_RS02445	NZ_DS362231.1	+	31503886	-	WP_005824711.1	251	756	0.756	BACUNI_RS02445	11	0	0	0	2	0
BACUNI_RS02450		0	0	22.1821	0	3.01754	1.3324		0	0	21.7103	0	3.114	1.42962		MULTISPECIES: hypothetical protein	BACUNI_RS02450	NZ_DS362231.1	+	31503887	-	WP_005834862.1	373	1122	1.122	BACUNI_RS02450	0	0	19	0	4	3
BACUNI_RS02455		42.3296	12.759	45.4831	38.5955	17.0459	9.34345		43.4056	13.3244	44.5157	34.9753	17.5909	10.0252		MULTISPECIES: HAMP domain-containing protein	BACUNI_RS02455	NZ_DS362231.1	+	31503888	-	WP_005824715.1	479	1440	1.44	BACUNI_RS02455	30	4	50	8	29	27
BACUNI_RS02460		203.885	190.723	385.269	56.0904	92.7449	171.853		209.068	199.174	377.074	50.8291	95.7098	184.393		AraC family transcriptional regulator	BACUNI_RS02460	NZ_DS362231.1	-	31503889	-	WP_034525423.1	288	867	0.867	BACUNI_RS02460	87	36	255	7	95	299
BACUNI_RS02465		804.805	257.513	407.103	317.513	236.234	587.596		825.261	268.924	398.444	287.731	243.786	630.47		hypothetical protein	BACUNI_RS02465	NZ_DS362231.1	-	31503890	-	WP_005824720.1	546	1641	1.641	BACUNI_RS02465	650	92	510	75	458	1935
BACUNI_RS02470		1914.92	541.122	922.323	1002.43	738.974	1321.57		1963.6	565.1	902.706	908.399	762.598	1417.99		MULTISPECIES: HlyD family secretion protein	BACUNI_RS02470	NZ_DS362231.1	-	31503891	-	WP_005824722.1	364	1095	1.095	BACUNI_RS02470	1032	129	771	158	956	2904
BACUNI_RS02475		1616.33	354.385	342.442	1004.35	509.753	752.142		1657.41	370.089	335.158	910.143	526.049	807.023		MULTISPECIES: TolC family protein	BACUNI_RS02475	NZ_DS362231.1	-	31503892	-	WP_005824723.1	444	1335	1.335	BACUNI_RS02475	1062	103	349	193	804	2015
BACUNI_RS02480		52.7746	119.305	0	721.786	65.9547	25.8866		54.116	124.592	0	654.083	68.0632	27.7755		tRNA-Met	BACUNI_RS02480	NZ_DS362231.1	-	31503893		tRNA-Met		77	0.077	BACUNI_RS02480	2	2	0	8	6	4
BACUNI_RS02485		199.507	142.426	240.32	179.514	120.292	175.119		204.578	148.737	235.209	162.676	124.138	187.897		MULTISPECIES: hypothetical protein	BACUNI_RS02485	NZ_DS362231.1	+	31503894	-	WP_005824726.1	128	387	0.387	BACUNI_RS02485	38	12	71	10	55	136
BACUNI_RS02490		67.3001	67.6188	46.8318	84.0092	59.632	52.1373		69.0107	70.6151	45.8358	76.1291	61.5384	55.9416		MULTISPECIES: YjgP/YjgQ family permease	BACUNI_RS02490	NZ_DS362231.1	+	31503895	-	WP_005824727.1	633	1902	1.902	BACUNI_RS02490	63	28	68	23	134	199
BACUNI_RS02495		148.833	49.1458	33.4217	57.1786	233.375	253.875		152.616	51.3236	32.7108	51.8152	240.835	272.4		MULTISPECIES: bifunctional 3,4-dihydroxy-2-butanone-4-phosphate synthase/GTP cyclohydrolase II	BACUNI_RS02495	NZ_DS362231.1	+	31503896	-	WP_005824728.1	404	1215	1.215	BACUNI_RS02495	89	13	31	10	335	619
BACUNI_RS02500		222.922	92.3265	207.348	186.189	219.757	287.138		228.588	96.4177	202.938	168.725	226.782	308.089		MULTISPECIES: pyridoxal phosphate-dependent aminotransferase	BACUNI_RS02500	NZ_DS362231.1	+	31503897	-	WP_005834870.1	397	1194	1.194	BACUNI_RS02500	131	24	189	32	310	688
BACUNI_RS19370		617.864	268.611	589.844	40.6269	94.0466	23.3131		633.569	280.514	577.299	36.8161	97.0531	25.0142		MULTISPECIES: 4Fe-4S dicluster domain-containing protein	BACUNI_RS19370	NZ_DS362231.1	-	31507216	-	WP_005834872.1	56	171	0.171	BACUNI_RS19370	52	10	77	1	19	8
BACUNI_RS02510		25.8897	56.1865	148.884	31.8679	77.2217	89.9105		26.5477	58.6762	145.718	28.8787	79.6904	96.4709		histidine kinase	BACUNI_RS02510	NZ_DS362231.1	-	31503898	-	WP_005824732.1	653	1962	1.962	BACUNI_RS02510	25	24	223	9	179	354
BACUNI_RS02515		168.233	505.453	737.526	66.7999	298.869	367.083		172.509	527.851	721.84	60.5341	308.423	393.868		MULTISPECIES: sensor histidine kinase	BACUNI_RS02515	NZ_DS362231.1	-	31503899	-	WP_005824733.1	623	1872	1.872	BACUNI_RS02515	155	206	1054	18	661	1379
BACUNI_RS02520		422.037	589.656	446.02	447.836	328.774	344.567		432.764	615.785	436.534	405.829	339.285	369.708		MULTISPECIES: DNA polymerase III subunit gamma/tau	BACUNI_RS02520	NZ_DS362231.1	-	31503900	-	WP_005824735.1	604	1815	1.815	BACUNI_RS02520	377	233	618	117	705	1255
BACUNI_RS02525		19.7264	0	411.203	0	65.7413	82.2466		20.2278	0	402.457	0	67.8429	88.2478		MULTISPECIES: septum formation initiator	BACUNI_RS02525	NZ_DS362231.1	+	31503901	-	WP_005824736.1	102	309	0.309	BACUNI_RS02525	3	0	97	0	24	51
BACUNI_RS02530		129.565	53.255	49.3591	20.1368	61.3347	53.4427		132.859	55.6149	48.3092	18.248	63.2955	57.3422		MULTISPECIES: hypothetical protein	BACUNI_RS02530	NZ_DS362231.1	+	31503902	-	WP_005824737.1	114	345	0.345	BACUNI_RS02530	22	4	13	1	25	37
BACUNI_RS02535		12.2031	0	30.486	41.7249	0	4.48935		12.5133	0	29.8376	37.8111	0	4.81692		DUF5125 domain-containing protein	BACUNI_RS02535	NZ_DS362231.1	-	31503903	-	WP_005824739.1	443	1332	1.332	BACUNI_RS02535	8	0	31	8	0	12
BACUNI_RS02540		17.4694	24.3029	42.4509	27.5682	20.1528	23.3998		17.9134	25.3798	41.548	24.9823	20.7971	25.1072		glucosylceramidase	BACUNI_RS02540	NZ_DS362231.1	-	31503904	-	WP_005824741.1	503	1512	1.512	BACUNI_RS02540	13	8	49	6	36	71
BACUNI_RS02545		19.959	33.0882	70.3425	4.54957	39.3554	69.8362		20.4663	34.5544	68.8463	4.12282	40.6136	74.9319		MULTISPECIES: RagB/SusD family nutrient uptake outer membrane protein	BACUNI_RS02545	NZ_DS362231.1	-	31503905	-	WP_005824743.1	508	1527	1.527	BACUNI_RS02545	15	11	82	1	71	214
BACUNI_RS02550		18.3783	43.0857	68.4578	6.9821	47.3541	98.6618		18.8454	44.9949	67.0018	6.32718	48.8679	105.861		MULTISPECIES: TonB-dependent receptor	BACUNI_RS02550	NZ_DS362231.1	-	31503906	-	WP_005824745.1	994	2985	2.985	BACUNI_RS02550	27	28	156	3	167	591
BACUNI_RS02555		13.0245	45.5042	19.8472	16.1939	14.7975	11.035		13.3556	47.5206	19.425	14.6749	15.2706	11.8402		MULTISPECIES: hypothetical protein	BACUNI_RS02555	NZ_DS362231.1	+	31503907	-	WP_005824747.1	571	1716	1.716	BACUNI_RS02555	11	17	26	4	30	38
BACUNI_RS19375		0	0	0	0	0	0		0	0	0	0	0	0		hypothetical protein	BACUNI_RS19375	NZ_DS362231.1	-	31507217	-	WP_005824751.1	102	309	0.309	BACUNI_RS19375	0	0	0	0	0	0
BACUNI_RS02580		0	41.2092	6.32809	0	3.50484	0		0	43.0353	6.19349	0	3.61688	0		MULTISPECIES: metal-independent alpha-mannosidase	BACUNI_RS02580	NZ_DS362232.1	+	31503910	-	WP_005824760.1	482	1449	1.449	BACUNI_RS02580	0	13	7	0	6	0
BACUNI_RS02585		18.7186	92.3265	37.3007	0	8.50672	8.76438		19.1944	96.4177	36.5074	0	8.77867	9.40388		MULTISPECIES: DUF2961 domain-containing protein	BACUNI_RS02585	NZ_DS362232.1	+	31503911	-	WP_034525426.1	397	1194	1.194	BACUNI_RS02585	11	24	34	0	12	21
BACUNI_RS02590		39.4912	47.6138	107.356	78.7664	6.8547	33.2534		40.495	49.7237	105.073	71.3781	7.07384	35.6798		MULTISPECIES: TonB-dependent receptor	BACUNI_RS02590	NZ_DS362232.1	+	31503912	-	WP_005824769.1	1028	3087	3.087	BACUNI_RS02590	60	32	253	35	25	206
BACUNI_RS02595		46.49	62.1032	138.961	28.9015	14.085	28.2458		47.6716	64.8551	136.006	26.1905	14.5352	30.3067		MULTISPECIES: RagB/SusD family nutrient uptake outer membrane protein	BACUNI_RS02595	NZ_DS362232.1	+	31503913	-	WP_005824772.1	640	1923	1.923	BACUNI_RS02595	44	26	204	8	32	109
BACUNI_RS02600		4.62303	5.22553	13.4121	0	3.85174	2.26766		4.74054	5.45709	13.1268	0	3.97487	2.43312		MULTISPECIES: hypothetical protein	BACUNI_RS02600	NZ_DS362232.1	+	31503914	-	WP_005824774.1	292	879	0.879	BACUNI_RS02600	2	1	9	0	4	4
BACUNI_RS02605		0	9.45112	35.0388	0	2.177	2.30703		0	9.86992	34.2936	0	2.2466	2.47536		MULTISPECIES: DUF2961 domain-containing protein	BACUNI_RS02605	NZ_DS362232.1	+	31503915	-	WP_005824777.1	647	1944	1.944	BACUNI_RS02605	0	4	52	0	5	9
BACUNI_RS02610		0	0	10.2873	0	3.69293	6.08765		0	0	10.0685	0	3.81098	6.53184		DUF4185 domain-containing protein	BACUNI_RS02610	NZ_DS362232.1	+	31503916	-	WP_005824779.1	381	1146	1.146	BACUNI_RS02610	0	0	9	0	5	14
BACUNI_RS02615		0	11.7474	32.3849	0	4.32951	2.54894		0	12.268	31.6961	0	4.46792	2.73492		hydrolase	BACUNI_RS02615	NZ_DS362232.1	+	31503917	-	WP_005824782.1	390	1173	1.173	BACUNI_RS02615	0	3	29	0	6	6
BACUNI_RS02625		1.94899	6.60899	8.16733	0	4.46552	2.86801		1.99853	6.90184	7.99362	0	4.60827	3.07728		DUF2961 domain-containing protein	BACUNI_RS02625	NZ_DS362232.1	+	31503919	-	WP_005824790.1	694	2085	2.085	BACUNI_RS02625	2	3	13	0	11	12
BACUNI_RS02630		56.5916	57.7767	31.1884	31.2093	18.6319	16.3419		58.0301	60.3369	30.5251	28.2819	19.2275	17.5344		sensor histidine kinase	BACUNI_RS02630	NZ_DS362232.1	+	31503920	-	WP_005824793.1	741	2226	2.226	BACUNI_RS02630	62	28	53	10	49	73
BACUNI_RS02635		0	0	0	13.1576	6.41226	0		0	0	0	11.9234	6.61725	0		hypothetical protein	BACUNI_RS02635	NZ_DS362232.1	-	31503921	-	WP_005824796.1	175	528	0.528	BACUNI_RS02635	0	0	0	1	4	0
BACUNI_RS02640		23.254	32.8558	125.557	9.93876	39.9597	42.0611		23.8451	34.3117	122.886	9.00651	41.2371	45.1302		MULTISPECIES: DNA-binding response regulator	BACUNI_RS02640	NZ_DS362232.1	+	31503922	-	WP_005833949.1	232	699	0.699	BACUNI_RS02640	8	5	67	1	33	59
BACUNI_RS02645		285.908	328.467	565.061	392.633	269.448	156.335		293.175	343.022	553.042	355.804	278.062	167.742		MULTISPECIES: hypothetical protein	BACUNI_RS02645	NZ_DS362232.1	+	31503923	-	WP_005833948.1	288	867	0.867	BACUNI_RS02645	122	62	374	49	276	272
BACUNI_RS02650		0	75.4759	0	65.2319	0	31.5835		0	78.8204	0	59.1131	0	33.888		MULTISPECIES: DUF3836 domain-containing protein	BACUNI_RS02650	NZ_DS362232.1	+	31503924	-	WP_005824804.1	141	426	0.426	BACUNI_RS02650	0	7	0	4	0	27
BACUNI_RS02655		110.739	50.7942	87.9484	38.4126	35.4346	56.6807		113.554	53.045	86.0778	34.8095	36.5674	60.8164		hypothetical protein	BACUNI_RS02655	NZ_DS362232.1	-	31503925	-	WP_005824806.1	421	1266	1.266	BACUNI_RS02655	69	14	85	7	53	144
BACUNI_RS02660		45.531	38.5987	29.3538	0	4.74184	40.4796		46.6883	40.3091	28.7295	0	4.89343	43.4332		MULTISPECIES: cupin domain-containing protein	BACUNI_RS02660	NZ_DS362232.1	+	31503926	-	WP_005824807.1	118	357	0.357	BACUNI_RS02660	8	3	8	0	2	29
BACUNI_RS02665		19.4619	43.9966	160.602	79.8528	30.8084	10.5009		19.9566	45.9462	157.187	72.3626	31.7932	11.2672		MULTISPECIES: DUF3836 domain-containing protein	BACUNI_RS02665	NZ_DS362232.1	+	31503927	-	WP_005824811.1	173	522	0.522	BACUNI_RS02665	5	5	64	6	19	11
BACUNI_RS02670		24.9917	33.8985	53.1699	8.54513	15.6166	20.8398		25.6269	35.4006	52.0391	7.7436	16.1158	22.3604		MULTISPECIES: SPFH domain-containing protein	BACUNI_RS02670	NZ_DS362232.1	+	31503928	-	WP_005824816.1	270	813	0.813	BACUNI_RS02670	10	6	33	1	15	34
BACUNI_RS02675		258.638	312.537	174.255	273.533	263.697	241.158		265.212	326.387	170.548	247.875	272.127	258.755		DNA mismatch repair protein MutS	BACUNI_RS02675	NZ_DS362232.1	+	31503929	-	WP_005824820.1	871	2616	2.616	BACUNI_RS02675	333	178	348	103	815	1266
BACUNI_RS02685		52.4438	138.881	161.968	34.1553	75.9447	99.7125		53.7768	145.035	158.523	30.9516	78.3725	106.988		hybrid sensor histidine kinase/response regulator	BACUNI_RS02685	NZ_DS362232.1	-	31503931	-	WP_005824829.1	1355	4068	4.068	BACUNI_RS02685	105	123	503	20	365	814
BACUNI_RS02690		89.6086	146.042	252.578	39.1893	69.0157	76.4087		91.8862	152.513	247.206	35.5133	71.222	81.9839		MULTISPECIES: alpha-glucosidase	BACUNI_RS02690	NZ_DS362232.1	-	31503932	-	WP_005824831.1	649	1950	1.95	BACUNI_RS02690	86	62	376	11	159	299
BACUNI_RS02695		9.51542	18.9804	58.459	11.483	27.5144	21.4153		9.75728	19.8214	57.2156	10.4059	28.394	22.9779		MULTISPECIES: alpha-mannosidase	BACUNI_RS02695	NZ_DS362232.1	+	31503933	-	WP_005824833.1	1209	3630	3.63	BACUNI_RS02695	17	15	162	6	118	156
BACUNI_RS02700		4.12343	4.66083	11.9627	0	18.4658	7.83756		4.22824	4.86736	11.7082	0	19.0561	8.40944		hypothetical protein	BACUNI_RS02700	NZ_DS362232.1	+	31503934	-	WP_085929915.1	656	1971	1.971	BACUNI_RS02700	4	2	18	0	43	31
BACUNI_RS02705		84.2463	52.2808	82.0027	16.9444	86.0182	78.1913		86.3877	54.5975	80.2586	15.355	88.768	83.8966		alpha-1,6-mannanase	BACUNI_RS02705	NZ_DS362232.1	+	31503935	-	WP_005824838.1	409	1230	1.23	BACUNI_RS02705	51	14	77	3	125	193
BACUNI_RS02710		27.7571	21.9622	82.317	0	46.8306	28.9324		28.4627	22.9354	80.5662	0	48.3277	31.0434		MULTISPECIES: metal-independent alpha-mannosidase	BACUNI_RS02710	NZ_DS362232.1	+	31503936	-	WP_005824841.1	487	1464	1.464	BACUNI_RS02710	20	7	92	0	81	85
BACUNI_RS02715		67.1518	34.6987	100.192	26.2406	159.053	134.579		68.8587	36.2363	98.0607	23.7792	164.138	144.398		MULTISPECIES: TonB-dependent receptor	BACUNI_RS02715	NZ_DS362232.1	+	31503937	-	WP_005824843.1	1058	3177	3.177	BACUNI_RS02715	105	24	243	12	597	858
BACUNI_RS02720		66.8446	31.3629	78.0582	60.3729	99.8259	109.809		68.5436	32.7527	76.3979	54.7099	103.017	117.822		MULTISPECIES: RagB/SusD family nutrient uptake outer membrane protein	BACUNI_RS02720	NZ_DS362232.1	+	31503938	-	WP_005824845.1	536	1611	1.611	BACUNI_RS02720	53	11	96	14	190	355
BACUNI_RS02725		7.07336	19.988	21.6609	0	28.7296	47.7066		7.25315	20.8737	21.2002	0	29.6481	51.1876		MULTISPECIES: SusF/SusE family outer membrane protein	BACUNI_RS02725	NZ_DS362232.1	+	31503939	-	WP_005824847.1	382	1149	1.149	BACUNI_RS02725	4	5	19	0	39	110
BACUNI_RS02730		32.2511	4.05048	21.9474	61.2627	16.4208	43.5039		33.0709	4.22997	21.4806	55.5163	16.9458	46.6782		MULTISPECIES: hypothetical protein	BACUNI_RS02730	NZ_DS362232.1	+	31503940	-	WP_005824849.1	377	1134	1.134	BACUNI_RS02730	18	1	19	10	22	99
BACUNI_RS02735		1.88919	12.8124	26.7951	22.6083	11.4115	9.96172		1.93721	13.3801	26.2252	20.4876	11.7763	10.6886		glycoside hydrolase family 92 protein	BACUNI_RS02735	NZ_DS362232.1	+	31503941	-	WP_005824851.1	716	2151	2.151	BACUNI_RS02735	2	6	44	7	29	43
BACUNI_RS02740		15.4629	31.4606	46.8538	37.0094	8.69609	7.2055		15.8559	32.8547	45.8573	33.5379	8.97408	7.73126		alpha-rhamnosidase	BACUNI_RS02740	NZ_DS362232.1	+	31503942	-	WP_005824853.1	875	2628	2.628	BACUNI_RS02740	20	18	94	14	27	38
BACUNI_RS02745		68.1006	168.714	225.536	121.209	107.26	121.948		69.8315	176.19	220.739	109.84	110.689	130.846		glycosyl hydrolase family 3	BACUNI_RS02745	NZ_DS362232.1	-	31503943	-	WP_005824855.1	725	2178	2.178	BACUNI_RS02745	73	80	375	38	276	533
BACUNI_RS02750		169.536	314.471	520.715	211.062	178.556	261.633		173.845	328.406	509.639	191.264	184.264	280.723		alpha-xylosidase	BACUNI_RS02750	NZ_DS362232.1	-	31503944	-	WP_005824859.1	778	2337	2.337	BACUNI_RS02750	195	160	929	71	493	1227
BACUNI_RS02755		123.345	172.373	224.102	168.696	160.689	187.557		126.48	180.012	219.336	152.872	165.826	201.242		prolipoprotein diacylglyceryl transferase	BACUNI_RS02755	NZ_DS362232.1	-	31503945	lgt	WP_005824861.1	301	906	0.906	BACUNI_RS02755	55	34	155	22	172	341
BACUNI_RS02760		22.061	9.97447	73.9582	45.2586	32.1658	59.5167		22.6218	10.4165	72.3852	41.0133	33.194	63.8594		MULTISPECIES: ketopantoate reductase family protein	BACUNI_RS02760	NZ_DS362232.1	-	31503946	-	WP_005824862.1	306	921	0.921	BACUNI_RS02760	10	2	52	6	35	110
BACUNI_RS02765		182.439	197.741	164.343	59.8159	186.358	218.818		187.076	206.504	160.848	54.2052	192.315	234.785		MULTISPECIES: carboxypeptidase regulatory-like domain-containing protein	BACUNI_RS02765	NZ_DS362232.1	-	31503947	-	WP_005824864.1	270	813	0.813	BACUNI_RS02765	73	35	102	7	179	357
BACUNI_RS02770		104.904	70.7293	118.652	94.3912	141.07	136.766		107.57	73.8635	116.128	85.5373	145.58	146.746		MULTISPECIES: redox-regulated ATPase YchF	BACUNI_RS02770	NZ_DS362232.1	-	31503948	ychF	WP_005824866.1	367	1104	1.104	BACUNI_RS02770	57	17	100	15	184	303
BACUNI_RS02775		1816.92	868.594	822.895	912.933	1451.39	1349.61		1863.1	907.084	805.392	827.3	1497.79	1448.09		MULTISPECIES: DUF59 domain-containing protein	BACUNI_RS02775	NZ_DS362233.1	+	31503949	-	WP_005824875.1	103	312	0.312	BACUNI_RS02775	279	59	196	41	535	845
BACUNI_RS02780		1601.55	990.7	784.236	1107.92	1062.17	1016.83		1642.26	1034.6	767.556	1004	1096.13	1091.02		MULTISPECIES: UDP-2,3-diacylglucosamine diphosphatase	BACUNI_RS02780	NZ_DS362233.1	+	31503950	-	WP_005824878.1	254	765	0.765	BACUNI_RS02780	603	165	458	122	960	1561
BACUNI_RS02785		1259.36	1956.52	1237.26	1017.58	832.745	1031.79		1291.37	2043.22	1210.94	922.127	859.366	1107.07		serine hydrolase	BACUNI_RS02785	NZ_DS362233.1	+	31503951	-	WP_005824880.1	618	1857	1.857	BACUNI_RS02785	1151	791	1754	272	1827	3845
BACUNI_RS02790		381.563	150.952	338.241	391.391	226.506	163.766		391.261	157.641	331.047	354.679	233.748	175.716		hypothetical protein	BACUNI_RS02790	NZ_DS362233.1	+	31503952	-	WP_005824882.1	70	213	0.213	BACUNI_RS02790	40	7	55	12	57	70
BACUNI_RS02795		1226.92	1354.04	896.651	1442.99	1098.35	886.728		1258.11	1414.04	877.579	1307.64	1133.46	951.429		alkaline phosphatase	BACUNI_RS02795	NZ_DS362233.1	-	31503953	-	WP_005824885.1	466	1401	1.401	BACUNI_RS02795	846	413	959	291	1818	2493
BACUNI_RS02800		454.911	337.682	304.224	493.326	423.563	398.404		466.474	352.646	297.753	447.052	437.104	427.474		acetate kinase	BACUNI_RS02800	NZ_DS362233.1	-	31503954	-	WP_005824887.1	398	1197	1.197	BACUNI_RS02800	268	88	278	85	599	957
BACUNI_RS02805		374.493	315.223	181.076	395.037	486.276	372.761		384.012	329.191	177.225	357.982	501.821	399.96		MULTISPECIES: phosphate acetyltransferase	BACUNI_RS02805	NZ_DS362233.1	-	31503955	pta	WP_005824889.1	339	1020	1.02	BACUNI_RS02805	188	70	141	58	586	763
BACUNI_RS19385		0	0	0	0	0	0		0	0	0	0	0	0		MULTISPECIES: hypothetical protein	BACUNI_RS19385	NZ_DS362233.1	+	31507219	-	WP_005834726.1	66	201	0.201	BACUNI_RS19385	0	0	0	0	0	0
BACUNI_RS02810		0	0	0	0	2.49681	17.6396		0	0	0	0	2.57663	18.9266		MULTISPECIES: CidA/LrgA family protein	BACUNI_RS02810	NZ_DS362233.1	+	31503956	-	WP_005824896.1	112	339	0.339	BACUNI_RS02810	0	0	0	0	1	12
BACUNI_RS02815		29.1929	0	28.2309	0	44.9964	45.8223		29.9349	0	27.6305	0	46.4349	49.1658		MULTISPECIES: LrgB family protein	BACUNI_RS02815	NZ_DS362233.1	+	31503957	-	WP_005824898.1	231	696	0.696	BACUNI_RS02815	10	0	15	0	37	64
BACUNI_RS02820		215.395	281.117	297.773	280.925	146.158	175.909		220.87	293.574	291.439	254.574	150.83	188.744		MULTISPECIES: DUF2156 domain-containing protein	BACUNI_RS02820	NZ_DS362233.1	+	31503958	-	WP_005824900.1	304	915	0.915	BACUNI_RS02820	97	56	208	37	158	323
BACUNI_RS02825		11.9872	67.747	68.2649	40.9864	32.4585	19.1095		12.2918	70.749	66.813	37.1419	33.4962	20.5039		GNAT family N-acetyltransferase	BACUNI_RS02825	NZ_DS362233.1	+	31503959	-	WP_005824902.1	338	1017	1.017	BACUNI_RS02825	6	15	53	6	39	39
BACUNI_RS02830		195.486	198.345	197.479	126.313	135.94	154.403		200.455	207.134	193.279	114.465	140.286	165.669		TldD/PmbA family protein	BACUNI_RS02830	NZ_DS362233.1	-	31503960	-	WP_005824904.1	439	1320	1.32	BACUNI_RS02830	127	57	199	24	212	409
BACUNI_RS02835		278.567	283.534	310.668	198.62	248.041	271.662		285.648	296.098	304.061	179.99	255.97	291.484		MULTISPECIES: TldD/PmbA family protein	BACUNI_RS02835	NZ_DS362233.1	-	31503961	-	WP_005824906.1	512	1539	1.539	BACUNI_RS02835	211	95	365	44	451	839
BACUNI_RS02840		50.4636	90.0636	18.8354	54.4878	35.4058	37.7809		51.7462	94.0545	18.4347	49.3768	36.5376	40.5377		MULTISPECIES: TIGR00159 family protein	BACUNI_RS02840	NZ_DS362233.1	-	31503962	-	WP_005824908.1	254	765	0.765	BACUNI_RS02840	19	15	11	6	32	58
BACUNI_RS02845		71.543	91.6493	26.1368	57.0779	48.679	49.1299		73.3615	95.7104	25.5809	51.724	50.2352	52.7147		MULTISPECIES: dihydropteroate synthase	BACUNI_RS02845	NZ_DS362233.1	-	31503963	folP	WP_005824910.1	283	852	0.852	BACUNI_RS02845	30	17	17	7	49	84
BACUNI_RS02850		114.182	141.439	120	106.962	184.401	162.653		117.085	147.707	117.448	96.9291	190.296	174.521		MULTISPECIES: UDP-N-acetylmuramoyl-tripeptide--D-alanyl-D-alanine ligase	BACUNI_RS02850	NZ_DS362233.1	+	31503964	-	WP_005824911.1	432	1299	1.299	BACUNI_RS02850	73	40	119	20	283	424
BACUNI_RS02855		275.143	23.9232	173.973	289.466	136.661	202.441		282.136	24.9832	170.273	262.314	141.03	217.213		MULTISPECIES: membrane protein	BACUNI_RS02855	NZ_DS362233.1	-	31503965	-	WP_005824913.1	127	384	0.384	BACUNI_RS02855	52	2	51	16	62	156
BACUNI_RS02860		114.364	141.021	90.9662	71.097	121.271	117.294		117.271	147.27	89.0315	64.4281	125.147	125.852		sodium-dependent transporter	BACUNI_RS02860	NZ_DS362233.1	+	31503966	-	WP_005824915.1	455	1368	1.368	BACUNI_RS02860	77	42	95	14	196	322
BACUNI_RS02865		4.27302	77.2786	33.0578	29.2206	14.2405	26.7236		4.38163	80.703	32.3547	26.4797	14.6957	28.6736		MULTISPECIES: competence protein ComEA	BACUNI_RS02865	NZ_DS362233.1	+	31503967	-	WP_005824917.1	316	951	0.951	BACUNI_RS02865	2	16	24	4	16	51
BACUNI_RS02870		48.0646	25.6827	68.1719	89.6412	99.386	97.9488		49.2863	26.8207	66.7219	81.2329	102.563	105.096		TonB-dependent receptor	BACUNI_RS02870	NZ_DS362233.1	+	31503968	-	WP_005824919.1	774	2325	2.325	BACUNI_RS02870	55	13	121	30	273	457
BACUNI_RS02875		166.24	20.8784	212.365	73.6824	123.115	127.599		170.465	21.8036	207.848	66.771	127.051	136.91		MULTISPECIES: ABC transporter ATP-binding protein	BACUNI_RS02875	NZ_DS362233.1	-	31503969	-	WP_005824920.1	219	660	0.66	BACUNI_RS02875	54	3	107	7	96	169
BACUNI_RS02880		28.577	83.9834	18.4235	78.1682	32.1425	38.5478		29.3033	87.7049	18.0317	70.836	33.17	41.3604		tRNA threonylcarbamoyladenosine dehydratase	BACUNI_RS02880	NZ_DS362233.1	-	31503970	-	WP_005824922.1	236	711	0.711	BACUNI_RS02880	10	13	10	8	27	55
BACUNI_RS02885		122.1	122.918	134.681	133.725	122.79	130.311		125.204	128.365	131.817	121.182	126.716	139.819		sodium:proton antiporter	BACUNI_RS02885	NZ_DS362233.1	-	31503971	-	WP_005824924.1	709	2130	2.13	BACUNI_RS02885	128	57	219	41	309	557
BACUNI_RS02890		187.46	205.056	261.203	75.8126	176.337	289.202		192.225	214.142	255.647	68.7014	181.974	310.304		aspartate-semialdehyde dehydrogenase	BACUNI_RS02890	NZ_DS362233.1	+	31503972	-	WP_005824925.1	335	1008	1.008	BACUNI_RS02890	93	45	201	11	210	585
BACUNI_RS02895		14.0222	38.0393	7.2321	0	7.59382	13.0684		14.3787	39.7249	7.07828	0	7.83658	14.0219		hypothetical protein	BACUNI_RS02895	NZ_DS362233.1	-	31503973	-	WP_034525428.1	482	1449	1.449	BACUNI_RS02895	10	12	8	0	13	38
BACUNI_RS02900		19.0308	40.4914	33.1989	0	7.46154	11.2568		19.5146	42.2857	32.4928	0	7.70008	12.0781		RagB/SusD family nutrient uptake outer membrane protein	BACUNI_RS02900	NZ_DS362233.1	-	31503974	-	WP_005824929.1	604	1815	1.815	BACUNI_RS02900	17	16	46	0	16	41
BACUNI_RS02905		18.949	58.0374	51.6242	52.2503	31.5752	17.8399		19.4307	60.6092	50.5262	47.3492	32.5846	19.1416		TonB-dependent receptor	BACUNI_RS02905	NZ_DS362233.1	-	31503975	-	WP_005824930.1	1107	3324	3.324	BACUNI_RS02905	31	42	131	25	124	119
BACUNI_RS02910		155.558	519.378	251.491	196.387	71.7811	127.954		159.512	542.392	246.142	177.966	74.0758	137.291		MULTISPECIES: hypothetical protein	BACUNI_RS02910	NZ_DS362233.1	-	31503976	-	WP_005824933.1	282	849	0.849	BACUNI_RS02910	65	96	163	24	72	218
BACUNI_RS02915		122.651	281.33	363.736	81.828	124.62	85.1072		125.769	293.796	356	74.1525	128.604	91.3172		TonB-dependent receptor	BACUNI_RS02915	NZ_DS362233.1	+	31503977	-	WP_005824938.1	1131	3396	3.396	BACUNI_RS02915	205	208	943	40	500	580
BACUNI_RS02920		37.3585	87.179	41.1776	24.7231	51.2068	16.2559		38.3081	91.0421	40.3018	22.4041	52.8438	17.442		MULTISPECIES: RagB/SusD family nutrient uptake outer membrane protein	BACUNI_RS02920	NZ_DS362233.1	+	31503978	-	WP_005824940.1	561	1686	1.686	BACUNI_RS02920	31	32	53	6	102	55
BACUNI_RS02925		1.30748	29.5576	8.4293	0	10.8934	3.84801		1.34071	30.8673	8.25002	0	11.2417	4.12879		hypothetical protein	BACUNI_RS02925	NZ_DS362233.1	+	31503979	-	WP_005824945.1	517	1554	1.554	BACUNI_RS02925	1	10	10	0	20	12
BACUNI_RS02930		357.243	639.353	523.006	101.79	260.437	288.403		366.324	667.684	511.882	92.2425	268.762	309.447		MULTISPECIES: nucleotidyltransferase	BACUNI_RS02930	NZ_DS362233.1	+	31503980	-	WP_005824947.1	90	273	0.273	BACUNI_RS02930	48	38	109	4	84	158
BACUNI_RS02935		269.595	490.541	792.731	337.242	221.877	172.557		276.447	512.278	775.87	305.609	228.97	185.147		MULTISPECIES: nucleotidyltransferase domain-containing protein	BACUNI_RS02935	NZ_DS362233.1	+	31503981	-	WP_005824948.1	102	309	0.309	BACUNI_RS02935	41	33	187	15	81	107
BACUNI_RS02940		26.049	29.4439	75.572	11.1333	50.1883	58.2968		26.7111	30.7486	73.9646	10.089	51.7927	62.5504		MULTISPECIES: DNA-binding protein	BACUNI_RS02940	NZ_DS362233.1	-	31503982	-	WP_005824951.1	207	624	0.624	BACUNI_RS02940	8	4	36	1	37	73
BACUNI_RS02945		67.9215	153.547	245.218	59.718	41.2296	44.5011		69.6479	160.351	240.002	54.1165	42.5476	47.7482		helicase	BACUNI_RS02945	NZ_DS362233.1	+	31503983	-	WP_005824953.1	697	2094	2.094	BACUNI_RS02945	70	70	392	18	102	187
BACUNI_RS02950		154.955	334.555	227.86	339.323	173.345	137.923		158.893	349.38	223.014	307.495	178.887	147.987		DUF1343 domain-containing protein	BACUNI_RS02950	NZ_DS362233.1	+	31503984	-	WP_034525429.1	388	1167	1.167	BACUNI_RS02950	89	85	203	57	239	323
BACUNI_RS02955		127.076	208.353	92.7293	167.115	96.5674	115.76		130.306	217.586	90.757	151.439	99.6545	124.207		hypothetical protein	BACUNI_RS02955	NZ_DS362233.1	+	31503985	-	WP_005824960.1	484	1455	1.455	BACUNI_RS02955	91	66	103	35	166	338
BACUNI_RS02960		42.4521	116.64	78.738	107.189	59.584	53.8202		43.5311	121.808	77.0633	97.1348	61.4888	57.7473		hypothetical protein	BACUNI_RS02960	NZ_DS362233.1	+	31503986	-	WP_005824962.1	1036	3111	3.111	BACUNI_RS02960	65	79	187	48	219	336
BACUNI_RS02965		22.9399	54.3287	97.1872	63.4959	24.5735	28.6666		23.523	56.7361	95.1201	57.54	25.359	30.7583		serine/threonine protein kinase, partial	BACUNI_RS02965	NZ_DS362233.1	+	31503987	-	WP_005824965.1	619	1860	1.86	BACUNI_RS02965	21	22	138	17	54	107
BACUNI_RS02970		41.7212	75.4537	82.486	42.7959	50.9821	50.4798		42.7817	78.7972	80.7316	38.7816	52.6119	54.1631		glycosyltransferase family 2 protein	BACUNI_RS02970	NZ_DS362233.1	+	31503988	-	WP_005824967.1	486	1461	1.461	BACUNI_RS02970	30	24	92	9	88	148
BACUNI_RS02975		6.53319	49.2309	92.6627	44.6765	48.9889	30.9779		6.69925	51.4125	90.6919	40.4858	50.555	33.2383		MULTISPECIES: DUF4922 domain-containing protein	BACUNI_RS02975	NZ_DS362233.1	+	31503989	-	WP_005824968.1	310	933	0.933	BACUNI_RS02975	3	10	66	6	54	58
BACUNI_RS02980		64.6489	142.669	165.724	89.4714	71.8174	109.101		66.2921	148.991	162.199	81.079	74.1132	117.062		amidase	BACUNI_RS02980	NZ_DS362233.1	+	31503990	-	WP_005824970.1	439	1320	1.32	BACUNI_RS02980	42	41	167	17	112	289
BACUNI_RS02985		62.9665	173.592	181.19	68.2642	50.542	75.3314		64.567	181.284	177.336	61.861	52.1578	80.8281		MULTISPECIES: MFS transporter	BACUNI_RS02985	NZ_DS362233.1	+	31503991	-	WP_005824972.1	440	1323	1.323	BACUNI_RS02985	41	50	183	13	79	200
BACUNI_RS02990		39.2623	73.9653	89.6479	72.7162	32.7118	36.11		40.2602	77.2429	87.7411	65.8954	33.7576	38.7448		DUF1343 domain-containing protein	BACUNI_RS02990	NZ_DS362233.1	+	31503992	-	WP_005824974.1	413	1242	1.242	BACUNI_RS02990	24	20	85	13	48	90
BACUNI_RS02995		67.9333	107.036	126.523	61.002	110.626	138.506		69.66	111.779	123.832	55.2801	114.163	148.612		FAD-binding oxidoreductase	BACUNI_RS02995	NZ_DS362233.1	+	31503993	-	WP_005824976.1	986	2961	2.961	BACUNI_RS02995	99	69	286	26	387	823
BACUNI_RS03000		20.5754	85.2754	121.595	0	55.7137	37.8469		21.0984	89.0542	119.009	0	57.4947	40.6084		MULTISPECIES: DUF1624 domain-containing protein	BACUNI_RS03000	NZ_DS362233.1	+	31503994	-	WP_005824978.1	394	1185	1.185	BACUNI_RS03000	12	22	110	0	78	90
BACUNI_RS03005		26.6072	27.3407	51.4609	0	22.1681	39.7467		27.2835	28.5523	50.3664	0	22.8768	42.6469		MULTISPECIES: ATPase	BACUNI_RS03005	NZ_DS362233.1	+	31503995	-	WP_005824980.1	279	840	0.84	BACUNI_RS03005	11	5	33	0	22	67
BACUNI_RS03010		67.7274	28.3534	64.6871	60.0375	65.8326	54.7534		69.4489	29.6098	63.3113	54.406	67.9371	58.7485		MULTISPECIES: N-acetylmuramic acid 6-phosphate etherase	BACUNI_RS03010	NZ_DS362233.1	+	31503996	murQ	WP_005824981.1	269	810	0.81	BACUNI_RS03010	27	5	40	7	63	89
BACUNI_RS03015		62.1549	55.7197	45.5983	40.3055	32.5889	58.6101		63.7348	58.1888	44.6284	36.5248	33.6307	62.8867		MULTISPECIES: esterase	BACUNI_RS03015	NZ_DS362233.1	+	31503997	-	WP_005824982.1	631	1896	1.896	BACUNI_RS03015	58	23	66	11	73	223
BACUNI_RS03020		239.409	135.305	81.235	1206.33	99.7331	110.48		245.494	141.301	79.5072	1093.18	102.921	118.541		MULTISPECIES: peptidyl-prolyl cis-trans isomerase	BACUNI_RS03020	NZ_DS362233.1	-	31503998	-	WP_005824983.1	214	645	0.645	BACUNI_RS03020	76	19	40	112	76	143
BACUNI_RS03025		2734.13	1617.47	1188.44	1973.33	3083.23	3667.58		2803.63	1689.14	1163.16	1788.23	3181.79	3935.19		MULTISPECIES: glycine--tRNA ligase	BACUNI_RS03025	NZ_DS362233.1	-	31503999	-	WP_005824984.1	513	1542	1.542	BACUNI_RS03025	2075	543	1399	438	5617	11349
BACUNI_RS03030		13.0412	7.86178	10.6497	80.2628	9.05455	18.7642		13.3727	8.21015	10.4232	72.7342	9.344	20.1333		MULTISPECIES: glycosyl hydrolase	BACUNI_RS03030	NZ_DS362233.1	-	31504000	-	WP_005824986.1	778	2337	2.337	BACUNI_RS03030	15	4	19	27	25	88
BACUNI_RS03035		35.646	3.8373	15.3206	110.273	28.9918	22.8968		36.5521	4.00734	14.9948	99.9293	29.9186	24.5675		MULTISPECIES: esterase	BACUNI_RS03035	NZ_DS362233.1	-	31504001	-	WP_005824987.1	398	1197	1.197	BACUNI_RS03035	21	1	14	19	41	55
BACUNI_RS03040		79.0592	77.4477	62.8623	297.351	68.0648	58.4925		81.0688	80.8796	61.5252	269.459	70.2407	62.7605		MULTISPECIES: DUF1593 domain-containing protein	BACUNI_RS03040	NZ_DS362233.1	-	31504002	-	WP_005824988.1	513	1542	1.542	BACUNI_RS03040	60	26	74	66	124	181
BACUNI_RS03050		456.424	326.187	174.655	95.6498	280.913	258.186		468.025	340.641	170.94	86.6778	289.893	277.025		MULTISPECIES: MFS transporter	BACUNI_RS03050	NZ_DS362234.1	-	31504004	-	WP_005824990.1	459	1380	1.38	BACUNI_RS03050	310	98	184	19	458	715
BACUNI_RS03055		4119.07	4937.84	2765	3198.2	2968.6	2847.16		4223.77	5156.64	2706.19	2898.21	3063.5	3054.91		MULTISPECIES: glycosidase	BACUNI_RS03055	NZ_DS362234.1	-	31504005	-	WP_005824991.1	390	1173	1.173	BACUNI_RS03055	2378	1261	2476	540	4114	6702
BACUNI_RS03065		197.951	207.767	72.0134	72.5177	65.381	99.5248		202.982	216.973	70.4817	65.7155	67.4711	106.787		MULTISPECIES: hypothetical protein	BACUNI_RS03065	NZ_DS362234.1	-	31504007	-	WP_080545831.1	478	1437	1.437	BACUNI_RS03065	140	65	79	15	111	287
BACUNI_RS03070		169.031	150.769	150.488	35.3847	70.4152	103.781		173.327	157.45	147.287	32.0656	72.6662	111.353		MULTISPECIES: hypothetical protein	BACUNI_RS03070	NZ_DS362234.1	-	31504008	-	WP_005824995.1	588	1767	1.767	BACUNI_RS03070	147	58	203	9	147	368
BACUNI_RS03075		206.486	189.829	130.459	254.166	71.1084	107.699		211.734	198.241	127.684	230.325	73.3816	115.557		MULTISPECIES: cytochrome c-binding protein	BACUNI_RS03075	NZ_DS362234.1	-	31504009	-	WP_005824996.1	491	1476	1.476	BACUNI_RS03075	150	61	147	54	124	319
BACUNI_RS03080		107.748	142.353	75.7801	62.1994	67.0373	70.3547		110.487	148.661	74.1684	56.3651	69.1804	75.4882		MULTISPECIES: hypothetical protein	BACUNI_RS03080	NZ_DS362234.1	-	31504010	-	WP_005824997.1	483	1452	1.452	BACUNI_RS03080	77	45	84	13	115	205
BACUNI_RS03085		475.744	365.966	249.203	497.035	225.712	297.37		487.836	382.183	243.903	450.413	232.927	319.068		MULTISPECIES: DUF4369 domain-containing protein	BACUNI_RS03085	NZ_DS362234.1	-	31504011	-	WP_005824998.1	204	615	0.615	BACUNI_RS03085	144	49	117	44	164	367
BACUNI_RS03090		894.301	828.983	656.163	1273.01	548.691	557.051		917.033	865.718	642.207	1153.6	566.232	597.697		hypothetical protein	BACUNI_RS03090	NZ_DS362234.1	-	31504012	-	WP_085931071.1	361	1086	1.086	BACUNI_RS03090	478	196	544	199	704	1214
BACUNI_RS03095		24.4614	13.8247	31.5404	109.775	8.91638	5.99931		25.0831	14.4373	30.8696	99.4782	9.20142	6.43705		helicase	BACUNI_RS03095	NZ_DS362234.1	-	31504013	-	WP_005825002.1	442	1329	1.329	BACUNI_RS03095	16	4	32	21	14	16
BACUNI_RS03100		462.066	744.077	326.458	400.383	352.015	251.487		473.81	777.049	319.515	362.828	363.269	269.837		MULTISPECIES: DNA-binding protein	BACUNI_RS03100	NZ_DS362234.1	+	31504014	-	WP_005834825.1	213	642	0.642	BACUNI_RS03100	146	104	160	37	267	324
BACUNI_RS03105		4712.82	7426.7	3373.53	1133.84	1119.19	2102.17		4832.61	7755.79	3301.77	1027.49	1154.97	2255.56		MULTISPECIES: hypothetical protein	BACUNI_RS03105	NZ_DS362234.1	-	31504015	-	WP_005825006.1	240	723	0.723	BACUNI_RS03105	1677	1169	1862	118	956	3050
BACUNI_RS03110		4601.2	5192.83	1595.41	1311.71	1124.61	2432.93		4718.15	5422.94	1561.47	1188.67	1160.56	2610.45		MULTISPECIES: hypothetical protein	BACUNI_RS03110	NZ_DS362234.1	-	31504016	-	WP_005834823.1	285	858	0.858	BACUNI_RS03110	1943	970	1045	162	1140	4189
BACUNI_RS03115		1103.15	1058.78	250.882	302.223	333.307	648.657		1131.19	1105.7	245.546	273.874	343.963	695.987		MULTISPECIES: RagB/SusD family nutrient uptake outer membrane protein	BACUNI_RS03115	NZ_DS362234.1	-	31504017	-	WP_005825008.1	589	1770	1.77	BACUNI_RS03115	961	408	339	77	697	2304
BACUNI_RS03120		1031.86	1511.29	480.987	335.706	260.517	691.264		1058.09	1578.26	470.757	304.217	268.845	741.703		MULTISPECIES: TonB-dependent receptor	BACUNI_RS03120	NZ_DS362234.1	-	31504018	-	WP_005825009.1	1082	3249	3.249	BACUNI_RS03120	1650	1069	1193	157	1000	4507
BACUNI_RS03125		592.316	727.67	353.322	593.253	324.012	408.515		607.371	759.914	345.807	537.606	334.37	438.322		MULTISPECIES: hypothetical protein	BACUNI_RS03125	NZ_DS362234.1	-	31504019	-	WP_005825012.1	565	1698	1.698	BACUNI_RS03125	495	269	458	145	650	1392
BACUNI_RS03130		543.252	416.306	361.447	307.831	334.561	435.087		557.06	434.754	353.759	278.957	345.257	466.833		MULTISPECIES: hypothetical protein	BACUNI_RS03130	NZ_DS362234.1	-	31504020	-	WP_005825014.1	661	1986	1.986	BACUNI_RS03130	531	180	548	88	785	1734
BACUNI_RS03135		985.676	1394.38	558.468	1033.81	699.681	885.774		1010.73	1456.17	546.59	936.837	722.049	950.405		MULTISPECIES: hypothetical protein	BACUNI_RS03135	NZ_DS362234.1	-	31504021	-	WP_005825016.1	447	1344	1.344	BACUNI_RS03135	652	408	573	200	1111	2389
BACUNI_RS03140		1794.66	2171.26	890.011	794.772	1016.49	1578.58		1840.28	2267.47	871.081	720.222	1048.98	1693.77		MULTISPECIES: RagB/SusD family nutrient uptake outer membrane protein	BACUNI_RS03140	NZ_DS362234.1	-	31504022	-	WP_005825019.1	573	1722	1.722	BACUNI_RS03140	1521	814	1170	197	2068	5455
BACUNI_RS03145		1500.7	2170.79	1014.81	729.381	986.064	1470.55		1538.84	2266.98	993.228	660.965	1017.59	1577.85		MULTISPECIES: TonB-dependent receptor	BACUNI_RS03145	NZ_DS362234.1	-	31504023	-	WP_005825021.1	1088	3267	3.267	BACUNI_RS03145	2413	1544	2531	343	3806	9641
BACUNI_RS03150		586.142	449.492	253.704	339.924	281.277	540.479		601.041	469.41	248.308	308.039	290.269	579.915		MULTISPECIES: glycosyl hydrolase family 5	BACUNI_RS03150	NZ_DS362234.1	-	31504024	-	WP_005825023.1	326	981	0.981	BACUNI_RS03150	283	96	190	48	326	1064
BACUNI_RS03155		6208.61	9175.83	3996.6	6082.15	3227.91	5361.63		6366.42	9582.43	3911.6	5511.65	3331.1	5752.85		MULTISPECIES: endo-1,4-beta-mannosidase	BACUNI_RS03155	NZ_DS362234.1	-	31504025	-	WP_005825026.1	430	1293	1.293	BACUNI_RS03155	3951	2583	3945	1132	4931	13912
BACUNI_RS03160		655.12	608.14	204.036	459.9	382.339	562.354		671.772	635.088	199.697	416.761	394.562	603.386		MULTISPECIES: hypothetical protein	BACUNI_RS03160	NZ_DS362234.1	-	31504026	-	WP_005834805.1	427	1284	1.284	BACUNI_RS03160	414	170	200	85	580	1449
BACUNI_RS03165		237.961	165.522	154.888	117.351	143.929	144.781		244.01	172.857	151.594	106.344	148.531	155.346		MULTISPECIES: AraC family transcriptional regulator	BACUNI_RS03165	NZ_DS362234.1	-	31504027	-	WP_009037794.1	295	888	0.888	BACUNI_RS03165	104	32	105	15	151	258
BACUNI_RS03170		776.164	1068.94	395.385	1045.63	478.426	915.722		795.893	1116.31	386.976	947.551	493.72	982.539		MULTISPECIES: DUF4982 domain-containing protein	BACUNI_RS03170	NZ_DS362234.1	-	31504028	-	WP_005825033.1	814	2445	2.445	BACUNI_RS03170	934	569	738	368	1382	4493
BACUNI_RS03175		465.677	775.699	771.095	229.059	466.943	839.345		477.514	810.072	754.695	207.573	481.87	900.589		MULTISPECIES: glycosyl transferase	BACUNI_RS03175	NZ_DS362234.1	+	31504029	-	WP_005825037.1	828	2487	2.487	BACUNI_RS03175	570	420	1464	82	1372	4189
BACUNI_RS03180		588.319	1028.34	1027.08	311.068	621.549	1082.91		603.273	1073.91	1005.23	281.89	641.419	1161.93		MULTISPECIES: glyceraldehyde 3-phosphate reductase	BACUNI_RS03180	NZ_DS362234.1	+	31504030	-	WP_005825039.1	334	1005	1.005	BACUNI_RS03180	291	225	788	45	738	2184
BACUNI_RS03185		984.668	1462.73	1569.82	441.092	691.914	1421.29		1009.7	1527.55	1536.43	399.717	714.033	1525		MULTISPECIES: hypothetical protein	BACUNI_RS03185	NZ_DS362234.1	+	31504031	-	WP_005825041.1	671	2016	2.016	BACUNI_RS03185	977	642	2416	128	1648	5750
BACUNI_RS03190		69.9532	165.328	67.6481	10.872	90.0728	49.1299		71.7313	172.654	66.2093	9.85219	92.9522	52.7147		DUF4136 domain-containing protein	BACUNI_RS03190	NZ_DS362234.1	+	31504032	-	WP_005825043.1	212	639	0.639	BACUNI_RS03190	22	23	33	1	68	63
BACUNI_RS03200		75.401	43.7452	78.2937	43.3487	30.8547	41.0764		77.3175	45.6836	76.6285	39.2826	31.8411	44.0736		MULTISPECIES: beta-N-acetylglucosaminidase	BACUNI_RS03200	NZ_DS362234.1	-	31504034	-	WP_005825051.1	1014	3045	3.045	BACUNI_RS03200	113	29	182	19	111	251
BACUNI_RS03205		99.064	92.9313	125.995	66.8221	76.0794	83.7967		101.582	97.0493	123.315	60.5542	78.5116	89.911		beta-N-acetylglucosaminidase	BACUNI_RS03205	NZ_DS362234.1	-	31504035	-	WP_005825053.1	1004	3015	3.015	BACUNI_RS03205	147	61	290	29	271	507
BACUNI_RS03210		110.666	155.11	245.43	68.1097	106.033	118.88		113.479	161.983	240.21	61.7211	109.423	127.554		metallophosphatase	BACUNI_RS03210	NZ_DS362234.1	-	31504036	-	WP_005825055.1	305	918	0.918	BACUNI_RS03210	50	31	172	9	115	219
BACUNI_RS03215		176.566	345.536	215.77	36.0425	158.086	197.776		181.054	360.847	211.181	32.6617	163.14	212.207		MULTISPECIES: hypothetical protein	BACUNI_RS03215	NZ_DS362234.1	-	31504037	-	WP_016273980.1	256	771	0.771	BACUNI_RS03215	67	58	127	4	144	306
BACUNI_RS03220		5665	3165.97	5102.74	7064.94	5441.95	5373.1		5808.99	3306.26	4994.21	6402.25	5615.92	5765.15		MULTISPECIES: 50S ribosomal protein L19	BACUNI_RS03220	NZ_DS362234.1	+	31504038	-	WP_004292313.1	117	354	0.354	BACUNI_RS03220	987	244	1379	360	2276	3817
BACUNI_RS03225		254.754	383.941	371.209	269.106	195.858	189.472		261.23	400.954	363.314	243.864	202.12	203.297		MULTISPECIES: ROK family protein	BACUNI_RS03225	NZ_DS362234.1	-	31504039	-	WP_005825067.1	326	981	0.981	BACUNI_RS03225	123	82	278	38	227	373
BACUNI_RS03230		73.6784	140.936	120.578	106.582	54.303	136.916		75.5511	147.182	118.013	96.5844	56.039	146.906		MULTISPECIES: ABC transporter ATP-binding protein	BACUNI_RS03230	NZ_DS362234.1	+	31504040	-	WP_005825069.1	238	717	0.717	BACUNI_RS03230	26	22	66	11	46	197
BACUNI_RS03235		83.853	160.399	56.1392	181.95	55.7562	107.178		85.9844	167.507	54.9451	164.883	57.5386	114.998		MULTISPECIES: ABC transporter permease	BACUNI_RS03235	NZ_DS362234.1	+	31504041	-	WP_005825072.1	419	1260	1.26	BACUNI_RS03235	52	44	54	33	83	271
BACUNI_RS03240		85.0682	99.8532	60.1168	39.1549	74.9646	119.965		87.2305	104.278	58.8382	35.4822	77.3611	128.719		MULTISPECIES: ABC transporter permease	BACUNI_RS03240	NZ_DS362234.1	+	31504042	-	WP_005825074.1	413	1242	1.242	BACUNI_RS03240	52	27	57	7	110	299
BACUNI_RS03245		206.127	270.436	106.786	176.197	138.003	245.096		211.366	282.419	104.515	159.67	142.415	262.98		macrolide transporter subunit MacA	BACUNI_RS03245	NZ_DS362234.1	+	31504043	-	WP_005825076.1	367	1104	1.104	BACUNI_RS03245	112	65	90	28	180	543
BACUNI_RS03250		103.961	48.3863	143.903	104.548	129.924	76.8661		106.603	50.5304	140.843	94.7411	134.078	82.4747		MULTISPECIES: TolC family protein	BACUNI_RS03250	NZ_DS362234.1	+	31504044	-	WP_005825078.1	442	1329	1.329	BACUNI_RS03250	68	14	146	20	204	205
BACUNI_RS03255		2370.46	1295.92	8915.4	9883.48	11257	2299.43		2430.71	1353.34	8725.78	8956.41	11616.9	2467.21		hypothetical protein	BACUNI_RS03255	NZ_DS362234.1	-	31504045	-	WP_005825085.1	305	918	0.918	BACUNI_RS03255	1071	259	6248	1306	12209	4236
BACUNI_RS03260		1272.45	278.378	1338.27	1944.81	6584.48	998.073		1304.8	290.714	1309.8	1762.39	6794.97	1070.9		MULTISPECIES: DUF4476 domain-containing protein	BACUNI_RS03260	NZ_DS362234.1	-	31504046	-	WP_005825088.1	230	693	0.693	BACUNI_RS03260	434	42	708	194	5391	1388
BACUNI_RS03265		101.955	148.169	37.5603	8.30011	66.7427	52.3918		104.547	154.735	36.7614	7.52156	68.8764	56.2146		GntR family transcriptional regulator	BACUNI_RS03265	NZ_DS362234.1	-	31504047	-	WP_005825090.1	278	837	0.837	BACUNI_RS03265	42	27	24	1	66	88
BACUNI_RS03270		557.636	504.248	380.424	1768	510.217	439.136		571.81	526.593	372.333	1602.16	526.527	471.178		MULTISPECIES: malate dehydrogenase	BACUNI_RS03270	NZ_DS362234.1	+	31504048	-	WP_005825092.1	333	1002	1.002	BACUNI_RS03270	275	110	291	255	604	883
BACUNI_RS03275		0	0	0	0	46.3791	13.6525		0	0	0	0	47.8618	14.6487		tRNA-Phe	BACUNI_RS03275	NZ_DS362234.1	+	31504049		tRNA-Phe		73	0.073	BACUNI_RS03275	0	0	0	0	4	2
BACUNI_RS03280		0	125.842	0	0	34.7843	0		0	131.419	0	0	35.8963	0		tRNA-Pro	BACUNI_RS03280	NZ_DS362234.1	+	31504050		tRNA-Pro		73	0.073	BACUNI_RS03280	0	2	0	0	3	0
BACUNI_RS03290		77.4028	47.722	18.146	54.134	16.1223	16.3949		79.3702	49.8367	17.76	49.0562	16.6377	17.5911		MULTISPECIES: lactaldehyde reductase	BACUNI_RS03290	NZ_DS362234.1	-	31504052	fucO	WP_008662885.1	384	1155	1.155	BACUNI_RS03290	44	12	16	9	22	38
BACUNI_RS03295		75.2527	5.67067	61.4527	25.7303	39.7085	54.1382		77.1655	5.92195	60.1457	23.3168	40.978	58.0884		MULTISPECIES: rhamnulose-1-phosphate aldolase	BACUNI_RS03295	NZ_DS362234.1	-	31504053	-	WP_005825102.1	269	810	0.81	BACUNI_RS03295	30	1	38	3	38	88
BACUNI_RS03300		0	22.7163	6.47831	0	5.02326	0.492896		0	23.723	6.34052	0	5.18384	0.52886		MULTISPECIES: rhamnose/proton symporter RhaT	BACUNI_RS03300	NZ_DS362234.1	-	31504054	-	WP_005825105.1	336	1011	1.011	BACUNI_RS03300	0	5	5	0	6	1
BACUNI_RS03305		3.24055	25.6401	22.9809	33.2402	0	0		3.32291	26.7763	22.4922	30.1222	0	0		MULTISPECIES: L-rhamnose isomerase	BACUNI_RS03305	NZ_DS362234.1	-	31504055	-	WP_005825107.1	417	1254	1.254	BACUNI_RS03305	2	7	22	6	0	0
BACUNI_RS03310		9.65564	9.35488	12.45	18.8654	5.1716	2.02981		9.90107	9.76941	12.1852	17.0959	5.33693	2.17791		MULTISPECIES: rhamnulokinase	BACUNI_RS03310	NZ_DS362234.1	-	31504056	-	WP_005825109.1	490	1473	1.473	BACUNI_RS03310	7	3	14	4	9	6
BACUNI_RS03315		25.7193	48.452	35.9259	0	121.427	105.13		26.373	50.599	35.1618	0	125.309	112.801		MULTISPECIES: arginine repressor	BACUNI_RS03315	NZ_DS362234.1	+	31504057	argR	WP_005825113.1	157	474	0.474	BACUNI_RS03315	6	5	13	0	68	100
BACUNI_RS03320		200.269	107.011	107.986	99.6014	207.813	279.522		205.36	111.753	105.689	90.2587	214.456	299.918		MULTISPECIES: N-acetyltransferase	BACUNI_RS03320	NZ_DS362234.1	+	31504058	-	WP_005825115.1	185	558	0.558	BACUNI_RS03320	55	13	46	8	137	313
BACUNI_RS03325		161.737	68.5559	137.943	184.337	190.199	259.902		165.848	71.5938	135.009	167.046	196.279	278.866		MULTISPECIES: argininosuccinate synthase	BACUNI_RS03325	NZ_DS362234.1	+	31504059	-	WP_005825117.1	401	1206	1.206	BACUNI_RS03325	96	18	127	32	271	629
BACUNI_RS03330		92.7773	146.816	17.944	31.7223	108.218	188.86		95.1355	153.322	17.5624	28.7468	111.677	202.64		MULTISPECIES: PspC domain-containing protein	BACUNI_RS03330	NZ_DS362234.1	+	31504060	-	WP_005825120.1	72	219	0.219	BACUNI_RS03330	10	7	3	1	28	83
BACUNI_RS03335		159.359	99.544	210.884	86.0334	194.79	250.444		163.409	103.955	206.399	77.9634	201.017	268.718		MULTISPECIES: N-acetyl-gamma-glutamyl-phosphate reductase	BACUNI_RS03335	NZ_DS362234.1	+	31504061	-	WP_005825122.1	322	969	0.969	BACUNI_RS03335	76	21	156	12	223	487
BACUNI_RS03340		92.3556	40.938	190.299	111.452	82.2279	132.796		94.7031	42.7521	186.252	100.998	84.8566	142.485		MULTISPECIES: aspartate aminotransferase family protein	BACUNI_RS03340	NZ_DS362234.1	+	31504062	-	WP_005825124.1	373	1122	1.122	BACUNI_RS03340	51	10	163	18	109	299
BACUNI_RS03345		278.26	486.623	377.404	305.174	281.046	419.771		285.333	508.186	369.377	276.549	290.031	450.4		MULTISPECIES: pyrroline-5-carboxylate reductase	BACUNI_RS03345	NZ_DS362234.1	+	31504063	proC	WP_005825128.1	257	774	0.774	BACUNI_RS03345	106	82	223	34	257	652
BACUNI_RS03350		84.2016	41.3806	30.6827	75.1048	108.281	196.633		86.3419	43.2143	30.0301	68.06	111.742	210.981		MULTISPECIES: cupin domain-containing protein	BACUNI_RS03350	NZ_DS362234.1	+	31504064	-	WP_005825132.1	184	555	0.555	BACUNI_RS03350	23	5	13	6	71	219
BACUNI_RS03355		207.354	122.043	202.499	130.05	114.491	192.286		212.624	127.451	198.192	117.851	118.152	206.316		MULTISPECIES: acetyl-CoA synthetase	BACUNI_RS03355	NZ_DS362234.1	+	31504065	-	WP_005825134.1	551	1656	1.656	BACUNI_RS03355	169	44	256	31	224	639
BACUNI_RS03360		147.798	121.165	225.125	83.2997	144.115	162.919		151.555	126.534	220.337	75.4862	148.722	174.807		MULTISPECIES: hypothetical protein	BACUNI_RS03360	NZ_DS362234.1	+	31504066	-	WP_005825139.1	416	1251	1.251	BACUNI_RS03360	91	33	215	15	213	409
BACUNI_RS03365		96.7534	0	124.754	0	20.1528	0		99.2127	0	122.1	0	20.7971	0		tRNA-Leu	BACUNI_RS03365	NZ_DS362234.1	-	31504067		tRNA-Leu		84	0.084	BACUNI_RS03365	4	0	8	0	2	0
BACUNI_RS03370		222.665	0	0	0	11.5948	34.1313		228.325	0	0	0	11.9654	36.6218		tRNA-Gly	BACUNI_RS03370	NZ_DS362234.1	-	31504068		tRNA-Gly		73	0.073	BACUNI_RS03370	8	0	0	0	1	5
BACUNI_RS03375		730.305	472.683	239.321	1279.61	525.146	522.1		748.867	493.629	234.23	1159.58	541.934	560.195		MULTISPECIES: argininosuccinate lyase	BACUNI_RS03375	NZ_DS362234.1	-	31504069	argH	WP_005825140.1	446	1341	1.341	BACUNI_RS03375	482	138	245	247	832	1405
BACUNI_RS03380		390.545	156.461	175.293	422.579	300.674	223.091		400.472	163.394	171.564	382.941	310.286	239.369		MULTISPECIES: SRPBCC family protein	BACUNI_RS03380	NZ_DS362234.1	-	31504070	-	WP_005825141.1	136	411	0.411	BACUNI_RS03380	79	14	55	25	146	184
BACUNI_RS03385		489.672	424.102	254.193	630.575	313.93	286.981		502.119	442.895	248.786	571.427	323.966	307.921		MULTISPECIES: orotate phosphoribosyltransferase	BACUNI_RS03385	NZ_DS362234.1	-	31504071	-	WP_005825142.1	212	639	0.639	BACUNI_RS03385	154	59	124	58	237	368
BACUNI_RS03390		29.6307	19.1385	0	43.42	15.8704	36.3356		30.3839	19.9866	0	39.3472	16.3777	38.9869		MULTISPECIES: RecX family transcriptional regulator	BACUNI_RS03390	NZ_DS362234.1	-	31504072	-	WP_005825143.1	159	480	0.48	BACUNI_RS03390	7	2	0	3	9	35
BACUNI_RS03395		26.7026	87.804	139.286	74.701	45.5064	54.1779		27.3813	91.6948	136.323	67.6941	46.9612	58.131		MULTISPECIES: peptide chain release factor N(5)-glutamine methyltransferase	BACUNI_RS03395	NZ_DS362234.1	-	31504073	prmC	WP_008662876.1	278	837	0.837	BACUNI_RS03395	11	16	89	9	45	91
BACUNI_RS03400		329.017	474.113	344.845	414.463	281.338	243.496		337.38	495.122	337.51	375.587	290.332	261.263		MULTISPECIES: bifunctional diaminohydroxyphosphoribosylaminopyrimidine deaminase/5-amino-6-(5-phosphoribosylamino)uracil reductase RibD	BACUNI_RS03400	NZ_DS362234.1	+	31504074	ribD	WP_005825145.1	351	1056	1.056	BACUNI_RS03400	171	109	278	63	351	516
BACUNI_RS03405		939.253	514.847	582.504	732.891	912.768	837.83		963.127	537.661	570.114	664.146	941.948	898.964		hypothetical protein	BACUNI_RS03405	NZ_DS362234.1	+	31504075	-	WP_005825147.1	454	1365	1.365	BACUNI_RS03405	631	153	607	144	1472	2295
BACUNI_RS03410		3145.87	1599.82	1570.11	2457.51	2710.84	2904.48		3225.83	1670.72	1536.72	2227	2797.51	3116.41		MULTISPECIES: isoprenyl transferase	BACUNI_RS03410	NZ_DS362234.1	+	31504076	-	WP_005834753.1	244	735	0.735	BACUNI_RS03410	1138	256	881	260	2354	4284
BACUNI_RS03415		520.27	356.672	284.311	426.305	604.677	607.608		533.494	372.477	278.264	386.318	624.007	651.942		MULTISPECIES: outer membrane protein assembly factor BamA	BACUNI_RS03415	NZ_DS362234.1	+	31504077	bamA	WP_005825149.1	879	2640	2.64	BACUNI_RS03415	676	205	573	162	1886	3219
BACUNI_RS03420		437.078	373.869	157.393	67.3178	595.446	750.373		448.188	390.436	154.045	61.0034	614.481	805.125		MULTISPECIES: membrane protein	BACUNI_RS03420	NZ_DS362234.1	+	31504078	-	WP_005825150.1	171	516	0.516	BACUNI_RS03420	111	42	62	5	363	777
BACUNI_RS03425		1414.66	933.144	586.49	986.584	1015.03	1029.07		1450.62	974.494	574.016	894.042	1047.48	1104.16		membrane protein	BACUNI_RS03425	NZ_DS362234.1	+	31504079	-	WP_005825151.1	168	507	0.507	BACUNI_RS03425	353	103	227	72	608	1047
BACUNI_RS03430		285.423	585.092	606.615	281.196	281.132	373.145		292.678	611.019	593.713	254.82	290.119	400.372		glutamate racemase	BACUNI_RS03430	NZ_DS362234.1	+	31504080	murI	WP_005825152.1	279	840	0.84	BACUNI_RS03430	118	107	389	34	279	629
BACUNI_RS03435		457.16	95.6926	491.218	376.306	303.3	313.525		468.78	99.933	480.77	341.009	312.996	336.401		MULTISPECIES: DUF2007 domain-containing protein	BACUNI_RS03435	NZ_DS362234.1	+	31504081	-	WP_005825154.1	79	240	0.24	BACUNI_RS03435	54	5	90	13	86	151
BACUNI_RS03440		263.384	178.626	269.26	57.8933	190.444	203.018		270.079	186.542	263.533	52.4629	196.532	217.832		glutamate 5-kinase	BACUNI_RS03440	NZ_DS362234.1	+	31504082	proB	WP_005825155.1	359	1080	1.08	BACUNI_RS03440	140	42	222	9	243	440
BACUNI_RS03445		304.448	290.758	383.108	200.4	191.936	228.395		312.186	303.642	374.959	181.602	198.072	245.061		MULTISPECIES: glutamate-5-semialdehyde dehydrogenase	BACUNI_RS03445	NZ_DS362234.1	+	31504083	-	WP_005825156.1	415	1248	1.248	BACUNI_RS03445	187	79	365	36	283	572
BACUNI_RS03450		172.513	144.442	145.546	58.2574	119.776	110.215		176.898	150.842	142.45	52.7929	123.605	118.257		MULTISPECIES: acetylornithine carbamoyltransferase	BACUNI_RS03450	NZ_DS362234.1	+	31504084	-	WP_005825157.1	317	954	0.954	BACUNI_RS03450	81	30	106	8	135	211
BACUNI_RS03455		63.0022	11.8689	186.163	17.9514	65.6139	30.9034		64.6036	12.3948	182.204	16.2676	67.7114	33.1583		MULTISPECIES: rhodanese-like domain-containing protein	BACUNI_RS03455	NZ_DS362234.1	-	31504085	-	WP_008662859.1	128	387	0.387	BACUNI_RS03455	12	1	55	1	30	24
BACUNI_RS03460		18.2226	0	3.91604	31.1533	36.6908	26.8153		18.6858	0	3.83274	28.2312	37.8638	28.7719		hypothetical protein	BACUNI_RS03460	NZ_DS362234.1	-	31504086	-	WP_005825161.1	222	669	0.669	BACUNI_RS03460	6	0	2	3	29	36
BACUNI_RS03465		54.3925	47.5984	67.8712	41.9951	72.3622	89.0775		55.775	49.7076	66.4276	38.056	74.6755	95.5771		MULTISPECIES: hypothetical protein	BACUNI_RS03465	NZ_DS362234.1	-	31504087	-	WP_005825164.1	385	1158	1.158	BACUNI_RS03465	31	12	60	7	99	207
BACUNI_RS03470		14.4982	0	48.0702	92.0627	47.4547	47.7491		14.8667	0	47.0478	83.4272	48.9717	51.2331		MULTISPECIES: D-alanine--D-alanine ligase	BACUNI_RS03470	NZ_DS362234.1	-	31504088	-	WP_005825166.1	326	981	0.981	BACUNI_RS03470	7	0	36	13	55	94
BACUNI_RS03475		98.6506	253.036	228.715	64.8664	140.675	146.564		101.158	264.248	223.851	58.782	145.172	157.258		MULTISPECIES: RluA family pseudouridine synthase	BACUNI_RS03475	NZ_DS362234.1	-	31504089	-	WP_005825168.1	356	1071	1.071	BACUNI_RS03475	52	59	187	10	178	315
BACUNI_RS03480		351.179	723.011	450.788	150.094	380.105	344.516		360.105	755.049	441.2	136.015	392.256	369.654		MULTISPECIES: PASTA domain-containing protein	BACUNI_RS03480	NZ_DS362234.1	-	31504090	-	WP_005825170.1	215	648	0.648	BACUNI_RS03480	112	102	223	14	291	448
BACUNI_RS03485		125.421	198.474	865.19	600.375	323.938	169.182		128.609	207.268	846.788	544.06	334.294	181.526		MULTISPECIES: 50S ribosomal protein L34	BACUNI_RS03485	NZ_DS362234.1	-	31504091	-	WP_004292199.1	53	162	0.162	BACUNI_RS03485	10	7	107	14	62	55
BACUNI_RS03490		1333.05	1709.3	1774.27	1286.52	1627.15	2135.65		1366.93	1785.05	1736.54	1165.84	1679.17	2291.48		MULTISPECIES: elongation factor P	BACUNI_RS03490	NZ_DS362234.1	+	31504092	efp	WP_005825176.1	188	567	0.567	BACUNI_RS03490	372	211	768	105	1090	2430
BACUNI_RS03495		119.036	185.586	136.284	161.399	174.414	127.851		122.062	193.809	133.385	146.26	179.989	137.18		MULTISPECIES: glycosyl transferase family 2	BACUNI_RS03495	NZ_DS362234.1	+	31504093	-	WP_005825178.1	329	990	0.99	BACUNI_RS03495	58	40	103	23	204	254
BACUNI_RS03500		88.7259	40.1157	232.619	111.236	139.222	144.345		90.9811	41.8933	227.672	100.802	143.672	154.878		MULTISPECIES: DNA repair protein RadC	BACUNI_RS03500	NZ_DS362234.1	+	31504094	-	WP_005825180.1	228	687	0.687	BACUNI_RS03500	30	6	122	11	113	199
BACUNI_RS03505		32.9348	131.726	133.931	51.974	23.7462	34.4846		33.7719	137.564	131.083	47.0989	24.5053	37.0008		glycoside hydrolase, partial	BACUNI_RS03505	NZ_DS362235.1	+	31504095	-	WP_034525436.1	533	1604	1.604	BACUNI_RS03505	26	46	164	12	45	111
BACUNI_RS03510		17.0027	0	21.9232	29.0678	1.1805	4.51752		17.4349	0	21.457	26.3412	1.21824	4.84715		MULTISPECIES: DUF4185 domain-containing protein	BACUNI_RS03510	NZ_DS362235.1	+	31504096	-	WP_005825193.1	477	1434	1.434	BACUNI_RS03510	12	0	24	6	2	13
BACUNI_RS03515		11.5576	0	20.8632	0	2.8888	1.13383		11.8513	0	20.4195	0	2.98115	1.21656		EamA/RhaT family transporter	BACUNI_RS03515	NZ_DS362235.1	-	31504097	-	WP_034525442.1	292	879	0.879	BACUNI_RS03515	5	0	14	0	3	2
BACUNI_RS03520		220.508	273.523	198.01	288.854	354.911	303.064		226.113	285.643	193.799	261.76	366.257	325.177		leucine--tRNA ligase	BACUNI_RS03520	NZ_DS362235.1	+	31504098	-	WP_005825196.1	945	2838	2.838	BACUNI_RS03520	308	169	429	118	1190	1726
BACUNI_RS03525		54.0019	132.253	150.865	15.3869	72.1753	93.2621		55.3745	138.113	147.656	13.9436	74.4826	100.067		MULTISPECIES: YitT family protein	BACUNI_RS03525	NZ_DS362235.1	+	31504099	-	WP_005825197.1	300	903	0.903	BACUNI_RS03525	24	26	104	2	77	169
BACUNI_RS03530		56.1471	31.7323	13.5742	71.9917	39.4703	43.0326		57.5742	33.1384	13.2855	65.2388	40.7321	46.1725		non-canonical purine NTP diphosphatase	BACUNI_RS03530	NZ_DS362235.1	+	31504100	-	WP_005825199.1	192	579	0.579	BACUNI_RS03530	16	4	6	6	27	50
BACUNI_RS03535		155.795	132.074	61.3804	258.948	149.633	140.102		159.755	137.927	60.0749	234.658	154.417	150.325		MULTISPECIES: quinolinate synthase NadA	BACUNI_RS03535	NZ_DS362235.1	-	31504101	-	WP_005825202.1	312	939	0.939	BACUNI_RS03535	72	27	44	35	166	264
BACUNI_RS03540		26.937	17.3987	7.44269	0	8.01533	5.6627		27.6217	18.1696	7.28439	0	8.27157	6.07588		TrmH family RNA methyltransferase	BACUNI_RS03540	NZ_DS362235.1	+	31504102	-	WP_005825205.1	175	528	0.528	BACUNI_RS03540	7	2	3	0	5	6
BACUNI_RS03545		721.582	1030.26	357.744	1197.54	537.911	453.298		739.923	1075.91	350.135	1085.21	555.107	486.373		MULTISPECIES: YitT family protein	BACUNI_RS03545	NZ_DS362235.1	+	31504103	-	WP_005825206.1	320	963	0.963	BACUNI_RS03545	342	216	263	166	612	876
BACUNI_RS03550		350.976	340.929	201.525	468.772	270.717	157.363		359.897	356.036	197.239	424.801	279.371	168.846		DUF5131 domain-containing protein	BACUNI_RS03550	NZ_DS362235.1	+	31504104	-	WP_005825207.1	246	741	0.741	BACUNI_RS03550	128	55	114	50	237	234
BACUNI_RS03555		131.603	174.151	111.746	109.75	100.287	120.446		134.948	181.869	109.369	99.4557	103.493	129.235		MULTISPECIES: DUF4294 domain-containing protein	BACUNI_RS03555	NZ_DS362235.1	-	31504105	-	WP_005833968.1	210	633	0.633	BACUNI_RS03555	41	24	54	10	75	153
BACUNI_RS03560		7.94456	2.24499	5.76208	13.582	4.55064	1.46134		8.1465	2.34447	5.63953	12.308	4.69612	1.56797		hypothetical protein	BACUNI_RS03560	NZ_DS362235.1	+	31504106	-	WP_005825210.1	681	2046	2.046	BACUNI_RS03560	8	1	9	4	11	6
BACUNI_RS03565		259.884	397.606	204.78	107.708	188.093	220.831		266.49	415.225	200.424	97.6054	194.106	236.944		radical SAM protein	BACUNI_RS03565	NZ_DS362235.1	+	31504107	-	WP_034525437.1	257	774	0.774	BACUNI_RS03565	99	67	121	12	172	343
BACUNI_RS03570		159.359	36.0255	46.2323	136.219	58.0876	58.6256		163.409	37.6218	45.2489	123.442	59.9445	62.9033		MULTISPECIES: flavin reductase family protein	BACUNI_RS03570	NZ_DS362235.1	+	31504108	-	WP_009037517.1	169	510	0.51	BACUNI_RS03570	40	4	18	10	35	60
BACUNI_RS03575		87.0781	142.172	76.4116	190.221	77.5884	40.9332		89.2914	148.472	74.7864	172.378	80.0688	43.92		DNA/RNA non-specific endonuclease	BACUNI_RS03575	NZ_DS362235.1	-	31504109	-	WP_005825215.1	279	840	0.84	BACUNI_RS03575	36	26	49	23	77	69
BACUNI_RS03580		95.3737	21.8336	58.3741	24.7672	73.9296	66.9161		97.7979	22.8011	57.1325	22.444	76.293	71.7987		MULTISPECIES: sodium-independent anion transporter	BACUNI_RS03580	NZ_DS362235.1	-	31504110	-	WP_005825218.1	560	1683	1.683	BACUNI_RS03580	79	8	75	6	147	226
BACUNI_RS03585		1214.18	2490.98	1818.95	515.94	589.131	777.169		1245.04	2601.36	1780.26	467.545	607.965	833.876		MULTISPECIES: rubrerythrin family protein	BACUNI_RS03585	NZ_DS362235.1	+	31504111	-	WP_005825226.1	192	579	0.579	BACUNI_RS03585	346	314	804	43	403	903
BACUNI_RS03590		38.1432	140.91	196.127	92.2475	73.6354	119.56		39.1127	147.154	191.956	83.5947	75.9893	128.283		DUF3857 domain-containing protein	BACUNI_RS03590	NZ_DS362235.1	-	31504112	-	WP_005825230.1	727	2184	2.184	BACUNI_RS03590	41	67	327	29	190	524
BACUNI_RS03595		32.5277	57.7767	64.4097	23.8326	20.8096	45.3016		33.3545	60.3369	63.0398	21.5971	21.4749	48.6071		transglutaminase	BACUNI_RS03595	NZ_DS362235.1	-	31504113	-	WP_034525438.1	582	1749	1.749	BACUNI_RS03595	28	22	86	6	43	159
BACUNI_RS03600		67.2104	268.816	174.988	181.193	153.992	197.488		68.9188	280.728	171.267	164.197	158.915	211.898		MULTISPECIES: L-aspartate oxidase	BACUNI_RS03600	NZ_DS362235.1	-	31504114	-	WP_005825234.1	523	1572	1.572	BACUNI_RS03600	52	92	210	41	286	623
BACUNI_RS03605		68.7857	69.3771	61.4022	61.5116	43.2026	37.1143		70.534	72.4514	60.0962	55.7418	44.5838	39.8223		hypothetical protein	BACUNI_RS03605	NZ_DS362235.1	-	31504115	-	WP_005825236.1	639	1920	1.92	BACUNI_RS03605	65	29	90	17	98	143
BACUNI_RS03610		0	85.7406	24.4517	0	0	0		0	89.5399	23.9317	0	0	0		MULTISPECIES: hypothetical protein	BACUNI_RS03610	NZ_DS362235.1	+	31504116	-	WP_005825238.1	124	375	0.375	BACUNI_RS03610	0	7	7	0	0	0
BACUNI_RS03615		46.5303	70.1259	26.6649	0	17.2299	22.8237		47.713	73.2333	26.0978	0	17.7807	24.4891		MULTISPECIES: ABC transporter	BACUNI_RS03615	NZ_DS362235.1	+	31504117	-	WP_005825240.1	130	393	0.393	BACUNI_RS03615	9	6	8	0	8	18
BACUNI_RS03620		35.3597	0	54.3605	37.2005	33.9927	19.3457		36.2585	0	53.2043	33.7111	35.0794	20.7572		LytTR family transcriptional regulator	BACUNI_RS03620	NZ_DS362235.1	+	31504118	-	WP_005825244.1	248	747	0.747	BACUNI_RS03620	13	0	31	4	30	29
BACUNI_RS03625		20.1171	26.5286	11.8887	34.3921	25.8395	7.40075		20.6284	27.7042	11.6358	31.1661	26.6656	7.94076		hypothetical protein	BACUNI_RS03625	NZ_DS362235.1	-	31504119	-	WP_005825246.1	403	1212	1.212	BACUNI_RS03625	12	7	11	6	37	18
BACUNI_RS03630		0	0	43.7633	42.2001	16.7099	3.40536		0	0	42.8324	38.2417	17.2441	3.65383		DUF4270 domain-containing protein	BACUNI_RS03630	NZ_DS362235.1	-	31504120	-	WP_005825247.1	438	1317	1.317	BACUNI_RS03630	0	0	44	8	26	9
BACUNI_RS03635		5.64395	42.53	37.5994	90.0562	3.13489	0		5.78741	44.4146	36.7997	81.6089	3.2351	0		MULTISPECIES: hypothetical protein	BACUNI_RS03635	NZ_DS362235.1	+	31504121	-	WP_005825248.1	359	1080	1.08	BACUNI_RS03635	3	10	31	14	4	0
BACUNI_RS03640		97.6251	234.49	475.975	41.7249	216.053	113.73		100.107	244.881	465.851	37.8111	222.96	122.029		MULTISPECIES: DUF4907 domain-containing protein	BACUNI_RS03640	NZ_DS362235.1	+	31504122	-	WP_005825250.1	110	333	0.333	BACUNI_RS03640	16	17	121	2	85	76
BACUNI_RS03650		124.092	141.955	269.887	122.688	110.863	112.571		127.246	148.245	264.146	111.18	114.407	120.784		dihydrolipoyl dehydrogenase	BACUNI_RS03650	NZ_DS362235.1	+	31504124	lpdA	WP_005825257.1	452	1359	1.359	BACUNI_RS03650	83	42	280	24	178	307
BACUNI_RS03655		96.0673	54.2937	58.8377	0	64.0317	58.9028		98.5091	56.6996	57.5863	0	66.0787	63.2007		MULTISPECIES: DUF2007 domain-containing protein	BACUNI_RS03655	NZ_DS362235.1	+	31504125	-	WP_005825260.1	140	423	0.423	BACUNI_RS03655	20	5	19	0	32	50
BACUNI_RS03660		172.513	191.385	190.514	278.543	120.442	114.394		176.898	199.866	186.462	252.416	124.292	122.74		hypothetical protein	BACUNI_RS03660	NZ_DS362235.1	-	31504126	-	WP_005825263.1	423	1272	1.272	BACUNI_RS03660	108	53	185	51	181	292
BACUNI_RS03665		165.086	38.277	108.25	260.52	119.322	61.2515		169.282	39.9732	105.947	236.083	123.136	65.7208		D-alanyl-D-alanine carboxypeptidase/D-alanyl-D-alanine-endopeptidase	BACUNI_RS03665	NZ_DS362235.1	+	31504127	dacB	WP_005825265.1	479	1440	1.44	BACUNI_RS03665	117	12	119	54	203	177
BACUNI_RS03670		360.916	40.2916	114.905	723.666	552.214	162.827		370.09	42.077	112.461	655.786	569.867	174.708		MULTISPECIES: AraC family transcriptional regulator	BACUNI_RS03670	NZ_DS362235.1	-	31504128	-	WP_005825269.1	303	912	0.912	BACUNI_RS03670	162	8	80	95	595	298
BACUNI_RS19390		0	0	0	0	0	4.31444		0	0	0	0	0	4.62924		MULTISPECIES: hypothetical protein	BACUNI_RS19390	NZ_DS362235.1	+	31507220	-	WP_005825267.1	76	231	0.231	BACUNI_RS19390	0	0	0	0	0	2
BACUNI_RS03675		501.073	0	53.2485	1173.55	679.735	174.209		513.809	0	52.116	1063.48	701.465	186.92		MULTISPECIES: efflux RND transporter periplasmic adaptor subunit	BACUNI_RS03675	NZ_DS362235.1	+	31504129	-	WP_034523281.1	368	1107	1.107	BACUNI_RS03675	273	0	45	187	889	387
BACUNI_RS03680		180.819	14.4442	53.9619	742.782	214.533	87.754		185.415	15.0842	52.8141	673.109	221.391	94.1571		MULTISPECIES: hydrophobe/amphiphile efflux-1 family RND transporter	BACUNI_RS03680	NZ_DS362235.1	+	31504130	-	WP_005825274.1	1059	3180	3.18	BACUNI_RS03680	283	10	131	340	806	560
BACUNI_RS03685		59.2073	0	91.2378	266.63	102.87	60.9173		60.7123	0	89.2972	241.62	106.158	65.3622		TolC family protein	BACUNI_RS03685	NZ_DS362235.1	+	31504131	-	WP_005825275.1	468	1407	1.407	BACUNI_RS03685	41	0	98	54	171	172
BACUNI_RS03690		798.071	816.168	798.024	886.382	815.887	1023.27		818.356	852.334	781.05	803.24	841.969	1097.93		acetyl-CoA hydrolase	BACUNI_RS03690	NZ_DS362235.1	-	31504132	-	WP_005825276.1	498	1497	1.497	BACUNI_RS03690	588	266	912	191	1443	3074
BACUNI_RS03695		431.962	602.788	787.324	583.491	668.693	529.708		442.942	629.499	770.578	528.76	690.07	568.358		MULTISPECIES: hypothetical protein	BACUNI_RS03695	NZ_DS362235.1	-	31504133	-	WP_005825277.1	126	381	0.381	BACUNI_RS03695	81	50	229	32	301	405
BACUNI_RS03700		249.911	180.521	293.634	187.079	223.001	261.49		256.263	188.52	287.389	169.531	230.13	280.57		tRNA (N6-isopentenyl adenosine(37)-C2)-methylthiotransferase MiaB	BACUNI_RS03700	NZ_DS362235.1	+	31504134	-	WP_005825279.1	457	1374	1.374	BACUNI_RS03700	169	54	308	37	362	721
BACUNI_RS03705		302.355	546.815	1614	510.012	629.776	549.731		310.04	571.045	1579.67	462.173	649.909	589.843		MULTISPECIES: DUF3836 domain-containing protein	BACUNI_RS03705	NZ_DS362235.1	-	31504135	-	WP_005825281.1	167	504	0.504	BACUNI_RS03705	75	60	621	37	375	556
BACUNI_RS03710		171.576	214.351	141.18	138.944	171.165	157.247		175.937	223.85	138.177	125.911	176.637	168.721		MULTISPECIES: class I SAM-dependent methyltransferase	BACUNI_RS03710	NZ_DS362235.1	+	31504136	-	WP_005825283.1	299	900	0.9	BACUNI_RS03710	76	42	97	18	182	284
BACUNI_RS03715		183.235	104.869	44.8601	206.195	142.036	104.669		187.893	109.516	43.9059	186.854	146.577	112.307		MULTISPECIES: ABC transporter permease	BACUNI_RS03715	NZ_DS362235.1	+	31504137	-	WP_005825286.1	291	876	0.876	BACUNI_RS03715	79	20	30	26	147	184
BACUNI_RS03720		482.558	363.632	130.991	607.88	588.967	543.997		494.823	379.745	128.205	550.86	607.795	583.69		MULTISPECIES: DUF3098 domain-containing protein	BACUNI_RS03720	NZ_DS362235.1	+	31504138	-	WP_005825288.1	79	240	0.24	BACUNI_RS03720	57	19	24	21	167	262
BACUNI_RS03725		189.842	40.5969	64.5033	70.1737	205.192	178.06		194.667	42.3958	63.1314	63.5914	211.752	191.053		MULTISPECIES: undecaprenyl-diphosphate phosphatase	BACUNI_RS03725	NZ_DS362235.1	+	31504139	-	WP_005825291.1	263	792	0.792	BACUNI_RS03725	74	7	39	8	192	283
BACUNI_RS03730		588.31	895.294	876.976	363.06	559.497	576.443		603.264	934.966	858.324	329.005	577.383	618.504		MULTISPECIES: tRNA pseudouridine(55) synthase TruB	BACUNI_RS03730	NZ_DS362235.1	+	31504140	truB	WP_005825294.1	235	708	0.708	BACUNI_RS03730	205	138	474	37	468	819
BACUNI_RS03735		1749.78	824.095	1013.05	1390.75	1676.05	1582.95		1794.26	860.612	991.503	1260.3	1729.63	1698.45		MULTISPECIES: tRNA preQ1(34) S-adenosylmethionine ribosyltransferase-isomerase QueA	BACUNI_RS03735	NZ_DS362235.1	+	31504141	-	WP_005825296.1	352	1059	1.059	BACUNI_RS03735	912	190	819	212	2097	3364
BACUNI_RS03740		0	0	2.74615	0	53.2339	26.1173		0	0	2.68774	0	54.9357	28.0229		MULTISPECIES: 2-amino-4-hydroxy-6-hydroxymethyldihydropteridine diphosphokinase	BACUNI_RS03740	NZ_DS362235.1	+	31504142	folK	WP_005825297.1	158	477	0.477	BACUNI_RS03740	0	0	1	0	30	25
BACUNI_RS03745		408.564	628.774	502.488	741.464	485.725	481.36		418.949	656.636	491.801	671.915	501.253	516.483		MULTISPECIES: methionine adenosyltransferase	BACUNI_RS03745	NZ_DS362235.1	+	31504143	-	WP_005825299.1	430	1293	1.293	BACUNI_RS03745	260	177	496	138	742	1249
BACUNI_RS03750		240.02	356.23	431.928	57.0905	178.674	258.501		246.121	372.015	422.742	51.7354	184.386	277.362		two-component sensor histidine kinase	BACUNI_RS03750	NZ_DS362235.1	-	31504144	-	WP_034525440.1	648	1947	1.947	BACUNI_RS03750	230	151	642	16	411	1010
BACUNI_RS03755		84.308	101.649	222.848	240.221	98.3391	108.899		86.4509	106.153	218.109	217.688	101.483	116.845		MULTISPECIES: transcriptional regulator	BACUNI_RS03755	NZ_DS362235.1	-	31504145	-	WP_005825301.1	240	723	0.723	BACUNI_RS03755	30	16	123	25	84	158
BACUNI_RS03760		9.27773	0	59.8134	0	30.9194	20.4788		9.51355	0	58.5412	0	31.9079	21.9731		hypothetical protein	BACUNI_RS03760	NZ_DS362235.1	+	31504146	-	WP_005825302.1	72	219	0.219	BACUNI_RS03760	1	0	10	0	8	9
BACUNI_RS03765		64.5023	14.5817	191.289	44.1092	5.37409	0		66.1418	15.2279	187.22	39.9717	5.54589	0		MULTISPECIES: hypothetical protein	BACUNI_RS03765	NZ_DS362235.1	+	31504147	-	WP_008662326.1	104	315	0.315	BACUNI_RS03765	10	1	46	2	2	0
BACUNI_RS03770		0	10.6325	21.2255	48.2444	8.81686	1.73027		0	11.1037	20.774	43.7191	9.09872	1.85652		DUF4373 domain-containing protein	BACUNI_RS03770	NZ_DS362235.1	+	31504148	-	WP_005825306.1	287	864	0.864	BACUNI_RS03770	0	2	14	6	9	3
BACUNI_RS03775		16.6202	46.9657	144.653	0	12.1164	1.01905		17.0427	49.0469	141.576	0	12.5038	1.09341		MULTISPECIES: DNA-binding protein	BACUNI_RS03775	NZ_DS362235.1	+	31504149	-	WP_005825310.1	162	489	0.489	BACUNI_RS03775	4	5	54	0	7	1
BACUNI_RS03780		36.8585	31.2466	32.6736	31.5066	19.1932	0		37.7953	32.6312	31.9786	28.5512	19.8067	0		MULTISPECIES: N-acetylmuramoyl-L-alanine amidase	BACUNI_RS03780	NZ_DS362235.1	+	31504150	-	WP_005825313.1	146	441	0.441	BACUNI_RS03780	8	3	11	2	10	0
BACUNI_RS03785		6.85374	7.04269	28.1184	2.13039	7.78674	0.916867		7.02795	7.35477	27.5203	1.93056	8.03567	0.983768		hypothetical protein	BACUNI_RS03785	NZ_DS362235.1	+	31504151	-	WP_005825321.1	1086	3261	3.261	BACUNI_RS03785	11	5	70	1	30	6
BACUNI_RS03790		20.3182	30.6216	27.9448	27.7888	13.5427	8.13918		20.8347	31.9785	27.3505	25.1822	13.9756	8.73307		RHS repeat-associated core domain-containing protein	BACUNI_RS03790	NZ_DS362235.1	+	31504152	-	WP_005825323.1	999	3000	3	BACUNI_RS03790	30	20	64	12	48	49
BACUNI_RS03795		52.6379	79.3307	162.891	83.9903	55.5508	66.2702		53.9758	82.846	159.426	76.112	57.3267	71.1057		MULTISPECIES: hypothetical protein	BACUNI_RS03795	NZ_DS362235.1	+	31504153	-	WP_008662344.1	192	579	0.579	BACUNI_RS03795	15	10	72	7	38	77
BACUNI_RS03805		66.1705	131.99	253.451	918.307	87.5606	82.0983		67.8524	137.839	248.06	832.17	90.3597	88.0887		MULTISPECIES: hypothetical protein	BACUNI_RS03805	NZ_DS362235.1	+	31504155	-	WP_005834040.1	173	522	0.522	BACUNI_RS03805	17	15	101	69	54	86
BACUNI_RS03810		19.5133	16.5423	20.967	19.4599	5.75795	3.58932		20.0093	17.2753	20.5211	17.6346	5.94202	3.85122		RHS repeat-associated core domain-containing protein	BACUNI_RS03810	NZ_DS362235.1	+	31504156	-	WP_005825328.1	832	2499	2.499	BACUNI_RS03810	24	9	40	7	17	18
BACUNI_RS03815		0	0	0	0	0	0		0	0	0	0	0	0		hypothetical protein	BACUNI_RS03815	NZ_DS362235.1	+	31504157	-	WP_005825329.1	106	321	0.321	BACUNI_RS03815	0	0	0	0	0	0
BACUNI_RS03820		26.502	0	37.0193	0	22.0805	10.833		27.1757	0	36.2319	0	22.7864	11.6234		hypothetical protein, partial	BACUNI_RS03820	NZ_DS362235.1	+	31504158	-	WP_005825333.1	153	460	0.46	BACUNI_RS03820	6	0	13	0	12	10
BACUNI_RS03830		0	0	0	0	0	0		0	0	0	0	0	0		MULTISPECIES: transcriptional regulator	BACUNI_RS03830	NZ_DS362236.1	-	31504160	-	WP_005825336.1	178	537	0.537	BACUNI_RS03830	0	0	0	0	0	0
BACUNI_RS03835		12.8133	33.1045	77.8868	31.2937	54.1403	55.219		13.139	34.5714	76.2302	28.3583	55.8711	59.2481		MULTISPECIES: PspC domain-containing protein	BACUNI_RS03835	NZ_DS362236.1	-	31504161	-	WP_005825340.1	369	1110	1.11	BACUNI_RS03835	7	8	66	5	71	123
BACUNI_RS03840		0	0	0	0	0	0		0	0	0	0	0	0		MULTISPECIES: PadR family transcriptional regulator	BACUNI_RS03840	NZ_DS362236.1	-	31504162	-	WP_005825341.1	108	327	0.327	BACUNI_RS03840	0	0	0	0	0	0
BACUNI_RS03845		0	0	0	0	0	0		0	0	0	0	0	0		[FeFe] hydrogenase H-cluster maturation GTPase HydF [Bacteroides uniformis]	BACUNI_RS03845	NZ_DS362236.1	-	31504163	hydF	WP_005825342.1	396	1191	1.191	BACUNI_RS03845	0	0	0	0	0	0
BACUNI_RS03850		140.323	178.033	114.467	141.979	141.368	153.464		143.89	185.922	112.033	128.662	145.887	164.661		[FeFe] hydrogenase H-cluster radical SAM maturase HydG [Bacteroides uniformis]	BACUNI_RS03850	NZ_DS362236.1	-	31504164	hydG	WP_034525452.1	472	1419	1.419	BACUNI_RS03850	98	55	124	29	237	437
BACUNI_RS03855		138.141	177.831	136.063	59.0413	153.458	138.343		141.652	185.711	133.169	53.5032	158.364	148.437		[FeFe] hydrogenase H-cluster radical SAM maturase HydE [Bacteroides uniformis]	BACUNI_RS03855	NZ_DS362236.1	-	31504165	hydE	WP_005825345.1	352	1059	1.059	BACUNI_RS03855	72	41	110	9	192	294
BACUNI_RS03860		161.322	128.9	72.6236	171.183	129.773	111.192		165.422	134.612	71.0789	155.126	133.921	119.305		MULTISPECIES: 4Fe-4S dicluster domain-containing protein	BACUNI_RS03860	NZ_DS362236.1	-	31504166	-	WP_005825346.1	486	1461	1.461	BACUNI_RS03860	116	41	81	36	224	326
BACUNI_RS03865		4.07996	0	39.4552	139.502	5.09891	14.0089		4.18367	0	38.6161	126.417	5.26191	15.0311		GNAT family N-acetyltransferase	BACUNI_RS03865	NZ_DS362236.1	+	31504167	-	WP_005825348.1	165	498	0.498	BACUNI_RS03865	1	0	15	10	3	14
BACUNI_RS03870		263.162	229.511	219.611	438.482	144.687	173.641		269.851	239.681	214.94	397.352	149.312	186.311		MFS transporter	BACUNI_RS03870	NZ_DS362236.1	-	31504168	-	WP_005825349.1	506	1521	1.521	BACUNI_RS03870	197	76	255	96	260	530
BACUNI_RS03875		122.756	19.1385	109.159	28.9466	74.0617	120.427		125.876	19.9866	106.838	26.2314	76.4293	129.214		MULTISPECIES: Cys-tRNA(Pro) deacylase	BACUNI_RS03875	NZ_DS362236.1	-	31504169	-	WP_005825350.1	159	480	0.48	BACUNI_RS03875	29	2	40	2	42	116
BACUNI_RS03880		155.687	170.3	136.912	127.561	142.863	155.548		159.644	177.847	134	115.596	147.43	166.898		excinuclease ABC subunit UvrA	BACUNI_RS03880	NZ_DS362236.1	-	31504170	-	WP_005825352.1	943	2832	2.832	BACUNI_RS03880	217	105	296	52	478	884
BACUNI_RS19395		0	0	73.8926	0	0	0		0	0	72.3209	0	0	0		MULTISPECIES: hypothetical protein	BACUNI_RS19395	NZ_DS362236.1	+	31507221	-	WP_005825351.1	64	195	0.195	BACUNI_RS19395	0	0	11	0	0	0
BACUNI_RS03885		297.229	166.701	166.756	341.347	344.995	384.798		304.784	174.088	163.209	309.329	356.024	412.875		LysM peptidoglycan-binding domain-containing protein	BACUNI_RS03885	NZ_DS362236.1	+	31504171	-	WP_005825353.1	596	1791	1.791	BACUNI_RS03885	262	65	228	88	730	1383
BACUNI_RS03890		405.207	556.162	522.473	267.2	689.675	765.222		415.506	580.807	511.36	242.136	711.722	821.058		PorT family protein	BACUNI_RS03890	NZ_DS362236.1	+	31504172	-	WP_005825354.1	233	702	0.702	BACUNI_RS03890	140	85	280	27	572	1078
BACUNI_RS03895		13.1937	39.7684	65.2122	60.1489	9.16038	12.9433		13.529	41.5306	63.8251	54.5069	9.45322	13.8877		MULTISPECIES: DUF4293 domain-containing protein	BACUNI_RS03895	NZ_DS362236.1	-	31504173	-	WP_005825355.1	153	462	0.462	BACUNI_RS03895	3	4	23	4	5	12
BACUNI_RS03900		42.3296	54.6815	31.1884	41.3523	73.054	109.748		43.4056	57.1045	30.5251	37.4735	75.3894	117.756		MULTISPECIES: hypothetical protein	BACUNI_RS03900	NZ_DS362236.1	-	31504174	-	WP_005825356.1	111	336	0.336	BACUNI_RS03900	7	4	8	2	29	74
BACUNI_RS03905		188.545	207.509	94.365	93.3079	143.654	172.19		193.338	216.704	92.3579	84.5556	148.246	184.754		MULTISPECIES: outer membrane protein assembly factor BamD	BACUNI_RS03905	NZ_DS362236.1	-	31504175	-	WP_005825357.1	272	819	0.819	BACUNI_RS03905	76	37	59	11	139	283
BACUNI_RS03910		133.547	204.863	122.997	81.5398	83.4498	140.371		136.942	213.941	120.381	73.8914	86.1175	150.613		MULTISPECIES: amino acid-binding protein	BACUNI_RS03910	NZ_DS362236.1	-	31504176	-	WP_005825359.1	141	426	0.426	BACUNI_RS03910	28	19	40	5	42	120
BACUNI_RS03915		275.289	247.519	144.201	278.102	152.473	219.812		282.287	258.487	141.134	252.016	157.347	235.851		MULTISPECIES: phenylacetate--CoA ligase family protein	BACUNI_RS03915	NZ_DS362236.1	-	31504177	-	WP_005825361.1	432	1299	1.299	BACUNI_RS03915	176	70	143	52	234	573
BACUNI_RS19400		0	0	0	0	0	0		0	0	0	0	0	0		MULTISPECIES: hypothetical protein	BACUNI_RS19400	NZ_DS362236.1	+	31507222	-	WP_005825360.1	71	216	0.216	BACUNI_RS19400	0	0	0	0	0	0
BACUNI_RS03920		73.9382	91.3746	108.047	74.1573	82.1367	115.573		75.8176	95.4236	105.749	67.2014	84.7625	124.006		MULTISPECIES: excinuclease ABC subunit UvrB	BACUNI_RS03920	NZ_DS362236.1	+	31504178	-	WP_005825363.1	686	2061	2.061	BACUNI_RS03920	75	41	170	22	200	478
BACUNI_RS03925		36.5574	39.147	125.285	13.1576	48.092	28.3135		37.4866	40.8817	122.621	11.9234	49.6294	30.3794		MULTISPECIES: linear amide C-N hydrolase	BACUNI_RS03925	NZ_DS362236.1	+	31504179	-	WP_005825365.1	351	1056	1.056	BACUNI_RS03925	19	9	101	2	60	60
BACUNI_RS03930		173.013	172.595	258.41	115.787	181.852	224.545		177.41	180.243	252.914	104.926	187.665	240.929		ATP-dependent helicase	BACUNI_RS03930	NZ_DS362236.1	+	31504180	-	WP_005825370.1	1099	3300	3.3	BACUNI_RS03930	281	124	651	55	709	1487
BACUNI_RS03935		77.2823	101.649	111.877	43.2398	75.5104	115.102		79.2467	106.153	109.498	39.1839	77.9243	123.501		PD-(D/E)XK nuclease family protein	BACUNI_RS03935	NZ_DS362236.1	+	31504181	-	WP_034525445.1	963	2892	2.892	BACUNI_RS03935	110	64	247	18	258	668
BACUNI_RS03940		736.716	399.059	391.348	1804.55	291.894	346.348		755.442	416.742	383.025	1635.28	301.226	371.62		MULTISPECIES: hybrid sensor histidine kinase/response regulator	BACUNI_RS03940	NZ_DS362236.1	-	31504182	-	WP_005825374.1	375	1128	1.128	BACUNI_RS03940	409	98	337	293	389	784
BACUNI_RS03945		703.323	343.512	130.152	512.133	263.149	243.302		721.2	358.734	127.383	464.095	271.562	261.055		MULTISPECIES: NAD-dependent epimerase/dehydratase family protein	BACUNI_RS03945	NZ_DS362236.1	-	31504183	-	WP_005825375.1	311	936	0.936	BACUNI_RS03945	324	70	93	69	291	457
BACUNI_RS03950		140.782	34.4063	39.2484	208.156	91.9331	102.65		144.36	35.931	38.4136	188.631	94.8721	110.14		MULTISPECIES: chromosome partitioning protein ParB	BACUNI_RS03950	NZ_DS362236.1	-	31504184	-	WP_005825377.1	177	534	0.534	BACUNI_RS03950	37	4	16	16	58	110
BACUNI_RS03955		565.445	388.111	361.496	382.365	368.094	317.919		579.818	405.309	353.807	346.499	379.861	341.116		MULTISPECIES: DUF3440 domain-containing protein	BACUNI_RS03955	NZ_DS362236.1	-	31504185	-	WP_008663311.1	429	1290	1.29	BACUNI_RS03955	359	109	356	71	561	823
BACUNI_RS03960		2119.05	765.541	1273.53	4052.53	2376.81	1546.55		2172.91	799.464	1246.44	3672.4	2452.8	1659.39		MULTISPECIES: hypothetical protein	BACUNI_RS03960	NZ_DS362236.1	-	31504186	-	WP_005825381.1	131	396	0.396	BACUNI_RS03960	413	66	385	231	1112	1229
BACUNI_RS03965		121.468	58.2477	83.0561	163.611	95.0688	125.482		124.555	60.8288	81.2896	148.265	98.108	134.638		MULTISPECIES: chromate transporter	BACUNI_RS03965	NZ_DS362236.1	+	31504187	-	WP_005825383.1	183	552	0.552	BACUNI_RS03965	33	7	35	13	62	139
BACUNI_RS03970		112.234	17.4981	67.367	211.724	75.7747	56.9506		115.087	18.2735	65.9342	191.864	78.197	61.106		MULTISPECIES: chromate transporter	BACUNI_RS03970	NZ_DS362236.1	+	31504188	-	WP_005825387.1	174	525	0.525	BACUNI_RS03970	29	2	27	16	47	60
BACUNI_RS03975		68.3947	56.5671	46.2449	17.1113	49.3397	44.1858		70.1331	59.0737	45.2613	15.5063	50.917	47.4098		MULTISPECIES: sugar MFS transporter	BACUNI_RS03975	NZ_DS362236.1	-	31504189	-	WP_005825389.1	405	1218	1.218	BACUNI_RS03975	41	15	43	3	71	108
BACUNI_RS03980		117.088	93.4219	100.649	39.2497	58.3407	67.0054		120.064	97.5617	98.508	35.5681	60.2058	71.8945		AraC family transcriptional regulator	BACUNI_RS03980	NZ_DS362236.1	+	31504190	-	WP_005825393.1	294	885	0.885	BACUNI_RS03980	51	18	68	5	61	119
BACUNI_RS03985		14.513	0	9.35653	0	4.03057	21.3565		14.8819	0	9.15752	0	4.15942	22.9148		pyridoxamine 5\'-phosphate oxidase	BACUNI_RS03985	NZ_DS362236.1	+	31504191	-	WP_005825395.1	139	420	0.42	BACUNI_RS03985	3	0	3	0	2	18
BACUNI_RS03990		15.6294	27.481	39.1855	77.191	16.639	11.4996		16.0267	28.6987	38.352	69.9505	17.1709	12.3387		MULTISPECIES: pyridoxal phosphate-dependent aminotransferase	BACUNI_RS03990	NZ_DS362236.1	-	31504192	-	WP_005825397.1	389	1170	1.17	BACUNI_RS03990	9	7	35	13	23	27
BACUNI_RS03995		2.83378	16.0155	25.5771	29.0678	9.44401	7.99254		2.90581	16.7252	25.0331	26.3412	9.74591	8.57572		MULTISPECIES: MATE family efflux transporter	BACUNI_RS03995	NZ_DS362236.1	-	31504193	-	WP_005825399.1	477	1434	1.434	BACUNI_RS03995	2	5	28	6	16	23
BACUNI_RS04000		25.7786	26.4893	89.1406	56.0904	18.549	18.3923		26.4338	27.6631	87.2447	50.8291	19.142	19.7344		DUF3737 domain-containing protein	BACUNI_RS04000	NZ_DS362236.1	-	31504194	-	WP_005825401.1	288	867	0.867	BACUNI_RS04000	11	5	59	7	19	32
BACUNI_RS04005		14.4101	0	23.2254	0	9.00446	26.5062		14.7764	0	22.7314	0	9.29231	28.4403		MULTISPECIES: sugar O-acetyltransferase	BACUNI_RS04005	NZ_DS362236.1	-	31504195	-	WP_005825403.1	187	564	0.564	BACUNI_RS04005	4	0	10	0	6	30
BACUNI_RS04010		0	0	22.1644	47.0199	10.0253	5.05906		0	0	21.6929	42.6095	10.3458	5.4282		hypothetical protein	BACUNI_RS04010	NZ_DS362236.1	-	31504196	-	WP_005825404.1	196	591	0.591	BACUNI_RS04010	0	0	10	4	7	6
BACUNI_RS04015		54.7795	50.6608	40.1322	187.302	54.9757	77.5568		56.1719	52.9057	39.2786	169.733	56.7332	83.2158		MULTISPECIES: gamma-carboxymuconolactone decarboxylase	BACUNI_RS04015	NZ_DS362236.1	-	31504197	-	WP_005825406.1	271	816	0.816	BACUNI_RS04015	22	9	25	22	53	127
BACUNI_RS04020		2.03998	23.0585	22.358	13.9502	19.5458	47.03		2.09183	24.0802	21.8824	12.6417	20.1707	50.4615		MULTISPECIES: NADPH-flavin oxidoreductase	BACUNI_RS04020	NZ_DS362236.1	-	31504198	-	WP_005825407.1	331	996	0.996	BACUNI_RS04020	1	5	17	2	23	94
BACUNI_RS04025		0	0	0	0	0	0		0	0	0	0	0	0		MULTISPECIES: DNA-binding protein	BACUNI_RS04025	NZ_DS362236.1	+	31504199	-	WP_005805547.1	109	330	0.33	BACUNI_RS04025	0	0	0	0	0	0
BACUNI_RS04030		2.92349	19.827	68.4799	3.33199	5.68339	0.956005		2.99779	20.7055	67.0234	3.01945	5.86508	1.02576		topoisomerase	BACUNI_RS04030	NZ_DS362236.1	+	31504200	-	WP_034525446.1	694	2085	2.085	BACUNI_RS04030	3	9	109	1	14	4
BACUNI_RS04035		0	36.1673	0	0	0	0		0	37.7699	0	0	0	0		DNA-binding protein	BACUNI_RS04035	NZ_DS362236.1	+	31504201	-	WP_005825411.1	126	381	0.381	BACUNI_RS04035	0	3	0	0	0	0
BACUNI_RS04040		416.21	354.105	251.98	372.353	214.401	227.938		426.79	369.796	246.621	337.427	221.255	244.57		ATP-binding protein	BACUNI_RS04040	NZ_DS362236.1	+	31504202	-	WP_005825412.1	453	1362	1.362	BACUNI_RS04040	279	105	262	73	345	623
BACUNI_RS04045		54.2568	38.0656	36.1855	44.7793	18.7054	9.17712		55.6359	39.7523	35.4158	40.579	19.3034	9.84673		RloB domain-containing protein	BACUNI_RS04045	NZ_DS362236.1	+	31504203	-	WP_005825413.1	361	1086	1.086	BACUNI_RS04045	29	9	30	7	24	20
BACUNI_RS04050		81.5415	54.2168	160.802	16.4004	43.1602	48.4671		83.6141	56.6192	157.381	14.862	44.5399	52.0036		ATP-binding protein	BACUNI_RS04050	NZ_DS362236.1	-	31504204	-	WP_005825415.1	705	2118	2.118	BACUNI_RS04050	85	25	260	5	108	206
BACUNI_RS04055		0	0	0	78.0584	3.17011	13.0645		0	0	0	70.7365	3.27145	14.0178		hypothetical protein	BACUNI_RS04055	NZ_DS362236.1	-	31504205	-	WP_005825416.1	88	267	0.267	BACUNI_RS04055	0	0	0	3	1	7
BACUNI_RS04060		7.28252	0	9.39006	0	18.2026	21.433		7.46762	0	9.19034	0	18.7845	22.9969		hypothetical protein	BACUNI_RS04060	NZ_DS362236.1	+	31504206	-	WP_005825417.1	92	279	0.279	BACUNI_RS04060	1	0	2	0	6	12
BACUNI_RS04065		36.7335	67.4714	41.4436	39.2497	18.1717	12.9506		37.6672	70.4612	40.5621	35.5681	18.7526	13.8956		ATP-dependent helicase	BACUNI_RS04065	NZ_DS362236.1	-	31504207	-	WP_005825418.1	589	1770	1.77	BACUNI_RS04065	32	26	56	10	38	46
BACUNI_RS04070		37.1914	103.99	82.0274	23.425	31.8019	22.3235		38.1367	108.598	80.2827	21.2278	32.8185	23.9523		ATP-dependent endonuclease	BACUNI_RS04070	NZ_DS362236.1	-	31504208	-	WP_005825419.1	691	2076	2.076	BACUNI_RS04070	38	47	130	7	78	93
BACUNI_RS04075		3.41885	23.1865	27.3312	59.6175	4.9848	1.17389		3.50575	24.2139	26.7499	54.0254	5.14416	1.25955		DNA methylase	BACUNI_RS04075	NZ_DS362236.1	-	31504209	-	WP_005825422.1	1980	5943	5.943	BACUNI_RS04075	10	30	124	51	35	14
BACUNI_RS04080		0	0	5.01883	0	11.3504	0		0	0	4.91208	0	11.7133	0		DUF1896 domain-containing protein	BACUNI_RS04080	NZ_DS362236.1	-	31504210	-	WP_005825425.1	173	522	0.522	BACUNI_RS04080	0	0	2	0	7	0
BACUNI_RS04085		0	8.82468	11.3249	43.3783	6.50466	1.43607		0	9.21572	11.084	39.3094	6.7126	1.54086		type IA DNA topoisomerase	BACUNI_RS04085	NZ_DS362236.1	-	31504211	-	WP_005825426.1	693	2082	2.082	BACUNI_RS04085	0	4	18	13	16	6
BACUNI_RS04090		0	12.3974	16.7938	46.8772	0.571133	1.00874		0	12.9468	16.4366	42.4801	0.589391	1.08234		DUF3945 domain-containing protein	BACUNI_RS04090	NZ_DS362236.1	-	31504212	-	WP_034525456.1	493	1482	1.482	BACUNI_RS04090	0	4	19	10	1	3
BACUNI_RS04095		268.065	502.116	323.07	119.715	177.762	166.911		274.879	524.366	316.198	108.485	183.444	179.09		AraC family transcriptional regulator	BACUNI_RS04095	NZ_DS362236.1	+	31504213	-	WP_005825435.1	618	1857	1.857	BACUNI_RS04095	245	203	458	32	390	622
BACUNI_RS19405		57.1195	0	10.5214	0	6.79855	0		58.5714	0	10.2976	0	7.01588	0		hypothetical protein	BACUNI_RS19405	NZ_DS362236.1	+	31507223	-	WP_080545832.1	82	249	0.249	BACUNI_RS19405	7	0	2	0	2	0
BACUNI_RS04100		13.0874	14.7931	17.9296	55.9355	9.54095	34.5051		13.4201	15.4486	17.5482	50.6888	9.84596	37.0228		DUF3575 domain-containing protein	BACUNI_RS04100	NZ_DS362236.1	+	31504214	-	WP_005825439.1	413	1242	1.242	BACUNI_RS04100	8	4	17	10	14	86
BACUNI_RS04105		24.1101	24.7748	48.0443	52.4599	1.82615	8.60095		24.7229	25.8726	47.0224	47.5392	1.88453	9.22853		hypothetical protein	BACUNI_RS04105	NZ_DS362236.1	+	31504215	-	WP_005825441.1	308	927	0.927	BACUNI_RS04105	11	5	34	7	2	16
BACUNI_RS04110		0	15.1094	34.4714	53.3228	15.7775	34.4232		0	15.7789	33.7382	48.3211	16.2819	36.935		hypothetical protein	BACUNI_RS04110	NZ_DS362236.1	+	31504216	-	WP_005825443.1	303	912	0.912	BACUNI_RS04110	0	3	24	7	17	63
BACUNI_RS04115		0	0	24.0467	0	10.6313	24.5548		0	0	23.5353	0	10.9712	26.3464		hypothetical protein	BACUNI_RS04115	NZ_DS362236.1	+	31504217	-	WP_005825447.1	344	1035	1.035	BACUNI_RS04115	0	0	19	0	13	51
BACUNI_RS04120		0	10.0729	51.7071	0	0	25.1344		0	10.5193	50.6074	0	0	26.9684		hypothetical protein	BACUNI_RS04120	NZ_DS362236.1	+	31504218	-	WP_005825449.1	151	456	0.456	BACUNI_RS04120	0	1	18	0	0	23
BACUNI_RS04125		3.17969	16.7724	24.5993	32.6159	10.5968	15.5968		3.26051	17.5156	24.0761	29.5566	10.9356	16.7348		DUF1566 domain-containing protein	BACUNI_RS04125	NZ_DS362236.1	+	31504219	-	WP_034525450.1	638	1917	1.917	BACUNI_RS04125	3	7	36	9	24	60
BACUNI_RS04130		0	0	16.0157	13.4116	4.90204	1.92401		0	0	15.675	12.1536	5.05875	2.06439		hypothetical protein	BACUNI_RS04130	NZ_DS362236.1	+	31504220	-	WP_005825453.1	517	1554	1.554	BACUNI_RS04130	0	0	19	3	9	6
BACUNI_RS04135		0	0	24.4517	0	0	1.32885		0	0	23.9317	0	0	1.42581		four helix bundle protein	BACUNI_RS04135	NZ_DS362236.1	+	31504221	-	WP_005825454.1	124	375	0.375	BACUNI_RS04135	0	0	7	0	0	1
BACUNI_RS04140		5.87657	16.6061	17.9959	15.0698	12.2403	5.04443		6.02594	17.3419	17.6132	13.6563	12.6316	5.4125		hypothetical protein	BACUNI_RS04140	NZ_DS362236.1	+	31504222	-	WP_005825456.1	460	1383	1.383	BACUNI_RS04140	4	5	19	3	20	14
BACUNI_RS04145		0	0	71.3461	0	7.3762	19.5419		0	0	69.8286	0	7.612	20.9678		hypothetical protein	BACUNI_RS04145	NZ_DS362236.1	+	31504223	-	WP_005825457.1	152	459	0.459	BACUNI_RS04145	0	0	25	0	4	18
BACUNI_RS04150		0	5.35343	65.6484	0	3.94601	1.16158		0	5.59065	64.2521	0	4.07216	1.24633		AraC family transcriptional regulator	BACUNI_RS04150	NZ_DS362236.1	+	31504224	-	WP_005825458.1	285	858	0.858	BACUNI_RS04150	0	1	43	0	4	2
BACUNI_RS04155		0	0	30.4126	0	0	1.65279		0	0	29.7657	0	0	1.77339		MULTISPECIES: hypothetical protein	BACUNI_RS04155	NZ_DS362236.1	+	31504225	-	WP_005805496.1	200	603	0.603	BACUNI_RS04155	0	0	14	0	0	2
BACUNI_RS04160		6.04709	0	35.087	17.2301	6.29776	1.48309		6.2008	0	34.3407	15.614	6.49909	1.5913		conjugal transfer protein TraG	BACUNI_RS04160	NZ_DS362236.1	-	31504226	-	WP_005825459.1	671	2016	2.016	BACUNI_RS04160	6	0	54	5	15	6
BACUNI_RS04165		1.61641	14.6165	40.6417	77.3753	4.71355	0.396434		1.65749	15.2642	39.7773	70.1175	4.86423	0.42536		mobilization protein	BACUNI_RS04165	NZ_DS362236.1	-	31504227	-	WP_005825460.1	418	1257	1.257	BACUNI_RS04165	1	4	39	14	7	1
BACUNI_RS04170		14.1099	0	0	0	17.6337	0		14.4685	0	0	0	18.1974	0		hypothetical protein	BACUNI_RS04170	NZ_DS362236.1	-	31504228	-	WP_034525451.1	143	432	0.432	BACUNI_RS04170	3	0	0	0	9	0
BACUNI_RS04175		37.6263	0	0	128.652	0	0		38.5827	0	0	116.584	0	0		hypothetical protein	BACUNI_RS04175	NZ_DS362236.1	+	31504229	-	WP_005825463.1	71	216	0.216	BACUNI_RS04175	4	0	0	4	0	0
BACUNI_RS04180		0	0	32.5669	38.3823	0	0		0	0	31.8742	34.782	0	0		ParA family protein, partial	BACUNI_RS04180	NZ_DS362236.1	+	31504230	-	WP_034525459.1	241	724	0.724	BACUNI_RS04180	0	0	18	4	0	0
BACUNI_RS04185		0	0	0	0	0	0		0	0	0	0	0	0		transposase	BACUNI_RS04185	NZ_DS362237.1	+	31504231	-	WP_080545833.1	191	576	0.576	BACUNI_RS04185	0	0	0	0	0	0
BACUNI_RS04195		81.2729	0	244.517	463.146	45.1423	0		83.3387	0	239.317	419.703	46.5855	0		tRNA-Pro	BACUNI_RS04195	NZ_DS362237.1	-	31504233		tRNA-Pro		75	0.075	BACUNI_RS04195	3	0	14	5	4	0
BACUNI_RS04200		17.2188	12.9753	1.85016	29.4373	21.5191	21.819		17.6565	13.5502	1.81081	26.676	22.2071	23.411		MULTISPECIES: tRNA (adenosine(37)-N6)-methyltransferase TrmM	BACUNI_RS04200	NZ_DS362237.1	-	31504234	-	WP_005825467.1	235	708	0.708	BACUNI_RS04200	6	2	1	3	18	31
BACUNI_RS04205		224.393	138.853	156.81	285.616	279.752	278.985		230.097	145.006	153.474	258.825	288.695	299.342		MULTISPECIES: endopeptidase La	BACUNI_RS04205	NZ_DS362237.1	+	31504235	lon	WP_005825468.1	826	2481	2.481	BACUNI_RS04205	274	75	297	102	820	1389
BACUNI_RS04210		156.294	194.939	93.8135	104.423	166.889	144.076		160.267	203.577	91.8181	94.628	172.224	154.589		MULTISPECIES: tRNA guanosine(34) transglycosylase Tgt	BACUNI_RS04210	NZ_DS362237.1	+	31504236	-	WP_005825470.1	376	1131	1.131	BACUNI_RS04210	87	48	81	17	223	327
BACUNI_RS04215		101.859	88.8755	177.42	61.1011	168.242	162.6		104.448	92.8137	173.647	55.3698	173.62	174.464		MULTISPECIES: YjgP/YjgQ family permease	BACUNI_RS04215	NZ_DS362237.1	+	31504237	-	WP_005825471.1	378	1137	1.137	BACUNI_RS04215	57	22	154	10	226	371
BACUNI_RS04220		369.054	834.302	1064.14	596.266	859.935	1104.06		378.434	871.272	1041.51	540.336	887.425	1184.62		MULTISPECIES: hypothetical protein	BACUNI_RS04220	NZ_DS362237.1	-	31504238	-	WP_005825473.1	166	501	0.501	BACUNI_RS04220	91	91	407	43	509	1110
BACUNI_RS19410		0	0	0	70.1737	94.0466	82.214		0	0	0	63.5914	97.0531	88.2128		MULTISPECIES: hypothetical protein	BACUNI_RS19410	NZ_DS362237.1	-	31507224	-	WP_005837144.1	98	297	0.297	BACUNI_RS19410	0	0	0	3	33	49
BACUNI_RS04225		76.1726	26.2043	52.3111	28.3097	43.4592	52.7965		78.1088	27.3655	51.1985	25.6542	44.8485	56.6488		phosphoserine phosphatase SerB	BACUNI_RS04225	NZ_DS362237.1	+	31504239	serB	WP_005825474.1	408	1227	1.227	BACUNI_RS04225	46	7	49	5	63	130
BACUNI_RS04230		161.03	78.517	173.027	134.949	109.173	111.512		165.123	81.9963	169.347	122.291	112.663	119.648		ATP-dependent helicase	BACUNI_RS04230	NZ_DS362237.1	+	31504240	-	WP_005825475.1	428	1287	1.287	BACUNI_RS04230	102	22	170	25	166	288
BACUNI_RS04235		76.0982	63.0783	57.2372	60.7121	76.0826	102.028		78.0325	65.8734	56.0198	55.0173	78.5148	109.472		MULTISPECIES: DUF4738 domain-containing protein	BACUNI_RS04235	NZ_DS362237.1	-	31504241	-	WP_005837141.1	266	801	0.801	BACUNI_RS04235	30	11	35	7	72	164
BACUNI_RS04240		103.601	69.9124	52.8352	42.2965	124.966	138.422		106.235	73.0104	51.7114	38.3291	128.961	148.522		MULTISPECIES: UDP-glucose/GDP-mannose dehydrogenase family protein	BACUNI_RS04240	NZ_DS362237.1	-	31504242	-	WP_005825480.1	437	1314	1.314	BACUNI_RS04240	67	20	53	8	194	365
BACUNI_RS04245		14.8038	83.6657	31.018	37.9628	32.3767	34.4919		15.1801	87.3731	30.3583	34.4019	33.4117	37.0087		MULTISPECIES: dTDP-4-dehydrorhamnose 3,5-epimerase	BACUNI_RS04245	NZ_DS362237.1	-	31504243	rfbC	WP_005825481.1	182	549	0.549	BACUNI_RS04245	4	10	13	3	21	38
BACUNI_RS04250		108.822	129.478	77.5425	63.6459	117.508	101.49		111.588	135.216	75.8932	57.6759	121.265	108.895		hypothetical protein	BACUNI_RS04250	NZ_DS362237.1	-	31504244	-	WP_005825482.1	472	1419	1.419	BACUNI_RS04250	76	40	84	13	197	289
BACUNI_RS04255		242.763	262.471	221.154	409.012	191.269	188.972		248.934	274.102	216.451	370.647	197.383	202.761		MULTISPECIES: SPOR domain-containing protein	BACUNI_RS04255	NZ_DS362237.1	+	31504245	-	WP_005825483.1	384	1155	1.155	BACUNI_RS04255	138	66	195	68	261	438
BACUNI_RS04260		41.854	0	61.3256	0	85.5929	32.6613		42.9179	0	60.0212	0	88.3292	35.0444		MULTISPECIES: hypothetical protein	BACUNI_RS04260	NZ_DS362237.1	+	31504246	-	WP_005825486.1	177	534	0.534	BACUNI_RS04260	11	0	25	0	54	35
BACUNI_RS04265		186.496	199.706	71.417	201.368	129.679	105.235		191.236	208.556	69.898	182.48	133.825	112.913		MULTISPECIES: tagaturonate reductase	BACUNI_RS04265	NZ_DS362237.1	-	31504247	-	WP_005825488.1	482	1449	1.449	BACUNI_RS04265	133	63	79	42	222	306
BACUNI_RS04270		156.883	168.678	12.3344	111.207	71.7304	55.3686		160.87	176.153	12.0721	100.776	74.0235	59.4086		LacI family DNA-binding transcriptional regulator	BACUNI_RS04270	NZ_DS362237.1	-	31504248	-	WP_005825489.1	353	1062	1.062	BACUNI_RS04270	82	39	10	17	90	118
BACUNI_RS04275		1036.85	972.841	545.565	1441.78	1031.1	915.176		1063.2	1015.95	533.961	1306.54	1064.07	981.952		glucuronate isomerase	BACUNI_RS04275	NZ_DS362237.1	+	31504249	-	WP_005825492.1	468	1407	1.407	BACUNI_RS04275	718	298	586	292	1714	2584
BACUNI_RS04280		5.88934	13.3138	36.0701	20.1368	11.0402	6.49979		6.03904	13.9037	35.3029	18.248	11.3932	6.97406		MULTISPECIES: haloacid dehalogenase	BACUNI_RS04280	NZ_DS362237.1	-	31504250	-	WP_005825494.1	229	690	0.69	BACUNI_RS04280	2	2	19	2	9	9
BACUNI_RS04285		38.1977	0	0	65.3026	26.9287	21.9793		39.1686	0	0	59.1772	27.7896	23.583		MFS transporter	BACUNI_RS04285	NZ_DS362237.1	+	31504251	-	WP_005825496.1	460	1383	1.383	BACUNI_RS04285	26	0	0	13	44	61
BACUNI_RS04290		285.567	119.973	79.8331	241.942	176.864	148.132		292.826	125.289	78.1351	219.248	182.518	158.94		MULTISPECIES: MBL fold metallo-hydrolase	BACUNI_RS04290	NZ_DS362237.1	+	31504252	-	WP_005837132.1	267	804	0.804	BACUNI_RS04290	113	21	49	28	168	239
BACUNI_RS04295		0	0	0	0	0	6.82627		0	0	0	0	0	7.32435		tRNA-Lys	BACUNI_RS04295	NZ_DS362237.1	+	31504253		tRNA-Lys		73	0.073	BACUNI_RS04295	0	0	0	0	0	1
BACUNI_RS04300		65.5427	0	32.8652	0	10.6182	17.8608		67.2086	0	32.1662	0	10.9576	19.1641		MULTISPECIES: flavodoxin family protein	BACUNI_RS04300	NZ_DS362237.1	+	31504254	-	WP_005825500.1	185	558	0.558	BACUNI_RS04300	18	0	14	0	7	20
BACUNI_RS04305		18.0126	0	0.580636	12.3177	7.50371	2.65062		18.4705	0	0.568286	11.1623	7.7436	2.84403		MULTISPECIES: bifunctional alpha,alpha-trehalose-phosphate synthase (UDP-forming)/trehalose-phosphatase	BACUNI_RS04305	NZ_DS362237.1	+	31504255	-	WP_005825504.1	751	2256	2.256	BACUNI_RS04305	20	0	1	4	20	12
BACUNI_RS04310		10.2102	5.12925	5.11971	0	5.67115	1.39117		10.4697	5.35654	5.01082	0	5.85245	1.49268		MULTISPECIES: glycoside hydrolase family 15 protein	BACUNI_RS04310	NZ_DS362237.1	+	31504256	-	WP_005825506.1	596	1791	1.791	BACUNI_RS04310	9	2	7	0	12	5
BACUNI_RS04315		247.022	171.825	109.378	273.804	170.188	160.447		253.301	179.439	107.052	248.121	175.629	172.154		MULTISPECIES: 4Fe-4S dicluster domain-containing protein	BACUNI_RS04315	NZ_DS362237.1	+	31504257	-	WP_005825508.1	498	1497	1.497	BACUNI_RS04315	182	56	125	59	301	482
BACUNI_RS04320		117.472	196.713	72.9288	138.845	115.997	94.6127		120.457	205.43	71.3777	125.821	119.706	101.516		MULTISPECIES: aldo/keto reductase	BACUNI_RS04320	NZ_DS362237.1	+	31504258	-	WP_005825512.1	466	1401	1.401	BACUNI_RS04320	81	60	78	28	192	266
BACUNI_RS04325		97.4495	66.0899	175.912	0	50.7445	43.0202		99.9265	69.0184	172.17	0	52.3668	46.1592		MULTISPECIES: DUF1893 domain-containing protein	BACUNI_RS04325	NZ_DS362237.1	+	31504259	-	WP_005825513.1	138	417	0.417	BACUNI_RS04325	20	6	56	0	25	36
BACUNI_RS04330		115.865	48.6058	36.194	106.189	60.2097	56.2475		118.81	50.7596	35.4242	96.2282	62.1345	60.3516		lipid A phosphoethanolamine transferase	BACUNI_RS04330	NZ_DS362237.1	-	31504260	-	WP_005825514.1	566	1701	1.701	BACUNI_RS04330	97	18	47	26	121	192
BACUNI_RS04335		141.241	46.1633	41.689	46.5474	40.4069	27.5452		144.831	48.2089	40.8024	42.1812	41.6987	29.555		membrane protein	BACUNI_RS04335	NZ_DS362237.1	-	31504261	-	WP_005825515.1	397	1194	1.194	BACUNI_RS04335	83	12	38	8	57	66
BACUNI_RS04340		17.366	3.56896	63.1039	5.39798	20.3877	18.9725		17.8074	3.7271	61.7617	4.89165	21.0395	20.3568		MULTISPECIES: NAD(P)/FAD-dependent oxidoreductase	BACUNI_RS04340	NZ_DS362237.1	+	31504262	-	WP_005825516.1	428	1287	1.287	BACUNI_RS04340	11	1	62	1	31	49
BACUNI_RS04345		46.3886	73.408	152.524	0	108.218	58.0233		47.5677	76.6609	149.28	0	111.677	62.257		MULTISPECIES: DoxX family protein	BACUNI_RS04345	NZ_DS362237.1	+	31504263	-	WP_009038432.1	145	438	0.438	BACUNI_RS04345	10	7	51	0	56	51
BACUNI_RS04350		1032.39	1324.18	1671.03	363.007	674.085	685.074		1058.63	1382.86	1635.48	328.957	695.634	735.061		MULTISPECIES: DUF3332 domain-containing protein	BACUNI_RS04350	NZ_DS362237.1	+	31504264	-	WP_005825518.1	184	555	0.555	BACUNI_RS04350	282	160	708	29	442	763
BACUNI_RS04355		136.334	169.016	187.131	144.357	119.818	119.294		139.8	176.505	183.15	130.817	123.648	127.999		MULTISPECIES: membrane protein	BACUNI_RS04355	NZ_DS362237.1	-	31504265	-	WP_005825520.1	769	2310	2.31	BACUNI_RS04355	155	85	330	48	327	553
BACUNI_RS04360		117.323	102.474	149.557	145.873	87.7521	106.595		120.305	107.015	146.376	132.19	90.5574	114.373		RNA methyltransferase	BACUNI_RS04360	NZ_DS362237.1	+	31504266	-	WP_005825522.1	253	762	0.762	BACUNI_RS04360	44	17	87	16	79	163
BACUNI_RS19415		84.6593	68.3519	124.754	186.086	65.4967	57.8404		86.8111	71.3807	122.1	168.631	67.5905	62.0608		MULTISPECIES: hypothetical protein	BACUNI_RS19415	NZ_DS362237.1	-	31507225	-	WP_005837115.1	111	336	0.336	BACUNI_RS19415	14	5	32	9	26	39
BACUNI_RS04365		324.39	188.288	226.091	269.794	316.836	345.113		332.636	196.632	221.282	244.487	326.965	370.295		MULTISPECIES: DUF4296 domain-containing protein	BACUNI_RS04365	NZ_DS362237.1	-	31504267	-	WP_005825524.1	308	927	0.927	BACUNI_RS04365	148	38	160	36	347	642
BACUNI_RS04370		288.885	268.484	120.024	164.625	326.266	313.318		296.228	280.381	117.471	149.184	336.696	336.18		MULTISPECIES: lipoprotein signal peptidase	BACUNI_RS04370	NZ_DS362237.1	-	31504268	-	WP_005825525.1	210	633	0.633	BACUNI_RS04370	90	37	58	15	244	398
BACUNI_RS04375		437.295	759.513	299.114	474.087	415.434	708.893		448.41	793.169	292.752	429.617	428.715	760.618		MULTISPECIES: molecular chaperone DnaK	BACUNI_RS04375	NZ_DS362237.1	-	31504269	-	WP_004290962.1	126	381	0.381	BACUNI_RS04375	82	63	87	26	187	542
BACUNI_RS04380		257.399	190.892	153.931	113.497	280.199	322.642		263.942	199.35	150.657	102.851	289.156	346.184		MULTISPECIES: isoleucine--tRNA ligase	BACUNI_RS04380	NZ_DS362237.1	-	31504270	-	WP_005825526.1	1162	3489	3.489	BACUNI_RS04380	442	145	410	57	1155	2259
BACUNI_RS04385		52.5834	90.3433	77.2931	64.7254	36.8008	48.4905		53.92	94.3466	75.6491	58.6542	37.9773	52.0287		MULTISPECIES: DNA adenine methylase	BACUNI_RS04385	NZ_DS362237.1	+	31504271	-	WP_005837114.1	321	966	0.966	BACUNI_RS04385	25	19	57	9	42	94
BACUNI_RS04390		181.708	176.048	203.866	161.375	62.9162	72.3457		186.326	183.849	199.53	146.238	64.9275	77.6245		MULTISPECIES: type II restriction endonuclease	BACUNI_RS04390	NZ_DS362237.1	+	31504272	-	WP_005825528.1	286	861	0.861	BACUNI_RS04390	77	33	134	20	64	125
BACUNI_RS04395		3.89238	61.5952	52.6977	0	1.62149	15.2741		3.99132	64.3247	51.5768	0	1.67333	16.3886		MULTISPECIES: hypothetical protein	BACUNI_RS04395	NZ_DS362237.1	+	31504273	-	WP_005825529.1	173	522	0.522	BACUNI_RS04395	1	7	21	0	1	16
BACUNI_RS04400		23.274	31.5687	81.0256	7.95784	22.2997	19.9784		23.8656	32.9676	79.3022	7.21139	23.0126	21.4361		MULTISPECIES: site-specific DNA-methyltransferase	BACUNI_RS04400	NZ_DS362237.1	+	31504274	-	WP_005825531.1	290	873	0.873	BACUNI_RS04400	10	6	54	1	23	35
BACUNI_RS04405		80.5679	22.767	45.4493	51.652	63.9796	55.5744		82.6158	23.7759	44.4826	46.807	66.0249	59.6295		MULTISPECIES: hypothetical protein	BACUNI_RS04405	NZ_DS362237.1	-	31504275	-	WP_005825533.1	268	807	0.807	BACUNI_RS04405	32	4	28	6	61	90
BACUNI_RS04410		113.984	170.786	112.791	81.5718	116.5	118.972		116.881	178.354	110.392	73.9203	120.224	127.653		MULTISPECIES: GNAT family N-acetyltransferase	BACUNI_RS04410	NZ_DS362237.1	-	31504276	-	WP_005825535.1	510	1533	1.533	BACUNI_RS04410	86	57	132	18	211	366
BACUNI_RS04415		348.195	466.116	203.354	443.537	183.732	198.255		357.046	486.77	199.028	401.933	189.606	212.721		MULTISPECIES: D-xylose transporter XylE	BACUNI_RS04415	NZ_DS362237.1	-	31504277	-	WP_005825537.1	495	1488	1.488	BACUNI_RS04415	255	151	231	95	323	592
BACUNI_RS04420		749.784	1000.96	315.294	1155.23	524.433	533.885		768.842	1045.31	308.588	1046.87	541.198	572.84		MULTISPECIES: xylose isomerase	BACUNI_RS04420	NZ_DS362237.1	-	31504278	xylA	WP_005825539.1	438	1317	1.317	BACUNI_RS04420	486	287	317	219	816	1411
BACUNI_RS04425		267.887	245.346	171.821	206.678	158.525	207.211		274.696	256.218	168.167	187.291	163.592	222.33		carbohydrate kinase	BACUNI_RS04425	NZ_DS362237.1	-	31504279	-	WP_005825540.1	492	1479	1.479	BACUNI_RS04425	195	79	194	44	277	615
BACUNI_RS04430		244.263	219.622	91.2645	132.87	76.3165	78.2876		250.471	229.354	89.3234	120.407	78.7562	83.9999		MULTISPECIES: NUDIX hydrolase	BACUNI_RS04430	NZ_DS362237.1	-	31504280	-	WP_005825541.1	243	732	0.732	BACUNI_RS04430	88	35	51	14	66	115
BACUNI_RS04435		189.911	5.17257	56.0549	93.881	103.896	107.183		194.738	5.40178	54.8626	85.075	107.217	115.004		MULTISPECIES:	BACUNI_RS04435	NZ_DS362237.1	+	31504281	fabD	WP_005825542.1	295	888	0.888	BACUNI_RS04435	83	1	38	12	109	191
BACUNI_RS04440		33.1275	0	47.4606	0	19.9338	24.3742		33.9696	0	46.4512	0	20.571	26.1527		MULTISPECIES: hypothetical protein	BACUNI_RS04440	NZ_DS362237.1	+	31504282	-	WP_005825543.1	183	552	0.552	BACUNI_RS04440	9	0	20	0	13	27
BACUNI_RS04445		41.0469	0	185.24	0	38.4736	22.6508		42.0902	0	181.3	0	39.7035	24.3035		MULTISPECIES: thiamine biosynthesis protein ThiS	BACUNI_RS04445	NZ_DS362237.1	+	31504283	thiS	WP_005837106.1	65	198	0.198	BACUNI_RS04445	4	0	28	0	9	9
BACUNI_RS04450		0	0	0	74.701	11.7016	13.0129		0	0	0	67.6941	12.0757	13.9624		MULTISPECIES: thiamine phosphate synthase	BACUNI_RS04450	NZ_DS362237.1	+	31504284	-	WP_009038436.1	216	651	0.651	BACUNI_RS04450	0	0	0	7	9	17
BACUNI_RS04455		0	29.4439	0	62.3466	21.7031	10.8608		0	30.7486	0	56.4985	22.3969	11.6532		MULTISPECIES: thiazole synthase	BACUNI_RS04455	NZ_DS362237.1	+	31504285	-	WP_009038437.1	259	780	0.78	BACUNI_RS04455	0	5	0	7	20	17
BACUNI_RS04460		22.938	27.292	52.1475	20.6393	36.2104	22.5027		23.521	28.5014	51.0384	18.7033	37.368	24.1447		MULTISPECIES: phosphomethylpyrimidine synthase ThiC	BACUNI_RS04460	NZ_DS362237.1	+	31504286	-	WP_005825547.1	560	1683	1.683	BACUNI_RS04460	19	10	67	5	72	76
BACUNI_RS04465		26.876	24.3029	92.4101	189.914	40.3057	25.9266		27.5591	25.3798	90.4447	172.101	41.5942	27.8183		MULTISPECIES: 2-iminoacetate synthase ThiH	BACUNI_RS04465	NZ_DS362237.1	+	31504287	-	WP_005825548.1	377	1134	1.134	BACUNI_RS04465	15	6	80	31	54	59
BACUNI_RS04470		125.529	112.191	406.525	389.282	261.466	176.845		128.72	117.163	397.879	352.768	269.824	189.749		MULTISPECIES: HesA/MoeB/ThiF family protein	BACUNI_RS04470	NZ_DS362237.1	+	31504288	-	WP_005837100.1	231	696	0.696	BACUNI_RS04470	43	17	216	39	215	247
BACUNI_RS04475		131.411	22.852	123.823	426.279	357.938	130.571		134.752	23.8646	121.189	386.294	369.381	140.098		thiamine phosphate synthase	BACUNI_RS04475	NZ_DS362237.1	+	31504289	-	WP_005825551.1	200	603	0.603	BACUNI_RS04475	39	3	57	37	255	158
BACUNI_RS04480		220.85	77.6636	210.409	662.836	653.215	176.939		226.464	81.105	205.934	600.662	674.097	189.849		bifunctional hydroxymethylpyrimidine kinase/phosphomethylpyrimidine kinase	BACUNI_RS04480	NZ_DS362237.1	+	31504290	thiD	WP_005825553.1	275	828	0.828	BACUNI_RS04480	90	14	133	79	639	294
BACUNI_RS04485		156.776	99.2368	58.6227	836.236	711.88	170.72		160.761	103.634	57.3758	757.797	734.638	183.177		MULTISPECIES: DUF4476 domain-containing protein	BACUNI_RS04485	NZ_DS362237.1	-	31504291	-	WP_005825555.1	215	648	0.648	BACUNI_RS04485	50	14	29	78	545	222
BACUNI_RS04490		1298.41	1264.98	615.263	743.015	715.156	904.255		1331.41	1321.04	602.176	673.321	738.018	970.235		MULTISPECIES: DUF362 domain-containing protein	BACUNI_RS04490	NZ_DS362237.1	+	31504292	-	WP_005837094.1	373	1122	1.122	BACUNI_RS04490	717	309	527	120	948	2036
BACUNI_RS04500		12.62	0	0	0	0	0		12.9408	0	0	0	0	0		MULTISPECIES: IS1595 family transposase ISBun2	BACUNI_RS04500	NZ_DS362237.1	+	31504294	-	WP_005825559.1	321	966	0.966	BACUNI_RS04500	6	0	0	0	0	0
BACUNI_RS04505		9.99667	28.2487	0	8.54513	5.20553	0		10.2508	29.5005	0	7.7436	5.37194	0		MULTISPECIES: hypothetical protein	BACUNI_RS04505	NZ_DS362237.1	+	31504295	-	WP_005825561.1	270	813	0.813	BACUNI_RS04505	4	5	0	1	5	0
BACUNI_RS04510		0	0	0	0	0	1.82534		0	0	0	0	0	1.95853		MULTISPECIES: hypothetical protein	BACUNI_RS04510	NZ_DS362237.1	+	31504296	-	WP_005825562.1	90	273	0.273	BACUNI_RS04510	0	0	0	0	0	1
BACUNI_RS04515		2.66643	0	0	0	4.44314	5.23168		2.73421	0	0	0	4.58518	5.61341		MULTISPECIES: hypothetical protein	BACUNI_RS04515	NZ_DS362237.1	+	31504297	-	WP_005825564.1	253	762	0.762	BACUNI_RS04515	1	0	0	0	4	8
BACUNI_RS04520		0	33.0449	0	0	0	0		0	34.5092	0	0	0	0		MULTISPECIES: hypothetical protein	BACUNI_RS04520	NZ_DS362237.1	+	31504298	-	WP_005825565.1	138	417	0.417	BACUNI_RS04520	0	3	0	0	0	0
BACUNI_RS04525		183.115	136.096	187.593	68.6143	90.9117	110.737		187.769	142.127	183.603	62.1782	93.818	118.817		MULTISPECIES: phospholipase	BACUNI_RS04525	NZ_DS362237.1	+	31504299	-	WP_005825568.1	269	810	0.81	BACUNI_RS04525	73	24	116	8	87	180
BACUNI_RS04530		94.5312	89.268	60.9442	102.285	51.8419	63.0967		96.934	93.2237	59.6479	92.6906	53.4992	67.7006		MULTISPECIES: alpha-amylase	BACUNI_RS04530	NZ_DS362237.1	+	31504300	-	WP_005825570.1	565	1698	1.698	BACUNI_RS04530	79	33	79	25	104	215
BACUNI_RS04535		70.3661	39.7684	22.6825	270.67	84.2755	4.31444		72.1547	41.5306	22.2001	245.281	86.9696	4.62924		hypothetical protein	BACUNI_RS04535	NZ_DS362237.1	-	31504301	-	WP_005825572.1	76	231	0.231	BACUNI_RS04535	8	2	4	9	23	2
BACUNI_RS04540		436.262	455.186	346.163	312.937	289.765	421.999		447.351	475.357	338.801	283.583	299.028	452.79		DUF2461 domain-containing protein	BACUNI_RS04540	NZ_DS362237.1	+	31504302	-	WP_005825574.1	221	666	0.666	BACUNI_RS04540	143	66	176	30	228	564
BACUNI_RS04545		631.819	400.753	580.23	746.007	577.534	623.175		647.879	418.511	567.889	676.032	595.997	668.646		MULTISPECIES: YhcH/YjgK/YiaL family protein	BACUNI_RS04545	NZ_DS362237.1	+	31504303	-	WP_005825575.1	148	447	0.447	BACUNI_RS04545	139	39	198	48	305	559
BACUNI_RS04550		478.135	388.483	332.366	269.593	313.301	344.112		490.289	405.698	325.297	244.305	323.317	369.22		MULTISPECIES: 1,4-alpha-glucan-branching protein	BACUNI_RS04550	NZ_DS362237.1	+	31504304	-	WP_005825576.1	669	2010	2.01	BACUNI_RS04550	473	170	510	78	744	1388
BACUNI_RS04555		108.136	25.7325	20.1807	184.869	16.5965	32.8024		110.885	26.8727	19.7515	167.529	17.127	35.1959		MULTISPECIES: lipopolysaccharide assembly protein LapB	BACUNI_RS04555	NZ_DS362237.1	-	31504305	-	WP_005825577.1	237	714	0.714	BACUNI_RS04555	38	4	11	19	14	47
BACUNI_RS04560		0	0	0	0	0	0		0	0	0	0	0	0		MULTISPECIES: DUF2492 domain-containing protein	BACUNI_RS04560	NZ_DS362237.1	+	31504306	-	WP_005825578.1	77	234	0.234	BACUNI_RS04560	0	0	0	0	0	0
BACUNI_RS04565		25.3978	0	16.3739	43.42	10.5802	11.9389		26.0433	0	16.0257	39.3472	10.9185	12.81		alpha/beta hydrolase	BACUNI_RS04565	NZ_DS362237.1	+	31504307	-	WP_005825579.1	319	960	0.96	BACUNI_RS04565	12	0	12	6	12	23
BACUNI_RS04570		30.6525	32.9975	73.4003	49.908	17.0257	27.923		31.4316	34.4596	71.8392	45.2266	17.57	29.9604		hypothetical protein	BACUNI_RS04570	NZ_DS362237.1	+	31504308	-	WP_005825581.1	463	1392	1.392	BACUNI_RS04570	21	10	78	10	28	78
BACUNI_RS04575		72.0504	32.5762	167.223	0	78.0386	61.8479		73.8818	34.0197	163.666	0	80.5334	66.3607		MULTISPECIES: hypothetical protein	BACUNI_RS04575	NZ_DS362237.1	-	31504309	-	WP_005825583.1	93	282	0.282	BACUNI_RS04575	10	2	36	0	26	35
BACUNI_RS04580		0	0	36.0527	21.2452	49.1803	3.04781		0	0	35.2859	19.2524	50.7525	3.2702		hypothetical protein	BACUNI_RS04580	NZ_DS362237.1	-	31504310	-	WP_005825585.1	108	327	0.327	BACUNI_RS04580	0	0	9	1	19	2
BACUNI_RS04585		162.164	120.145	108.94	135.123	65.8515	95.2518		166.286	125.469	106.623	122.449	67.9567	102.202		MULTISPECIES: TIR domain-containing protein	BACUNI_RS04585	NZ_DS362237.1	-	31504311	-	WP_005825587.1	496	1491	1.491	BACUNI_RS04585	119	39	124	29	116	285
BACUNI_RS04590		0	0	0	121.084	0	0		0	0	0	109.726	0	0		MULTISPECIES: hypothetical protein	BACUNI_RS04590	NZ_DS362237.1	-	31504312	-	WP_008664639.1	152	459	0.459	BACUNI_RS04590	0	0	0	8	0	0
BACUNI_RS04595		0	0	39.1019	34.5632	0	16.1147		0	0	38.2702	31.3211	0	17.2906		MULTISPECIES: hypothetical protein	BACUNI_RS04595	NZ_DS362237.1	-	31504313	-	WP_005825591.1	133	402	0.402	BACUNI_RS04595	0	0	12	2	0	13
BACUNI_RS04600		0	0	0	60.9403	0	2.91414		0	0	0	55.2241	0	3.12677		MULTISPECIES: hypothetical protein	BACUNI_RS04600	NZ_DS362237.1	-	31504314	-	WP_005825592.1	113	342	0.342	BACUNI_RS04600	0	0	0	3	0	2
BACUNI_RS04605		0	0	21.4301	0	3.46184	1.01905		0	0	20.9743	0	3.57251	1.09341		hypothetical protein	BACUNI_RS04605	NZ_DS362237.1	-	31504315	-	WP_005825594.1	162	489	0.489	BACUNI_RS04605	0	0	8	0	2	1
BACUNI_RS04610		0	0	0	0	7.23435	2.55547		0	0	0	0	7.46562	2.74194		MULTISPECIES: hypothetical protein	BACUNI_RS04610	NZ_DS362237.1	-	31504316	-	WP_005825595.1	194	585	0.585	BACUNI_RS04610	0	0	0	0	5	3
BACUNI_RS19420		0	0	0	0	0	0		0	0	0	0	0	0		hypothetical protein	BACUNI_RS19420	NZ_DS362238.1	+	31507226	-	WP_005824751.1	102	309	0.309	BACUNI_RS19420	0	0	0	0	0	0
BACUNI_RS04625		0	0	0	0	0	0		0	0	0	0	0	0		tRNA-Ala	BACUNI_RS04625	NZ_DS362238.1	-	31504319		tRNA-Ala		74	0.074	BACUNI_RS04625	0	0	0	0	0	0
BACUNI_RS04630		0	0	0	0	0	0		0	0	0	0	0	0		tRNA-Ile	BACUNI_RS04630	NZ_DS362238.1	-	31504320		tRNA-Ile		74	0.074	BACUNI_RS04630	0	0	0	0	0	0
BACUNI_RS04650		60.0539	120.676	81.7352	0	16.6782	25.3659		61.5803	126.024	79.9967	0	17.2114	27.2168		MULTISPECIES: hypothetical protein	BACUNI_RS04650	NZ_DS362238.1	-	31504322	-	WP_005825608.1	202	609	0.609	BACUNI_RS04650	18	16	38	0	12	31
BACUNI_RS04655		72.9372	0	0	0	21.7031	5.11095		74.7911	0	0	0	22.3969	5.48387		MULTISPECIES: hypothetical protein	BACUNI_RS04655	NZ_DS362238.1	+	31504323	-	WP_005825610.1	64	195	0.195	BACUNI_RS04655	7	0	0	0	5	2
BACUNI_RS04660		197.538	299.837	263.802	231.573	145.772	188.253		202.559	313.123	258.191	209.852	150.432	201.989		MULTISPECIES: hypothetical protein	BACUNI_RS04660	NZ_DS362238.1	-	31504324	-	WP_005825612.1	239	720	0.72	BACUNI_RS04660	70	47	145	24	124	272
BACUNI_RS04665		10.1519	3.27855	46.7492	44.6287	16.9163	10.6706		10.4099	3.42383	45.7549	40.4425	17.4571	11.4492		TolC family protein	BACUNI_RS04665	NZ_DS362238.1	-	31504325	-	WP_005825616.1	466	1401	1.401	BACUNI_RS04665	7	1	50	9	28	30
BACUNI_RS04670		4.45575	11.5119	50.8864	34.823	9.81125	10.1474		4.56901	12.022	49.8041	31.5566	10.1249	10.8879		MULTISPECIES: hydrophobe/amphiphile efflux-1 family RND transporter	BACUNI_RS04670	NZ_DS362238.1	-	31504326	-	WP_005825618.1	1063	3192	3.192	BACUNI_RS04670	7	8	124	16	37	65
BACUNI_RS04675		0	41.1581	41.0815	24.9003	9.10128	3.12565		0	42.9819	40.2078	22.5647	9.39223	3.35371		MULTISPECIES: efflux RND transporter periplasmic adaptor subunit	BACUNI_RS04675	NZ_DS362238.1	-	31504327	-	WP_005825620.1	371	1116	1.116	BACUNI_RS04675	0	10	35	4	12	7
BACUNI_RS19425		0	0	0	0	0	0		0	0	0	0	0	0		MULTISPECIES: hypothetical protein	BACUNI_RS19425	NZ_DS362238.1	-	31507227	-	WP_074668660.1	64	195	0.195	BACUNI_RS19425	0	0	0	0	0	0
BACUNI_RS04680		48.5501	43.902	54.7754	33.2005	87.979	58.3454		49.7842	45.8474	53.6103	30.0862	90.7916	62.6026		AraC family transcriptional regulator	BACUNI_RS04680	NZ_DS362238.1	+	31504328	-	WP_005825624.1	278	837	0.837	BACUNI_RS04680	20	8	35	4	87	98
BACUNI_RS04685		822.23	1544.85	894.48	633.078	840.33	756.737		843.13	1613.31	875.455	573.695	867.194	811.954		beta-N-acetylhexosaminidase	BACUNI_RS04685	NZ_DS362238.1	+	31504329	-	WP_005825626.1	555	1668	1.668	BACUNI_RS04685	675	561	1139	152	1656	2533
BACUNI_RS04690		47.1264	79.1414	40.7992	46.0384	26.9239	43.9206		48.3243	82.6483	39.9314	41.72	27.7846	47.1253		MULTISPECIES: MBOAT family protein	BACUNI_RS04690	NZ_DS362238.1	-	31504330	-	WP_005825628.1	502	1509	1.509	BACUNI_RS04690	35	26	47	10	48	133
BACUNI_RS04695		57.3241	33.5974	57.4884	7.25935	33.6091	50.5087		58.7812	35.0862	56.2656	6.57842	34.6835	54.1941		lipase	BACUNI_RS04695	NZ_DS362238.1	-	31504331	-	WP_034525463.1	318	957	0.957	BACUNI_RS04695	27	7	42	1	38	97
BACUNI_RS04700		58.8934	43.2697	112.956	35.2394	82.1885	96.4136		60.3904	45.1871	110.554	31.9339	84.8159	103.449		hypothetical protein	BACUNI_RS04700	NZ_DS362238.1	-	31504332	-	WP_005825636.1	459	1380	1.38	BACUNI_RS04700	40	13	119	7	134	267
BACUNI_RS04705		393.925	93.7397	155.942	307.189	244.713	311.872		403.938	97.8935	152.625	278.375	252.536	334.628		MULTISPECIES: hypothetical protein	BACUNI_RS04705	NZ_DS362238.1	-	31504333	-	WP_005825638.1	97	294	0.294	BACUNI_RS04705	57	6	35	13	85	184
BACUNI_RS04710		426.1	88.3595	102.86	295.765	427.614	461.388		436.93	92.2749	100.672	268.022	441.284	495.053		AcrB/AcrD/AcrF family protein	BACUNI_RS04710	NZ_DS362238.1	-	31504334	-	WP_005825640.1	1056	3171	3.171	BACUNI_RS04710	665	61	249	135	1602	2936
BACUNI_RS04715		435.533	45.1647	51.5207	368.878	575.099	457.158		446.604	47.166	50.4249	334.277	593.484	490.516		MULTISPECIES: efflux RND transporter periplasmic adaptor subunit	BACUNI_RS04715	NZ_DS362238.1	-	31504335	-	WP_005833504.1	338	1017	1.017	BACUNI_RS04715	218	10	40	54	691	933
BACUNI_RS04720		331.909	135.195	118.557	332.279	373.072	320.478		340.346	141.186	116.036	301.112	384.999	343.862		MULTISPECIES: TolC family protein	BACUNI_RS04720	NZ_DS362238.1	-	31504336	-	WP_005825645.1	452	1359	1.359	BACUNI_RS04720	222	40	123	65	599	874
BACUNI_RS04725		340.169	187.055	100.763	314.353	375.335	372.047		348.816	195.344	98.6195	284.866	387.334	399.194		MULTISPECIES: TetR/AcrR family transcriptional regulator	BACUNI_RS04725	NZ_DS362238.1	-	31504337	-	WP_005825647.1	220	663	0.663	BACUNI_RS04725	111	27	51	30	294	495
BACUNI_RS04730		988.087	699.572	706.146	436.23	616.862	597.182		1013.2	730.572	691.127	395.312	636.583	640.756		MULTISPECIES: histidine ammonia-lyase	BACUNI_RS04730	NZ_DS362238.1	-	31504338	hutH	WP_005825651.1	498	1497	1.497	BACUNI_RS04730	728	228	807	94	1091	1794
BACUNI_RS04735		222.533	313.507	230.794	286.71	271.391	180.343		228.189	327.399	225.886	259.816	280.067	193.502		MULTISPECIES: hypothetical protein	BACUNI_RS04735	NZ_DS362238.1	-	31504339	-	WP_005825652.1	209	630	0.63	BACUNI_RS04735	69	43	111	26	202	228
BACUNI_RS04740		151.22	272.758	231.283	110.011	182.285	168.473		155.064	284.845	226.364	99.692	188.112	180.766		imidazolonepropionase	BACUNI_RS04740	NZ_DS362238.1	-	31504340	-	WP_005825653.1	420	1263	1.263	BACUNI_RS04740	94	75	223	20	272	427
BACUNI_RS04745		301.011	572.222	407.235	233.912	292.589	222.593		308.662	597.579	398.573	211.971	301.943	238.835		MULTISPECIES: glutamate formimidoyltransferase	BACUNI_RS04745	NZ_DS362238.1	-	31504341	ftcD	WP_005825654.1	296	891	0.891	BACUNI_RS04745	132	111	277	30	308	398
BACUNI_RS04750		686.496	1663.11	2349.65	518.5	641.964	504.349		703.945	1736.81	2299.68	469.864	662.486	541.149		urocanate hydratase	BACUNI_RS04750	NZ_DS362238.1	-	31504342	-	WP_005825655.1	660	1983	1.983	BACUNI_RS04750	670	718	3557	148	1504	2007
BACUNI_RS04755		1377.8	2122.49	2301.25	427.367	910.597	1117.83		1412.82	2216.54	2252.3	387.28	939.707	1199.39		MULTISPECIES: hypothetical protein	BACUNI_RS04755	NZ_DS362238.1	+	31504343	-	WP_005825658.1	232	699	0.699	BACUNI_RS04755	474	323	1228	43	752	1568
BACUNI_RS04760		243.124	26.1723	320.948	0	77.1664	110.737		249.304	27.3321	314.121	0	79.6333	118.817		MULTISPECIES: hypothetical protein	BACUNI_RS04760	NZ_DS362238.1	-	31504344	-	WP_005825659.1	116	351	0.351	BACUNI_RS04760	42	2	86	0	32	78
BACUNI_RS04765		466.567	595.421	795.651	77.191	307.219	317.447		478.426	621.805	778.728	69.9505	317.04	340.609		hypothetical protein	BACUNI_RS04765	NZ_DS362238.1	-	31504345	-	WP_005825661.1	89	270	0.27	BACUNI_RS04765	62	35	164	3	98	172
BACUNI_RS04770		254.888	16.4632	93.9006	149.402	78.8778	75.0155		261.367	17.1928	91.9034	135.388	81.3993	80.4891		MULTISPECIES: DUF340 domain-containing protein	BACUNI_RS04770	NZ_DS362238.1	+	31504346	-	WP_005825664.1	92	279	0.279	BACUNI_RS04770	35	1	20	6	26	42
BACUNI_RS04775		71.9808	44.3792	88.5932	44.7484	96.7725	102.713		73.8104	46.3457	86.7089	40.551	99.8662	110.207		MULTISPECIES: DUF340 domain-containing protein	BACUNI_RS04775	NZ_DS362238.1	+	31504347	-	WP_005825665.1	206	621	0.621	BACUNI_RS04775	22	6	42	4	71	128
BACUNI_RS04780		1219.99	2889.79	1327.26	1441.58	850.156	858.03		1251	3017.84	1299.03	1306.36	877.334	920.637		hypothetical protein	BACUNI_RS04780	NZ_DS362238.1	-	31504348	-	WP_005825667.1	150	453	0.453	BACUNI_RS04780	272	285	459	94	455	780
BACUNI_RS04785		869.947	712.745	562.736	499.08	460.909	539.128		892.059	744.328	550.767	452.266	475.644	578.466		hypothetical protein	BACUNI_RS04785	NZ_DS362238.1	-	31504349	-	WP_005825671.1	231	696	0.696	BACUNI_RS04785	298	108	299	50	379	753
BACUNI_RS04790		119.834	273.321	182.105	146.334	110.092	156.659		122.88	285.433	178.232	132.608	113.612	168.09		hypothetical protein	BACUNI_RS04790	NZ_DS362238.1	+	31504350	-	WP_005825673.1	632	1899	1.899	BACUNI_RS04790	112	113	264	40	247	597
BACUNI_RS04795		120.404	68.0481	19.4061	51.4607	56.4279	72.902		123.465	71.0634	18.9934	46.6337	58.2318	78.2214		MULTISPECIES: hypothetical protein	BACUNI_RS04795	NZ_DS362238.1	-	31504351	-	WP_005833536.1	179	540	0.54	BACUNI_RS04795	32	8	8	4	36	79
BACUNI_RS04800		250.297	310.654	436.638	553.762	441.61	365.914		256.659	324.42	427.351	501.819	455.727	392.614		MULTISPECIES: hypothetical protein	BACUNI_RS04800	NZ_DS362238.1	-	31504352	-	WP_005825677.1	137	414	0.414	BACUNI_RS04800	51	28	138	33	216	304
BACUNI_RS04805		923.189	382.77	452.232	1130.3	403.057	530.945		946.655	399.732	442.614	1024.28	415.942	569.686		MULTISPECIES: 50S ribosomal protein L17	BACUNI_RS04805	NZ_DS362238.1	-	31504353	-	WP_005825680.1	167	504	0.504	BACUNI_RS04805	229	42	174	82	240	537
BACUNI_RS04810		2138.22	1147.15	1013.11	1770.03	908.643	1415.66		2192.57	1197.99	991.558	1604	937.691	1518.96		MULTISPECIES: DNA-directed RNA polymerase subunit alpha	BACUNI_RS04810	NZ_DS362238.1	-	31504354	-	WP_005825683.1	330	993	0.993	BACUNI_RS04810	1045	248	768	253	1066	2821
BACUNI_RS04815		4298.34	1879.74	1727.1	2648.19	2078.34	2893.69		4407.6	1963.04	1690.36	2399.79	2144.78	3104.84		MULTISPECIES: 30S ribosomal protein S4	BACUNI_RS04815	NZ_DS362238.1	-	31504355	-	WP_005825685.1	201	606	0.606	BACUNI_RS04815	1282	248	799	231	1488	3519
BACUNI_RS04820		4636.72	1260.2	843.047	3099.52	2103.03	2836.58		4754.58	1316.04	825.116	2808.78	2170.26	3043.55		MULTISPECIES: 30S ribosomal protein S11	BACUNI_RS04820	NZ_DS362238.1	-	31504356	-	WP_002558049.1	129	390	0.39	BACUNI_RS04820	890	107	251	174	969	2220
BACUNI_RS04825		1722.52	361.673	316.305	802.301	748.67	928.623		1766.3	377.699	309.577	727.045	772.604	996.381		MULTISPECIES: 30S ribosomal protein S13	BACUNI_RS04825	NZ_DS362238.1	-	31504357	-	WP_004291218.1	126	381	0.381	BACUNI_RS04825	323	30	92	44	337	710
BACUNI_RS19430		868.3	117.776	447.834	534.4	897.059	643.128		890.371	122.994	438.309	484.273	925.737	690.054		MULTISPECIES: 50S ribosomal protein L36	BACUNI_RS19430	NZ_DS362238.1	-	31507228	-	WP_002558051.1	38	117	0.117	BACUNI_RS19430	50	3	40	9	124	151
BACUNI_RS04830		593.775	272.658	83.7388	571.002	633.848	459.635		608.867	284.74	81.9577	517.442	654.111	493.173		MULTISPECIES: translation initiation factor IF-1	BACUNI_RS04830	NZ_DS362238.1	-	31504358	-	WP_002558052.1	72	219	0.219	BACUNI_RS04830	64	13	14	18	164	202
BACUNI_RS04835		481.955	280.985	170.076	268.868	360.336	442.327		494.206	293.436	166.459	243.648	371.855	474.602		MULTISPECIES: type I methionyl aminopeptidase	BACUNI_RS04835	NZ_DS362238.1	-	31504359	map	WP_005825687.1	266	801	0.801	BACUNI_RS04835	190	49	104	31	341	711
BACUNI_RS04840		2183	707.442	713.435	3463.26	1613.49	1631.4		2238.49	738.79	698.261	3138.41	1665.07	1750.43		MULTISPECIES: preprotein translocase subunit SecY	BACUNI_RS04840	NZ_DS362238.1	-	31504360	-	WP_005825690.1	447	1344	1.344	BACUNI_RS04840	1444	207	732	670	2562	4400
BACUNI_RS04845		518.183	133.584	64.47	652.757	505.579	491.629		531.354	139.504	63.0988	591.528	521.742	527.501		MULTISPECIES: 50S ribosomal protein L15	BACUNI_RS04845	NZ_DS362238.1	-	31504361	-	WP_005825692.1	148	447	0.447	BACUNI_RS04845	114	13	22	42	267	441
BACUNI_RS04850		413.252	25.9505	148.013	117.749	258.23	185.813		423.756	27.1005	144.865	106.704	266.485	199.371		MULTISPECIES: 50S ribosomal protein L30	BACUNI_RS04850	NZ_DS362238.1	-	31504362	rpmD	WP_004291222.1	58	177	0.177	BACUNI_RS04850	36	1	20	3	54	66
BACUNI_RS04855		1612.93	566.412	994.424	3239.35	983.412	1066.73		1653.93	591.511	973.273	2935.5	1014.85	1144.56		MULTISPECIES: 30S ribosomal protein S5	BACUNI_RS04855	NZ_DS362238.1	-	31504363	-	WP_005825693.1	172	519	0.519	BACUNI_RS04855	412	64	394	242	603	1111
BACUNI_RS04860		1837.47	572.491	637.871	1026.98	1158	1450.18		1884.18	597.86	624.304	930.646	1195.02	1555.99		MULTISPECIES: 50S ribosomal protein L18	BACUNI_RS04860	NZ_DS362238.1	-	31504364	-	WP_005656518.1	114	345	0.345	BACUNI_RS04860	312	43	168	51	472	1004
BACUNI_RS04865		1336.73	273.983	291.858	645.967	1143.41	1167.99		1370.7	286.124	285.65	585.375	1179.96	1253.21		MULTISPECIES: 50S ribosomal protein L6	BACUNI_RS04865	NZ_DS362238.1	-	31504365	-	WP_005825696.1	189	570	0.57	BACUNI_RS04865	375	34	127	53	770	1336
BACUNI_RS04870		995.388	417.568	671.496	1561.36	987.489	859.472		1020.69	436.071	657.214	1414.91	1019.06	922.184		MULTISPECIES: 30S ribosomal protein S8	BACUNI_RS04870	NZ_DS362238.1	-	31504366	rpsH	WP_004291226.1	131	396	0.396	BACUNI_RS04870	194	36	203	89	462	683
BACUNI_RS04875		819.502	244.973	646.224	903.135	411.924	554.793		840.332	255.828	632.479	818.421	425.092	595.274		MULTISPECIES: 30S ribosomal protein S14	BACUNI_RS04875	NZ_DS362238.1	-	31504367	-	WP_005825697.1	99	300	0.3	BACUNI_RS04875	121	16	148	39	146	334
BACUNI_RS04880		1481.99	600.908	673.737	2577.19	989.006	1138.63		1519.66	627.536	659.407	2335.45	1020.62	1221.71		MULTISPECIES: 50S ribosomal protein L5	BACUNI_RS04880	NZ_DS362238.1	-	31504368	-	WP_005825698.1	185	558	0.558	BACUNI_RS04880	407	73	287	207	652	1275
BACUNI_RS04885		1145.67	243.256	399.911	930.621	830.598	870.891		1174.79	254.035	391.406	843.329	857.151	934.437		MULTISPECIES: 50S ribosomal protein L24	BACUNI_RS04885	NZ_DS362238.1	-	31504369	-	WP_005825699.1	106	321	0.321	BACUNI_RS04885	181	17	98	43	315	561
BACUNI_RS04890		760.546	225.897	286.32	588.424	675.285	673.954		779.877	235.907	280.23	533.229	696.873	723.13		MULTISPECIES: 50S ribosomal protein L14	BACUNI_RS04890	NZ_DS362238.1	-	31504370	-	WP_005825700.1	121	366	0.366	BACUNI_RS04890	137	18	80	31	292	495
BACUNI_RS04895		1377.12	1020.72	1358.43	2006.97	1269.63	1122.14		1412.13	1065.95	1329.54	1818.71	1310.22	1204.01		MULTISPECIES: 30S ribosomal protein S17	BACUNI_RS04895	NZ_DS362238.1	-	31504371	-	WP_005825701.1	89	270	0.27	BACUNI_RS04895	183	60	280	78	405	608
BACUNI_RS04900		749.106	92.7928	251.398	385.955	611.303	556.203		768.147	96.9047	246.051	349.753	630.845	596.787		MULTISPECIES: 50S ribosomal protein L29	BACUNI_RS04900	NZ_DS362238.1	-	31504372	-	WP_005825702.1	65	198	0.198	BACUNI_RS04900	73	4	38	11	143	221
BACUNI_RS04905		1219.09	601.874	529.988	1229.73	1360.11	1333.43		1250.08	628.544	518.716	1114.38	1403.59	1430.72		MULTISPECIES: 50S ribosomal protein L16	BACUNI_RS04905	NZ_DS362238.1	-	31504373	-	WP_004291234.1	144	435	0.435	BACUNI_RS04905	261	57	176	77	699	1164
BACUNI_RS04910		1479.46	1104.39	996.751	1594.44	1789.97	2017.78		1517.06	1153.32	975.551	1444.88	1847.19	2165.01		MULTISPECIES: 30S ribosomal protein S3	BACUNI_RS04910	NZ_DS362238.1	-	31504374	-	WP_004291235.1	243	732	0.732	BACUNI_RS04910	533	176	557	168	1548	2964
BACUNI_RS04915		1120.11	765.541	575.187	1091.07	1695.55	2015.63		1148.58	799.464	562.953	988.724	1749.75	2162.7		50S ribosomal protein L22	BACUNI_RS04915	NZ_DS362238.1	-	31504375	-	WP_005825703.1	103	312	0.312	BACUNI_RS04915	172	52	137	49	625	1262
BACUNI_RS04920		20175.2	18815.3	19241.2	11244.2	15931.5	21706.3		20688.1	19649	18831.9	10189.5	16440.8	23290.2		MULTISPECIES: 30S ribosomal protein S19	BACUNI_RS04920	NZ_DS362238.1	-	31504376	-	WP_002558070.1	89	270	0.27	BACUNI_RS04920	2681	1106	3966	437	5082	11761
BACUNI_RS04925		10531	3140.11	4275.88	3410.44	9494.26	12424.1		10798.7	3279.25	4184.93	3090.54	9797.77	13330.6		MULTISPECIES: 50S ribosomal protein L2	BACUNI_RS04925	NZ_DS362238.1	-	31504377	-	WP_005825705.1	274	825	0.825	BACUNI_RS04925	4276	564	2693	405	9254	20569
BACUNI_RS04930		2605.43	374.959	351.984	1134.24	3040.2	3311.95		2671.66	391.574	344.497	1027.84	3137.39	3553.61		MULTISPECIES: 50S ribosomal protein L23	BACUNI_RS04930	NZ_DS362238.1	-	31504378	-	WP_005825706.1	97	294	0.294	BACUNI_RS04930	377	24	79	48	1056	1954
BACUNI_RS04935		1066.14	197.795	221.453	332.402	1687.44	1595.09		1093.24	206.56	216.743	301.222	1741.38	1711.48		MULTISPECIES: 50S ribosomal protein L4	BACUNI_RS04935	NZ_DS362238.1	-	31504379	-	WP_005825707.1	208	627	0.627	BACUNI_RS04935	329	27	106	30	1250	2007
BACUNI_RS04940		884.402	765.541	294.625	888.072	1155.95	1180.48		906.881	799.464	288.358	804.771	1192.9	1266.62		MULTISPECIES: 50S ribosomal protein L3	BACUNI_RS04940	NZ_DS362238.1	-	31504380	-	WP_005825708.1	205	618	0.618	BACUNI_RS04940	269	103	139	79	844	1464
BACUNI_RS04945		810.073	495.35	445.199	726.504	907.273	980.35		830.663	517.3	435.73	658.358	936.277	1051.88		MULTISPECIES: 30S ribosomal protein S10	BACUNI_RS04945	NZ_DS362238.1	-	31504381	-	WP_004291244.1	101	306	0.306	BACUNI_RS04945	122	33	104	32	328	602
BACUNI_RS04950		613	409.879	197.91	715.056	663.388	531.492		628.581	428.041	193.7	647.984	684.595	570.272		MULTISPECIES: elongation factor G	BACUNI_RS04950	NZ_DS362238.1	-	31504382	fusA	WP_005825709.1	705	2118	2.118	BACUNI_RS04950	639	189	320	218	1660	2259
BACUNI_RS04955		800.802	452.584	291.092	655.396	901.427	957.981		821.157	472.639	284.901	593.92	930.244	1027.88		MULTISPECIES: 30S ribosomal protein S7	BACUNI_RS04955	NZ_DS362238.1	-	31504383	-	WP_005825710.1	158	477	0.477	BACUNI_RS04955	188	47	106	45	508	917
BACUNI_RS04960		606.514	445.613	198.768	985.05	549.541	566.495		621.93	465.359	194.54	892.652	567.109	607.83		MULTISPECIES: 30S ribosomal protein S12	BACUNI_RS04960	NZ_DS362238.1	-	31504384	-	WP_005825712.1	133	402	0.402	BACUNI_RS04960	120	39	61	57	261	457
BACUNI_RS04965		1061.5	485.824	688.544	1091.07	548.002	559.01		1088.48	507.352	673.9	988.724	565.521	599.799		MULTISPECIES: DUF3467 domain-containing protein	BACUNI_RS04965	NZ_DS362238.1	-	31504385	-	WP_005825714.1	103	312	0.312	BACUNI_RS04965	163	33	164	49	202	350
BACUNI_RS04970		428.026	145.41	255.823	483.522	231.701	322.352		438.905	151.853	250.382	438.168	239.108	345.873		MULTISPECIES: DNA-directed RNA polymerase subunit beta\'	BACUNI_RS04970	NZ_DS362238.1	-	31504386	rpoC	WP_008661873.1	1431	4296	4.296	BACUNI_RS04970	905	136	839	299	1176	2779
BACUNI_RS04975		965.555	436.075	537.638	810.779	783.376	987.356		990.098	455.399	526.203	734.728	808.419	1059.4		MULTISPECIES: DNA-directed RNA polymerase subunit beta	BACUNI_RS04975	NZ_DS362238.1	-	31504387	rpoB	WP_005825717.1	1270	3813	3.813	BACUNI_RS04975	1812	362	1565	445	3529	7555
BACUNI_RS04980		827.779	267.332	644.561	1304.9	622.499	540.503		848.82	279.178	630.851	1182.5	642.399	579.941		MULTISPECIES: 50S ribosomal protein L7/L12	BACUNI_RS04980	NZ_DS362238.1	-	31504388	-	WP_004291279.1	125	378	0.378	BACUNI_RS04980	154	22	186	71	278	410
BACUNI_RS04985		2677.96	800.738	1028.86	3154.19	1514.47	2010.45		2746.03	836.221	1006.98	2858.32	1562.89	2157.15		MULTISPECIES: 50S ribosomal protein L10	BACUNI_RS04985	NZ_DS362238.1	-	31504389	-	WP_005825719.1	173	522	0.522	BACUNI_RS04985	688	91	410	237	934	2106
BACUNI_RS04990		3249.75	1340.52	1583.52	2126.89	2056.11	2900.79		3332.36	1399.92	1549.84	1927.39	2121.84	3112.45		MULTISPECIES: 50S ribosomal protein L1	BACUNI_RS04990	NZ_DS362238.1	-	31504390	-	WP_005825721.1	232	699	0.699	BACUNI_RS04990	1118	204	845	214	1698	4069
BACUNI_RS04995		1336.24	724.16	318.628	1329.98	1626.12	1747.48		1370.21	756.249	311.851	1205.23	1678.1	1874.98		MULTISPECIES: 50S ribosomal protein L11	BACUNI_RS04995	NZ_DS362238.1	-	31504391	rplK	WP_005825722.1	147	444	0.444	BACUNI_RS04995	292	70	108	85	853	1557
BACUNI_RS05000		1380.74	1015.08	554.844	473.382	1239.23	1710.61		1415.84	1060.06	543.043	428.978	1278.85	1835.43		MULTISPECIES: transcription termination/antitermination factor NusG	BACUNI_RS05000	NZ_DS362238.1	-	31504392	-	WP_005825724.1	180	543	0.543	BACUNI_RS05000	369	120	230	37	795	1864
BACUNI_RS19435		827.779	874.904	478.223	147.031	962.858	1365.76		848.82	913.673	468.051	133.239	993.639	1465.41		MULTISPECIES: preprotein translocase subunit SecE	BACUNI_RS19435	NZ_DS362238.1	-	31507229	secE	WP_005825726.1	62	189	0.189	BACUNI_RS19435	77	36	69	4	215	518
BACUNI_RS05010		160.407	181.312	0	914.105	189.331	91.7953		164.484	189.347	0	828.362	195.383	98.4933		tRNA-Trp	BACUNI_RS05010	NZ_DS362238.1	-	31504393		tRNA-Trp		76	0.076	BACUNI_RS05010	6	3	0	10	17	14
BACUNI_RS05015		3643.56	2662.92	2158.87	2825.78	4434.24	4407.06		3736.18	2780.92	2112.95	2560.72	4575.99	4728.63		MULTISPECIES: elongation factor Tu	BACUNI_RS05015	NZ_DS362238.1	-	31504394	tuf	WP_005825727.1	394	1185	1.185	BACUNI_RS05015	2125	687	1953	482	6208	10480
BACUNI_RS05020		846.593	1403.49	673.15	675.422	869.931	1225.03		868.111	1465.68	658.833	612.067	897.741	1314.42		tRNA-Thr	BACUNI_RS05020	NZ_DS362238.1	-	31504395		tRNA-Thr		72	0.072	BACUNI_RS05020	30	22	37	7	74	177
BACUNI_RS05025		236.258	0	0	80.7813	196.842	260.747		242.264	0	0	73.204	203.134	279.773		tRNA-Tyr	BACUNI_RS05025	NZ_DS362238.1	-	31504396		tRNA-Tyr		86	0.086	BACUNI_RS05025	10	0	0	1	20	45
BACUNI_RS05030		494.227	993.134	283.225	0	320.267	437.711		506.789	1037.14	277.201	0	330.505	469.649		tRNA-Thr	BACUNI_RS05030	NZ_DS362238.1	-	31504397		tRNA-Thr		74	0.074	BACUNI_RS05030	18	16	16	0	28	65
BACUNI_RS05035		108.364	76.5541	56.7629	46.3146	28.214	51.4928		111.118	79.9464	55.5556	41.9703	29.1159	55.25		MULTISPECIES: ribosome-associated translation inhibitor RaiA	BACUNI_RS05035	NZ_DS362238.1	-	31504398	raiA	WP_005825731.1	99	300	0.3	BACUNI_RS05035	16	5	13	2	10	31
BACUNI_RS05040		860.942	674.714	469.201	1381.59	539.413	480.299		882.825	704.612	459.221	1252	556.657	515.345		tyrosine recombinase XerC	BACUNI_RS05040	NZ_DS362238.1	-	31504399	-	WP_005825733.1	294	885	0.885	BACUNI_RS05040	375	130	317	176	564	853
BACUNI_RS05045		486.791	119.616	607.2	542.75	445.252	703.354		499.164	124.916	594.285	491.84	459.486	754.675		MULTISPECIES: 30S ribosomal protein S21	BACUNI_RS05045	NZ_DS362238.1	-	31504400	-	WP_005825735.1	63	192	0.192	BACUNI_RS05045	46	5	89	15	101	271
BACUNI_RS05050		742.963	1065.1	1317.95	565.379	561.448	465.541		761.848	1112.3	1289.91	512.347	579.397	499.509		MULTISPECIES: aminopeptidase P family protein	BACUNI_RS05050	NZ_DS362238.1	+	31504401	-	WP_008661879.1	597	1794	1.794	BACUNI_RS05050	656	416	1805	146	1190	1676
BACUNI_RS05055		198.033	349.194	400.89	189.592	153.444	129.193		203.067	364.668	392.363	171.808	158.35	138.62		MULTISPECIES: gamma carbonic anhydrase family protein	BACUNI_RS05055	NZ_DS362238.1	+	31504402	-	WP_005825738.1	170	513	0.513	BACUNI_RS05055	50	39	157	14	93	133
BACUNI_RS05060		264.586	120.38	75.0974	193.452	155.281	157.943		271.311	125.714	73.5002	175.306	160.245	169.468		MULTISPECIES: 3-deoxy-D-manno-octulosonic acid transferase	BACUNI_RS05060	NZ_DS362238.1	-	31504403	-	WP_005825739.1	406	1221	1.221	BACUNI_RS05060	159	32	70	34	224	387
BACUNI_RS05065		975.328	833.221	639.087	491.354	954.508	1030.57		1000.12	870.143	625.494	445.265	985.022	1105.77		glutamate--tRNA ligase	BACUNI_RS05065	NZ_DS362238.1	-	31504404	-	WP_005825740.1	508	1527	1.527	BACUNI_RS05065	733	277	745	108	1722	3158
BACUNI_RS05070		639.812	956.09	772.22	525.843	459.555	489.613		656.075	998.457	755.795	476.519	474.246	525.338		MULTISPECIES: HDIG domain-containing protein	BACUNI_RS05070	NZ_DS362238.1	+	31504405	-	WP_009037308.1	686	2061	2.061	BACUNI_RS05070	649	429	1215	156	1119	2025
BACUNI_RS05075		217.79	246.174	202.052	154.382	138.304	229.291		223.326	257.082	197.755	139.901	142.725	246.022		MULTISPECIES: hypothetical protein	BACUNI_RS05075	NZ_DS362238.1	+	31504406	-	WP_005825742.1	254	765	0.765	BACUNI_RS05075	82	41	118	17	125	352
BACUNI_RS05080		34.0767	139.627	48.0576	50.9752	15.0829	30.8184		34.9428	145.814	47.0355	46.1937	15.5651	33.0671		integrase	BACUNI_RS05080	NZ_DS362238.1	+	31504407	-	WP_005825744.1	317	954	0.954	BACUNI_RS05080	16	29	35	7	17	59
BACUNI_RS05085		1.84042	0	10.2831	10.4879	4.6001	2.40733		1.8872	0	10.0644	9.50415	4.74716	2.58298		hypothetical protein	BACUNI_RS05085	NZ_DS362238.1	+	31504408	-	WP_034525466.1	1103	3312	3.312	BACUNI_RS05085	3	0	26	5	18	16
BACUNI_RS05090		0	0	0	0	0	0		0	0	0	0	0	0		MULTISPECIES: hypothetical protein	BACUNI_RS05090	NZ_DS362238.1	+	31504409	-	WP_005825747.1	113	342	0.342	BACUNI_RS05090	0	0	0	0	0	0
BACUNI_RS05095		129.691	138.449	88.2566	135.495	72.786	52.5707		132.987	144.584	86.3795	122.786	75.1129	56.4066		ATP-binding protein	BACUNI_RS05095	NZ_DS362238.1	+	31504410	-	WP_005825750.1	375	1128	1.128	BACUNI_RS05095	72	34	76	22	97	119
BACUNI_RS05105		0	0	0	7.28217	0	0		0	0	0	6.59911	0	0		integrase	BACUNI_RS05105	NZ_DS362238.1	+	31504412	-	WP_005825755.1	317	954	0.954	BACUNI_RS05105	0	0	0	1	0	0
BACUNI_RS19445		0	0	0	0	0	0		0	0	0	0	0	0		hypothetical protein	BACUNI_RS19445	NZ_DS362238.1	+	31507231	-	WP_005825756.1	84	255	0.255	BACUNI_RS19445	0	0	0	0	0	0
BACUNI_RS05110		50.6673	98.5924	25.6359	8.77171	27.5193	37.594		51.9551	102.961	25.0907	7.94892	28.399	40.3371		hypothetical protein	BACUNI_RS05110	NZ_DS362238.1	+	31504413	-	WP_005825757.1	1055	3168	3.168	BACUNI_RS05110	79	68	62	4	103	239
BACUNI_RS05115		0	0	0	0	2.47491	10.1995		0	0	0	0	2.55403	10.9437		MULTISPECIES: hypothetical protein	BACUNI_RS05115	NZ_DS362238.1	+	31504414	-	WP_008661937.1	113	342	0.342	BACUNI_RS05115	0	0	0	0	1	7
BACUNI_RS05120		235.129	179.108	873.276	279.635	216.13	173.001		241.106	187.044	854.702	253.406	223.039	185.624		integrase	BACUNI_RS05120	NZ_DS362238.1	+	31504415	-	WP_005825765.1	264	795	0.795	BACUNI_RS05120	92	31	530	32	203	276
BACUNI_RS19450		11.2879	76.5541	0	0	9.40466	8.30529		11.5748	79.9464	0	0	9.70531	8.91129		MULTISPECIES: hypothetical protein	BACUNI_RS19450	NZ_DS362238.1	+	31507232	-	WP_005859434.1	59	180	0.18	BACUNI_RS19450	1	3	0	0	2	3
BACUNI_RS05125		0	0	0	0	27.7514	43.5687		0	0	0	0	28.6386	46.7478		MULTISPECIES: hypothetical protein	BACUNI_RS05125	NZ_DS362238.1	-	31504416	-	WP_005825769.1	60	183	0.183	BACUNI_RS05125	0	0	0	0	6	16
BACUNI_RS05130		0	0	2.1196	11.2414	21.9138	3.22536		0	0	2.07452	10.187	22.6143	3.4607		MULTISPECIES: FAD:protein FMN transferase	BACUNI_RS05130	NZ_DS362238.1	+	31504417	-	WP_005825771.1	205	618	0.618	BACUNI_RS05130	0	0	1	1	16	4
BACUNI_RS19455		0	11.258	25.6846	0	2.07456	0		0	11.7568	25.1383	0	2.14088	0		MULTISPECIES: AraC family transcriptional regulator	BACUNI_RS19455	NZ_DS362238.1	-	31507233	-	WP_005825772.1	135	408	0.408	BACUNI_RS19455	0	1	8	0	1	0
BACUNI_RS05140		0	0	0	22.7032	27.6608	0		0	0	0	20.5737	28.545	0		MULTISPECIES: hypothetical protein	BACUNI_RS05140	NZ_DS362238.1	+	31504418	-	WP_005859437.1	101	306	0.306	BACUNI_RS05140	0	0	0	1	10	0
BACUNI_RS05145		85.8517	129.387	36.899	277.235	29.8035	37.4323		88.0338	135.121	36.1142	251.231	30.7563	40.1636		MULTISPECIES: transposase	BACUNI_RS05145	NZ_DS362238.1	+	31504419	-	WP_005825779.1	141	426	0.426	BACUNI_RS05145	18	12	12	17	15	32
BACUNI_RS05150		7.52527	0	0	25.7303	3.13489	2.76843		7.71655	0	0	23.3168	3.2351	2.97043		MULTISPECIES: transposase	BACUNI_RS05150	NZ_DS362238.1	+	31504420	-	WP_008669909.1	179	540	0.54	BACUNI_RS05150	2	0	0	2	2	3
BACUNI_RS05155		0	0	0	0	0	1.64461		0	0	0	0	0	1.76461		MULTISPECIES: hypothetical protein	BACUNI_RS05155	NZ_DS362238.1	-	31504421	-	WP_005825788.1	100	303	0.303	BACUNI_RS05155	0	0	0	0	0	1
BACUNI_RS05160		0	76.5541	87.3276	0	23.5116	8.30529		0	79.9464	85.4702	0	24.2633	8.91129		MULTISPECIES: hypothetical protein	BACUNI_RS05160	NZ_DS362238.1	-	31504422	-	WP_005654430.1	59	180	0.18	BACUNI_RS05160	0	3	12	0	5	3
BACUNI_RS19460		228.809	475.877	696.26	344.23	213.511	71.8295		234.625	496.964	681.452	311.942	220.337	77.0707		MULTISPECIES: hypothetical protein	BACUNI_RS19460	NZ_DS362238.1	-	31507234	-	WP_008779209.1	73	222	0.222	BACUNI_RS19460	25	23	118	11	56	32
BACUNI_RS19465		0	0	0	0	0	4.74588		0	0	0	0	0	5.09217		MULTISPECIES: hypothetical protein	BACUNI_RS19465	NZ_DS362238.1	+	31507235	-	WP_005654431.1	69	210	0.21	BACUNI_RS19465	0	0	0	0	0	2
BACUNI_RS05170		0	0	0	46.0079	11.2108	3.30012		0	0	0	41.6924	11.5692	3.54091		MULTISPECIES: ferritin	BACUNI_RS05170	NZ_DS362238.1	+	31504423	-	WP_008777875.1	150	453	0.453	BACUNI_RS05170	0	0	0	3	6	3
BACUNI_RS05175		0	12.6536	0	47.8457	13.9904	0.686388		0	13.2143	0	43.3578	14.4376	0.736471		MULTISPECIES: MarC family protein	BACUNI_RS05175	NZ_DS362238.1	+	31504424	-	WP_008779208.1	241	726	0.726	BACUNI_RS05175	0	2	0	5	12	1
BACUNI_RS05180		21.0334	38.0393	21.6963	14.3834	29.7911	4.12685		21.568	39.7249	21.2348	13.0343	30.7435	4.42797		MULTISPECIES: ferritin	BACUNI_RS05180	NZ_DS362238.1	+	31504425	-	WP_005825794.1	160	483	0.483	BACUNI_RS05180	5	4	8	1	17	4
BACUNI_RS05185		5.80521	0	78.5948	33.0819	16.1223	10.4409		5.95276	0	76.9232	29.9788	16.6377	11.2028		MULTISPECIES: fructose-bisphosphate aldolase	BACUNI_RS05185	NZ_DS362238.1	+	31504426	-	WP_005825795.1	349	1050	1.05	BACUNI_RS05185	3	0	63	5	20	22
BACUNI_RS05190		54.1819	12.2487	76.8483	27.7888	28.214	21.2615		55.5591	12.7914	75.2138	25.1822	29.1159	22.8129		MULTISPECIES: 2,3-diphosphoglycerate-dependent phosphoglycerate mutase	BACUNI_RS05190	NZ_DS362238.1	+	31504427	gpmA	WP_005825796.1	249	750	0.75	BACUNI_RS05190	20	2	44	3	25	32
BACUNI_RS05195		0	21.4137	0	0	19.73	2.32316		0	22.3626	0	0	20.3608	2.49267		MULTISPECIES: Hsp20/alpha crystallin family protein	BACUNI_RS05195	NZ_DS362238.1	+	31504428	-	WP_005825798.1	142	429	0.429	BACUNI_RS05195	0	2	0	0	10	2
BACUNI_RS05200		36.7197	0	36.8249	41.8506	22.0953	15.0096		37.653	0	36.0417	37.925	22.8016	16.1047		MULTISPECIES: RNA polymerase sigma factor	BACUNI_RS05200	NZ_DS362238.1	+	31504429	-	WP_005825799.1	165	498	0.498	BACUNI_RS05200	9	0	14	3	13	15
BACUNI_RS05205		8.23434	37.23	86.2659	0	25.727	19.6904		8.44364	38.8797	84.431	0	26.5495	21.1271		MULTISPECIES: 6-phosphofructokinase	BACUNI_RS05205	NZ_DS362238.1	+	31504430	pfkA	WP_005825800.1	328	987	0.987	BACUNI_RS05205	4	8	65	0	30	39
BACUNI_RS05210		18.989	65.4134	18.0718	21.6424	8.28715	7.76195		19.4717	68.312	17.6874	19.6123	8.55207	8.32831		MULTISPECIES: sodium:proton antiporter	BACUNI_RS05210	NZ_DS362238.1	+	31504431	-	WP_005825801.1	748	2247	2.247	BACUNI_RS05210	21	32	31	7	22	35
BACUNI_RS05215		4.76394	21.5393	38.3914	62.4406	13.892	4.28409		4.88503	22.4937	37.5748	56.5837	14.3361	4.59668		MULTISPECIES: DUF3417 domain-containing protein	BACUNI_RS05215	NZ_DS362238.1	+	31504432	-	WP_005654457.1	852	2559	2.559	BACUNI_RS05215	6	12	75	23	42	22
BACUNI_RS05220		15.0505	34.024	21.0233	51.4607	2.08992	16.6106		15.4331	35.5317	20.5762	46.6337	2.15673	17.8226		MULTISPECIES: arginase	BACUNI_RS05220	NZ_DS362238.1	+	31504433	-	WP_005825802.1	269	810	0.81	BACUNI_RS05220	6	6	13	6	2	27
BACUNI_RS05225		26.4856	42.7676	60.983	25.8741	23.643	14.8474		27.1588	44.6628	59.6859	23.4471	24.3988	15.9308		MULTISPECIES: methylglyoxal synthase	BACUNI_RS05225	NZ_DS362238.1	+	31504434	-	WP_005654459.1	178	537	0.537	BACUNI_RS05225	7	5	25	2	15	16
BACUNI_RS19470		0	0	0	0	0	4.88547		0	0	0	0	0	5.24194		MULTISPECIES: DNA-binding protein	BACUNI_RS19470	NZ_DS362238.1	+	31507236	-	WP_074668675.1	67	204	0.204	BACUNI_RS19470	0	0	0	0	0	2
BACUNI_RS05235		0	0	0	0	8.63693	0		0	0	0	0	8.91304	0		DNA-binding protein	BACUNI_RS05235	NZ_DS362238.1	+	31504436	-	WP_034525467.1	97	294	0.294	BACUNI_RS05235	0	0	0	0	3	0
BACUNI_RS05240		1.67642	0	25.9389	11.464	3.49183	3.28922		1.71903	0	25.3872	10.3887	3.60346	3.52923		MULTISPECIES: site-specific integrase	BACUNI_RS05240	NZ_DS362238.1	-	31504437	-	WP_005825818.1	403	1212	1.212	BACUNI_RS05240	1	0	24	2	5	8
BACUNI_RS05245		8.25944	7.46869	54.3135	0	15.1392	0.405136		8.46938	7.79965	53.1583	0	15.6232	0.434697		MULTISPECIES: site-specific integrase	BACUNI_RS05245	NZ_DS362238.1	-	31504438	-	WP_005825819.1	409	1230	1.23	BACUNI_RS05245	5	2	51	0	22	1
BACUNI_RS20105		0	0	0	0	2.33173	0		0	0	0	0	2.40627	0		integrase	BACUNI_RS20105	NZ_DS362238.1	+	32802113	-	WP_085931072.1	120	363	0.363	BACUNI_RS20105	0	0	0	0	1	0
BACUNI_RS19475		0	0	0	0	0	0		0	0	0	0	0	0		hypothetical protein	BACUNI_RS19475	NZ_DS362238.1	+	31507237	-	WP_005825824.1	84	255	0.255	BACUNI_RS19475	0	0	0	0	0	0
BACUNI_RS05250		2.72271	0	8.77664	0	1.70134	0.333881		2.79192	0	8.58997	0	1.75573	0.358243		hypothetical protein	BACUNI_RS05250	NZ_DS362238.1	+	31504439	-	WP_005825826.1	994	2985	2.985	BACUNI_RS05250	4	0	20	0	6	2
BACUNI_RS05255		46.9643	106.17	121.111	47.8923	69.3336	99.2189		48.158	110.875	118.535	43.4	71.5501	106.459		primosomal protein N\'	BACUNI_RS05255	NZ_DS362238.1	+	31504440	priA	WP_034525468.1	821	2466	2.466	BACUNI_RS05255	57	57	228	17	202	491
BACUNI_RS05260		61.5704	19.8842	116.248	15.0372	104.428	83.0529		63.1354	20.7653	113.775	13.6267	107.767	89.1129		MULTISPECIES: low molecular weight phosphotyrosine protein phosphatase	BACUNI_RS05260	NZ_DS362238.1	+	31504441	-	WP_005825832.1	153	462	0.462	BACUNI_RS05260	14	2	41	1	57	77
BACUNI_RS05265		477.104	623.855	422.23	461.817	244.494	272.633		489.231	651.5	413.249	418.499	252.31	292.526		helicase	BACUNI_RS05265	NZ_DS362238.1	-	31504442	-	WP_034525470.1	696	2091	2.091	BACUNI_RS05265	491	284	674	139	604	1144
BACUNI_RS05270		117.221	73.6097	149.045	55.6666	46.119	44.7208		120.2	76.8715	145.875	50.4451	47.5933	47.9839		MULTISPECIES: DNA-binding protein	BACUNI_RS05270	NZ_DS362238.1	+	31504443	-	WP_005825839.1	207	624	0.624	BACUNI_RS05270	36	10	71	5	34	56
BACUNI_RS05275		227.756	121.945	123.65	122.959	124.841	67.6183		233.545	127.348	121.02	111.426	128.831	72.5521		MULTISPECIES: hypothetical protein	BACUNI_RS05275	NZ_DS362238.1	-	31504444	-	WP_005825841.1	112	339	0.339	BACUNI_RS05275	38	9	32	6	50	46
BACUNI_RS05280		116.474	19.5042	21.4545	10.5356	105	71.7928		119.434	20.3685	20.9981	9.54739	108.357	77.0312		hypothetical protein	BACUNI_RS05280	NZ_DS362238.1	-	31504445	-	WP_005825843.1	1098	3297	3.297	BACUNI_RS05280	189	14	54	5	409	475
BACUNI_RS19480		0	0	0	0	0	0		0	0	0	0	0	0		MULTISPECIES: hypothetical protein	BACUNI_RS19480	NZ_DS362238.1	-	31507238	-	WP_005824458.1	84	255	0.255	BACUNI_RS19480	0	0	0	0	0	0
BACUNI_RS05285		0	0	0	0	0	0		0	0	0	0	0	0		integrase	BACUNI_RS05285	NZ_DS362238.1	-	31504446	-	WP_005824461.1	317	954	0.954	BACUNI_RS05285	0	0	0	0	0	0
BACUNI_RS05295		260.016	225.364	266.356	182.728	181.957	180.473		266.625	235.35	260.691	165.589	187.773	193.641		glycoside hydrolase family 3, partial	BACUNI_RS05295	NZ_DS362239.1	-	31504448	-	WP_034525483.1	659	1977	1.977	BACUNI_RS05295	253	97	402	52	425	716
BACUNI_RS05300		281.907	388.69	393.874	211.877	236.692	286.832		289.072	405.913	385.497	192.003	244.259	307.761		glycosyl hydrolase	BACUNI_RS05300	NZ_DS362239.1	-	31504449	-	WP_005825849.1	775	2328	2.328	BACUNI_RS05300	323	197	700	71	651	1340
BACUNI_RS05305		1982.6	1792.02	2130.66	870.576	1070.58	1480.8		2032.99	1871.43	2085.34	788.916	1104.8	1588.85		esterase	BACUNI_RS05305	NZ_DS362239.1	-	31504450	-	WP_005825852.1	398	1197	1.197	BACUNI_RS05305	1168	467	1947	150	1514	3557
BACUNI_RS05310		2387.31	1477.76	2071.31	581.813	1461.23	1948.64		2447.99	1543.24	2027.26	527.239	1507.94	2090.83		esterase	BACUNI_RS05310	NZ_DS362239.1	-	31504451	-	WP_005825853.1	401	1206	1.206	BACUNI_RS05310	1417	388	1907	101	2082	4716
BACUNI_RS05315		330.602	166.083	82.8872	164.849	271.619	377.82		339.005	173.443	81.1243	149.386	280.302	405.388		esterase	BACUNI_RS05315	NZ_DS362239.1	-	31504452	-	WP_005825855.1	294	885	0.885	BACUNI_RS05315	144	32	56	21	284	671
BACUNI_RS05320		170.821	112.551	196.459	58.7004	148.4	203.159		175.163	117.538	192.281	53.1943	153.145	217.982		glycosyl hydrolase	BACUNI_RS05320	NZ_DS362239.1	-	31504453	-	WP_005825856.1	788	2367	2.367	BACUNI_RS05320	199	58	355	20	415	965
BACUNI_RS05325		205.509	251.284	342.477	97.2254	178.222	271.348		210.732	262.419	335.193	88.1056	183.919	291.148		RagB/SusD family nutrient uptake outer membrane protein	BACUNI_RS05325	NZ_DS362239.1	-	31504454	-	WP_034525472.1	523	1572	1.572	BACUNI_RS05325	159	86	411	22	331	856
BACUNI_RS05330		375.615	412.101	494.354	19.9632	288.085	553.686		385.162	430.363	483.84	18.0907	297.295	594.086		TonB-dependent receptor	BACUNI_RS05330	NZ_DS362239.1	-	31504455	-	WP_005825858.1	1043	3132	3.132	BACUNI_RS05330	579	281	1182	9	1066	3480
BACUNI_RS05335		212.262	316.202	329.06	130.05	203.427	253.672		217.657	330.213	322.062	117.851	209.93	272.182		carboxylesterase/lipase family protein	BACUNI_RS05335	NZ_DS362239.1	-	31504456	-	WP_005825859.1	551	1656	1.656	BACUNI_RS05335	173	114	416	31	398	843
BACUNI_RS05340		320.339	630.112	787.629	125.128	396.374	859.422		328.481	658.034	770.877	113.391	409.045	922.131		hybrid sensor histidine kinase/response regulator	BACUNI_RS05340	NZ_DS362239.1	+	31504457	-	WP_005825860.1	1350	4053	4.053	BACUNI_RS05340	639	556	2437	73	1898	6990
BACUNI_RS05345		356.46	495.011	567.958	574.58	335.173	567.008		365.521	516.946	555.878	520.684	345.888	608.38		MULTISPECIES: hypothetical protein	BACUNI_RS05345	NZ_DS362239.1	+	31504458	-	WP_005825862.1	132	399	0.399	BACUNI_RS05345	70	43	173	33	158	454
BACUNI_RS05350		11.4308	0	64.4824	107.481	8.33324	16.8208		11.7213	0	63.1109	97.3995	8.59964	18.0482		MULTISPECIES: M48 family peptidase	BACUNI_RS05350	NZ_DS362239.1	-	31504459	-	WP_005825865.1	236	711	0.711	BACUNI_RS05350	4	0	35	11	7	24
BACUNI_RS05355		495.566	629.504	918.917	944.044	774.655	919.08		508.163	657.399	899.373	855.493	799.42	986.142		DUF2807 domain-containing protein	BACUNI_RS05355	NZ_DS362239.1	+	31504460	-	WP_005825867.1	286	861	0.861	BACUNI_RS05355	210	118	604	117	788	1588
BACUNI_RS05360		13.0412	5.89634	32.5096	41.6178	11.2276	10.0218		13.3727	6.15761	31.8182	37.714	11.5866	10.753		TonB-dependent receptor	BACUNI_RS05360	NZ_DS362239.1	-	31504461	-	WP_005825869.1	778	2337	2.337	BACUNI_RS05360	15	3	58	14	31	47
BACUNI_RS05365		0	0	51.7497	0	12.5395	9.84331		0	0	50.649	0	12.9404	10.5615		MULTISPECIES: hypothetical protein	BACUNI_RS05365	NZ_DS362239.1	-	31504462	-	WP_005825870.1	134	405	0.405	BACUNI_RS05365	0	0	16	0	6	8
BACUNI_RS05370		21.7695	27.3407	37.4261	78.5695	32.2445	26.399		22.3229	28.5523	36.6301	71.1996	33.2753	28.3252		LuxR family transcriptional regulator	BACUNI_RS05370	NZ_DS362239.1	-	31504463	-	WP_005825871.1	559	1680	1.68	BACUNI_RS05370	18	10	48	19	64	89
BACUNI_RS05375		458.527	456.472	756.658	402.736	273.378	234.199		470.182	476.699	740.565	364.959	282.117	251.287		hypothetical protein	BACUNI_RS05375	NZ_DS362239.1	-	31504464	-	WP_005825875.1	160	483	0.483	BACUNI_RS05375	109	48	279	28	156	227
BACUNI_RS05380		693.21	864.611	901.529	449.524	365.122	258.93		710.83	902.924	882.354	407.359	376.794	277.823		MULTISPECIES: sigma-70 family RNA polymerase sigma factor	BACUNI_RS05380	NZ_DS362239.1	-	31504465	-	WP_005825876.1	169	510	0.51	BACUNI_RS05380	174	96	351	33	220	265
BACUNI_RS05385		26.3531	29.7876	40.7755	27.0319	42.815	37.4869		27.0229	31.1075	39.9083	24.4963	44.1837	40.2222		MULTISPECIES: acetylglutamate kinase	BACUNI_RS05385	NZ_DS362239.1	-	31504466	argB	WP_005825877.1	256	771	0.771	BACUNI_RS05385	10	5	24	3	39	58
BACUNI_RS05390		86.9401	65.5138	76.8095	51.3791	68.411	114.51		89.1499	68.4169	75.1759	46.5598	70.598	122.866		MULTISPECIES: biosynthetic arginine decarboxylase	BACUNI_RS05390	NZ_DS362239.1	-	31504467	-	WP_005825878.1	630	1893	1.893	BACUNI_RS05390	81	27	111	14	153	435
BACUNI_RS05395		107.748	17.3987	111.64	78.9454	44.8859	67.9524		110.487	18.1696	109.266	71.5403	46.3208	72.9106		MULTISPECIES: shikimate kinase	BACUNI_RS05395	NZ_DS362239.1	-	31504468	-	WP_005825881.1	175	528	0.528	BACUNI_RS05395	28	2	45	6	28	72
BACUNI_RS05400		421.19	411.335	486.601	414.758	273.718	190.071		431.896	429.563	476.252	375.854	282.468	203.94		nitroreductase	BACUNI_RS05400	NZ_DS362239.1	-	31504469	-	WP_034525484.1	200	603	0.603	BACUNI_RS05400	125	54	224	36	195	230
BACUNI_RS05405		23.8237	0	30.7182	58.1842	4.25336	9.18173		24.4293	0	30.0649	52.7265	4.38933	9.85168		hypothetical protein	BACUNI_RS05405	NZ_DS362239.1	-	31504470	-	WP_005825884.1	198	597	0.597	BACUNI_RS05405	7	0	14	5	3	11
BACUNI_RS19485		0	0	0	0	0	0		0	0	0	0	0	0		hypothetical protein	BACUNI_RS19485	NZ_DS362239.1	+	31507239	-	WP_005825886.1	61	186	0.186	BACUNI_RS19485	0	0	0	0	0	0
BACUNI_RS05410		0	0	0	0	0	0		0	0	0	0	0	0		hypothetical protein	BACUNI_RS05410	NZ_DS362239.1	-	31504471	-	WP_005825887.1	86	261	0.261	BACUNI_RS05410	0	0	0	0	0	0
BACUNI_RS05415		0	0	0	0	0	0		0	0	0	0	0	0		IS1595 family transposase ISBun1	BACUNI_RS05415	NZ_DS362239.1	-	31504472	-	WP_005825889.1	305	918	0.918	BACUNI_RS05415	0	0	0	0	0	0
BACUNI_RS05420		0	0	0	0	0	6.15207		0	0	0	0	0	6.60096		hypothetical protein	BACUNI_RS05420	NZ_DS362239.1	-	31504473	-	WP_005825891.1	107	324	0.324	BACUNI_RS05420	0	0	0	0	0	4
BACUNI_RS05425		230.018	281.661	463.413	54.6163	121.107	165.322		235.864	294.142	453.556	49.4933	124.979	177.385		ribonuclease H	BACUNI_RS05425	NZ_DS362239.1	+	31504474	-	WP_034525485.1	211	636	0.636	BACUNI_RS05425	72	39	225	5	91	211
BACUNI_RS05430		965.284	885.077	902.288	1661.79	573.653	812.318		989.82	924.297	883.097	1505.91	591.991	871.59		MULTISPECIES: sugar phosphate isomerase/epimerase	BACUNI_RS05430	NZ_DS362239.1	-	31504475	-	WP_005825894.1	300	903	0.903	BACUNI_RS05430	429	174	622	216	612	1472
BACUNI_RS05435		1273.37	1216.48	671.406	1308.55	1076.38	1497.23		1305.73	1270.38	657.125	1185.81	1110.79	1606.47		MULTISPECIES: DUF1080 domain-containing protein	BACUNI_RS05435	NZ_DS362239.1	-	31504476	-	WP_005825897.1	291	876	0.876	BACUNI_RS05435	549	232	449	165	1114	2632
BACUNI_RS05440		3232.07	3059.08	1728.07	3114.1	2670.09	3340.54		3314.22	3194.63	1691.31	2822	2755.45	3584.28		MULTISPECIES: oxidoreductase	BACUNI_RS05440	NZ_DS362239.1	-	31504477	-	WP_005825899.1	495	1488	1.488	BACUNI_RS05440	2367	991	1963	667	4694	9975
BACUNI_RS05445		1625.46	1263.14	1087.96	958.456	936.547	1023.4		1666.77	1319.12	1064.82	868.552	966.487	1098.07		gfo/Idh/MocA family oxidoreductase	BACUNI_RS05445	NZ_DS362239.1	-	31504478	-	WP_005825902.1	359	1080	1.08	BACUNI_RS05445	864	297	897	149	1195	2218
BACUNI_RS05450		103.856	34.9676	55.5592	105.776	86.9892	100.26		106.496	36.5171	54.3775	95.8539	89.7701	107.575		MULTISPECIES: ABC transporter ATP-binding protein	BACUNI_RS05450	NZ_DS362239.1	-	31504479	-	WP_005825904.1	612	1839	1.839	BACUNI_RS05450	94	14	78	28	189	370
BACUNI_RS05455		10.2812	2.90528	36.4555	35.1534	38.5466	24.9001		10.5425	3.03402	35.6802	31.856	39.7789	26.717		MULTISPECIES: hypothetical protein	BACUNI_RS05455	NZ_DS362239.1	+	31504480	-	WP_005825907.1	526	1581	1.581	BACUNI_RS05455	8	1	44	8	72	79
BACUNI_RS05460		2505.41	4996.16	5554.82	1392.92	5025.48	7346.12		2569.09	5217.55	5436.68	1262.27	5186.14	7882.14		MULTISPECIES: DUF3244 domain-containing protein	BACUNI_RS05460	NZ_DS362239.1	+	31504481	-	WP_005825909.1	132	399	0.399	BACUNI_RS05460	492	434	1692	80	2369	5882
BACUNI_RS05465		1054.57	1286.39	2738.79	507.558	2490.3	3542.07		1081.37	1343.39	2680.54	459.949	2569.91	3800.52		hypothetical protein	BACUNI_RS05465	NZ_DS362239.1	+	31504482	-	WP_005825915.1	656	1971	1.971	BACUNI_RS05465	1023	552	4121	144	5799	14010
BACUNI_RS05470		260.49	139.858	533.202	11.1333	562.923	839.313		267.111	146.056	521.861	10.089	580.919	900.555		MULTISPECIES: porin family protein	BACUNI_RS05470	NZ_DS362239.1	+	31504483	-	WP_005825917.1	207	624	0.624	BACUNI_RS05470	80	19	254	1	415	1051
BACUNI_RS05475		213.876	740.359	1314.22	251.379	555.926	514.709		219.312	773.166	1286.27	227.799	573.699	552.266		alpha-1,2-fucosyltransferase	BACUNI_RS05475	NZ_DS362239.1	-	31504484	-	WP_005825921.1	303	912	0.912	BACUNI_RS05475	96	147	915	33	599	942
BACUNI_RS05480		8.33568	0	1.3435	28.5013	27.7799	21.9771		8.54756	0	1.31493	25.8279	28.668	23.5807		MULTISPECIES: glycosyl transferase family 2	BACUNI_RS05480	NZ_DS362239.1	-	31504485	-	WP_005825925.1	324	975	0.975	BACUNI_RS05480	4	0	1	4	32	43
BACUNI_RS05485		76.6389	40.2916	31.0243	48.7522	109.143	72.9991		78.5869	42.077	30.3644	44.1793	112.633	78.3256		MULTISPECIES: glycosyl transferase family 1	BACUNI_RS05485	NZ_DS362239.1	-	31504486	-	WP_005825928.1	379	1140	1.14	BACUNI_RS05485	43	10	27	8	147	167
BACUNI_RS05490		46.3886	5.24343	52.3367	15.8612	177.787	83.0529		47.5677	5.47578	51.2236	14.3734	183.47	89.1129		MULTISPECIES: hypothetical protein	BACUNI_RS05490	NZ_DS362239.1	-	31504487	-	WP_005825931.1	291	876	0.876	BACUNI_RS05490	20	1	35	2	184	146
BACUNI_RS05495		25.3187	35.7729	34.6862	97.3906	59.9876	49.2884		25.9622	37.3581	33.9484	88.2553	61.9053	52.8848		glycosyl transferase	BACUNI_RS05495	NZ_DS362239.1	-	31504488	-	WP_005825933.1	427	1284	1.284	BACUNI_RS05495	16	10	34	18	91	127
BACUNI_RS05500		25.8009	0	0	44.1092	49.2625	38.4944		26.4567	0	0	39.9717	50.8373	41.3031		MULTISPECIES: glycosyltransferase family 2 protein	BACUNI_RS05500	NZ_DS362239.1	-	31504489	-	WP_005825937.1	314	945	0.945	BACUNI_RS05500	12	0	0	6	55	73
BACUNI_RS05505		9.43279	25.5891	13.3789	51.604	33.7939	30.0749		9.67255	26.723	13.0943	46.7636	34.8742	32.2693		MULTISPECIES: LPS biosynthesis protein	BACUNI_RS05505	NZ_DS362239.1	-	31504490	-	WP_005825939.1	358	1077	1.077	BACUNI_RS05505	5	6	11	8	43	65
BACUNI_RS05510		14.068	9.08654	6.47831	103.074	69.4884	35.9814		14.4256	9.48918	6.34052	93.4057	71.7098	38.6068		MULTISPECIES: glycosyl transferase family 2	BACUNI_RS05510	NZ_DS362239.1	-	31504491	-	WP_005825941.1	336	1011	1.011	BACUNI_RS05510	7	2	5	15	83	73
BACUNI_RS05515		267.094	383.849	624.823	247.881	448.244	354.671		273.883	400.858	611.533	224.63	462.574	380.55		MULTISPECIES: CDP-glycerol glycerophosphotransferase	BACUNI_RS05515	NZ_DS362239.1	-	31504492	-	WP_005825943.1	354	1065	1.065	BACUNI_RS05515	140	89	508	38	564	758
BACUNI_RS05520		90.6764	55.6757	129.909	130.14	216.851	229.528		92.9812	58.1428	127.146	117.933	223.784	246.276		LTA synthase family protein	BACUNI_RS05520	NZ_DS362239.1	+	31504493	-	WP_005825948.1	604	1815	1.815	BACUNI_RS05520	81	22	180	34	465	836
BACUNI_RS05525		130.037	104.114	265.476	83.3663	208.783	224.575		133.342	108.727	259.829	75.5466	215.458	240.961		MULTISPECIES: hypothetical protein	BACUNI_RS05525	NZ_DS362239.1	+	31504494	-	WP_005825949.1	249	750	0.75	BACUNI_RS05525	48	17	152	9	185	338
BACUNI_RS05530		296.744	323.579	180.057	214.862	366.491	280.839		304.286	337.918	176.227	194.708	378.207	301.33		phosphoheptose isomerase	BACUNI_RS05530	NZ_DS362239.1	+	31504495	gmhA	WP_005825951.1	193	582	0.582	BACUNI_RS05530	85	41	80	18	252	328
BACUNI_RS05535		120.497	234.828	72.3265	14.2069	109.048	116.172		123.559	245.234	70.7882	12.8743	112.534	124.649		HAD family hydrolase	BACUNI_RS05535	NZ_DS362239.1	+	31504496	-	WP_005825952.1	162	489	0.489	BACUNI_RS05535	29	25	27	1	63	114
BACUNI_RS05540		239.957	170.12	82.3845	145.643	199.923	189.437		246.056	177.659	80.6323	131.982	206.314	203.26		bifunctional D-glycero-beta-D-manno-heptose-7-phosphate kinase/D-glycero-beta-D-manno-heptose 1-phosphate adenylyltransferase HldE	BACUNI_RS05540	NZ_DS362239.1	+	31504497	-	WP_005825953.1	476	1431	1.431	BACUNI_RS05540	169	53	90	30	338	544
BACUNI_RS05545		128.133	64.3698	55.0715	194.716	101.672	100.761		131.39	67.2222	53.9001	176.452	104.922	108.113		glycosyltransferase family 9 protein	BACUNI_RS05545	NZ_DS362239.1	-	31504498	-	WP_005825955.1	332	999	0.999	BACUNI_RS05545	63	14	42	28	120	202
BACUNI_RS05550		214.691	630.445	390.976	68.1097	191.781	208.447		220.148	658.382	382.661	61.7211	197.912	223.656		MULTISPECIES: hypothetical protein	BACUNI_RS05550	NZ_DS362239.1	+	31504499	-	WP_005825959.1	305	918	0.918	BACUNI_RS05550	97	126	274	9	208	384
BACUNI_RS05555		34.3545	11.0948	28.4764	117.465	58.268	72.8218		35.2277	11.5864	27.8707	106.446	60.1307	78.1353		MULTISPECIES: LicD family protein	BACUNI_RS05555	NZ_DS362239.1	-	31504500	-	WP_005825961.1	275	828	0.828	BACUNI_RS05555	14	2	18	14	57	121
BACUNI_RS05560		24.9814	0	66.2115	47.4535	15.032	25.1882		25.6164	0	64.8032	43.0024	15.5126	27.0261		MULTISPECIES: phosphocholine cytidylyltransferase family protein	BACUNI_RS05560	NZ_DS362239.1	-	31504501	-	WP_005825963.1	243	732	0.732	BACUNI_RS05560	9	0	37	5	13	37
BACUNI_RS05565		156.595	128.328	124.934	60.2358	119.869	108.497		160.576	134.014	122.277	54.5857	123.701	116.413		histidinol-phosphate aminotransferase family protein	BACUNI_RS05565	NZ_DS362239.1	-	31504502	-	WP_005825966.1	345	1038	1.038	BACUNI_RS05565	80	29	99	9	147	226
BACUNI_RS05570		203.891	276.557	305.189	36.3727	180.953	169.15		209.074	288.811	298.698	32.961	186.738	181.492		glycosyltransferase family 1 protein	BACUNI_RS05570	NZ_DS362239.1	-	31504503	-	WP_005825968.1	381	1146	1.146	BACUNI_RS05570	115	69	267	6	245	389
BACUNI_RS05575		0	0	0	0	0	10.5464		0	0	0	0	0	11.3159		MULTISPECIES: hypothetical protein	BACUNI_RS05575	NZ_DS362239.1	-	31504504	-	WP_034525475.1	62	189	0.189	BACUNI_RS05575	0	0	0	0	0	4
BACUNI_RS05580		0	0	0	0	0	0		0	0	0	0	0	0		hypothetical protein	BACUNI_RS05580	NZ_DS362239.1	+	31504505	-	WP_005825973.1	74	225	0.225	BACUNI_RS05580	0	0	0	0	0	0
BACUNI_RS05585		66.1705	219.983	328.733	39.9264	119.18	180.425		67.8524	229.731	321.741	36.1813	122.99	193.59		MULTISPECIES: 4-phosphoerythronate dehydrogenase PdxB	BACUNI_RS05585	NZ_DS362239.1	+	31504506	-	WP_005825977.1	347	1044	1.044	BACUNI_RS05585	34	50	262	6	147	378
BACUNI_RS05590		25.206	34.6847	50.1639	56.2071	27.8487	35.7477		25.8467	36.2217	49.097	50.9349	28.739	38.3561		DUF3413 domain-containing protein	BACUNI_RS05590	NZ_DS362239.1	+	31504507	-	WP_005825980.1	617	1854	1.854	BACUNI_RS05590	23	14	71	15	61	133
BACUNI_RS05595		124.397	249.973	62.3768	11.815	56.14	88.9853		127.559	261.049	61.0501	10.7067	57.9347	95.4782		MULTISPECIES: phosphoribosylglycinamide formyltransferase	BACUNI_RS05595	NZ_DS362239.1	-	31504508	purN	WP_008662068.1	195	588	0.588	BACUNI_RS05595	36	32	28	1	39	105
BACUNI_RS05600		2932	1414.8	718.518	1377.71	2599.97	2392.76		3006.52	1477.49	703.236	1248.48	2683.09	2567.36		MULTISPECIES: acyl carrier protein	BACUNI_RS05600	NZ_DS362239.1	+	31504509	-	WP_004291965.1	78	237	0.237	BACUNI_RS05600	342	73	130	47	728	1138
BACUNI_RS05605		1123.44	308.393	409.736	587.164	1137.92	1303.26		1152	322.059	401.021	532.088	1174.3	1398.36		MULTISPECIES: beta-ketoacyl	BACUNI_RS05605	NZ_DS362239.1	+	31504510	fabF	WP_005825984.1	421	1266	1.266	BACUNI_RS05605	700	85	396	107	1702	3311
BACUNI_RS05610		104.868	133.352	104.23	141.932	162.003	164.498		107.534	139.261	102.013	128.619	167.182	176.501		MULTISPECIES: ribonuclease III	BACUNI_RS05610	NZ_DS362239.1	+	31504511	rnc	WP_008662069.1	309	930	0.93	BACUNI_RS05610	48	27	74	19	178	307
BACUNI_RS05615		184.894	272.596	211.193	116.817	64.4651	88.2283		189.593	284.675	206.701	105.86	66.526	94.666		MULTISPECIES: 6-phosphofructokinase	BACUNI_RS05615	NZ_DS362239.1	-	31504512	-	WP_005833813.1	336	1011	1.011	BACUNI_RS05615	92	60	163	17	77	179
BACUNI_RS05620		264.728	340.24	350.003	294.061	268.704	319.688		271.457	355.317	342.559	266.478	277.294	343.014		MULTISPECIES: hypothetical protein	BACUNI_RS05620	NZ_DS362239.1	+	31504513	-	WP_005825993.1	503	1512	1.512	BACUNI_RS05620	197	112	404	64	480	970
BACUNI_RS05625		11.5183	36.4543	32.6736	39.3832	14.3949	9.60476		11.811	38.0697	31.9786	35.689	14.8551	10.3056		MULTISPECIES: DUF3078 domain-containing protein	BACUNI_RS05625	NZ_DS362239.1	-	31504514	-	WP_005825995.1	293	882	0.882	BACUNI_RS05625	5	7	22	5	15	17
BACUNI_RS05630		40.5207	34.8964	51.0033	32.9876	10.4496	23.1886		41.5506	36.4428	49.9185	29.8934	10.7837	24.8805		tRNA 2-thiouridine(34) synthase MnmA	BACUNI_RS05630	NZ_DS362239.1	-	31504515	-	WP_005825997.1	350	1053	1.053	BACUNI_RS05630	21	8	41	5	13	49
BACUNI_RS05635		936.07	628.615	713.53	663.655	666.928	685.018		959.863	656.47	698.354	601.404	688.248	735.001		cysteine--tRNA ligase	BACUNI_RS05635	NZ_DS362239.1	+	31504516	-	WP_005825999.1	491	1476	1.476	BACUNI_RS05635	680	202	804	141	1163	2029
BACUNI_RS05640		58.7635	18.0127	24.4004	34.0549	20.7456	28.3357		60.2571	18.8109	23.8814	30.8605	21.4088	30.4032		phospholipase	BACUNI_RS05640	NZ_DS362239.1	-	31504517	-	WP_005826001.1	679	2040	2.04	BACUNI_RS05640	59	8	38	10	50	116
BACUNI_RS05650		242.126	95.6926	121.167	115.787	751.197	453.884		248.28	99.933	118.59	104.926	775.211	487.002		MULTISPECIES: glucuronyl hydrolase	BACUNI_RS05650	NZ_DS362239.1	-	31504519	-	WP_005826007.1	399	1200	1.2	BACUNI_RS05650	143	25	111	20	1065	1093
BACUNI_RS05655		439.313	155.177	156.364	500.699	160.133	177.329		450.479	162.053	153.038	453.733	165.253	190.268		MULTISPECIES: phenylacetic acid degradation protein	BACUNI_RS05655	NZ_DS362239.1	+	31504520	-	WP_005826009.1	147	444	0.444	BACUNI_RS05655	96	15	53	32	84	158
BACUNI_RS05660		135.932	215.645	144.521	138.618	102.325	104.109		139.387	225.201	141.447	125.615	105.596	111.705		MULTISPECIES: DUF3108 domain-containing protein	BACUNI_RS05660	NZ_DS362239.1	-	31504521	-	WP_005826011.1	283	852	0.852	BACUNI_RS05660	57	40	94	17	103	178
BACUNI_RS05665		347.986	291.187	233.052	287.691	360.896	322.021		356.831	304.09	228.095	260.705	372.434	345.518		MULTISPECIES: hypothetical protein	BACUNI_RS05665	NZ_DS362239.1	-	31504522	-	WP_005833829.1	651	1956	1.956	BACUNI_RS05665	335	124	348	81	834	1264
BACUNI_RS05670		1854.32	327.254	244.428	1938.61	3668.53	2704.19		1901.45	341.755	239.23	1756.77	3785.81	2901.5		efflux RND transporter periplasmic adaptor subunit	BACUNI_RS05670	NZ_DS362239.1	+	31504523	-	WP_005826017.1	392	1179	1.179	BACUNI_RS05670	1076	84	220	329	5110	6398
BACUNI_RS05675		663.016	150.422	246.279	702.845	1482.22	1305.53		679.868	157.088	241.041	636.918	1529.61	1400.79		multidrug transporter AcrB	BACUNI_RS05675	NZ_DS362239.1	+	31504524	-	WP_005826019.1	1139	3420	3.42	BACUNI_RS05675	1116	112	643	346	5989	8960
BACUNI_RS05680		1609.63	792.053	990.469	1924.76	2632.08	2901.82		1650.54	827.151	969.402	1744.22	2716.23	3113.55		MULTISPECIES: TolC family protein	BACUNI_RS05680	NZ_DS362239.1	+	31504525	-	WP_005826021.1	461	1386	1.386	BACUNI_RS05680	1098	239	1048	384	4310	8071
BACUNI_RS05685		291.016	334.924	325.773	407.062	324.02	323.128		298.413	349.765	318.844	368.88	334.378	346.705		acyl-ACP--UDP-N-acetylglucosamine O-acyltransferase	BACUNI_RS05685	NZ_DS362239.1	+	31504526	-	WP_005826023.1	255	768	0.768	BACUNI_RS05685	110	56	191	45	294	498
BACUNI_RS19490		262.171	0	131.461	124.502	48.5402	51.7964		268.834	0	128.665	112.823	50.0919	55.5758		hypothetical protein	BACUNI_RS19490	NZ_DS362239.1	-	31507240	-	WP_005826027.1	92	279	0.279	BACUNI_RS19490	36	0	28	5	16	29
BACUNI_RS05690		619.222	487.446	399.212	368.627	353.538	339.669		634.961	509.046	390.721	334.049	364.84	364.454		hypothetical protein	BACUNI_RS05690	NZ_DS362239.1	-	31504527	-	WP_005826029.1	244	735	0.735	BACUNI_RS05690	224	78	224	39	307	501
BACUNI_RS05695		452.141	275.68	209.248	513.181	464.241	418.255		463.634	287.896	204.797	465.045	479.082	448.774		aminoglycoside phosphotransferase family protein	BACUNI_RS05695	NZ_DS362239.1	-	31504528	-	WP_005826031.1	360	1083	1.083	BACUNI_RS05695	241	65	173	80	594	909
BACUNI_RS05700		186.026	423.922	441.139	158.588	276.738	265.549		190.754	442.707	431.757	143.713	285.585	284.925		MULTISPECIES: hybrid sensor histidine kinase/response regulator	BACUNI_RS05700	NZ_DS362239.1	+	31504529	-	WP_009037414.1	1357	4074	4.074	BACUNI_RS05700	373	376	1372	93	1332	2171
BACUNI_RS05705		290.446	353.327	269.54	164.773	1621.76	1095.02		297.829	368.983	263.807	149.317	1673.61	1174.92		arylsulfatase	BACUNI_RS05705	NZ_DS362239.1	+	31504530	-	WP_034525476.1	519	1560	1.56	BACUNI_RS05705	223	120	321	37	2989	3428
BACUNI_RS05710		429.973	484.52	518.694	74.4101	2415.91	1960.76		440.902	505.99	507.661	67.4304	2493.14	2103.83		MULTISPECIES: TonB-dependent receptor	BACUNI_RS05710	NZ_DS362239.1	+	31504531	-	WP_005826038.1	1026	3081	3.081	BACUNI_RS05710	652	325	1220	33	8794	12123
BACUNI_RS05715		619.719	780.67	900.026	215.098	2421.61	1985.72		635.471	815.263	880.884	194.921	2499.02	2130.61		MULTISPECIES: RagB/SusD family nutrient uptake outer membrane protein	BACUNI_RS05715	NZ_DS362239.1	+	31504532	-	WP_005826041.1	505	1518	1.518	BACUNI_RS05715	463	258	1043	47	4343	6049
BACUNI_RS05720		84.4673	72.9087	119.308	49.8854	231.598	165.352		86.6143	76.1394	116.771	45.2061	239.001	177.418		MULTISPECIES: glycoside hydrolase family 2	BACUNI_RS05720	NZ_DS362239.1	-	31504533	-	WP_005826042.1	881	2646	2.646	BACUNI_RS05720	110	42	241	19	724	878
BACUNI_RS05725		30.3013	20.3651	35.3745	36.4021	85.9724	55.6364		31.0715	21.2675	34.6221	32.9876	88.7208	59.696		hypothetical protein	BACUNI_RS05725	NZ_DS362239.1	-	31504534	-	WP_005826043.1	826	2481	2.481	BACUNI_RS05725	37	11	67	13	252	277
BACUNI_RS05730		125.421	40.5048	144.391	61.2627	335.134	283.435		128.609	42.2997	141.32	55.5163	345.848	304.116		MULTISPECIES: hypothetical protein	BACUNI_RS05730	NZ_DS362239.1	+	31504535	-	WP_008662105.1	377	1134	1.134	BACUNI_RS05730	70	10	125	10	449	645
BACUNI_RS05735		245.328	417.137	348.77	157.728	335.423	431.978		251.564	435.621	341.352	142.933	346.146	463.498		MULTISPECIES: dihydrouridine synthase	BACUNI_RS05735	NZ_DS362239.1	+	31504536	-	WP_005826046.1	322	969	0.969	BACUNI_RS05735	117	88	258	22	384	840
BACUNI_RS05740		57.9204	93.7397	110.751	81.0168	284.882	218.084		59.3927	97.8935	108.395	73.4175	293.989	233.997		chondroitinase	BACUNI_RS05740	NZ_DS362239.1	-	31504537	-	WP_005826047.1	1028	3087	3.087	BACUNI_RS05740	88	63	261	36	1039	1351
BACUNI_RS05745		50.0594	86.5394	39.8669	90.6156	182.777	122.774		51.3318	90.3742	39.019	82.1158	188.621	131.732		MULTISPECIES: hypothetical protein	BACUNI_RS05745	NZ_DS362239.1	-	31504538	-	WP_005826049.1	229	690	0.69	BACUNI_RS05745	17	13	21	9	149	170
BACUNI_RS05750		79.2133	17.9074	61.2825	13.5423	34.6487	48.569		81.2268	18.7009	59.9791	12.272	35.7564	52.1128		MULTISPECIES: hypothetical protein	BACUNI_RS05750	NZ_DS362239.1	-	31504539	-	WP_005826053.1	170	513	0.513	BACUNI_RS05750	20	2	24	1	21	50
BACUNI_RS05755		47.8076	32.4229	120.204	98.078	69.7051	98.491		49.0228	33.8596	117.647	88.8783	71.9334	105.677		MULTISPECIES: DUF2851 domain-containing protein	BACUNI_RS05755	NZ_DS362239.1	-	31504540	-	WP_005826054.1	424	1275	1.275	BACUNI_RS05755	30	9	117	18	105	252
BACUNI_RS05760		1774.19	1519.07	2190.04	1307.71	1583.3	1879.93		1819.29	1586.39	2143.46	1185.04	1633.92	2017.1		MULTISPECIES: 4-hydroxy-tetrahydrodipicolinate reductase	BACUNI_RS05760	NZ_DS362239.1	+	31504541	dapB	WP_005826055.1	254	765	0.765	BACUNI_RS05760	668	253	1279	144	1431	2886
BACUNI_RS05765		451.516	319.744	432.254	432.456	469.666	474.302		462.993	333.913	423.06	391.892	484.681	508.91		MULTISPECIES: signal peptidase I	BACUNI_RS05765	NZ_DS362239.1	+	31504542	lepB	WP_005826057.1	497	1494	1.494	BACUNI_RS05765	332	104	493	93	829	1422
BACUNI_RS05770		251.807	147.219	110.559	178.133	205.275	236.381		258.207	153.743	108.207	161.424	211.837	253.629		MULTISPECIES: signal peptidase I	BACUNI_RS05770	NZ_DS362239.1	+	31504543	lepB	WP_005826058.1	311	936	0.936	BACUNI_RS05770	116	30	79	24	227	444
BACUNI_RS05775		212.044	164.556	408.073	216.424	205.672	378.783		217.433	171.847	399.393	196.123	212.247	406.422		MULTISPECIES: hypothetical protein	BACUNI_RS05775	NZ_DS362239.1	+	31504544	-	WP_005826060.1	213	642	0.642	BACUNI_RS05775	67	23	200	20	156	488
BACUNI_RS05780		6.59148	52.1536	54.1814	50.7094	47.3665	58.6018		6.75902	54.4647	53.029	45.9529	48.8807	62.8777		MULTISPECIES: hypothetical protein	BACUNI_RS05780	NZ_DS362239.1	+	31504545	-	WP_005826062.1	410	1233	1.233	BACUNI_RS05780	4	14	51	9	69	145
BACUNI_RS05785		344.885	209.041	281.962	205.083	316.496	408.216		353.651	218.304	275.965	185.846	326.614	438.002		KR domain-containing protein	BACUNI_RS05785	NZ_DS362239.1	+	31504546	-	WP_005826063.1	270	813	0.813	BACUNI_RS05785	138	37	175	24	304	666
BACUNI_RS05790		174.948	144.885	50.2524	130.297	142.874	161.858		179.395	151.305	49.1836	118.075	147.441	173.668		MULTISPECIES: mannonate dehydratase	BACUNI_RS05790	NZ_DS362239.1	+	31504547	uxuA	WP_005826068.1	390	1173	1.173	BACUNI_RS05790	101	37	45	22	198	381
BACUNI_RS05795		33.5586	0	57.0383	0	22.8762	11.9716		34.4116	0	55.8251	0	23.6075	12.8451		MULTISPECIES: MIP family channel protein	BACUNI_RS05795	NZ_DS362239.1	-	31504548	-	WP_085931073.1	221	666	0.666	BACUNI_RS05795	11	0	29	0	18	16
BACUNI_RS05800		156.996	94.9188	238.915	112.354	105.707	151.107		160.987	99.1249	233.834	101.815	109.087	162.133		glycosyl hydrolase	BACUNI_RS05800	NZ_DS362239.1	-	31504549	-	WP_005826070.1	741	2226	2.226	BACUNI_RS05800	172	46	406	36	278	675
BACUNI_RS05805		116.939	150.538	165.441	144.386	121.11	107.949		119.912	157.209	161.922	130.843	124.982	115.825		glycosyl hydrolase family 5	BACUNI_RS05805	NZ_DS362239.1	-	31504550	-	WP_034525477.1	416	1251	1.251	BACUNI_RS05805	72	41	158	26	179	271
BACUNI_RS05810		119.882	153.667	138.641	71.8384	88.0399	68.2004		122.93	160.476	135.692	65.0999	90.8544	73.1767		transcriptional regulator	BACUNI_RS05810	NZ_DS362239.1	-	31504551	-	WP_080545835.1	547	1644	1.644	BACUNI_RS05810	97	55	174	17	171	225
BACUNI_RS05815		414.938	453.51	310.621	234.504	289.997	264.508		425.484	473.606	304.014	212.508	299.267	283.808		DUF5009 domain-containing protein	BACUNI_RS05815	NZ_DS362239.1	+	31504552	-	WP_034525478.1	394	1185	1.185	BACUNI_RS05815	242	117	281	40	406	629
BACUNI_RS05820		108.364	38.277	24.0151	127.365	100.16	103.816		111.118	39.9732	23.5043	115.418	103.362	111.391		hypothetical protein	BACUNI_RS05820	NZ_DS362239.1	+	31504553	-	WP_005826077.1	199	600	0.6	BACUNI_RS05820	32	5	11	11	71	125
BACUNI_RS05825		76.519	121.456	116.507	77.9333	93.5944	94.2331		78.4639	126.838	114.029	70.6231	96.5865	101.109		insulinase family protein	BACUNI_RS05825	NZ_DS362239.1	-	31504554	-	WP_005826079.1	415	1248	1.248	BACUNI_RS05825	47	33	111	14	138	236
BACUNI_RS05830		445.928	780.7	570.656	458.561	365.944	456.38		457.263	815.295	558.518	415.548	377.642	489.68		MULTISPECIES: SIS domain-containing protein	BACUNI_RS05830	NZ_DS362239.1	+	31504555	-	WP_005826081.1	201	606	0.606	BACUNI_RS05830	133	103	264	40	262	555
BACUNI_RS05835		124.531	98.7795	85.9191	52.2907	108.305	145.744		127.696	103.157	84.0916	47.3858	111.768	156.379		carbohydrate kinase	BACUNI_RS05835	NZ_DS362239.1	+	31504556	-	WP_034525479.1	309	930	0.93	BACUNI_RS05835	57	20	61	7	119	272
BACUNI_RS05840		456.903	1301.92	994.512	221.024	443.712	452.918		468.516	1359.61	973.359	200.292	457.897	485.965		MULTISPECIES: hypothetical protein	BACUNI_RS05840	NZ_DS362239.1	+	31504557	-	WP_005826092.1	460	1383	1.383	BACUNI_RS05840	311	392	1050	44	725	1257
BACUNI_RS05845		125.543	238.998	206.604	0	133.5	68.0629		128.735	249.589	202.21	0	137.768	73.0291		MULTISPECIES: DUF5043 domain-containing protein	BACUNI_RS05845	NZ_DS362239.1	+	31504558	-	WP_005826095.1	204	615	0.615	BACUNI_RS05845	38	32	97	0	97	84
BACUNI_RS05850		203.84	319.595	290.385	89.9313	146.548	143.528		209.021	333.757	284.209	81.4958	151.233	154.001		MULTISPECIES: DUF5043 domain-containing protein	BACUNI_RS05850	NZ_DS362239.1	+	31504559	-	WP_005826097.1	205	618	0.618	BACUNI_RS05850	62	43	137	8	107	178
BACUNI_RS05855		393.01	638.31	610.063	410.961	704.952	571.778		402.999	666.595	597.088	372.413	727.488	613.499		protein-tyrosine-phosphatase	BACUNI_RS05855	NZ_DS362239.1	+	31504560	-	WP_005826099.1	354	1065	1.065	BACUNI_RS05855	206	148	496	63	887	1222
BACUNI_RS05865		4.15506	56.3588	40.1814	0	20.771	35.6669		4.26067	58.8562	39.3268	0	21.435	38.2694		MULTISPECIES: DNA starvation/stationary phase protection protein	BACUNI_RS05865	NZ_DS362239.1	-	31504562	-	WP_005826103.1	162	489	0.489	BACUNI_RS05865	1	6	15	0	12	35
BACUNI_RS05870		313.431	312.162	343.375	382.208	171.658	197.822		321.398	325.995	336.072	346.357	177.145	212.256		MULTISPECIES: hydrogen peroxide-inducible genes activator	BACUNI_RS05870	NZ_DS362239.1	+	31504563	-	WP_005826104.1	308	927	0.927	BACUNI_RS05870	143	63	243	51	188	368
BACUNI_RS05875		716.692	712.885	455.12	1065.97	507.553	335.727		734.909	744.474	445.44	965.983	523.778	360.224		MULTISPECIES: peroxiredoxin	BACUNI_RS05875	NZ_DS362239.1	+	31504564	ahpC	WP_005826106.1	188	567	0.567	BACUNI_RS05875	200	88	197	87	340	382
BACUNI_RS05880		35.1662	14.7219	30.2288	22.2666	24.9585	11.4996		36.06	15.3743	29.5858	20.178	25.7564	12.3387		alkyl hydroperoxide reductase subunit F	BACUNI_RS05880	NZ_DS362239.1	+	31504565	ahpF	WP_005826109.1	519	1560	1.56	BACUNI_RS05880	27	5	36	5	46	36
BACUNI_RS05885		102.589	96.6321	74.0998	94.1882	81.1201	81.3056		105.196	100.914	72.5238	85.3534	83.7134	87.2382		S46 family peptidase	BACUNI_RS05885	NZ_DS362239.1	-	31504566	-	WP_005826110.1	712	2139	2.139	BACUNI_RS05885	108	45	121	29	205	349
BACUNI_RS05890		93.366	26.8023	78.3464	40.538	32.1034	22.1717		95.7392	27.99	76.68	36.7355	33.1297	23.7895		MULTISPECIES: TIGR00341 family protein	BACUNI_RS05890	NZ_DS362239.1	-	31504567	-	WP_005826112.1	456	1371	1.371	BACUNI_RS05890	63	8	82	8	52	61
BACUNI_RS05895		78.6122	109.363	83.8189	0	32.7484	27.4371		80.6103	114.209	82.0361	0	33.7953	29.4391		MULTISPECIES: DNA damage-inducible protein D	BACUNI_RS05895	NZ_DS362239.1	-	31504568	-	WP_005826113.1	223	672	0.672	BACUNI_RS05895	26	16	43	0	26	37
BACUNI_RS05900		147.846	95.4937	68.0828	28.8865	63.3494	73.2109		151.604	99.7252	66.6348	26.1769	65.3746	78.5528		MULTISPECIES: polysaccharide biosynthesis protein	BACUNI_RS05900	NZ_DS362239.1	-	31504569	-	WP_034525489.1	480	1443	1.443	BACUNI_RS05900	105	30	75	6	108	212
BACUNI_RS05905		221.191	283.206	232.201	133.857	136.177	122.419		226.813	295.755	227.262	121.301	140.531	131.351		MULTISPECIES: Holliday junction branch migration DNA helicase RuvB	BACUNI_RS05905	NZ_DS362239.1	-	31504570	-	WP_034525480.1	345	1038	1.038	BACUNI_RS05905	113	64	184	20	167	255
BACUNI_RS05910		3.99179	0	9.43618	0	4.98872	2.6107		4.09326	0	9.23548	0	5.1482	2.80119		MULTISPECIES: ADP-ribosylglycohydrolase family protein	BACUNI_RS05910	NZ_DS362239.1	-	31504571	-	WP_005826117.1	508	1527	1.527	BACUNI_RS05910	3	0	11	0	9	8
BACUNI_RS05915		0	0	16.6656	0	3.23061	1.26798		0	0	16.3111	0	3.33388	1.3605		MULTISPECIES: RagB/SusD family nutrient uptake outer membrane protein	BACUNI_RS05915	NZ_DS362239.1	-	31504572	-	WP_005826118.1	523	1572	1.572	BACUNI_RS05915	0	0	20	0	6	4
BACUNI_RS05920		37.8173	7.77199	10.1956	25.861	53.85	17.5381		38.7786	8.11638	9.97875	23.4352	55.5715	18.8178		MULTISPECIES: TonB-dependent receptor	BACUNI_RS05920	NZ_DS362239.1	-	31504573	-	WP_005826119.1	984	2955	2.955	BACUNI_RS05920	55	5	23	11	188	104
BACUNI_RS05925		0	54.8447	14.3374	0	2.52662	1.98335		0	57.275	14.0324	0	2.6074	2.12807		MULTISPECIES: multidrug DMT transporter permease	BACUNI_RS05925	NZ_DS362239.1	-	31504574	-	WP_005826120.1	334	1005	1.005	BACUNI_RS05925	0	12	11	0	3	4
BACUNI_RS05930		0	9.81463	1.39948	0	0	0		0	10.2495	1.36971	0	0	0		MULTISPECIES: ribokinase	BACUNI_RS05930	NZ_DS362239.1	-	31504575	rbsK	WP_005826121.1	311	936	0.936	BACUNI_RS05930	0	2	1	0	0	0
BACUNI_RS05935		8.7673	4.95496	16.9568	0	0	1.07512		8.99015	5.17452	16.5962	0	0	1.15357		ribokinase	BACUNI_RS05935	NZ_DS362239.1	-	31504576	rbsK	WP_005826122.1	308	927	0.927	BACUNI_RS05935	4	1	12	0	0	2
BACUNI_RS05940		9.17006	91.8057	37.1607	31.3542	21.2833	13.8154		9.40314	95.8738	36.3703	28.4132	21.9637	14.8234		MULTISPECIES: hypothetical protein	BACUNI_RS05940	NZ_DS362239.1	-	31504577	-	WP_008662136.1	516	1551	1.551	BACUNI_RS05940	7	31	44	7	39	43
BACUNI_RS05945		76.7225	101.673	34.1123	0	44.0843	57.0989		78.6726	106.179	33.3868	0	45.4936	61.2652		DNA alkylation repair protein	BACUNI_RS05945	NZ_DS362239.1	-	31504578	-	WP_005826124.1	255	768	0.768	BACUNI_RS05945	29	17	20	0	40	88
BACUNI_RS05950		157.694	73.1263	119.913	138.253	92.6429	115.034		161.702	76.3667	117.362	125.285	95.6045	123.428		MULTISPECIES: aminopeptidase	BACUNI_RS05950	NZ_DS362239.1	+	31504579	-	WP_005826125.1	334	1005	1.005	BACUNI_RS05950	78	16	92	20	110	232
BACUNI_RS05955		51.0839	40.9779	49.9318	39.4407	59.723	76.3844		52.3824	42.7937	48.8698	35.7411	61.6322	81.9579		membrane protein	BACUNI_RS05955	NZ_DS362239.1	+	31504580	-	WP_005826127.1	410	1233	1.233	BACUNI_RS05955	31	11	47	7	87	189
BACUNI_RS05960		68.709	0	0	33.5613	40.8898	45.7393		70.4554	0	0	30.4133	42.197	49.0767		MULTISPECIES: rRNA maturation RNase YbeY	BACUNI_RS05960	NZ_DS362239.1	+	31504581	ybeY	WP_005826129.1	137	414	0.414	BACUNI_RS05960	14	0	0	2	20	38
BACUNI_RS05965		0	8.55353	26.8325	0	28.3716	35.2627		0	8.93255	26.2618	0	29.2786	37.8357		hypothetical protein	BACUNI_RS05965	NZ_DS362239.1	-	31504582	-	WP_005826131.1	178	537	0.537	BACUNI_RS05965	0	1	11	0	18	38
BACUNI_RS05970		57.1841	40.3979	38.0186	42.7708	31.2661	49.525		58.6376	42.1881	37.21	38.7589	32.2657	53.1386		galactose-1-epimerase	BACUNI_RS05970	NZ_DS362239.1	-	31504583	-	WP_005826133.1	378	1137	1.137	BACUNI_RS05970	32	10	33	7	42	113
BACUNI_RS05975		65.0263	81.4165	58.0464	23.944	26.672	35.8219		66.6792	85.0242	56.8118	21.6981	27.5247	38.4357		hypothetical protein	BACUNI_RS05975	NZ_DS362239.1	-	31504584	-	WP_034525481.1	676	2031	2.031	BACUNI_RS05975	65	36	90	7	64	146
BACUNI_RS05985		68.5337	18.2272	76.6715	82.7047	19.3131	49.9306		70.2757	19.0348	75.0408	74.947	19.9305	53.5739		MULTISPECIES: arabinan endo-1,5-alpha-L-arabinosidase	BACUNI_RS05985	NZ_DS362239.1	-	31504586	-	WP_005826142.1	335	1008	1.008	BACUNI_RS05985	34	4	59	12	23	101
BACUNI_RS05990		52.4206	61.6225	0	57.3556	41.9279	39.598		53.753	64.3531	0	51.9756	43.2682	42.4873		endo-1,4-beta-xylanase	BACUNI_RS05990	NZ_DS362239.1	-	31504587	-	WP_005826144.1	322	969	0.969	BACUNI_RS05990	25	13	0	8	48	77
BACUNI_RS05995		199.198	293.892	102.738	136.219	98.7052	81.253		204.261	306.915	100.553	123.442	101.861	87.1817		MULTISPECIES: endo-1,4-beta-xylanase	BACUNI_RS05995	NZ_DS362239.1	-	31504588	-	WP_005826146.1	322	969	0.969	BACUNI_RS05995	95	62	76	19	113	158
BACUNI_RS06000		9.22507	6.95156	14.8685	31.5423	11.8492	19.2313		9.45956	7.2596	14.5522	28.5836	12.228	20.6346		glycoside hydrolase	BACUNI_RS06000	NZ_DS362239.1	-	31504589	-	WP_005826148.1	880	2643	2.643	BACUNI_RS06000	12	4	30	12	37	102
BACUNI_RS06005		11.5883	49.4836	15.7721	48.4278	18.2372	6.6316		11.8829	51.6764	15.4366	43.8853	18.8202	7.11548		MULTISPECIES: RagB/SusD family nutrient uptake outer membrane protein	BACUNI_RS06005	NZ_DS362239.1	-	31504590	-	WP_005826150.1	525	1578	1.578	BACUNI_RS06005	9	17	19	11	34	21
BACUNI_RS06010		22.9356	28.9747	21.7449	25.3716	21.9192	29.7799		23.5186	30.2586	21.2824	22.9917	22.6199	31.9528		TonB-dependent receptor	BACUNI_RS06010	NZ_DS362239.1	-	31504591	-	WP_005826152.1	1003	3012	3.012	BACUNI_RS06010	34	19	50	11	78	180
BACUNI_RS06015		40.5953	41.8201	58.3067	40.4111	28.4708	39.321		41.6272	43.6733	57.0666	36.6205	29.381	42.19		hybrid sensor histidine kinase/response regulator	BACUNI_RS06015	NZ_DS362239.1	-	31504592	-	WP_005826155.1	1317	3954	3.954	BACUNI_RS06015	79	36	176	23	133	312
BACUNI_RS06020		67.0568	128.853	144.825	118.462	76.3546	89.6314		68.7613	134.563	141.745	107.35	78.7956	96.1714		MULTISPECIES: beta-galactosidase	BACUNI_RS06020	NZ_DS362239.1	-	31504593	-	WP_005826156.1	605	1818	1.818	BACUNI_RS06020	60	51	201	31	164	327
BACUNI_RS06025		43.6072	30.8065	86.0976	0	17.5982	15.7082		44.7156	32.1716	84.2664	0	18.1608	16.8544		RagB/SusD family nutrient uptake outer membrane protein	BACUNI_RS06025	NZ_DS362239.1	-	31504594	-	WP_005826159.1	496	1491	1.491	BACUNI_RS06025	32	10	98	0	31	47
BACUNI_RS06030		4.49803	26.1475	10.3567	13.1825	10.9751	13.5532		4.61236	27.3062	10.1364	11.946	11.3259	14.5422		MULTISPECIES: TonB-dependent receptor	BACUNI_RS06030	NZ_DS362239.1	-	31504595	-	WP_005826161.1	1053	3162	3.162	BACUNI_RS06030	7	18	25	6	41	86
BACUNI_RS06035		107.28	107.788	87.3276	114.86	157.998	144.578		110.007	112.564	85.4702	104.086	163.049	155.128		MULTISPECIES: tRNA uridine-5-carboxymethylaminomethyl(34) synthesis enzyme MnmG	BACUNI_RS06035	NZ_DS362239.1	+	31504596	-	WP_005826165.1	624	1875	1.875	BACUNI_RS06035	99	44	125	31	350	544
BACUNI_RS06040		57.3961	138.403	71.5395	65.4161	97.2346	62.8762		58.855	144.536	70.018	59.2801	100.343	67.464		MULTISPECIES: adenine phosphoribosyltransferase	BACUNI_RS06040	NZ_DS362239.1	+	31504597	-	WP_085931074.1	176	531	0.531	BACUNI_RS06040	15	16	29	5	61	67
BACUNI_RS06045		56.9044	98.3726	85.6012	133.527	84.5954	109.734		58.3508	102.732	83.7805	121.002	87.2998	117.741		excinuclease ABC subunit UvrC	BACUNI_RS06045	NZ_DS362239.1	+	31504598	-	WP_005826169.1	606	1821	1.821	BACUNI_RS06045	51	39	119	35	182	401
BACUNI_RS06050		103.161	60.8377	199.523	30.6719	95.2922	141.905		105.783	63.5335	195.28	27.7949	98.3385	152.259		MULTISPECIES: D-tyrosyl-tRNA(Tyr) deacylase	BACUNI_RS06050	NZ_DS362239.1	+	31504599	-	WP_005826171.1	150	453	0.453	BACUNI_RS06050	23	6	69	2	51	129
BACUNI_RS06055		221.762	216.79	181.61	163.946	172.28	221.964		227.399	226.397	177.748	148.567	177.787	238.16		MULTISPECIES: pyrophosphatase	BACUNI_RS06055	NZ_DS362239.1	+	31504600	-	WP_005826173.1	112	339	0.339	BACUNI_RS06055	37	16	47	8	69	151
BACUNI_RS06060		155.256	193.293	126.204	123.095	89.0474	139.065		159.202	201.858	123.52	111.549	91.8941	149.212		deoxyribose-phosphate aldolase	BACUNI_RS06060	NZ_DS362239.1	+	31504601	deoC	WP_005826174.1	300	903	0.903	BACUNI_RS06060	69	38	87	16	95	252
BACUNI_RS06065		116.7	244.973	268.7	135.381	138.031	215.171		119.666	255.828	262.985	122.682	142.444	230.871		MULTISPECIES: polyprenyl synthetase family protein	BACUNI_RS06065	NZ_DS362239.1	-	31504602	-	WP_005826176.1	324	975	0.975	BACUNI_RS06065	56	52	200	19	159	421
BACUNI_RS06070		353.577	496.958	425.172	240.817	296.662	354.72		362.564	518.98	416.129	218.228	306.145	380.602		MULTISPECIES: DNA polymerase I	BACUNI_RS06070	NZ_DS362239.1	+	31504603	-	WP_034525482.1	951	2856	2.856	BACUNI_RS06070	497	309	927	99	1001	2033
BACUNI_RS06075		113.741	280.504	93.3272	477.288	152.915	112.851		116.632	292.933	91.3422	432.519	157.804	121.085		MULTISPECIES: DUF3836 domain-containing protein	BACUNI_RS06075	NZ_DS362239.1	+	31504604	-	WP_005826180.1	130	393	0.393	BACUNI_RS06075	22	24	28	27	71	89
BACUNI_RS06080		61.8664	117.776	109.159	300.6	173.624	154.127		63.4389	122.994	106.838	272.403	179.175	165.373		HD domain-containing protein	BACUNI_RS06080	NZ_DS362239.1	+	31504605	-	WP_005826183.1	207	624	0.624	BACUNI_RS06080	19	16	52	27	128	193
BACUNI_RS06085		415.914	167.595	170.929	274.966	177.973	233.596		426.486	175.022	167.293	249.174	183.663	250.64		MULTISPECIES: hypothetical protein	BACUNI_RS06085	NZ_DS362239.1	-	31504606	-	WP_005826184.1	538	1617	1.617	BACUNI_RS06085	331	59	211	64	340	758
BACUNI_RS06100		171.462	135.665	364.786	205.191	285.711	172.414		175.82	141.677	357.027	185.944	294.845	184.994		MULTISPECIES: hypothetical protein	BACUNI_RS06100	NZ_DS362240.1	+	31504609	-	WP_034523359.1	78	237	0.237	BACUNI_RS06100	20	7	66	7	80	82
BACUNI_RS06105		884.935	312.967	92.7527	914.227	463.636	364.501		907.429	326.835	90.78	828.472	478.458	391.097		MULTISPECIES: 2-isopropylmalate synthase	BACUNI_RS06105	NZ_DS362240.1	+	31504610	-	WP_005826189.1	498	1497	1.497	BACUNI_RS06105	652	102	106	197	820	1095
BACUNI_RS06110		1666.24	872.552	184.984	2365.53	1120.67	913.403		1708.59	911.217	181.05	2143.65	1156.5	980.051		MULTISPECIES: 3-isopropylmalate dehydratase large subunit	BACUNI_RS06110	NZ_DS362240.1	+	31504611	leuC	WP_005826191.1	464	1395	1.395	BACUNI_RS06110	1144	265	197	475	1847	2557
BACUNI_RS06115		805.956	306.216	2.18319	1308.39	585.44	415.265		826.442	319.785	2.13676	1185.66	604.155	445.565		MULTISPECIES: 3-isopropylmalate dehydratase small subunit	BACUNI_RS06115	NZ_DS362240.1	+	31504612	leuD	WP_005826193.1	199	600	0.6	BACUNI_RS06115	238	40	1	113	415	500
BACUNI_RS06120		755.016	440.856	90.8954	716.345	393.019	366.79		774.207	460.392	88.9622	649.152	405.584	393.553		MULTISPECIES: 2-isopropylmalate synthase	BACUNI_RS06120	NZ_DS362240.1	+	31504613	-	WP_005826194.1	513	1542	1.542	BACUNI_RS06120	573	148	107	159	716	1135
BACUNI_RS06125		645.773	71.2131	86.3122	457.761	216.526	366.978		662.187	74.3687	84.4764	414.823	223.448	393.755		MULTISPECIES: hypothetical protein	BACUNI_RS06125	NZ_DS362240.1	+	31504614	-	WP_005835569.1	85	258	0.258	BACUNI_RS06125	82	4	17	17	66	190
BACUNI_RS06130		1463.6	1262.93	309.594	1164.41	669.484	837.567		1500.8	1318.89	303.009	1055.19	690.886	898.681		MULTISPECIES: 3-isopropylmalate dehydrogenase	BACUNI_RS06130	NZ_DS362240.1	+	31504615	leuB	WP_005826196.1	353	1062	1.062	BACUNI_RS06130	765	292	251	178	840	1785
BACUNI_RS06135		292.702	188.367	129.476	168.018	218.057	217.457		300.142	196.713	126.722	152.258	225.028	233.324		MULTISPECIES: cysteine synthase A	BACUNI_RS06135	NZ_DS362240.1	+	31504616	cysK	WP_008663985.1	316	951	0.951	BACUNI_RS06135	137	39	94	23	245	415
BACUNI_RS06140		69.1583	32.3468	55.3485	138.618	56.6266	63.167		70.9161	33.7802	54.1713	125.615	58.4369	67.776		MULTISPECIES: tetratricopeptide repeat protein	BACUNI_RS06140	NZ_DS362240.1	+	31504617	-	WP_005826199.1	283	852	0.852	BACUNI_RS06140	29	6	36	17	57	108
BACUNI_RS06145		66.1576	73.5122	87.4722	92.0158	59.3241	64.3523		67.8392	76.7697	85.6117	83.3847	61.2206	69.0478		DNA helicase RecQ	BACUNI_RS06145	NZ_DS362240.1	-	31504618	recQ	WP_005826201.1	603	1812	1.812	BACUNI_RS06145	59	29	121	24	127	234
BACUNI_RS06150		3094.89	2432.29	4800.25	2799.4	1982.12	2024.81		3173.55	2540.07	4698.16	2536.81	2045.49	2172.55		MULTISPECIES: AraC family transcriptional regulator	BACUNI_RS06150	NZ_DS362240.1	+	31504619	-	WP_005826207.1	157	474	0.474	BACUNI_RS06150	722	251	1737	191	1110	1926
BACUNI_RS06155		88.2539	60.5259	124.023	105.106	102.033	162.215		90.4971	63.208	121.385	95.2474	105.295	174.051		MULTISPECIES: dihydrofolate reductase	BACUNI_RS06155	NZ_DS362240.1	+	31504620	-	WP_005826209.1	682	2049	2.049	BACUNI_RS06155	89	27	194	31	247	667
BACUNI_RS06160		27.091	20.4144	25.228	0	65.2056	54.6304		27.7796	21.319	24.6914	0	67.2901	58.6165		MULTISPECIES: DNA alkylation repair protein	BACUNI_RS06160	NZ_DS362240.1	+	31504621	-	WP_005826212.1	224	675	0.675	BACUNI_RS06160	9	3	13	0	52	74
BACUNI_RS06165		656.499	1315.04	1197.41	184.69	664.673	831.548		673.186	1373.31	1171.94	167.366	685.921	892.223		MULTISPECIES: transcriptional repressor	BACUNI_RS06165	NZ_DS362240.1	+	31504622	-	WP_005826214.1	162	489	0.489	BACUNI_RS06165	158	140	447	13	384	816
BACUNI_RS06170		177.305	111.942	110.189	32.7698	110.46	114.785		181.812	116.903	107.846	29.696	113.992	123.161		MULTISPECIES: adenylosuccinate synthase	BACUNI_RS06170	NZ_DS362240.1	+	31504623	-	WP_005826216.1	423	1272	1.272	BACUNI_RS06170	111	31	107	6	166	293
BACUNI_RS06175		98.088	84.4735	105.395	85.1763	60.9681	76.7523		100.581	88.2167	103.154	77.1868	62.9172	82.3527		MULTISPECIES: alpha-L-fucosidase	BACUNI_RS06175	NZ_DS362240.1	+	31504624	-	WP_005826218.1	434	1305	1.305	BACUNI_RS06175	63	24	105	16	94	201
BACUNI_RS06180		545.906	270.579	410.289	2824.79	808.719	502.613		559.782	282.569	401.563	2559.83	834.573	539.287		MULTISPECIES: membrane protein	BACUNI_RS06180	NZ_DS362240.1	+	31504625	-	WP_005826222.1	231	696	0.696	BACUNI_RS06180	187	41	218	283	665	702
BACUNI_RS06185		419.58	970.93	642.177	180.74	229.152	298.585		430.244	1013.95	628.519	163.787	236.478	320.372		transglutaminase domain-containing protein	BACUNI_RS06185	NZ_DS362240.1	-	31504626	-	WP_005826227.1	409	1230	1.23	BACUNI_RS06185	254	260	603	32	333	737
BACUNI_RS06190		135.753	104.545	77.9024	158.123	78.3031	92.9314		139.204	109.178	76.2454	143.291	80.8063	99.7123		MULTISPECIES: histidine--tRNA ligase	BACUNI_RS06190	NZ_DS362240.1	+	31504627	-	WP_005826229.1	453	1362	1.362	BACUNI_RS06190	91	31	81	31	126	254
BACUNI_RS06195		220.508	195.836	213.242	188.49	226.368	73.3956		226.113	204.514	208.706	170.809	233.604	78.751		MULTISPECIES: hypothetical protein	BACUNI_RS06195	NZ_DS362240.1	+	31504628	-	WP_034525491.1	85	258	0.258	BACUNI_RS06195	28	11	42	7	69	38
BACUNI_RS06200		226.647	361.673	299.114	291.746	205.495	162.182		232.408	377.699	292.752	264.38	212.065	174.016		MULTISPECIES: (4Fe-4S)-binding protein	BACUNI_RS06200	NZ_DS362240.1	+	31504629	-	WP_005826233.1	253	762	0.762	BACUNI_RS06200	85	60	174	32	185	248
BACUNI_RS06205		49.9044	48.3499	32.1733	40.6269	64.3476	65.8595		51.1729	50.4924	31.489	36.8161	66.4047	70.665		MULTISPECIES: bile acid:sodium symporter family protein	BACUNI_RS06205	NZ_DS362240.1	-	31504630	-	WP_005826236.1	284	855	0.855	BACUNI_RS06205	21	9	21	5	65	113
BACUNI_RS06210		483.767	286.026	302.288	279.924	471.266	363.242		496.064	298.701	295.858	253.667	486.332	389.747		MULTISPECIES: co-chaperone GroES	BACUNI_RS06210	NZ_DS362240.1	+	31504631	-	WP_004290132.1	90	273	0.273	BACUNI_RS06210	65	17	63	11	152	199
BACUNI_RS06215		160.015	151.426	99.9629	678.603	312.627	225.125		164.083	158.136	97.8368	614.95	322.621	241.552		MULTISPECIES: chaperonin GroEL	BACUNI_RS06215	NZ_DS362240.1	+	31504632	groL	WP_005826239.1	545	1638	1.638	BACUNI_RS06215	129	54	125	160	605	740
BACUNI_RS06220		742.218	1447.19	1453.47	475.835	637.713	511.97		761.084	1511.31	1422.55	431.202	658.1	549.326		MULTISPECIES: hypothetical protein	BACUNI_RS06220	NZ_DS362240.1	+	31504633	-	WP_005826242.1	72	219	0.219	BACUNI_RS06220	80	69	243	15	165	225
BACUNI_RS06225		147.407	175.624	44.948	211.14	64.7262	107.969		151.154	183.406	43.992	191.335	66.7953	115.847		MULTISPECIES: low specificity L-threonine aldolase	BACUNI_RS06225	NZ_DS362240.1	+	31504634	-	WP_034525502.1	339	1020	1.02	BACUNI_RS06225	74	39	35	31	78	221
BACUNI_RS06230		43.6951	144.511	139.808	27.667	54.6077	56.5593		44.8057	150.914	136.834	25.0719	56.3534	60.6862		MULTISPECIES: hypothetical protein	BACUNI_RS06230	NZ_DS362240.1	-	31504635	-	WP_005826249.1	836	2511	2.511	BACUNI_RS06230	54	79	268	10	162	285
BACUNI_RS06235		6.29047	9.48038	32.4437	86.0334	29.6989	25.1987		6.45036	9.90048	31.7536	77.9634	30.6483	27.0374		MULTISPECIES: J domain-containing protein	BACUNI_RS06235	NZ_DS362240.1	+	31504636	-	WP_005826253.1	322	969	0.969	BACUNI_RS06235	3	2	24	12	34	49
BACUNI_RS06240		0	0	163.739	111.333	16.2773	20.7632		0	0	160.257	100.89	16.7976	22.2782		MULTISPECIES: hypothetical protein	BACUNI_RS06240	NZ_DS362240.1	+	31504637	-	WP_005826254.1	103	312	0.312	BACUNI_RS06240	0	0	39	5	6	13
BACUNI_RS06245		76.925	22.6827	59.2965	51.4607	37.6186	45.1152		78.8802	23.6878	58.0353	46.6337	38.8212	48.407		MULTISPECIES: IS256 family transposase	BACUNI_RS06245	NZ_DS362240.1	-	31504638	-	WP_005826255.1	404	1215	1.215	BACUNI_RS06245	46	6	55	9	54	110
BACUNI_RS06250		79.7493	110.324	172.66	97.6758	109.087	153.845		81.7764	115.213	168.988	88.5138	112.575	165.07		MULTISPECIES: acyl-CoA dehydrogenase	BACUNI_RS06250	NZ_DS362240.1	-	31504639	-	WP_005826256.1	568	1707	1.707	BACUNI_RS06250	67	41	225	24	220	527
BACUNI_RS06255		210.103	83.8183	258.158	109.87	232.714	299.475		215.444	87.5325	252.667	99.5646	240.153	321.327		MULTISPECIES: energry transducer TonB	BACUNI_RS06255	NZ_DS362240.1	-	31504640	-	WP_005826257.1	273	822	0.822	BACUNI_RS06255	85	15	162	13	226	494
BACUNI_RS06260		760.937	562.898	1313.77	252.006	807.417	1305.88		780.279	587.841	1285.82	228.368	833.229	1401.17		MULTISPECIES: electron transfer flavoprotein subunit alpha/FixB family protein	BACUNI_RS06260	NZ_DS362240.1	-	31504641	-	WP_005826260.1	339	1020	1.02	BACUNI_RS06260	382	125	1023	37	973	2673
BACUNI_RS06265		586.365	416.167	644.7	155.418	620.139	1064.08		601.269	434.608	630.988	140.84	639.964	1141.72		MULTISPECIES: electron transfer flavoprotein subunit beta	BACUNI_RS06265	NZ_DS362240.1	-	31504642	-	WP_005826262.1	297	894	0.894	BACUNI_RS06265	258	81	440	20	655	1909
BACUNI_RS06270		25.3834	7.82495	71.4093	23.6702	27.8775	20.0912		26.0286	8.17169	69.8905	21.4499	28.7687	21.5571		MULTISPECIES: 1-deoxy-D-xylulose-5-phosphate synthase	BACUNI_RS06270	NZ_DS362240.1	+	31504643	-	WP_005826266.1	586	1761	1.761	BACUNI_RS06270	22	3	96	6	58	71
BACUNI_RS06275		1114.12	1397.11	1273.89	781.559	666.555	1118.72		1142.43	1459.02	1246.8	708.249	687.864	1200.35		MULTISPECIES: aminopeptidase	BACUNI_RS06275	NZ_DS362240.1	-	31504644	-	WP_034525503.1	399	1200	1.2	BACUNI_RS06275	658	365	1167	135	945	2694
BACUNI_RS06280		11.9238	32.3468	43.0488	0	7.9476	5.8488		12.2269	33.7802	42.1332	0	8.20167	6.27556		MULTISPECIES: patatin family protein	BACUNI_RS06280	NZ_DS362240.1	+	31504645	-	WP_008663962.1	283	852	0.852	BACUNI_RS06280	5	6	28	0	8	10
BACUNI_RS06285		241.411	56.8175	125.789	31.6604	512.48	678.698		247.547	59.3352	123.114	28.6906	528.863	728.22		MULTISPECIES: TonB-dependent receptor	BACUNI_RS06285	NZ_DS362240.1	+	31504646	-	WP_008663961.1	1023	3072	3.072	BACUNI_RS06285	365	38	295	14	1860	4184
BACUNI_RS06290		417.747	38.5987	115.214	85.6237	494.574	855.654		428.366	40.3091	112.763	77.5922	510.385	918.088		RagB/SusD family nutrient uptake outer membrane protein	BACUNI_RS06290	NZ_DS362240.1	+	31504647	-	WP_005826276.1	594	1785	1.785	BACUNI_RS06290	367	15	157	22	1043	3065
BACUNI_RS06295		256.831	70.9631	70.5244	39.0292	259.553	585.803		263.36	74.1076	69.0244	35.3682	267.85	628.547		MULTISPECIES: hypothetical protein	BACUNI_RS06295	NZ_DS362240.1	+	31504648	-	WP_005826278.1	711	2136	2.136	BACUNI_RS06295	270	33	115	12	655	2511
BACUNI_RS06300		68.4115	27.8378	39.6944	0	95.1865	201.005		70.1504	29.0714	38.8501	0	98.2295	215.671		MULTISPECIES: hypothetical protein	BACUNI_RS06300	NZ_DS362240.1	+	31504649	-	WP_005826280.1	494	1485	1.485	BACUNI_RS06300	50	9	45	0	167	599
BACUNI_RS06305		117.616	59.8252	155.446	30.1615	113.509	238.221		120.606	62.4762	152.139	27.3323	117.138	255.603		MULTISPECIES: DUF2961 domain-containing protein	BACUNI_RS06305	NZ_DS362240.1	+	31504650	-	WP_005835607.1	690	2073	2.073	BACUNI_RS06305	120	27	246	9	278	991
BACUNI_RS06310		38.1957	14.7422	23.4235	0	17.4639	48.438		39.1665	15.3954	22.9253	0	18.0222	51.9723		hypothetical protein	BACUNI_RS06310	NZ_DS362240.1	+	31504651	-	WP_005826283.1	726	2181	2.181	BACUNI_RS06310	41	7	39	0	45	212
BACUNI_RS06315		312.33	83.5135	344.258	34.4489	502.722	695.173		320.269	87.2142	336.936	31.2176	518.793	745.897		DUF4980 domain-containing protein	BACUNI_RS06315	NZ_DS362240.1	+	31504652	-	WP_005826284.1	604	1815	1.815	BACUNI_RS06315	279	33	477	9	1078	2532
BACUNI_RS06320		257.678	102.335	218.88	95.2486	324.207	389.431		264.227	106.869	214.225	86.3143	334.571	417.846		MFS transporter	BACUNI_RS06320	NZ_DS362240.1	+	31504653	-	WP_005826285.1	388	1167	1.167	BACUNI_RS06320	148	26	195	16	447	912
BACUNI_RS19495		38.4815	0	109.159	0	179.543	211.407		39.4596	0	106.838	0	185.283	226.833		hypothetical protein	BACUNI_RS19495	NZ_DS362240.1	-	31507241	-	WP_074668510.1	87	264	0.264	BACUNI_RS19495	5	0	22	0	56	112
BACUNI_RS06325		203.64	232.766	280.274	117.351	324.079	452.863		208.816	243.08	274.313	106.344	334.44	485.906		MULTISPECIES: carbohydrate kinase	BACUNI_RS06325	NZ_DS362240.1	+	31504654	-	WP_005826288.1	295	888	0.888	BACUNI_RS06325	89	45	190	15	340	807
BACUNI_RS06330		441.701	482.624	480.302	186.265	418.916	564.218		452.928	504.01	470.086	168.794	432.308	605.387		MULTISPECIES: sensor histidine kinase	BACUNI_RS06330	NZ_DS362240.1	+	31504655	-	WP_005826289.1	919	2760	2.76	BACUNI_RS06330	600	290	1012	74	1366	3125
BACUNI_RS06335		150.505	194.423	97.0307	110.273	125.395	155.559		154.331	203.038	94.9669	99.9293	129.404	166.91		MULTISPECIES: hypothetical protein	BACUNI_RS06335	NZ_DS362240.1	-	31504656	-	WP_005826290.1	62	189	0.189	BACUNI_RS06335	14	8	14	3	28	59
BACUNI_RS06340		808.617	561.569	422.648	560.384	1027.45	999.576		829.171	586.453	413.658	507.82	1060.3	1072.51		MULTISPECIES: pyruvate:ferredoxin (flavodoxin) oxidoreductase	BACUNI_RS06340	NZ_DS362240.1	-	31504657	nifJ	WP_005826291.1	1185	3558	3.558	BACUNI_RS06340	1416	435	1148	287	4319	7137
BACUNI_RS06345		982.306	935.012	914.384	1137.24	888.776	798.829		1007.27	976.444	894.936	1030.57	917.188	857.117		MULTISPECIES: ATPase AAA	BACUNI_RS06345	NZ_DS362240.1	-	31504658	-	WP_005826292.1	392	1179	1.179	BACUNI_RS06345	570	240	823	193	1238	1890
BACUNI_RS06350		53.7786	11.3976	18.419	74.701	33.6047	29.2643		55.1455	11.9027	18.0272	67.6941	34.679	31.3996		MULTISPECIES: hypothetical protein	BACUNI_RS06350	NZ_DS362240.1	+	31504659	-	WP_005826294.1	402	1209	1.209	BACUNI_RS06350	32	3	17	13	48	71
BACUNI_RS06355		105.025	118.712	49.4798	82.8691	99.2817	85.1994		107.694	123.972	48.4274	75.096	102.456	91.4161		hypothetical protein	BACUNI_RS06355	NZ_DS362240.1	-	31504660	-	WP_005826295.1	502	1509	1.509	BACUNI_RS06355	78	39	57	18	177	258
BACUNI_RS06360		103.65	67.4061	63.1615	116.515	80.4423	85.3164		106.284	70.393	61.8181	105.586	83.0139	91.5416		carbon starvation protein A	BACUNI_RS06360	NZ_DS362240.1	+	31504661	-	WP_005826296.1	476	1431	1.431	BACUNI_RS06360	73	21	69	24	136	245
BACUNI_RS06365		45.7618	0	0	93.881	53.3778	31.4254		46.9249	0	0	85.075	55.0842	33.7184		MULTISPECIES: hypothetical protein	BACUNI_RS06365	NZ_DS362240.1	+	31504662	-	WP_005826297.1	73	222	0.222	BACUNI_RS06365	5	0	0	3	14	14
BACUNI_RS06370		157.892	403.905	198.228	198.897	119.433	206.868		161.905	421.803	194.012	180.241	123.251	221.962		MULTISPECIES: hypothetical protein	BACUNI_RS06370	NZ_DS362240.1	+	31504663	-	WP_005826298.1	162	489	0.489	BACUNI_RS06370	38	43	74	14	69	203
BACUNI_RS06375		221.538	300.493	424.396	0	348.06	338.421		227.169	313.808	415.369	0	359.187	363.114		MULTISPECIES: addiction module antidote protein, HigA family	BACUNI_RS06375	NZ_DS362240.1	-	31504664	higA	WP_005826300.1	106	321	0.321	BACUNI_RS06375	35	21	104	0	132	218
BACUNI_RS06380		89.4513	332.216	300.703	240.312	180.995	164.539		91.725	346.937	294.308	217.771	186.781	176.545		MULTISPECIES: hypothetical protein	BACUNI_RS06380	NZ_DS362240.1	-	31504665	-	WP_005826303.1	105	318	0.318	BACUNI_RS06380	14	23	73	11	68	105
BACUNI_RS06385		84.4438	46.7506	103.327	35.3547	75.3808	47.338		86.5902	48.8222	101.129	32.0384	77.7906	50.7921		energy transducer TonB	BACUNI_RS06385	NZ_DS362240.1	+	31504666	-	WP_034525492.1	392	1179	1.179	BACUNI_RS06385	49	12	93	6	105	112
BACUNI_RS06390		157.641	156.738	213.614	122.275	201.268	211.749		161.648	163.683	209.07	110.805	207.702	227.2		MULTISPECIES: excinuclease ABC subunit UvrA	BACUNI_RS06390	NZ_DS362240.1	-	31504667	-	WP_005826305.1	927	2784	2.784	BACUNI_RS06390	216	95	454	49	662	1183
BACUNI_RS06395		79.189	84.7984	87.3276	114.005	84.2078	75.1309		81.2018	88.556	85.4702	103.312	86.8998	80.6129		sensor histidine kinase	BACUNI_RS06395	NZ_DS362240.1	+	31504668	-	WP_005826306.1	649	1950	1.95	BACUNI_RS06395	76	36	130	32	194	294
BACUNI_RS06400		91.3783	103.287	68.4413	41.3523	82.8505	94.588		93.7009	107.864	66.9856	37.4735	85.4991	101.49		MULTISPECIES: lipoprotein	BACUNI_RS06400	NZ_DS362240.1	+	31504669	-	WP_034525493.1	503	1512	1.512	BACUNI_RS06400	68	34	79	9	148	287
BACUNI_RS06405		131.89	64.4666	6.89428	207.197	161.859	141.627		135.243	67.3233	6.74765	187.762	167.033	151.961		chromate transporter	BACUNI_RS06405	NZ_DS362240.1	-	31504670	-	WP_005826308.1	189	570	0.57	BACUNI_RS06405	37	8	3	17	109	162
BACUNI_RS06410		127.223	126.885	265.36	63.9705	183.936	200.061		130.457	132.508	259.716	57.9701	189.816	214.659		MULTISPECIES: chromate transporter	BACUNI_RS06410	NZ_DS362240.1	-	31504671	-	WP_005826309.1	180	543	0.543	BACUNI_RS06410	34	15	110	5	118	218
BACUNI_RS06415		380.339	313.486	327.802	237.07	349.116	368.316		390.006	327.377	320.83	214.833	360.277	395.191		hybrid sensor histidine kinase/response regulator	BACUNI_RS06415	NZ_DS362240.1	-	31504672	-	WP_034525494.1	1347	4044	4.044	BACUNI_RS06415	757	276	1012	138	1668	2989
BACUNI_RS06420		1120.38	1243.46	1354.11	500.648	1462.1	1645.73		1148.86	1298.56	1325.31	453.687	1508.84	1765.81		phosphoribosylformylglycinamidine synthase	BACUNI_RS06420	NZ_DS362240.1	-	31504673	-	WP_005826312.1	1234	3705	3.705	BACUNI_RS06420	2043	1003	3830	267	6400	12236
BACUNI_RS19500		0	79.5367	62.3768	0	14.6566	6.47165		0	83.0612	61.0501	0	15.1252	6.94387		MULTISPECIES: hypothetical protein	BACUNI_RS19500	NZ_DS362240.1	+	31507242	-	WP_074668512.1	76	231	0.231	BACUNI_RS19500	0	4	11	0	4	3
BACUNI_RS06425		305.72	405.706	441.289	185.012	290.78	240.643		313.491	423.684	431.903	167.658	300.076	258.202		hypothetical protein	BACUNI_RS06425	NZ_DS362240.1	-	31504674	-	WP_005826314.1	750	2253	2.253	BACUNI_RS06425	339	199	759	60	774	1088
BACUNI_RS06430		59.0285	42.1399	70.1024	10.6226	73.7705	68.5758		60.5289	44.0072	68.6114	9.62622	76.1288	73.5795		MULTISPECIES: hypothetical protein	BACUNI_RS06430	NZ_DS362240.1	+	31504675	-	WP_005826316.1	217	654	0.654	BACUNI_RS06430	19	6	35	1	57	90
BACUNI_RS06435		104.196	58.8878	69.5742	0	77.5109	67.5375		106.844	61.4972	68.0944	0	79.9888	72.4655		MULTISPECIES: DUF4924 domain-containing protein	BACUNI_RS06435	NZ_DS362240.1	+	31504676	-	WP_005826317.1	181	546	0.546	BACUNI_RS06435	28	7	29	0	50	74
BACUNI_RS06440		142.584	182.655	90.3917	40.6269	203.933	169.603		146.208	190.749	88.4692	36.8161	210.452	181.978		MULTISPECIES: dTDP-4-dehydrorhamnose reductase	BACUNI_RS06440	NZ_DS362240.1	+	31504677	rfbD	WP_005826319.1	284	855	0.855	BACUNI_RS06440	60	34	59	5	206	291
BACUNI_RS06445		172.866	189.562	124.754	110.273	253.657	234.446		177.26	197.962	122.1	99.9293	261.766	251.553		MULTISPECIES: peptide chain release factor 3	BACUNI_RS06445	NZ_DS362240.1	+	31504678	-	WP_005826320.1	524	1575	1.575	BACUNI_RS06445	134	65	150	25	472	741
BACUNI_RS06450		76.1933	57.4156	272.899	57.8933	31.7407	4.15265		78.13	59.9598	267.094	52.4629	32.7554	4.45565		hypothetical protein	BACUNI_RS06450	NZ_DS362240.1	-	31504679	-	WP_034525495.1	79	240	0.24	BACUNI_RS06450	9	3	50	2	9	2
BACUNI_RS06455		12.3892	0	0	14.1203	10.3222	7.08988		12.7041	0	0	12.7958	10.6522	7.6072		DNA-binding protein	BACUNI_RS06455	NZ_DS362240.1	+	31504680	-	WP_005826325.1	163	492	0.492	BACUNI_RS06455	3	0	0	1	6	7
BACUNI_RS06460		582.771	213.639	91.3893	753.959	196.842	324.486		597.584	223.106	89.4456	683.238	203.134	348.162		MULTISPECIES: oxaloacetate decarboxylase	BACUNI_RS06460	NZ_DS362240.1	+	31504681	-	WP_005826326.1	85	258	0.258	BACUNI_RS06460	74	12	18	28	60	168
BACUNI_RS06465		808.751	449.584	389.626	759.318	463.022	516.202		829.308	469.506	381.339	688.094	477.824	553.867		MULTISPECIES: oxaloacetate decarboxylase	BACUNI_RS06465	NZ_DS362240.1	+	31504682	-	WP_005826327.1	612	1839	1.839	BACUNI_RS06465	732	180	547	201	1006	1905
BACUNI_RS06470		193.977	144.932	128.236	213.587	115.732	126.998		198.907	151.355	125.508	193.552	119.432	136.265		MULTISPECIES: sodium ion-translocating decarboxylase subunit beta	BACUNI_RS06470	NZ_DS362240.1	+	31504683	-	WP_005826328.1	411	1236	1.236	BACUNI_RS06470	118	39	121	38	169	315
BACUNI_RS06475		35.0589	3.60255	0	87.1805	29.2098	12.8976		35.95	3.76218	0	79.0029	30.1435	13.8387		TolC family protein	BACUNI_RS06475	NZ_DS362240.1	-	31504684	-	WP_005826330.1	424	1275	1.275	BACUNI_RS06475	22	1	0	16	44	33
BACUNI_RS06480		15.4231	3.03184	44.5284	32.0992	3.6315	6.74291		15.8151	3.16619	43.5813	29.0883	3.74759	7.23491		AcrB/AcrD/AcrF family protein	BACUNI_RS06480	NZ_DS362240.1	-	31504685	-	WP_005826331.1	1009	3030	3.03	BACUNI_RS06480	23	2	103	14	13	41
BACUNI_RS06485		0	17.4482	0	19.7926	20.8992	5.2056		0	18.2214	0	17.936	21.5673	5.58543		efflux RND transporter periplasmic adaptor subunit	BACUNI_RS06485	NZ_DS362240.1	-	31504686	-	WP_005826332.1	350	1053	1.053	BACUNI_RS06485	0	4	0	3	26	11
BACUNI_RS06490		208.527	285.221	440.027	158.776	239.435	258.076		213.827	297.86	430.668	143.883	247.09	276.907		MULTISPECIES: maltose phosphorylase	BACUNI_RS06490	NZ_DS362240.1	-	31504687	-	WP_005826334.1	772	2319	2.319	BACUNI_RS06490	238	144	779	53	656	1201
BACUNI_RS06495		252.493	318.975	206.828	66.0187	214.698	415.265		258.91	333.11	202.429	59.8261	221.562	445.565		MULTISPECIES: MFS transporter	BACUNI_RS06495	NZ_DS362240.1	-	31504688	-	WP_005826335.1	455	1368	1.368	BACUNI_RS06495	170	95	216	13	347	1140
BACUNI_RS06500		238.562	255.942	147.284	76.0389	125.489	272.215		244.626	267.283	144.151	68.9065	129.501	292.078		LacI family transcriptional regulator	BACUNI_RS06500	NZ_DS362240.1	-	31504689	-	WP_005826336.1	334	1005	1.005	BACUNI_RS06500	118	56	113	11	149	549
BACUNI_RS06505		402.563	324.183	180.447	271.744	308.77	340.263		412.796	338.548	176.609	246.254	318.641	365.09		arabinogalactan endo-1,4-beta-galactosidase	BACUNI_RS06505	NZ_DS362240.1	+	31504690	-	WP_034525496.1	391	1176	1.176	BACUNI_RS06505	233	83	162	46	429	803
BACUNI_RS06510		464.909	535.693	283.868	527.067	345.331	517.221		476.726	559.431	277.83	477.628	356.37	554.96		DUF4982 domain-containing protein	BACUNI_RS06510	NZ_DS362240.1	+	31504691	-	WP_005826340.1	825	2478	2.478	BACUNI_RS06510	567	289	537	188	1011	2572
BACUNI_RS06515		689.453	1202.23	803.92	534.4	662.366	1213.52		706.977	1255.5	786.821	484.273	683.541	1302.06		TonB-dependent receptor	BACUNI_RS06515	NZ_DS362240.1	+	31504692	-	WP_005826345.1	1000	3003	3.003	BACUNI_RS06515	1019	786	1843	231	2350	7313
BACUNI_RS06520		443.991	935.661	421.275	403.109	426.344	940.343		455.276	977.122	412.315	365.297	439.974	1008.96		RagB/SusD family nutrient uptake outer membrane protein	BACUNI_RS06520	NZ_DS362240.1	+	31504693	-	WP_005826347.1	539	1620	1.62	BACUNI_RS06520	354	330	521	94	816	3057
BACUNI_RS06525		286.297	521.765	232.548	495.92	145.536	302.826		293.574	544.886	227.602	449.403	150.188	324.922		MULTISPECIES: SusF/SusE family outer membrane protein	BACUNI_RS06525	NZ_DS362240.1	+	31504694	-	WP_008663879.1	536	1611	1.611	BACUNI_RS06525	227	183	286	115	277	979
BACUNI_RS06530		6.12918	45.0318	30.6239	31.4353	17.8731	24.0515		6.28497	47.0273	29.9726	28.4866	18.4445	25.8065		MULTISPECIES: alpha-amylase	BACUNI_RS06530	NZ_DS362240.1	+	31504695	-	WP_005826350.1	441	1326	1.326	BACUNI_RS06530	4	13	31	6	28	64
BACUNI_RS06535		48.0392	122.843	93.9279	59.2396	41.6648	95.4143		49.2603	128.286	91.9302	53.683	42.9968	102.376		alpha-amylase	BACUNI_RS06535	NZ_DS362240.1	+	31504696	-	WP_005826351.1	859	2580	2.58	BACUNI_RS06535	61	69	185	22	127	494
BACUNI_RS06540		173.448	172.713	286.211	49.4211	127.307	142.304		177.857	180.367	280.123	44.7854	131.377	152.687		GNAT family N-acetyltransferase	BACUNI_RS06540	NZ_DS362240.1	-	31504697	-	WP_034525497.1	327	984	0.984	BACUNI_RS06540	84	37	215	7	148	281
BACUNI_RS06545		175.239	185.586	110.941	26.9899	116.407	73.1795		179.693	193.809	108.581	24.4582	120.129	78.5191		DUF4026 domain-containing protein	BACUNI_RS06545	NZ_DS362240.1	+	31504698	-	WP_005826353.1	428	1287	1.287	BACUNI_RS06545	111	52	109	5	177	189
BACUNI_RS06550		166.481	179.624	87.8155	245.804	116.639	94.6525		170.712	187.584	85.9477	222.747	120.367	101.559		MULTISPECIES: NAD(P)H nitroreductase	BACUNI_RS06550	NZ_DS362240.1	+	31504699	-	WP_005826354.1	178	537	0.537	BACUNI_RS06550	44	21	36	19	74	102
BACUNI_RS06555		151.177	27.3407	0	0	75.5731	66.7389		155.02	28.5523	0	0	77.9891	71.6086		MULTISPECIES: hypothetical protein	BACUNI_RS06555	NZ_DS362240.1	+	31504700	-	WP_005826356.1	111	336	0.336	BACUNI_RS06555	25	2	0	0	30	45
BACUNI_RS06560		114.576	103.607	103.414	26.1173	110.31	95.5421		117.489	108.198	101.215	23.6675	113.837	102.513		MULTISPECIES: DUF2520 domain-containing protein	BACUNI_RS06560	NZ_DS362240.1	+	31504701	-	WP_005826357.1	265	798	0.798	BACUNI_RS06560	45	18	63	3	104	153
BACUNI_RS06565		237.237	77.8516	111.01	65.4161	181.717	194.259		243.267	81.3014	108.649	59.2801	187.526	208.434		MULTISPECIES: 3-deoxy-D-manno-octulosonate 8-phosphate phosphatase	BACUNI_RS06565	NZ_DS362240.1	+	31504702	-	WP_005826358.1	176	531	0.531	BACUNI_RS06565	62	9	45	5	114	207
BACUNI_RS06570		366.566	260.442	18.0057	417.787	180.337	215.766		375.883	271.982	17.6227	378.598	186.102	231.51		MULTISPECIES: septum formation protein Maf	BACUNI_RS06570	NZ_DS362240.1	+	31504703	maf	WP_008663872.1	193	582	0.582	BACUNI_RS06570	105	33	8	35	124	252
BACUNI_RS06575		151.947	161.277	353.014	421.33	306.841	344.709		155.809	168.423	345.505	381.809	316.651	369.861		MULTISPECIES: tetratricopeptide repeat protein	BACUNI_RS06575	NZ_DS362240.1	-	31504704	-	WP_005826360.1	730	2193	2.193	BACUNI_RS06575	164	77	591	133	795	1517
BACUNI_RS06580		106.938	58.199	146.823	88.0249	324.213	367.181		109.656	60.7779	143.7	79.7681	334.578	393.973		MULTISPECIES: porin	BACUNI_RS06580	NZ_DS362240.1	-	31504705	-	WP_005826362.1	341	1026	1.026	BACUNI_RS06580	54	13	115	13	393	756
BACUNI_RS06585		246.721	153.108	188.17	385.955	212.948	236.899		252.992	159.893	184.168	349.753	219.756	254.184		MULTISPECIES: phosphoglycerate kinase	BACUNI_RS06585	NZ_DS362240.1	-	31504706	pgk	WP_085929901.1	419	1260	1.26	BACUNI_RS06585	153	42	181	70	317	599
BACUNI_RS06590		51.1718	6.80481	126.14	92.6293	105.332	99.6635		52.4725	7.10634	123.457	83.9406	108.699	106.936		MULTISPECIES: endonuclease III	BACUNI_RS06590	NZ_DS362240.1	-	31504707	nth	WP_005826369.1	224	675	0.675	BACUNI_RS06590	17	1	65	9	84	135
BACUNI_RS06595		74.6869	23.0238	42.6789	46.4307	154.151	149.037		76.5853	24.044	41.7712	42.0755	159.079	159.912		MULTISPECIES: MFS transporter	BACUNI_RS06595	NZ_DS362240.1	-	31504708	-	WP_005826370.1	398	1197	1.197	BACUNI_RS06595	44	6	39	8	218	358
BACUNI_RS06600		316.061	137.575	299.951	402.736	307.491	338.952		324.095	143.672	293.572	364.959	317.321	363.684		MULTISPECIES: phenylalanine--tRNA ligase subunit alpha	BACUNI_RS06600	NZ_DS362240.1	-	31504709	-	WP_005826371.1	344	1035	1.035	BACUNI_RS06600	161	31	237	60	376	704
BACUNI_RS06605		29.2127	22.5926	79.7942	34.1708	65.0106	42.6106		29.9553	23.5937	78.0971	30.9656	67.0889	45.7197		DUF5117 domain-containing protein	BACUNI_RS06605	NZ_DS362240.1	+	31504710	-	WP_034525498.1	880	2643	2.643	BACUNI_RS06605	38	13	161	13	203	226
BACUNI_RS06610		10.486	20.9164	36.983	4.21809	68.0938	66.1095		10.7526	21.8433	36.1964	3.82243	70.2707	70.9333		MULTISPECIES: SusC/RagA family TonB-linked outer membrane protein	BACUNI_RS06610	NZ_DS362240.1	+	31504711	-	WP_005826375.1	1097	3294	3.294	BACUNI_RS06610	17	15	93	2	265	437
BACUNI_RS06615		33.4081	13.7317	27.4122	15.5767	20.8758	16.0147		34.2573	14.3402	26.8292	14.1156	21.5432	17.1832		MULTISPECIES: RagB/SusD family nutrient uptake outer membrane protein	BACUNI_RS06615	NZ_DS362240.1	+	31504712	-	WP_005826376.1	445	1338	1.338	BACUNI_RS06615	22	4	28	3	33	43
BACUNI_RS06620		8.48714	0	43.7732	29.0192	21.9206	7.07719		8.70287	0	42.8422	26.2972	22.6214	7.59358		MULTISPECIES: MFS transporter	BACUNI_RS06620	NZ_DS362240.1	+	31504713	-	WP_005826377.1	398	1197	1.197	BACUNI_RS06620	5	0	40	5	31	17
BACUNI_RS06630		527.746	0	527.368	90.2233	98.9321	148.848		541.16	0	516.151	81.7604	102.095	159.709		tRNA-Ala	BACUNI_RS06630	NZ_DS362240.1	-	31504715		tRNA-Ala		77	0.077	BACUNI_RS06630	20	0	31	1	9	23
BACUNI_RS06635		13.2799	75.053	51.3692	0	33.1929	86.3099		13.6174	78.3788	50.2766	0	34.254	92.6076		MULTISPECIES: DUF4286 domain-containing protein	BACUNI_RS06635	NZ_DS362240.1	+	31504716	-	WP_005826379.1	101	306	0.306	BACUNI_RS06635	2	5	12	0	12	53
BACUNI_RS06640		196.053	40.2916	22.9809	109.693	129.19	99.6635		201.036	42.077	22.4922	99.4034	133.32	106.936		MULTISPECIES: crossover junction endodeoxyribonuclease RuvC	BACUNI_RS06640	NZ_DS362240.1	+	31504717	-	WP_005826381.1	189	570	0.57	BACUNI_RS06640	55	5	10	9	87	114
BACUNI_RS06645		387.45	262.077	232.087	243.395	454.982	647.713		397.298	273.69	227.151	220.565	469.527	694.974		type I pullulanase	BACUNI_RS06645	NZ_DS362240.1	+	31504718	pulA	WP_005826382.1	665	1998	1.998	BACUNI_RS06645	381	114	354	70	1074	2597
BACUNI_RS06650		37.2432	112.259	47.132	51.8799	86.768	130.923		38.1898	117.233	46.1295	47.0136	89.5418	140.475		molybdenum ABC transporter ATP-binding protein	BACUNI_RS06650	NZ_DS362240.1	+	31504719	-	WP_034525505.1	490	1473	1.473	BACUNI_RS06650	27	36	53	11	151	387
BACUNI_RS06655		58.7589	76.9036	71.7761	179.76	79.8752	61.4364		60.2525	80.3114	70.2495	162.898	82.4286	65.9192		MULTISPECIES: fructose-6-phosphate aldolase	BACUNI_RS06655	NZ_DS362240.1	+	31504720	fsa	WP_005826385.1	218	657	0.657	BACUNI_RS06655	19	11	36	17	62	81
BACUNI_RS06660		47.0775	7.25631	48.9752	25.6084	61.9548	60.6168		48.2741	7.57785	47.9335	23.2063	63.9354	65.0398		sulfatase	BACUNI_RS06660	NZ_DS362240.1	+	31504721	-	WP_005826386.1	632	1899	1.899	BACUNI_RS06660	44	3	71	7	139	231
BACUNI_RS06665		11.9872	47.4229	137.174	0	22.4713	11.0247		12.2918	49.5243	134.256	0	23.1897	11.8292		MULTISPECIES: phosphatase PAP2 family protein	BACUNI_RS06665	NZ_DS362240.1	+	31504722	-	WP_005826387.1	225	678	0.678	BACUNI_RS06665	4	7	71	0	18	15
BACUNI_RS06670		12.5131	31.8239	30.7563	26.7405	7.16752	5.37063		12.8312	33.2341	30.1021	24.2323	7.39665	5.7625		TonB-dependent receptor	BACUNI_RS06670	NZ_DS362240.1	-	31504723	-	WP_005826388.1	865	2598	2.598	BACUNI_RS06670	16	18	61	10	22	28
BACUNI_RS06675		28.1221	15.8936	72.5212	72.1162	4.88131	8.04665		28.8369	16.5979	70.9787	65.3517	5.03736	8.63378		GLPGLI family protein	BACUNI_RS06675	NZ_DS362240.1	-	31504724	-	WP_005826389.1	288	867	0.867	BACUNI_RS06675	12	3	48	9	5	14
BACUNI_RS06680		22.3431	25.255	69.3219	19.0988	12.2164	9.58961		22.911	26.3741	67.8475	17.3073	12.6069	10.2893		sensor histidine kinase	BACUNI_RS06680	NZ_DS362240.1	+	31504725	-	WP_005826390.1	484	1455	1.455	BACUNI_RS06680	16	8	77	4	21	28
BACUNI_RS06685		11.882	0	34.4714	81.2537	7.42473	1.45707		12.184	0	33.7382	73.6321	7.66208	1.56339		MULTISPECIES: DNA-binding response regulator	BACUNI_RS06685	NZ_DS362240.1	+	31504726	-	WP_005826392.1	227	684	0.684	BACUNI_RS06685	4	0	18	8	6	2
BACUNI_RS06690		147.611	153.108	145.546	29.6889	55.7045	54.0909		151.363	159.893	142.45	26.904	57.4853	58.0377		membrane protein	BACUNI_RS06690	NZ_DS362240.1	+	31504727	-	WP_034525506.1	389	1170	1.17	BACUNI_RS06690	85	39	130	5	77	127
BACUNI_RS06695		291.631	173.494	159.565	137.763	193.422	160.459		299.043	181.182	156.171	124.841	199.605	172.167		MULTISPECIES: endonuclease	BACUNI_RS06695	NZ_DS362240.1	-	31504728	-	WP_005826396.1	352	1059	1.059	BACUNI_RS06695	152	40	129	21	242	341
BACUNI_RS06700		1126	711.985	969.408	1491.41	993.294	1054.05		1154.62	743.534	948.79	1351.51	1025.05	1130.96		aminoacyl-histidine dipeptidase	BACUNI_RS06700	NZ_DS362240.1	-	31504729	-	WP_005826398.1	485	1458	1.458	BACUNI_RS06700	808	226	1079	313	1711	3084
BACUNI_RS06705		60.781	117.776	78.3709	59.3777	162.773	159.717		62.3259	122.994	76.704	53.8081	167.976	171.371		MULTISPECIES: hypothetical protein	BACUNI_RS06705	NZ_DS362240.1	+	31504730	-	WP_005835814.1	77	234	0.234	BACUNI_RS06705	7	6	14	2	45	75
BACUNI_RS06710		303.257	15.2346	149.891	184.337	217.57	263.621		310.965	15.9097	146.703	167.046	224.526	282.856		membrane protein	BACUNI_RS06710	NZ_DS362240.1	+	31504731	-	WP_005826401.1	200	603	0.603	BACUNI_RS06710	90	2	69	16	155	319
BACUNI_RS06715		76.4239	35.7451	49.2704	27.0319	47.2062	21.9751		78.3665	37.329	48.2225	24.4963	48.7154	23.5785		MULTISPECIES: copper homeostasis protein CutC	BACUNI_RS06715	NZ_DS362240.1	-	31504732	-	WP_005826404.1	256	771	0.771	BACUNI_RS06715	29	6	29	3	43	34
BACUNI_RS06720		2331.51	2554.79	1879.33	2297.68	1334.8	1440.23		2390.78	2668	1839.36	2082.15	1377.47	1545.32		ribonuclease Y	BACUNI_RS06720	NZ_DS362240.1	-	31504733	rny	WP_005826406.1	512	1539	1.539	BACUNI_RS06720	1766	856	2208	509	2427	4448
BACUNI_RS06725		579.523	662.943	432.137	143.241	180.337	224.328		594.254	692.319	422.945	129.805	186.102	240.697		MULTISPECIES: cell division protein ZapA	BACUNI_RS06725	NZ_DS362240.1	-	31504734	-	WP_005826408.1	96	291	0.291	BACUNI_RS06725	83	42	96	6	62	131
BACUNI_RS06730		172.774	562.438	512.381	23.6299	184.254	186.445		177.166	587.361	501.483	21.4134	190.145	200.049		hypothetical protein	BACUNI_RS06730	NZ_DS362240.1	-	31504735	-	WP_005826410.1	97	294	0.294	BACUNI_RS06730	25	36	115	1	64	110
BACUNI_RS06735		157.128	342.962	398.214	166.733	173.798	100.992		161.121	358.16	389.744	151.093	179.354	108.361		DUF2141 domain-containing protein	BACUNI_RS06735	NZ_DS362240.1	+	31504736	-	WP_034525507.1	124	375	0.375	BACUNI_RS06735	29	28	114	9	77	76
BACUNI_RS06740		222.285	259.106	185.851	1721.95	219.924	136.292		227.935	270.588	181.898	1560.43	226.955	146.237		hypothetical protein	BACUNI_RS06740	NZ_DS362240.1	+	31504737	-	WP_005826414.1	194	585	0.585	BACUNI_RS06740	64	33	83	145	152	160
BACUNI_RS06745		0	0	0	167.115	20.3606	5.13729		0	0	0	151.439	21.0115	5.51214		transcriptional regulator	BACUNI_RS06745	NZ_DS362240.1	+	31504738	-	WP_005826416.1	96	291	0.291	BACUNI_RS06745	0	0	0	7	7	3
BACUNI_RS06750		217.57	388.72	251.123	155.982	172.5	215.163		223.1	405.945	245.782	141.351	178.014	230.863		MTA/SAH nucleosidase	BACUNI_RS06750	NZ_DS362240.1	+	31504739	-	WP_005826419.1	192	579	0.579	BACUNI_RS06750	62	49	111	13	118	250
BACUNI_RS06755		56.4395	51.0361	171.017	57.8933	30.5651	51.216		57.8741	53.2976	167.379	52.4629	31.5422	54.953		DUF454 domain-containing protein	BACUNI_RS06755	NZ_DS362240.1	-	31504740	-	WP_005826420.1	119	360	0.36	BACUNI_RS06755	10	4	47	3	13	37
BACUNI_RS06760		53.5303	15.7843	75.0237	23.8735	39.7516	55.9394		54.8909	16.4838	73.428	21.6342	41.0224	60.0211		MULTISPECIES: pyridoxamine kinase	BACUNI_RS06760	NZ_DS362240.1	+	31504741	-	WP_005826422.1	290	873	0.873	BACUNI_RS06760	23	3	50	3	41	98
BACUNI_RS06765		60.9059	88.1198	84.8146	16.6599	40.5956	43.0202		62.4541	92.0246	83.0106	15.0972	41.8934	46.1592		hypothetical protein	BACUNI_RS06765	NZ_DS362240.1	+	31504742	-	WP_005826424.1	277	834	0.834	BACUNI_RS06765	25	16	54	2	40	72
BACUNI_RS06770		91.5235	55.1741	102.276	0	76.254	46.3899		93.8499	57.619	100.1	0	78.6917	49.7748		MULTISPECIES: 6-carboxytetrahydropterin synthase QueD	BACUNI_RS06770	NZ_DS362240.1	+	31504743	queD	WP_005826426.1	110	333	0.333	BACUNI_RS06770	15	4	26	0	30	31
BACUNI_RS06775		22.3277	185.076	107.96	0	43.4061	42.8955		22.8952	193.277	105.664	0	44.7937	46.0254		radical SAM protein	BACUNI_RS06775	NZ_DS362240.1	+	31504744	-	WP_005826427.1	181	546	0.546	BACUNI_RS06775	6	22	45	0	28	47
BACUNI_RS06780		111.333	0	0	0	0	0		114.163	0	0	0	0	0		tRNA-Trp	BACUNI_RS06780	NZ_DS362240.1	-	31504745		tRNA-Trp		73	0.073	BACUNI_RS06780	4	0	0	0	0	0
BACUNI_RS06785		67.0219	111.641	104.611	36.1833	69.0654	51.9081		68.7255	116.588	102.386	32.7893	71.2733	55.6956		MULTISPECIES: hypothetical protein	BACUNI_RS06785	NZ_DS362240.1	-	31504746	-	WP_016273281.1	191	576	0.576	BACUNI_RS06785	19	14	46	3	47	60
BACUNI_RS06790		899.157	812.634	1052.55	1099.89	1283.96	983.565		922.011	848.644	1030.17	996.72	1325	1055.33		hypothetical protein	BACUNI_RS06790	NZ_DS362240.1	-	31504747	-	WP_005826438.1	698	2097	2.097	BACUNI_RS06790	928	371	1685	332	3181	4139
BACUNI_RS06795		58.3298	21.9772	31.3377	77.5604	56.6979	62.7864		59.8125	22.9511	30.6711	70.2852	58.5105	67.3677		MULTISPECIES: hypothetical protein	BACUNI_RS06795	NZ_DS362240.1	-	31504748	-	WP_005826441.1	208	627	0.627	BACUNI_RS06795	18	3	15	7	42	79
BACUNI_RS06800		46.8094	3.30687	54.6976	75.0237	66.4216	43.7687		47.9992	3.45341	53.5343	67.9865	68.545	46.9623		protein translocase subunit SecDF	BACUNI_RS06800	NZ_DS362240.1	-	31504749	-	WP_005826443.1	462	1389	1.389	BACUNI_RS06800	32	1	58	15	109	122
BACUNI_RS06805		72.7911	42.9275	106.099	119.033	96.2439	78.3957		74.6413	44.8297	103.842	107.868	99.3207	84.116		MULTISPECIES: ATP-binding protein	BACUNI_RS06805	NZ_DS362240.1	-	31504750	-	WP_005826445.1	213	642	0.642	BACUNI_RS06805	23	6	52	11	73	101
BACUNI_RS06810		539.523	1245.63	939.882	196.248	176.935	306.873		553.237	1300.82	919.891	177.84	182.591	329.265		MULTISPECIES: histone H1	BACUNI_RS06810	NZ_DS362240.1	+	31504751	-	WP_005826447.1	58	177	0.177	BACUNI_RS06810	47	48	127	5	37	109
BACUNI_RS06815		385.18	417.238	320.753	301.813	233.334	237.35		394.97	435.727	313.931	273.503	240.793	254.669		putative DNA modification/repair radical SAM protein	BACUNI_RS06815	NZ_DS362240.1	+	31504752	-	WP_034525508.1	421	1266	1.266	BACUNI_RS06815	240	115	310	55	349	603
BACUNI_RS06820		141.755	118.689	167.547	179.514	52.4911	75.9709		145.358	123.948	163.984	162.676	54.1692	81.5142		MULTISPECIES: DNA metabolism protein	BACUNI_RS06820	NZ_DS362240.1	+	31504753	-	WP_005826450.1	257	774	0.774	BACUNI_RS06820	54	20	99	20	48	118
BACUNI_RS06825		200.449	157.914	215.382	218.073	130.316	101.302		205.544	164.912	210.801	197.618	134.482	108.694		MULTISPECIES: methyltransferase	BACUNI_RS06825	NZ_DS362240.1	-	31504754	-	WP_009036622.1	222	669	0.669	BACUNI_RS06825	66	23	110	21	103	136
BACUNI_RS06830		813.972	973.899	421.95	927.709	325.28	321.544		834.661	1017.05	412.975	840.69	335.679	345.006		MULTISPECIES: murein transglycosylase	BACUNI_RS06830	NZ_DS362240.1	-	31504755	-	WP_005826452.1	326	981	0.981	BACUNI_RS06830	393	208	316	131	377	633
BACUNI_RS06835		64.369	44.2875	277.861	28.7074	46.6347	82.3665		66.0052	46.25	271.951	26.0147	48.1255	88.3765		MULTISPECIES: KR domain-containing protein	BACUNI_RS06835	NZ_DS362240.1	-	31504756	-	WP_005826453.1	241	726	0.726	BACUNI_RS06835	23	7	154	3	40	120
BACUNI_RS06840		128.534	435.855	172.105	202.838	144.159	141.857		131.801	455.169	168.445	183.812	148.767	152.208		MULTISPECIES: YjbQ family protein	BACUNI_RS06840	NZ_DS362240.1	-	31504757	-	WP_005826454.1	136	411	0.411	BACUNI_RS06840	26	39	54	12	70	117
BACUNI_RS06845		234.441	488.278	771.814	70.5111	234.212	307.455		240.4	509.914	755.398	63.8971	241.699	329.889		PAS domain-containing sensor histidine kinase	BACUNI_RS06845	NZ_DS362240.1	-	31504758	-	WP_005826457.1	623	1872	1.872	BACUNI_RS06845	216	199	1103	19	518	1155
BACUNI_RS19510		0	0	0	0	0	0		0	0	0	0	0	0		MULTISPECIES: hypothetical protein	BACUNI_RS19510	NZ_DS362240.1	-	31507244	-	WP_005826459.1	68	207	0.207	BACUNI_RS19510	0	0	0	0	0	0
BACUNI_RS06850		27.1998	55.3403	14.0285	18.6003	18.1295	16.6773		27.8911	57.7926	13.7302	16.8555	18.709	17.8942		MULTISPECIES: lipase	BACUNI_RS06850	NZ_DS362240.1	+	31504759	-	WP_005826460.1	248	747	0.747	BACUNI_RS06850	10	9	8	2	16	25
BACUNI_RS06855		113.607	217.315	177.472	313.744	72.8102	80.3738		116.495	226.945	173.698	284.315	75.1379	86.2383		MULTISPECIES: MaoC family dehydratase	BACUNI_RS06855	NZ_DS362240.1	+	31504760	-	WP_005826461.1	154	465	0.465	BACUNI_RS06855	26	22	63	21	40	75
BACUNI_RS19515		0	66.5688	69.6089	67.1227	94.0466	0		0	69.5186	68.1284	60.8265	97.0531	0		hypothetical protein	BACUNI_RS19515	NZ_DS362240.1	+	31507245	-	WP_005826462.1	68	207	0.207	BACUNI_RS19515	0	3	11	2	23	0
BACUNI_RS06860		210.581	347.388	216.484	97.2996	154.11	115.855		215.934	362.782	211.88	88.1729	159.037	124.309		nitrous oxide-stimulated promoter family protein	BACUNI_RS06860	NZ_DS362240.1	-	31504761	-	WP_034525499.1	118	357	0.357	BACUNI_RS06860	37	27	59	5	65	83
BACUNI_RS06865		619.014	921.942	460.113	273.904	470.233	500.104		634.748	962.795	450.327	248.212	485.265	536.594		transcriptional regulator	BACUNI_RS06865	NZ_DS362240.1	-	31504762	-	WP_005826465.1	92	279	0.279	BACUNI_RS06865	85	56	98	11	155	280
BACUNI_RS06870		292.157	220.156	51.3692	196.761	62.6977	82.5101		299.584	229.911	50.2766	178.305	64.702	88.5305		N-acetyltransferase	BACUNI_RS06870	NZ_DS362240.1	-	31504763	-	WP_005826468.1	152	459	0.459	BACUNI_RS06870	66	22	18	13	34	76
BACUNI_RS19520		0	0	0	0	0	0		0	0	0	0	0	0		MULTISPECIES: hypothetical protein	BACUNI_RS19520	NZ_DS362240.1	+	31507246	-	WP_005826469.1	69	210	0.21	BACUNI_RS19520	0	0	0	0	0	0
BACUNI_RS06875		0	28.5295	103.057	0	7.00968	0		0	29.7937	100.865	0	7.23377	0		MULTISPECIES: membrane protein	BACUNI_RS06875	NZ_DS362240.1	+	31504764	-	WP_005826470.1	160	483	0.483	BACUNI_RS06875	0	3	38	0	4	0
BACUNI_RS06880		31.9469	43.3325	177.127	43.693	82.5125	61.1144		32.7589	45.2527	173.359	39.5946	85.1503	65.5737		MULTISPECIES: methylated-DNA--protein-cysteine methyltransferase	BACUNI_RS06880	NZ_DS362240.1	+	31504765	-	WP_005826471.1	105	318	0.318	BACUNI_RS06880	5	3	43	2	31	39
BACUNI_RS06885		187.998	108.974	169.372	123.616	88.3569	94.5798		192.776	113.803	165.77	112.02	91.1815	101.481		deoxyribonuclease IV	BACUNI_RS06885	NZ_DS362240.1	+	31504766	-	WP_005826472.1	280	843	0.843	BACUNI_RS06885	78	20	109	15	88	160
BACUNI_RS06890		31.2588	11.7776	26.87	0	41.2358	48.554		32.0533	12.2994	26.2985	0	42.554	52.0968		MULTISPECIES: glyoxalase	BACUNI_RS06890	NZ_DS362240.1	-	31504767	-	WP_005826473.1	129	390	0.39	BACUNI_RS06890	6	1	8	0	19	38
BACUNI_RS06895		56.08	29.2563	22.2491	0	48.5208	61.3639		57.5055	30.5528	21.7758	0	50.072	65.8414		GNAT family N-acetyltransferase	BACUNI_RS06895	NZ_DS362240.1	-	31504768	-	WP_005826474.1	156	471	0.471	BACUNI_RS06895	13	3	8	0	27	58
BACUNI_RS06900		80.6909	74.7598	118.54	131.164	114.068	101.545		82.7419	78.0726	116.019	118.861	117.715	108.955		MULTISPECIES: RluA family pseudouridine synthase	BACUNI_RS06900	NZ_DS362240.1	-	31504769	-	WP_005826475.1	511	1536	1.536	BACUNI_RS06900	61	25	139	29	207	313
BACUNI_RS19525		0	0	0	0	0	19.2586		0	0	0	0	0	20.6639		MULTISPECIES: hypothetical protein	BACUNI_RS19525	NZ_DS362240.1	+	31507247	-	WP_005826477.1	68	207	0.207	BACUNI_RS19525	0	0	0	0	0	8
BACUNI_RS06905		22.3277	0	0	0	12.4017	0		22.8952	0	0	0	12.7982	0		MULTISPECIES: hypothetical protein	BACUNI_RS06905	NZ_DS362240.1	+	31504770	-	WP_005826478.1	90	273	0.273	BACUNI_RS06905	3	0	0	0	4	0
BACUNI_RS06910		21.2122	30.8271	44.9337	36.2643	0.631185	5.57402		21.7513	32.1932	43.978	32.8627	0.651363	5.98073		MULTISPECIES: sensor histidine kinase	BACUNI_RS06910	NZ_DS362240.1	+	31504771	-	WP_005826479.1	446	1341	1.341	BACUNI_RS06910	14	9	46	7	1	15
BACUNI_RS06915		49.7299	42.8275	29.0074	89.0666	28.6086	23.8124		50.994	44.7252	28.3905	80.7121	29.5231	25.5499		MULTISPECIES: MBL fold metallo-hydrolase	BACUNI_RS06915	NZ_DS362240.1	+	31504772	-	WP_005826480.1	285	858	0.858	BACUNI_RS06915	21	8	19	11	29	41
BACUNI_RS06920		65.5427	84.6681	46.2796	74.701	31.2044	66.5954		67.2086	88.4199	45.2953	67.6941	32.2019	71.4546		MULTISPECIES: leucyl/phenylalanyl-tRNA--protein transferase	BACUNI_RS06920	NZ_DS362240.1	-	31504773	-	WP_005826481.1	216	651	0.651	BACUNI_RS06920	21	12	23	7	24	87
BACUNI_RS06925		134.186	182.418	231.471	142.602	58.543	136.087		137.596	190.501	226.548	129.226	60.4146	146.016		ATP-dependent Clp protease ClpA	BACUNI_RS06925	NZ_DS362240.1	-	31504774	-	WP_005826482.1	746	2241	2.241	BACUNI_RS06925	148	89	396	46	155	612
BACUNI_RS06930		253.978	515.268	533.202	44.5333	263.149	362.558		260.433	538.101	521.861	40.3561	271.562	389.012		MULTISPECIES: ATP-dependent Clp protease adapter ClpS	BACUNI_RS06930	NZ_DS362240.1	-	31504775	-	WP_005826483.1	103	312	0.312	BACUNI_RS06930	39	35	127	2	97	227
BACUNI_RS06935		291.522	319.53	125.296	161.094	152.11	253.492		298.932	333.689	122.631	145.984	156.973	271.988		MULTISPECIES: hypothetical protein	BACUNI_RS06935	NZ_DS362240.1	-	31504776	-	WP_005826484.1	229	690	0.69	BACUNI_RS06935	99	48	66	16	124	351
BACUNI_RS06940		201.288	214.137	287.021	137.648	144.029	202.115		206.404	223.626	280.916	124.737	148.634	216.862		NAD(P)-dependent oxidoreductase	BACUNI_RS06940	NZ_DS362240.1	-	31504777	-	WP_005826485.1	285	858	0.858	BACUNI_RS06940	85	40	188	17	146	348
BACUNI_RS06945		61.5704	318.147	153.107	90.2233	139.238	204.936		63.1354	332.245	149.85	81.7604	143.689	219.889		MULTISPECIES: hypothetical protein	BACUNI_RS06945	NZ_DS362240.1	-	31504778	-	WP_005826487.1	76	231	0.231	BACUNI_RS06945	7	16	27	3	38	95
BACUNI_RS06950		35.0632	12.5157	69.0055	0	40.745	50.2391		35.9545	13.0703	67.5378	0	42.0475	53.9048		MULTISPECIES: hypothetical protein	BACUNI_RS06950	NZ_DS362240.1	-	31504779	-	WP_005826488.1	366	1101	1.101	BACUNI_RS06950	19	3	58	0	53	111
BACUNI_RS06955		37.8365	145.41	129.284	77.6223	69.3528	84.9088		38.7983	151.853	126.534	70.3413	71.5699	91.1043		MULTISPECIES: DUF1016 domain-containing protein	BACUNI_RS06955	NZ_DS362240.1	-	31504780	-	WP_005826489.1	357	1074	1.074	BACUNI_RS06955	20	34	106	12	88	183
BACUNI_RS19530		5.69138	0	0	0	9.48369	2.79169		5.83604	0	0	0	9.78686	2.99539		hypothetical protein	BACUNI_RS19530	NZ_DS362240.1	+	31507248	-	WP_005826490.1	118	357	0.357	BACUNI_RS19530	1	0	0	0	4	2
BACUNI_RS06960		247.555	263.98	195.734	0	136.205	193.599		253.848	275.677	191.571	0	140.56	207.725		MULTISPECIES: hypothetical protein	BACUNI_RS06960	NZ_DS362240.1	-	31504781	-	WP_008663796.1	144	435	0.435	BACUNI_RS06960	53	25	65	0	70	169
BACUNI_RS06965		118.523	66.9848	43.6638	173.68	174.574	91.3582		121.536	69.9531	42.7351	157.389	180.155	98.0242		MULTISPECIES: copper homeostasis protein	BACUNI_RS06965	NZ_DS362240.1	-	31504782	-	WP_005826499.1	159	480	0.48	BACUNI_RS06965	28	7	16	12	99	88
BACUNI_RS06970		1211.55	689.164	757.785	1466.81	1123.32	1219.01		1242.35	719.703	741.667	1329.22	1159.23	1307.95		MULTISPECIES: HlyC/CorC family transporter	BACUNI_RS06970	NZ_DS362240.1	-	31504783	-	WP_005826501.1	430	1293	1.293	BACUNI_RS06970	771	194	748	273	1716	3163
BACUNI_RS06975		109.963	39.5482	138.564	145.267	127.015	136.685		112.758	41.3007	135.617	131.641	131.075	146.658		MULTISPECIES: esterase family protein	BACUNI_RS06975	NZ_DS362240.1	+	31504784	-	WP_005826503.1	270	813	0.813	BACUNI_RS06975	44	7	86	17	122	223
BACUNI_RS06980		170.44	126.745	380.251	107.352	153.215	278.86		174.772	132.362	372.163	97.2822	158.113	299.207		DUF4595 domain-containing protein	BACUNI_RS06980	NZ_DS362240.1	-	31504785	-	WP_034525500.1	301	906	0.906	BACUNI_RS06980	76	25	263	14	164	507
BACUNI_RS06985		160.031	129.205	185.157	92.8247	176.784	176.268		164.099	134.931	181.218	84.1177	182.435	189.13		hypothetical protein	BACUNI_RS06985	NZ_DS362240.1	-	31504786	-	WP_005826506.1	473	1422	1.422	BACUNI_RS06985	112	40	201	19	297	503
BACUNI_RS06990		0	3.56896	19.3383	21.5919	3.94601	12.003		0	3.7271	18.927	19.5666	4.07216	12.8788		O-acetylhomoserine aminocarboxypropyltransferase/cysteine synthase	BACUNI_RS06990	NZ_DS362240.1	+	31504787	-	WP_005826508.1	428	1287	1.287	BACUNI_RS06990	0	1	19	4	6	31
BACUNI_RS06995		24.8016	34.5033	12.2997	58.7087	14.3057	13.5692		25.432	36.0322	12.0381	53.2018	14.763	14.5593		MULTISPECIES: tRNA 2-thiouridine(34) synthase MnmA	BACUNI_RS06995	NZ_DS362240.1	+	31504788	-	WP_005826509.1	354	1065	1.065	BACUNI_RS06995	13	8	10	9	18	29
BACUNI_RS07000		30.6459	76.2077	35.5633	20.9568	26.8097	42.8418		31.4248	79.5846	34.8069	18.9911	27.6667	45.9678		MULTISPECIES: DNA-binding response regulator	BACUNI_RS07000	NZ_DS362240.1	-	31504789	-	WP_005826511.1	220	663	0.663	BACUNI_RS07000	10	11	18	2	21	57
BACUNI_RS07005		0	31.088	50.978	23.51	34.3723	9.27494		0	32.4655	49.8938	21.3047	35.4712	9.9517		MULTISPECIES: DUF4251 domain-containing protein	BACUNI_RS07005	NZ_DS362240.1	-	31504790	-	WP_005826513.1	196	591	0.591	BACUNI_RS07005	0	4	23	2	24	11
BACUNI_RS07010		22.6229	12.7857	47.4012	19.338	37.6972	42.3067		23.198	13.3522	46.393	17.5241	38.9023	45.3937		MULTISPECIES: Na+/H+ antiporter NhaC	BACUNI_RS07010	NZ_DS362240.1	-	31504791	nhaC	WP_005835906.1	478	1437	1.437	BACUNI_RS07010	16	4	52	4	64	122
BACUNI_RS07015		6.91096	7.81164	23.3913	17.7224	28.07	21.6107		7.08662	8.15779	22.8938	16.0601	28.9674	23.1876		MULTISPECIES: MFS transporter	BACUNI_RS07015	NZ_DS362240.1	-	31504792	-	WP_005826523.1	391	1176	1.176	BACUNI_RS07015	4	2	21	3	39	51
BACUNI_RS07030		136.717	85.5884	101.701	208.56	114.784	204.279		140.192	89.381	99.5383	188.997	118.453	219.185		MULTISPECIES: glycoside hydrolase	BACUNI_RS07030	NZ_DS362241.1	-	31504793	-	WP_034525516.1	321	966	0.966	BACUNI_RS07030	65	18	75	29	131	396
BACUNI_RS07035		238.606	4.14927	177.495	200.822	224.03	201.218		244.671	4.33314	173.72	181.985	231.191	215.9		MULTISPECIES: sulfotransferase	BACUNI_RS07035	NZ_DS362241.1	-	31504794	-	WP_005826550.1	368	1107	1.107	BACUNI_RS07035	130	1	150	32	293	447
BACUNI_RS07040		713.138	333.657	460.649	415.039	678.055	759.486		731.264	348.442	450.851	376.109	699.731	814.902		MULTISPECIES: sulfate adenylyltransferase subunit CysN	BACUNI_RS07040	NZ_DS362241.1	-	31504795	-	WP_005826555.1	490	1473	1.473	BACUNI_RS07040	517	107	518	88	1180	2245
BACUNI_RS07045		396.562	45.3281	99.1053	144.733	396.295	524.545		406.642	47.3367	96.9974	131.157	408.964	562.819		MULTISPECIES: sulfate adenylyltransferase subunit CysD	BACUNI_RS07045	NZ_DS362241.1	-	31504796	-	WP_005826557.1	303	912	0.912	BACUNI_RS07045	178	9	69	19	427	960
BACUNI_RS07050		56.9983	30.3184	4.32315	0	61.4562	55.9168		58.4471	31.6619	4.2312	0	63.4208	59.9968		adenylyl-sulfate kinase	BACUNI_RS07050	NZ_DS362241.1	-	31504797	cysC	WP_005826559.1	201	606	0.606	BACUNI_RS07050	17	4	2	0	44	68
BACUNI_RS07055		196.122	103.451	82.6072	147.527	220.047	195.287		201.107	108.036	80.8502	133.689	227.082	209.536		MULTISPECIES: sodium:solute symporter	BACUNI_RS07055	NZ_DS362241.1	-	31504798	-	WP_005826561.1	517	1554	1.554	BACUNI_RS07055	150	35	98	33	404	609
BACUNI_RS07060		142.843	77.946	130.197	84.2084	116.96	90.6032		146.474	81.3999	127.428	76.3097	120.699	97.2141		MULTISPECIES: 3\'(2\'),5\'-bisphosphate nucleotidase	BACUNI_RS07060	NZ_DS362241.1	-	31504799	cysQ	WP_005826562.1	274	825	0.825	BACUNI_RS07060	58	14	82	10	114	150
BACUNI_RS07065		32.4443	9.16815	91.5109	0	87.8519	75.5931		33.2689	9.57442	89.5646	0	90.6603	81.1088		MULTISPECIES: cell division protein	BACUNI_RS07065	NZ_DS362241.1	-	31504800	-	WP_005826564.1	166	501	0.501	BACUNI_RS07065	8	1	35	0	52	76
BACUNI_RS07070		34.8597	78.8057	38.5269	0	31.1183	23.206		35.7458	82.2977	37.7074	0	32.1131	24.8992		MULTISPECIES: hypothetical protein	BACUNI_RS07070	NZ_DS362241.1	-	31504801	-	WP_005826565.1	135	408	0.408	BACUNI_RS07070	7	7	12	0	15	19
BACUNI_RS07075		311.61	197.675	494.036	179.388	544.41	471.803		319.53	206.434	483.529	162.561	561.814	506.228		MULTISPECIES: DEAD/DEAH box helicase	BACUNI_RS07075	NZ_DS362241.1	+	31504802	-	WP_005826566.1	425	1278	1.278	BACUNI_RS07075	196	55	482	33	822	1210
BACUNI_RS07080		4228.13	5533.77	7896.91	7840.41	3929.8	2482.1		4335.6	5778.98	7728.95	7104.98	4055.43	2663.2		MULTISPECIES: YtxH domain-containing protein	BACUNI_RS07080	NZ_DS362241.1	+	31504803	-	WP_005826568.1	69	210	0.21	BACUNI_RS07080	437	253	1266	237	975	1046
BACUNI_RS07085		912.598	1621.91	1842.76	1942.86	1236.15	922.028		935.795	1693.78	1803.57	1760.62	1275.67	989.305		MULTISPECIES: membrane protein	BACUNI_RS07085	NZ_DS362241.1	+	31504804	-	WP_005826569.1	117	354	0.354	BACUNI_RS07085	159	125	498	99	517	655
BACUNI_RS07090		46.7086	0	5.01883	106.47	12.9719	13.3648		47.8958	0	4.91208	96.4835	13.3866	14.34		MULTISPECIES: hypothetical protein	BACUNI_RS07090	NZ_DS362241.1	+	31504805	-	WP_005826570.1	86	261	0.261	BACUNI_RS07090	6	0	1	4	4	7
BACUNI_RS07095		110.789	113.413	64.6871	85.7678	127.137	85.1036		113.605	118.439	63.3113	77.7228	131.201	91.3133		mannose-6-phosphate isomerase	BACUNI_RS07095	NZ_DS362241.1	-	31504806	-	WP_005826571.1	323	972	0.972	BACUNI_RS07095	53	24	48	12	146	166
BACUNI_RS07100		1637.67	1539.45	1521.07	727.621	1409.16	1882.08		1679.3	1607.66	1488.72	659.37	1454.2	2019.41		MULTISPECIES: galactose-1-epimerase	BACUNI_RS07100	NZ_DS362241.1	+	31504807	-	WP_034523370.1	365	1098	1.098	BACUNI_RS07100	885	368	1275	115	1828	4147
BACUNI_RS07105		367.309	203.21	307.745	307.351	297.635	415.835		376.645	212.215	301.199	278.522	307.15	446.176		MULTISPECIES: MFS transporter	BACUNI_RS07105	NZ_DS362241.1	+	31504808	-	WP_005826573.1	436	1311	1.311	BACUNI_RS07105	237	58	308	58	461	1094
BACUNI_RS07110		177.675	147.143	347.042	132.328	207.391	317.974		182.191	153.663	339.661	119.915	214.021	341.175		MULTISPECIES: galactokinase	BACUNI_RS07110	NZ_DS362241.1	+	31504809	galK	WP_005826576.1	384	1155	1.155	BACUNI_RS07110	101	37	306	22	283	737
BACUNI_RS19540		0	0	0	0	0	6.73402		0	0	0	0	0	7.22537		MULTISPECIES: hypothetical protein	BACUNI_RS19540	NZ_DS362241.1	-	31507250	-	WP_034528667.1	73	222	0.222	BACUNI_RS19540	0	0	0	0	0	3
BACUNI_RS07115		2338.38	862.241	668.745	2583.87	2831.05	1790.01		2397.81	900.449	654.522	2341.5	2921.55	1920.62		MULTISPECIES: galactose-1-epimerase	BACUNI_RS07115	NZ_DS362241.1	+	31504810	-	WP_008663672.1	379	1140	1.14	BACUNI_RS07115	1312	214	582	424	3813	4095
BACUNI_RS07120		407.563	97.5556	137.56	372.976	983.244	551.53		417.923	101.879	134.634	337.991	1014.68	591.773		MULTISPECIES: hypothetical protein	BACUNI_RS07120	NZ_DS362241.1	+	31504811	-	WP_005826581.1	564	1695	1.695	BACUNI_RS07120	340	36	178	91	1969	1876
BACUNI_RS07125		824.117	182.917	158.426	963.18	1280.86	754.091		845.064	191.022	155.057	872.834	1321.81	809.114		MULTISPECIES: NUDIX hydrolase	BACUNI_RS07125	NZ_DS362241.1	+	31504812	-	WP_005826583.1	225	678	0.678	BACUNI_RS07125	275	27	82	94	1026	1026
BACUNI_RS07130		331.243	106.975	125.843	313.483	825.474	419.979		339.663	111.715	123.167	284.079	851.863	450.624		MULTISPECIES: L-ribulose-5-phosphate 4-epimerase	BACUNI_RS07130	NZ_DS362241.1	+	31504813	araD	WP_005826585.1	228	687	0.687	BACUNI_RS07130	112	16	66	31	670	579
BACUNI_RS07135		269.294	79.1414	103.3	405.138	711.239	442.509		276.139	82.6483	101.103	367.136	733.976	474.797		MULTISPECIES: L-arabinose isomerase	BACUNI_RS07135	NZ_DS362241.1	+	31504814	-	WP_005826587.1	502	1509	1.509	BACUNI_RS07135	200	26	119	88	1268	1340
BACUNI_RS07140		604.845	264.277	345.706	508.331	1478.98	1103.53		620.219	275.987	338.353	460.65	1526.26	1184.05		MULTISPECIES: ATPase	BACUNI_RS07140	NZ_DS362241.1	+	31504815	-	WP_005826589.1	532	1599	1.599	BACUNI_RS07140	476	92	422	117	2794	3541
BACUNI_RS07145		806.153	440	723.208	634.016	1274.83	1412.38		826.644	459.498	707.826	574.545	1315.59	1515.44		alpha-N-arabinofuranosidase	BACUNI_RS07145	NZ_DS362241.1	+	31504816	-	WP_034525510.1	514	1545	1.545	BACUNI_RS07145	613	148	853	141	2327	4379
BACUNI_RS07150		359.865	379.343	275.017	321.437	379.415	428.9		369.012	396.152	269.167	291.287	391.544	460.195		MULTISPECIES: transketolase	BACUNI_RS07150	NZ_DS362241.1	+	31504817	-	WP_005826595.1	669	2010	2.01	BACUNI_RS07150	356	166	422	93	901	1730
BACUNI_RS07155		92.7773	10.4869	59.8134	0	34.7843	23.8919		95.1355	10.9516	58.5412	0	35.8963	25.6352		MULTISPECIES: ribose 5-phosphate isomerase B	BACUNI_RS07155	NZ_DS362241.1	+	31504818	rpiB	WP_005826596.1	145	438	0.438	BACUNI_RS07155	20	1	20	0	18	21
BACUNI_RS07160		161.957	432.697	175.604	100.684	165.604	173.328		166.073	451.871	171.869	91.2398	170.898	185.975		MULTISPECIES: tetratricopeptide repeat protein	BACUNI_RS07160	NZ_DS362241.1	+	31504819	-	WP_005826598.1	91	276	0.276	BACUNI_RS07160	22	26	37	4	54	96
BACUNI_RS07165		472.31	362.625	206.828	243.761	452.908	509.245		484.315	378.693	202.429	220.896	467.387	546.403		MULTISPECIES: 4Fe-4S dicluster domain-containing protein	BACUNI_RS07165	NZ_DS362241.1	+	31504820	-	WP_005826600.1	75	228	0.228	BACUNI_RS07165	53	18	36	8	122	233
BACUNI_RS07170		942.945	689.41	394.422	1189.85	953.196	1098.96		966.913	719.959	386.033	1078.24	983.668	1179.15		MULTISPECIES: 3-methyl-2-oxobutanoate dehydrogenase subunit VorB	BACUNI_RS07170	NZ_DS362241.1	+	31504821	-	WP_005826601.1	361	1086	1.086	BACUNI_RS07170	504	163	327	186	1223	2395
BACUNI_RS20110		630.566	184.786	376.412	319.411	778.316	713.109		646.593	192.974	368.406	289.45	803.198	765.142		MULTISPECIES: hypothetical protein	BACUNI_RS20110	NZ_DS362241.1	+	32802114	-	WP_005826603.1	57	174	0.174	BACUNI_RS20110	54	7	50	8	160	249
BACUNI_RS07175		1237.23	1103.1	785.604	729.364	1067.47	1166.66		1268.67	1151.98	768.895	660.95	1101.59	1251.79		MULTISPECIES: 2-oxoglutarate oxidoreductase	BACUNI_RS07175	NZ_DS362241.1	+	31504822	-	WP_005826605.1	253	762	0.762	BACUNI_RS07175	464	183	457	80	961	1784
BACUNI_RS07180		364.686	159.838	321.481	330.819	223.231	246.421		373.956	166.921	314.643	299.788	230.368	264.401		MULTISPECIES: 2-oxoglutarate ferredoxin oxidoreductase subunit gamma	BACUNI_RS07180	NZ_DS362241.1	+	31504823	-	WP_005826606.1	181	546	0.546	BACUNI_RS07180	98	19	134	26	144	270
BACUNI_RS07185		181.954	182.816	327.034	150.821	333.055	397.347		186.579	190.917	320.078	136.674	343.702	426.34		MULTISPECIES: hypothetical protein	BACUNI_RS07185	NZ_DS362241.1	+	31504824	-	WP_005826610.1	736	2211	2.211	BACUNI_RS07185	198	88	552	48	870	1763
BACUNI_RS07190		46.4556	49.7463	70.934	0	90.6514	97.7446		47.6364	51.9507	69.4253	0	93.5493	104.877		MULTISPECIES: glutamine ABC transporter substrate-binding protein	BACUNI_RS07190	NZ_DS362241.1	+	31504825	-	WP_005826612.1	276	831	0.831	BACUNI_RS07190	19	9	45	0	89	163
BACUNI_RS19155		10.7504	0	0	73.5153	8.95681	15.8196		11.0236	0	0	66.6196	9.24315	16.9739		hypothetical protein	BACUNI_RS19155	NZ_DS362241.1	+	31507179	-	WP_005826614.1	62	189	0.189	BACUNI_RS19155	1	0	0	2	2	6
BACUNI_RS07195		69.6263	90.6248	76.1736	72.1412	116.46	103.493		71.3961	94.6406	74.5534	65.3743	120.183	111.044		MULTISPECIES: NAD(+) synthase	BACUNI_RS07195	NZ_DS362241.1	-	31504826	-	WP_005826617.1	641	1926	1.926	BACUNI_RS07195	66	38	112	20	265	400
BACUNI_RS07200		266.239	316.776	325.22	303.441	430.02	355.123		273.006	330.813	318.303	274.978	443.767	381.035		MULTISPECIES: transcriptional repressor	BACUNI_RS07200	NZ_DS362241.1	+	31504827	-	WP_005826619.1	144	435	0.435	BACUNI_RS07200	57	30	108	19	221	310
BACUNI_RS07205		1620.36	2395.4	1044.64	1494.02	2037.17	1870.92		1661.55	2501.55	1022.43	1353.88	2102.29	2007.44		MULTISPECIES: NADH peroxidase	BACUNI_RS07205	NZ_DS362241.1	+	31504828	-	WP_005826622.1	185	558	0.558	BACUNI_RS07205	445	291	445	120	1343	2095
BACUNI_RS07210		77.4028	227.475	421.667	172.026	270.854	149.021		79.3702	237.555	412.699	155.89	279.513	159.894		MULTISPECIES: sigma-70 family RNA polymerase sigma factor	BACUNI_RS07210	NZ_DS362241.1	+	31504829	-	WP_005826624.1	174	525	0.525	BACUNI_RS07210	20	26	169	13	168	157
BACUNI_RS07215		101.812	0	262.554	136.219	156.744	85.7671		104.4	0	256.969	123.442	161.755	92.0251		MULTISPECIES: hypothetical protein	BACUNI_RS07215	NZ_DS362241.1	+	31504830	-	WP_005826626.1	152	459	0.459	BACUNI_RS07215	23	0	92	9	85	79
BACUNI_RS07220		90.5908	48.7606	375.453	235.998	292.922	179.86		92.8934	50.9213	367.467	213.861	302.286	192.983		MULTISPECIES: DUF4252 domain-containing protein	BACUNI_RS07220	NZ_DS362241.1	+	31504831	-	WP_005826627.1	156	471	0.471	BACUNI_RS07220	21	5	135	16	163	170
BACUNI_RS07225		60.551	65.9075	182.173	130.356	120.517	102.304		62.0901	68.828	178.299	118.128	124.369	109.768		MULTISPECIES: hypothetical protein	BACUNI_RS07225	NZ_DS362241.1	+	31504832	-	WP_005826629.1	301	906	0.906	BACUNI_RS07225	27	13	126	17	129	186
BACUNI_RS07230		361.295	265.794	706.674	1147.4	880.602	241.499		370.478	277.571	691.644	1039.77	908.754	259.12		MULTISPECIES: hemin receptor	BACUNI_RS07230	NZ_DS362241.1	-	31504833	-	WP_005826631.1	552	1659	1.659	BACUNI_RS07230	295	96	895	274	1726	804
BACUNI_RS07235		2109.69	1494.55	5214.08	4053.79	8238.36	1808.07		2163.31	1560.78	5103.18	3673.54	8501.72	1939.99		MULTISPECIES: hypothetical protein	BACUNI_RS07235	NZ_DS362241.1	-	31504834	-	WP_005826635.1	460	1383	1.383	BACUNI_RS07235	1436	450	5505	807	13461	5018
BACUNI_RS07240		8.57309	0	0	0	21.4283	6.30782		8.791	0	0	0	22.1134	6.76807		MULTISPECIES: hypothetical protein	BACUNI_RS07240	NZ_DS362241.1	-	31504835	-	WP_005826637.1	78	237	0.237	BACUNI_RS07240	1	0	0	0	6	3
BACUNI_RS07245		31.333	49.0382	45.0623	57.6873	34.1379	28.3739		32.1294	51.2112	44.1038	52.2762	35.2292	30.4443		MULTISPECIES: 50S ribosomal protein L11 methyltransferase	BACUNI_RS07245	NZ_DS362241.1	+	31504836	-	WP_005826639.1	280	843	0.843	BACUNI_RS07245	13	9	29	7	34	48
BACUNI_RS07250		15.3926	69.5946	0	70.1737	25.6491	28.9427		15.7838	72.6785	0	63.5914	26.469	31.0545		MULTISPECIES: glycoside hydrolase family 25 protein	BACUNI_RS07250	NZ_DS362241.1	-	31504837	-	WP_008663686.1	263	792	0.792	BACUNI_RS07250	6	12	0	8	24	46
BACUNI_RS07255		226.992	170.12	164.634	143.415	310.919	323.135		232.761	177.659	161.132	129.963	320.858	346.713		MULTISPECIES: diphosphate--fructose-6-phosphate 1-phosphotransferase	BACUNI_RS07255	NZ_DS362241.1	-	31504838	-	WP_005826644.1	548	1647	1.647	BACUNI_RS07255	184	61	207	34	605	1068
BACUNI_RS07260		59.7595	105.074	303.934	295.142	262.777	172.62		61.2784	109.73	297.47	267.458	271.178	185.215		MULTISPECIES: RNA-binding protein	BACUNI_RS07260	NZ_DS362241.1	+	31504839	-	WP_005826648.1	101	306	0.306	BACUNI_RS07260	9	7	71	13	95	106
BACUNI_RS07265		28.5598	18.4468	28.9338	0	33.9927	18.0115		29.2857	19.2642	28.3184	0	35.0794	19.3257		MULTISPECIES: cold shock domain-containing protein	BACUNI_RS07265	NZ_DS362241.1	+	31504840	-	WP_005826650.1	165	498	0.498	BACUNI_RS07265	7	2	11	0	20	18
BACUNI_RS07270		88.5326	66.7138	81.8102	247.213	127.854	74.1867		90.7829	69.67	80.0701	224.025	131.941	79.5998		MULTISPECIES: membrane protein	BACUNI_RS07270	NZ_DS362241.1	-	31504841	-	WP_005826651.1	458	1377	1.377	BACUNI_RS07270	60	20	86	49	208	205
BACUNI_RS07275		143.031	67.9168	101.054	158.551	122.433	76.7258		146.666	70.9264	98.9048	143.679	126.347	82.3242		MULTISPECIES: multidrug efflux RND transporter permease subunit	BACUNI_RS07275	NZ_DS362241.1	-	31504842	-	WP_005826654.1	1036	3111	3.111	BACUNI_RS07275	219	46	240	71	450	479
BACUNI_RS07280		60.5563	57.6407	71.9168	5.44878	89.6208	24.6227		62.0955	60.1949	70.3872	4.93768	92.4859	26.4194		MULTISPECIES: MexE family multidrug efflux RND transporter periplasmic adaptor subunit	BACUNI_RS07280	NZ_DS362241.1	-	31504843	-	WP_005826657.1	424	1275	1.275	BACUNI_RS07280	38	16	70	1	135	63
BACUNI_RS07285		1520.1	1054.75	1979.43	1106.41	1282.17	1133.21		1558.74	1101.48	1937.32	1002.62	1323.16	1215.9		MULTISPECIES: hypothetical protein	BACUNI_RS07285	NZ_DS362241.1	+	31504844	-	WP_005826660.1	89	270	0.27	BACUNI_RS07285	202	62	408	43	409	614
BACUNI_RS07290		183.047	82.7612	94.4082	50.0699	144.883	167.902		187.7	86.4285	92.4002	45.3733	149.514	180.153		MULTISPECIES: acyltransferase	BACUNI_RS07290	NZ_DS362241.1	+	31504845	-	WP_005826663.1	184	555	0.555	BACUNI_RS07290	50	10	40	4	95	187
BACUNI_RS07295		171.207	318.738	272.696	344.347	184.597	167.341		175.559	332.862	266.896	312.047	190.498	179.551		MULTISPECIES: amidohydrolase	BACUNI_RS07295	NZ_DS362241.1	+	31504846	-	WP_005826667.1	268	807	0.807	BACUNI_RS07295	68	56	168	40	176	271
BACUNI_RS07300		127.351	274.81	166.072	59.3777	115.75	69.5657		130.588	286.987	162.539	53.8081	119.45	74.6416		MULTISPECIES: SIMPL domain-containing protein	BACUNI_RS07300	NZ_DS362241.1	-	31504847	-	WP_005826670.1	233	702	0.702	BACUNI_RS07300	44	42	89	6	96	98
BACUNI_RS07305		620.155	486.533	459.653	655.659	810.727	665.174		635.918	508.093	449.877	594.158	836.644	713.709		MULTISPECIES: glucosamine-6-phosphate deaminase	BACUNI_RS07305	NZ_DS362241.1	+	31504848	-	WP_005826674.1	663	1992	1.992	BACUNI_RS07305	608	211	699	188	1908	2659
BACUNI_RS07310		360.596	235.149	166.906	158.07	193.55	174.043		369.762	245.569	163.356	143.243	199.737	186.742		MULTISPECIES: DUF4886 domain-containing protein	BACUNI_RS07310	NZ_DS362241.1	+	31504849	-	WP_005826677.1	292	879	0.879	BACUNI_RS07310	156	45	112	20	201	307
BACUNI_RS07315		144.883	153.578	110.389	113.772	186.553	176.987		148.565	160.384	108.041	103.1	192.517	189.901		MULTISPECIES: hypothetical protein	BACUNI_RS07315	NZ_DS362241.1	+	31504850	-	WP_005826679.1	976	2931	2.931	BACUNI_RS07315	209	98	247	48	646	1041
BACUNI_RS07320		2315.63	2916.35	4241.63	573.419	1797.63	2023.33		2374.49	3045.58	4151.41	519.632	1855.1	2170.96		MULTISPECIES: hypothetical protein	BACUNI_RS07320	NZ_DS362241.1	+	31504851	-	WP_005826681.1	104	315	0.315	BACUNI_RS07320	359	200	1020	26	669	1279
BACUNI_RS07325		500.997	167.79	83.7388	126.889	224.166	350.415		513.732	175.225	81.9577	114.987	231.332	375.983		MULTISPECIES: sulfurtransferase TusA family protein	BACUNI_RS07325	NZ_DS362241.1	+	31504852	-	WP_005826683.1	72	219	0.219	BACUNI_RS07325	54	8	14	4	58	154
BACUNI_RS07330		218.761	147.363	278.508	124.664	167.995	216.236		224.321	153.893	272.584	112.971	173.366	232.013		MULTISPECIES: YgiQ family radical SAM protein	BACUNI_RS07330	NZ_DS362241.1	+	31504853	-	WP_005826685.1	612	1839	1.839	BACUNI_RS07330	198	59	391	33	365	798
BACUNI_RS07335		44.1016	14.2426	121.852	96.9376	53.8034	73.3956		45.2225	14.8737	119.261	87.8448	55.5234	78.751		MULTISPECIES: hypothetical protein	BACUNI_RS07335	NZ_DS362241.1	+	31504854	-	WP_005826687.1	214	645	0.645	BACUNI_RS07335	14	2	60	9	41	95
BACUNI_RS07340		82.112	40.6482	86.1684	81.9728	94.1298	105.69		84.1991	42.4494	84.3356	74.2837	97.139	113.402		transcription-repair coupling factor	BACUNI_RS07340	NZ_DS362241.1	-	31504855	mfd	WP_005826689.1	1129	3390	3.39	BACUNI_RS07340	137	30	223	40	377	719
BACUNI_RS07345		510.643	510.361	942.583	413.523	471.352	657.173		523.623	532.976	922.535	374.735	486.421	705.124		MULTISPECIES: polyprenol monophosphomannose synthase	BACUNI_RS07345	NZ_DS362241.1	+	31504856	-	WP_005826694.1	251	756	0.756	BACUNI_RS07345	190	84	544	45	421	997
BACUNI_RS07350		156.874	194.369	187.686	175.356	218.046	233.066		160.862	202.982	183.694	158.908	225.016	250.072		dihydroorotase	BACUNI_RS07350	NZ_DS362241.1	+	31504857	-	WP_005826696.1	448	1347	1.347	BACUNI_RS07350	104	57	193	34	347	630
BACUNI_RS07355		217.616	185.738	289.183	159.444	164.659	209.13		223.147	193.968	283.032	144.488	169.922	224.389		5-methyltetrahydrofolate--homocysteine methyltransferase	BACUNI_RS07355	NZ_DS362241.1	+	31504858	-	WP_005826699.1	304	915	0.915	BACUNI_RS07355	98	37	202	21	178	384
BACUNI_RS07360		175.59	236.278	245.272	85.7678	113.204	150.726		180.053	246.748	240.055	77.7228	116.823	161.723		MULTISPECIES: sigma-70 family RNA polymerase sigma factor	BACUNI_RS07360	NZ_DS362241.1	+	31504859	-	WP_005826701.1	161	486	0.486	BACUNI_RS07360	42	25	91	6	65	147
BACUNI_RS07365		32.4055	14.6515	58.4969	243.761	125.545	91.3979		33.2291	15.3007	57.2528	220.896	129.559	98.0669		MULTISPECIES: hypothetical protein	BACUNI_RS07365	NZ_DS362241.1	+	31504860	-	WP_005826703.1	208	627	0.627	BACUNI_RS07365	10	2	28	22	93	115
BACUNI_RS07370		55.2877	101.551	69.0601	82.7047	68.3757	109.748		56.693	106.051	67.5912	74.947	70.5615	117.756		MULTISPECIES: metallophosphoesterase	BACUNI_RS07370	NZ_DS362241.1	+	31504861	-	WP_005826704.1	391	1176	1.176	BACUNI_RS07370	32	26	62	14	95	259
BACUNI_RS07375		251.635	290.482	119.083	256.286	105.942	128.683		258.032	303.354	116.55	232.247	109.329	138.072		MULTISPECIES: 1-acyl-sn-glycerol-3-phosphate acyltransferase	BACUNI_RS07375	NZ_DS362241.1	+	31504862	-	WP_005826706.1	252	759	0.759	BACUNI_RS07375	94	48	69	28	95	196
BACUNI_RS07380		146.291	116.362	94.3138	55.5776	133.17	132.22		150.01	121.518	92.3078	50.3644	137.427	141.868		MULTISPECIES: DUF4369 domain-containing protein	BACUNI_RS07380	NZ_DS362241.1	-	31504863	-	WP_008663699.1	249	750	0.75	BACUNI_RS07380	54	19	54	6	118	199
BACUNI_RS07385		190.689	211.824	213.02	185.483	204.757	245.53		195.536	221.211	208.489	168.085	211.302	263.446		MULTISPECIES: anaerobic sulfatase maturase	BACUNI_RS07385	NZ_DS362241.1	+	31504864	-	WP_005826708.1	411	1236	1.236	BACUNI_RS07385	116	57	201	33	299	609
BACUNI_RS07390		780.46	443.208	638.024	336.775	1207.5	1449.4		800.298	462.847	624.453	305.186	1246.1	1555.16		MULTISPECIES: S46 family peptidase	BACUNI_RS07390	NZ_DS362241.1	+	31504865	-	WP_005826709.1	721	2166	2.166	BACUNI_RS07390	832	209	1055	105	3090	6300
BACUNI_RS07395		470.329	229.662	597.345	138.301	724.55	907.584		482.284	239.839	584.64	125.328	747.713	973.806		MULTISPECIES: S46 family peptidase	BACUNI_RS07395	NZ_DS362241.1	+	31504866	-	WP_005826710.1	719	2160	2.16	BACUNI_RS07395	500	108	985	43	1849	3934
BACUNI_RS07400		20.5235	185.586	957.075	140.347	535.78	182.884		21.0451	193.809	936.719	127.183	552.908	196.229		MULTISPECIES: thioredoxin	BACUNI_RS07400	NZ_DS362241.1	+	31504867	trxA	WP_005826711.1	98	297	0.297	BACUNI_RS07400	3	12	217	6	188	109
BACUNI_RS07405		23.6809	32.1206	268.7	80.9696	29.5951	32.5242		24.2828	33.5439	262.985	73.3747	30.5412	34.8974		MULTISPECIES: thiol reductase thioredoxin	BACUNI_RS07405	NZ_DS362241.1	+	31504868	-	WP_005826712.1	142	429	0.429	BACUNI_RS07405	5	3	88	5	15	28
BACUNI_RS07410		28.9227	108.974	170.926	90.6514	52.2109	34.2852		29.6579	113.803	167.29	82.1483	53.88	36.7868		MULTISPECIES: PHP domain-containing protein	BACUNI_RS07410	NZ_DS362241.1	-	31504869	-	WP_034525511.1	280	843	0.843	BACUNI_RS07410	12	20	110	11	52	58
BACUNI_RS07415		87.0781	150.678	106.734	62.488	97.1814	80.1526		89.2914	157.355	104.464	56.6266	100.288	86.0011		MULTISPECIES: ABC transporter ATP-binding protein	BACUNI_RS07415	NZ_DS362241.1	-	31504870	-	WP_005826716.1	629	1890	1.89	BACUNI_RS07415	81	62	154	17	217	304
BACUNI_RS07420		38.5637	0	27.9697	74.1693	52.2109	43.7432		39.5439	0	27.3748	67.2123	53.88	46.9349		MULTISPECIES: DUF3805 domain-containing protein	BACUNI_RS07420	NZ_DS362241.1	-	31504871	-	WP_008663705.1	280	843	0.843	BACUNI_RS07420	16	0	18	9	52	74
BACUNI_RS07425		461.778	763.055	694.651	289.466	479.088	213.025		473.515	796.868	679.877	262.314	494.403	228.569		MULTISPECIES: SusD/RagB family nutrient-binding outer membrane lipoprotein	BACUNI_RS07425	NZ_DS362241.1	-	31504872	-	WP_005826719.1	615	1848	1.848	BACUNI_RS07425	420	307	980	77	1046	790
BACUNI_RS07430		502.575	1602.63	841.446	300.829	539.23	365.899		515.35	1673.64	823.549	272.611	556.468	392.597		MULTISPECIES: SusC/RagA family TonB-linked outer membrane protein	BACUNI_RS07430	NZ_DS362241.1	-	31504873	-	WP_005826721.1	1069	3210	3.21	BACUNI_RS07430	794	1120	2062	139	2045	2357
BACUNI_RS07440		30.2196	72.3346	32.0889	12.1561	16.2915	18.7468		30.9877	75.5399	31.4064	11.0158	16.8123	20.1147		MULTISPECIES: hypothetical protein	BACUNI_RS07440	NZ_DS362241.1	-	31504875	-	WP_085931075.1	380	1143	1.143	BACUNI_RS07440	17	18	28	2	22	43
BACUNI_RS07445		26.502	173.079	127.195	100.684	15.947	44.7763		27.1757	180.748	124.489	91.2398	16.4568	48.0435		MULTISPECIES: DNA-binding response regulator	BACUNI_RS07445	NZ_DS362241.1	+	31504876	-	WP_005826729.1	229	690	0.69	BACUNI_RS07445	9	26	67	10	13	62
BACUNI_RS07450		11.3257	53.7671	53.302	3.87246	14.626	29.999		11.6135	56.1496	52.1683	3.50922	15.0935	32.188		MULTISPECIES: two-component sensor histidine kinase	BACUNI_RS07450	NZ_DS362241.1	+	31504877	-	WP_005826731.1	597	1794	1.794	BACUNI_RS07450	10	21	73	1	31	108
BACUNI_RS07455		459.896	752.169	286.007	182.023	310.477	297.395		471.585	785.499	279.924	164.949	320.402	319.094		MULTISPECIES: L-cysteine desulfhydrase	BACUNI_RS07455	NZ_DS362241.1	+	31504878	-	WP_005826739.1	457	1374	1.374	BACUNI_RS07455	311	225	300	36	504	820
BACUNI_RS07460		54.827	7.29087	60.2976	0	20.1528	34.8031		56.2205	7.61394	59.0151	0	20.7971	37.3426		MULTISPECIES: siderophore biosynthesis protein	BACUNI_RS07460	NZ_DS362241.1	-	31504879	-	WP_005826741.1	209	630	0.63	BACUNI_RS07460	17	1	29	0	15	44
BACUNI_RS07465		45.1516	44.2312	22.3171	118.36	70.8484	83.0529		46.2993	46.1912	21.8424	107.257	73.1133	89.1129		MULTISPECIES: gliding motility-associated protein GldE	BACUNI_RS07465	NZ_DS362241.1	-	31504880	-	WP_005826743.1	449	1350	1.35	BACUNI_RS07465	30	13	23	23	113	225
BACUNI_RS07470		1345.64	1057.66	1284.06	1020.75	1228.79	1362.72		1379.84	1104.52	1256.75	925.004	1268.07	1462.16		MULTISPECIES: single-stranded DNA-binding protein	BACUNI_RS07470	NZ_DS362241.1	-	31504881	-	WP_005826745.1	151	456	0.456	BACUNI_RS07470	302	105	447	67	662	1247
BACUNI_RS07475		25.3734	8.82468	26.4248	33.3679	63.4204	69.8889		26.0183	9.21572	25.8627	30.238	65.4479	74.9884		A/G-specific adenine glycosylase	BACUNI_RS07475	NZ_DS362241.1	-	31504882	mutY	WP_005826748.1	346	1041	1.041	BACUNI_RS07475	13	2	21	5	78	146
BACUNI_RS07480		1089.53	1630.93	1684.85	3549.11	1751.11	1229.54		1117.22	1703.21	1649.02	3216.2	1807.09	1319.26		MULTISPECIES: integration host factor subunit beta	BACUNI_RS07480	NZ_DS362241.1	+	31504883	-	WP_005826750.1	91	276	0.276	BACUNI_RS07480	148	98	355	141	571	681
BACUNI_RS07485		705.655	242.057	267.805	564.597	765.808	819.455		723.591	252.783	262.109	511.638	790.289	879.248		MULTISPECIES: ribonuclease E/G	BACUNI_RS07485	NZ_DS362241.1	+	31504884	-	WP_005826752.1	524	1575	1.575	BACUNI_RS07485	547	83	322	128	1425	2590
BACUNI_RS07490		168.019	74.4004	160.808	201.368	114.01	122.774		172.29	77.6972	157.388	182.48	117.655	131.732		NADH-dependent alcohol dehydrogenase	BACUNI_RS07490	NZ_DS362241.1	-	31504885	-	WP_005826754.1	390	1173	1.173	BACUNI_RS07490	97	19	144	34	158	289
BACUNI_RS07495		54.4433	39.3847	9.82786	96.7991	70.7617	66.2287		55.8271	41.13	9.61883	87.7193	73.0238	71.0611		inositol phosphorylceramide synthase	BACUNI_RS07495	NZ_DS362241.1	-	31504886	-	WP_005826756.1	310	933	0.933	BACUNI_RS07495	25	8	7	13	78	124
BACUNI_RS07500		102.523	0	20.0293	53.1131	33.6497	32.764		105.129	0	19.6033	48.1311	34.7254	35.1546		MULTISPECIES: CDP-alcohol phosphatidyltransferase family protein	BACUNI_RS07500	NZ_DS362241.1	-	31504887	-	WP_005826758.1	217	654	0.654	BACUNI_RS07500	33	0	10	5	26	43
BACUNI_RS07505		7.6963	0	19.8472	0	40.0767	14.1567		7.89192	0	19.425	0	41.3578	15.1897		MULTISPECIES: GtrA family protein	BACUNI_RS07505	NZ_DS362241.1	-	31504888	-	WP_005826761.1	175	528	0.528	BACUNI_RS07505	2	0	8	0	25	15
BACUNI_RS07510		214.327	29.0712	66.3248	73.2826	110.713	111.438		219.775	30.3594	64.9141	66.4087	114.252	119.569		MULTISPECIES: phosphatidylglycerophosphatase A	BACUNI_RS07510	NZ_DS362241.1	-	31504889	-	WP_005826764.1	157	474	0.474	BACUNI_RS07510	50	3	24	5	62	106
BACUNI_RS07515		1452.2	519.856	451.869	1270.96	944.84	768.336		1489.11	542.892	442.259	1151.74	975.045	824.398		MULTISPECIES: inositol-3-phosphate synthase	BACUNI_RS07515	NZ_DS362241.1	-	31504890	-	WP_034525517.1	429	1290	1.29	BACUNI_RS07515	922	146	445	236	1440	1989
BACUNI_RS07520		108.876	38.0056	72.2569	82.1181	93.7131	67.3455		111.644	39.6897	70.72	74.4155	96.7089	72.2594		MULTISPECIES: hypothetical protein	BACUNI_RS07520	NZ_DS362241.1	-	31504891	-	WP_005826767.1	845	2538	2.538	BACUNI_RS07520	136	21	140	30	281	343
BACUNI_RS07525		8.39101	10.8395	22.4115	40.9864	11.9847	1.76396		8.60429	11.3198	21.9348	37.1419	12.3678	1.89266		MULTISPECIES: aspartate-alanine antiporter	BACUNI_RS07525	NZ_DS362241.1	+	31504892	aspT	WP_005826770.1	564	1695	1.695	BACUNI_RS07525	7	4	29	10	24	6
BACUNI_RS07530		9.94164	19.6653	22.4328	21.2452	11.3891	10.6673		10.1943	20.5367	21.9556	19.2524	11.7532	11.4457		aspartate 4-decarboxylase	BACUNI_RS07530	NZ_DS362241.1	+	31504893	aspD	WP_034525513.1	544	1635	1.635	BACUNI_RS07530	8	7	28	5	22	35
BACUNI_RS07535		51.0275	38.4518	31.9005	42.2965	37.361	50.4385		52.3245	40.1557	31.222	38.3291	38.5553	54.1188		PAS domain-containing protein	BACUNI_RS07535	NZ_DS362241.1	-	31504894	-	WP_005826777.1	437	1314	1.314	BACUNI_RS07535	33	11	32	8	58	133
BACUNI_RS07540		77.5732	121.407	114.449	61.2088	90.1107	96.956		79.545	126.787	112.015	55.4674	92.9914	104.031		sigma-54-dependent Fis family transcriptional regulator	BACUNI_RS07540	NZ_DS362241.1	-	31504895	-	WP_005826779.1	453	1362	1.362	BACUNI_RS07540	52	36	119	12	145	265
BACUNI_RS07545		83.2938	67.9109	200.713	144.733	145.62	195.241		85.411	70.9202	196.444	131.157	150.276	209.487		MULTISPECIES: TolC family protein	BACUNI_RS07545	NZ_DS362241.1	-	31504896	-	WP_005826781.1	495	1488	1.488	BACUNI_RS07545	61	22	228	31	256	583
BACUNI_RS07550		545.717	594.809	194.759	566.438	328.825	452.907		559.588	621.166	190.617	513.306	339.337	485.954		MULTISPECIES: methylmalonyl-CoA epimerase	BACUNI_RS07550	NZ_DS362241.1	+	31504897	mce	WP_009036790.1	138	417	0.417	BACUNI_RS07550	112	54	62	34	162	379
BACUNI_RS07555		1434.3	641.399	342.23	813.635	1090.98	868.368		1470.76	669.821	334.951	737.316	1125.85	931.729		MULTISPECIES: acyl-CoA carboxylase subunit beta	BACUNI_RS07555	NZ_DS362241.1	+	31504898	-	WP_005826784.1	517	1554	1.554	BACUNI_RS07555	1097	217	406	182	2003	2708
BACUNI_RS07560		3808.85	2796.32	2125.63	1608.35	2395.01	2766.65		3905.66	2920.23	2080.42	1457.49	2471.58	2968.52		MULTISPECIES: hypothetical protein	BACUNI_RS07560	NZ_DS362241.1	+	31504899	-	WP_008663742.1	310	933	0.933	BACUNI_RS07560	1749	568	1514	216	2640	5180
BACUNI_RS07565		490.44	527.959	195.734	399.264	334.676	399.8		502.906	551.354	191.571	361.813	345.375	428.971		MULTISPECIES: acetyl-CoA carboxylase biotin carboxyl carrier protein subunit	BACUNI_RS07565	NZ_DS362241.1	+	31504900	-	WP_005826788.1	144	435	0.435	BACUNI_RS07565	105	50	65	25	172	349
BACUNI_RS07570		430.515	482.667	248.218	209.433	220.171	302.596		441.458	504.055	242.939	189.788	227.209	324.675		MULTISPECIES: sodium ion-translocating decarboxylase subunit beta	BACUNI_RS07570	NZ_DS362241.1	+	31504901	-	WP_005826789.1	386	1161	1.161	BACUNI_RS07570	246	122	220	35	302	705
BACUNI_RS07575		391.948	431.147	179.109	225.925	234.595	231.296		401.911	450.252	175.299	204.733	242.095	248.173		MULTISPECIES: hypothetical protein	BACUNI_RS07575	NZ_DS362241.1	+	31504902	-	WP_005826790.1	450	1353	1.353	BACUNI_RS07575	261	127	185	44	375	628
BACUNI_RS07580		6076.81	11045.1	12000.1	2679.79	6553.69	15133.4		6231.27	11534.6	11744.9	2428.43	6763.2	16237.6		alpha-amylase	BACUNI_RS07580	NZ_DS362241.1	+	31504903	-	WP_005826792.1	616	1851	1.851	BACUNI_RS07580	5536	4451	16957	714	14332	56213
BACUNI_RS07585		1002.85	817.788	656.9	2308.86	810.419	942.909		1028.34	854.026	642.929	2092.29	836.327	1011.71		MULTISPECIES: fructose-1,6-bisphosphate aldolase, class II	BACUNI_RS07585	NZ_DS362241.1	-	31504904	fba	WP_005826798.1	336	1011	1.011	BACUNI_RS07585	499	180	507	336	968	1913
BACUNI_RS07590		94.7378	82.0222	92.2658	68.9206	57.0997	35.5941		97.1458	85.6568	90.3033	62.4558	58.9251	38.1913		MULTISPECIES: endonuclease	BACUNI_RS07590	NZ_DS362241.1	-	31504905	-	WP_005826801.1	335	1008	1.008	BACUNI_RS07590	47	18	71	10	68	72
BACUNI_RS07595		96.7534	182.272	93.5653	165.409	43.6645	61.301		99.2127	190.348	91.5752	149.894	45.0604	65.7738		MULTISPECIES: type B 50S ribosomal protein L31	BACUNI_RS07595	NZ_DS362241.1	+	31504906	-	WP_005835945.1	83	252	0.252	BACUNI_RS07595	12	10	18	6	13	31
BACUNI_RS07600		2350.46	732.388	1651.14	4294.13	6220.96	1141.81		2410.21	764.841	1616.03	3891.34	6419.83	1225.13		peptidase M48	BACUNI_RS07600	NZ_DS362241.1	+	31504907	-	WP_005826805.1	507	1524	1.524	BACUNI_RS07600	1763	243	1921	942	11201	3492
BACUNI_RS07605		658.616	632.678	738.556	1039.85	1004.2	399.02		675.357	660.714	722.847	942.309	1036.3	428.135		MULTISPECIES: glycine cleavage system protein T	BACUNI_RS07605	NZ_DS362241.1	-	31504908	gcvT	WP_005826806.1	362	1089	1.089	BACUNI_RS07605	353	150	614	163	1292	872
BACUNI_RS07610		1455.81	1290.91	1642.74	1118.14	1039.35	955.516		1492.81	1348.12	1607.8	1013.25	1072.58	1025.24		MULTISPECIES: peptidase T	BACUNI_RS07610	NZ_DS362241.1	-	31504909	pepT	WP_005826807.1	407	1224	1.224	BACUNI_RS07610	877	344	1535	197	1503	2347
BACUNI_RS07615		21.5692	78.0169	45.4252	54.0829	70.0856	50.0786		22.1175	81.474	44.459	49.0099	72.3262	53.7326		MULTISPECIES: amidophosphoribosyltransferase	BACUNI_RS07615	NZ_DS362241.1	-	31504910	-	WP_005826808.1	470	1413	1.413	BACUNI_RS07615	15	24	49	11	117	142
BACUNI_RS07620		10.071	5.69175	53.5652	0	32.5142	30.2572		10.327	5.94397	52.426	0	33.5537	32.4649		MULTISPECIES: AraC family transcriptional regulator	BACUNI_RS07620	NZ_DS362241.1	+	31504911	-	WP_005826809.1	268	807	0.807	BACUNI_RS07620	4	1	33	0	31	49
BACUNI_RS07625		0	14.6282	34.7642	44.2496	13.478	30.682		0	15.2764	34.0248	40.099	13.9089	32.9207		MULTISPECIES: 4Fe-4S dicluster domain-containing protein	BACUNI_RS07625	NZ_DS362241.1	-	31504912	-	WP_005826810.1	313	942	0.942	BACUNI_RS07625	0	3	25	6	15	58
BACUNI_RS07630		1154.47	1136.1	667.977	783.687	1128.95	2003.41		1183.81	1186.44	653.77	710.177	1165.04	2149.59		MULTISPECIES: alpha-glucosidase	BACUNI_RS07630	NZ_DS362241.1	-	31504913	-	WP_005826812.1	720	2163	2.163	BACUNI_RS07630	1229	535	1103	244	2885	8696
BACUNI_RS07640		107.504	145.817	246.042	0	192.572	197.745		110.236	152.279	240.809	0	198.728	212.174		MULTISPECIES: fluoride efflux transporter CrcB	BACUNI_RS07640	NZ_DS362241.1	+	31504915	-	WP_005826820.1	125	378	0.378	BACUNI_RS07640	20	12	71	0	86	150
BACUNI_RS07645		127.558	102.988	166.432	0	132.846	116.944		130.801	107.551	162.892	0	137.093	125.477		MULTISPECIES: hypothetical protein	BACUNI_RS07645	NZ_DS362241.1	+	31504916	-	WP_005826822.1	222	669	0.669	BACUNI_RS07645	42	15	85	0	105	157
BACUNI_RS07650		198.457	366.747	489.441	145.406	259.175	135.589		203.501	382.999	479.031	131.767	267.46	145.482		MULTISPECIES: phosphopyruvate hydratase	BACUNI_RS07650	NZ_DS362241.1	+	31504917	-	WP_005826824.1	429	1290	1.29	BACUNI_RS07650	126	103	482	27	395	351
BACUNI_RS07655		10.822	24.4647	28.489	18.5012	14.276	17.4732		11.097	25.5488	27.8831	16.7658	14.7324	18.7481		beta-glucosidase BglX	BACUNI_RS07655	NZ_DS362241.1	-	31504918	-	WP_005826828.1	750	2253	2.253	BACUNI_RS07655	12	12	49	6	38	79
BACUNI_RS07660		50.4018	32.0459	106.621	10.7708	28.8701	48.6729		51.6829	33.4659	104.353	9.76054	29.793	52.2243		MULTISPECIES: hypothetical protein	BACUNI_RS07660	NZ_DS362241.1	-	31504919	-	WP_005826831.1	429	1290	1.29	BACUNI_RS07660	32	9	105	2	44	126
BACUNI_RS07665		1.49179	0	28.8527	30.6044	11.8076	19.0253		1.52971	0	28.2391	27.7337	12.1851	20.4135		MULTISPECIES: hypothetical protein	BACUNI_RS07665	NZ_DS362241.1	-	31504920	-	WP_005826833.1	453	1362	1.362	BACUNI_RS07665	1	0	30	6	19	52
BACUNI_RS07670		25.139	30.0868	58.1548	0	1.23205	5.80282		25.778	31.42	56.9179	0	1.27144	6.22623		MULTISPECIES: hypothetical protein	BACUNI_RS07670	NZ_DS362241.1	-	31504921	-	WP_005826835.1	457	1374	1.374	BACUNI_RS07670	17	9	61	0	2	16
BACUNI_RS07675		31.9469	40.4437	1.64769	30.5851	5.32339	9.40222		32.7589	42.2358	1.61265	27.7162	5.49357	10.0883		MULTISPECIES: RagB/SusD family nutrient uptake outer membrane protein	BACUNI_RS07675	NZ_DS362241.1	-	31504922	-	WP_005826837.1	529	1590	1.59	BACUNI_RS07675	25	14	2	7	10	30
BACUNI_RS07680		49.4638	43.0079	99.3474	23.8512	25.3609	39.038		50.7211	44.9137	97.2344	21.6139	26.1716	41.8864		MULTISPECIES: TonB-dependent receptor	BACUNI_RS07680	NZ_DS362241.1	-	31504923	-	WP_005826839.1	1067	3204	3.204	BACUNI_RS07680	78	30	243	11	96	251
BACUNI_RS07685		106.088	93.7073	85.1535	12.0111	55.0231	52.2096		108.784	97.8597	83.3423	10.8844	56.7821	56.0191		transcriptional regulator	BACUNI_RS07685	NZ_DS362241.1	-	31504924	-	WP_005826840.1	963	2892	2.892	BACUNI_RS07685	151	59	188	5	188	303
BACUNI_RS19160		49.7996	157.611	6.42115	340.549	20.7456	43.9692		51.0654	164.595	6.28457	308.605	21.4088	47.1774		MULTISPECIES: hypothetical protein	BACUNI_RS19160	NZ_DS362241.1	+	31507180	-	WP_005826842.1	67	204	0.204	BACUNI_RS19160	5	7	1	10	5	18
BACUNI_RS07695		0	62.0709	247.822	0	0	0		0	64.8214	242.551	0	0	0		tRNA-Thr	BACUNI_RS07695	NZ_DS362241.1	+	31504925		tRNA-Thr		74	0.074	BACUNI_RS07695	0	1	14	0	0	0
BACUNI_RS07700		89.3109	75.7128	69.5742	89.0666	108.515	98.5683		91.581	79.0678	68.0944	80.7121	111.984	105.76		DUF4199 domain-containing protein	BACUNI_RS07700	NZ_DS362241.1	+	31504926	-	WP_005826844.1	181	546	0.546	BACUNI_RS07700	24	9	29	7	70	108
BACUNI_RS07705		355.675	259.995	243.034	313.133	385.946	363.03		364.716	271.516	237.865	283.762	398.284	389.519		MULTISPECIES: glycosyltransferase	BACUNI_RS07705	NZ_DS362241.1	+	31504927	-	WP_005826846.1	317	954	0.954	BACUNI_RS07705	167	54	177	43	435	695
BACUNI_RS07710		292.649	444.203	342.303	357.366	494.615	421.417		300.088	463.886	335.022	323.845	510.427	452.166		hypothetical protein	BACUNI_RS07710	NZ_DS362241.1	+	31504928	-	WP_005826848.1	161	486	0.486	BACUNI_RS07710	70	47	127	25	284	411
BACUNI_RS07715		79.3681	89.7118	119.393	144.733	122.334	117.442		81.3854	93.6871	116.854	131.157	126.245	126.011		MULTISPECIES: hypothetical protein	BACUNI_RS07715	NZ_DS362241.1	+	31504929	-	WP_009036778.1	255	768	0.768	BACUNI_RS07715	30	15	70	16	111	181
BACUNI_RS07720		45.6195	0	133.48	107.987	65.7839	53.3604		46.7791	0	130.641	97.8583	67.8869	57.2539		MULTISPECIES: manganese efflux pump	BACUNI_RS07720	NZ_DS362241.1	+	31504930	-	WP_005826852.1	192	579	0.579	BACUNI_RS07720	13	0	59	9	45	62
BACUNI_RS07725		41.955	18.0659	108.193	20.4932	86.5561	107.307		43.0214	18.8664	105.892	18.5709	89.3232	115.137		MULTISPECIES: FAD:protein FMN transferase	BACUNI_RS07725	NZ_DS362241.1	+	31504931	-	WP_005826854.1	338	1017	1.017	BACUNI_RS07725	21	4	84	3	104	219
BACUNI_RS07730		143.164	0	0	263.579	107.809	124.242		146.803	0	0	238.855	111.256	133.307		MULTISPECIES: membrane protein	BACUNI_RS07730	NZ_DS362241.1	-	31504932	-	WP_005826856.1	122	369	0.369	BACUNI_RS07730	26	0	0	14	47	92
BACUNI_RS07735		67.7274	67.3676	29.6914	46.3146	29.3425	53.1539		69.4489	70.3528	29.0599	41.9703	30.2806	57.0323		MULTISPECIES: tRNA 2-thiocytidine(32) synthetase TtcA	BACUNI_RS07735	NZ_DS362241.1	-	31504933	-	WP_005826857.1	249	750	0.75	BACUNI_RS07735	25	11	17	5	26	80
BACUNI_RS07740		2521.67	1919.47	1289.78	1553.53	1458.02	1333.37		2585.77	2004.53	1262.34	1407.81	1504.63	1430.66		MULTISPECIES: hypothetical protein	BACUNI_RS07740	NZ_DS362241.1	+	31504934	-	WP_005826860.1	476	1431	1.431	BACUNI_RS07740	1776	598	1409	320	2465	3829
BACUNI_RS07745		392.56	263.307	147.4	162.249	260.575	181.976		402.538	274.975	144.265	147.03	268.905	195.254		MULTISPECIES: hypothetical protein	BACUNI_RS07745	NZ_DS362241.1	+	31504935	-	WP_005826862.1	156	471	0.471	BACUNI_RS07745	91	27	53	11	145	172
BACUNI_RS07750		792.857	710.532	588.285	561.6	580.329	562.472		813.01	742.017	575.772	508.922	598.881	603.513		MULTISPECIES: UPF0365 family protein	BACUNI_RS07750	NZ_DS362241.1	+	31504936	-	WP_005826863.1	333	1002	1.002	BACUNI_RS07750	391	155	450	81	687	1131
BACUNI_RS07755		429.942	376.239	269.732	442.597	306.213	384.935		440.87	392.91	263.995	401.082	316.002	413.022		MULTISPECIES: phosphorylase	BACUNI_RS07755	NZ_DS362241.1	+	31504937	-	WP_008663776.1	292	879	0.879	BACUNI_RS07755	186	72	181	56	318	679
BACUNI_RS07760		336.452	342.435	492.978	253.983	268.791	353.287		345.004	357.61	482.493	230.16	277.384	379.065		MULTISPECIES: tRNA uridine-5-carboxymethylaminomethyl(34) synthesis GTPase MnmE	BACUNI_RS07760	NZ_DS362241.1	+	31504938	-	WP_005826869.1	464	1395	1.395	BACUNI_RS07760	231	104	525	51	443	989
BACUNI_RS07765		0	0	0	0	3.85174	0.566914		0	0	0	0	3.97487	0.608279		MULTISPECIES: DNA-binding protein	BACUNI_RS07765	NZ_DS362241.1	+	31504939	-	WP_004300570.1	292	879	0.879	BACUNI_RS07765	0	0	0	0	4	1
BACUNI_RS07770		10.9238	4.11581	37.5603	18.6753	15.1688	4.91173		11.2014	4.29819	36.7614	16.9235	15.6537	5.27012		MULTISPECIES: site-specific integrase	BACUNI_RS07770	NZ_DS362241.1	+	31504940	-	WP_032855155.1	371	1116	1.116	BACUNI_RS07770	6	1	32	3	20	11
BACUNI_RS07775		78.7528	118.689	159.085	98.7327	54.6782	49.5742		80.7545	123.948	155.702	89.4716	56.4262	53.1914		MULTISPECIES: hypothetical protein	BACUNI_RS07775	NZ_DS362241.1	+	31504941	-	WP_004300574.1	257	774	0.774	BACUNI_RS07775	30	20	94	11	50	77
BACUNI_RS07780		32.5092	0	0	0	15.7998	6.64423		33.3355	0	0	0	16.3049	7.12904		MULTISPECIES: DNA-binding protein	BACUNI_RS07780	NZ_DS362241.1	+	31504942	-	WP_004300575.1	124	375	0.375	BACUNI_RS07780	6	0	0	0	7	5
BACUNI_RS07785		0	17.155	26.9077	38.9199	9.48369	2.79169		0	17.9152	26.3354	35.2692	9.78686	2.99539		MULTISPECIES: mobilization protein	BACUNI_RS07785	NZ_DS362241.1	+	31504943	-	WP_004300576.1	356	1071	1.071	BACUNI_RS07785	0	4	22	6	12	6
BACUNI_RS07790		14.2085	0	0	16.1939	17.757	0		14.5697	0	0	14.6749	18.3247	0		MULTISPECIES: hypothetical protein	BACUNI_RS07790	NZ_DS362241.1	+	31504944	-	WP_004300578.1	142	429	0.429	BACUNI_RS07790	3	0	0	1	9	0
BACUNI_RS07795		0	11.3694	24.8581	22.928	1.39673	4.11153		0	11.8732	24.3294	20.7774	1.44138	4.41153		MULTISPECIES: hypothetical protein	BACUNI_RS07795	NZ_DS362241.1	+	31504945	-	WP_004300579.1	403	1212	1.212	BACUNI_RS07795	0	3	23	4	2	10
BACUNI_RS07800		0	0	0	0	0	0		0	0	0	0	0	0		hypothetical protein	BACUNI_RS07800	NZ_DS362241.1	+	31504946	-	WP_034525518.1	175	528	0.528	BACUNI_RS07800	0	0	0	0	0	0
BACUNI_RS07815		2.23155	42.8804	0	0	6.04253	5.47301		2.28827	44.7805	0	0	6.2357	5.87235		MULTISPECIES: DUF262 domain-containing protein	BACUNI_RS07815	NZ_DS362241.1	-	31504947	-	WP_004300582.1	606	1821	1.821	BACUNI_RS07815	2	17	0	0	13	20
BACUNI_RS07820		28.4219	18.8055	27.7089	2.37025	8.66345	12.0711		29.1444	19.6388	27.1195	2.14792	8.9404	12.9519		MULTISPECIES: type I restriction endonuclease subunit R	BACUNI_RS07820	NZ_DS362241.1	-	31504948	-	WP_004300583.1	976	2931	2.931	BACUNI_RS07820	41	12	62	1	30	71
BACUNI_RS19550		5.26379	0	10.1807	65.9923	1.46186	5.59424		5.39758	0	9.96414	59.8023	1.5086	6.00243		restriction endonuclease subunit S	BACUNI_RS19550	NZ_DS362241.1	-	31507252	-	WP_005826882.1	385	1158	1.158	BACUNI_RS19550	3	0	9	11	2	13
BACUNI_RS07830		18.5837	23.3397	45.2612	14.1203	8.60182	12.6605		19.0561	24.3739	44.2986	12.7958	8.8768	13.5843		MULTISPECIES: integrase	BACUNI_RS07830	NZ_DS362241.1	-	31504949	-	WP_004300585.1	327	984	0.984	BACUNI_RS07830	9	5	34	2	10	25
BACUNI_RS07835		5.38945	0	25.4802	0	8.23219	0.440599		5.52644	0	24.9383	0	8.49536	0.472748		MULTISPECIES: restriction endonuclease subunit S	BACUNI_RS07835	NZ_DS362241.1	-	31504950	-	WP_004300586.1	376	1131	1.131	BACUNI_RS07835	3	0	22	0	11	1
BACUNI_RS07840		3.97617	2.99625	58.1045	0	2.76066	2.92554		4.07724	3.12902	56.8686	0	2.84892	3.13901		MULTISPECIES: SAM-dependent DNA methyltransferase	BACUNI_RS07840	NZ_DS362241.1	-	31504951	-	WP_004300587.1	510	1533	1.533	BACUNI_RS07840	3	1	68	0	5	9
BACUNI_RS07845		27.1998	55.3403	61.3748	51.1507	15.8633	14.676		27.8911	57.7926	60.0694	46.3528	16.3704	15.7469		MULTISPECIES: SAM-dependent DNA methyltransferase	BACUNI_RS07845	NZ_DS362241.1	-	31504952	-	WP_004300588.1	497	1494	1.494	BACUNI_RS07845	20	18	70	11	28	44
BACUNI_RS07850		32.5328	20.0578	9.53358	10.1124	10.4724	20.3099		33.3597	20.9466	9.33081	9.16382	10.8072	21.7918		MULTISPECIES: ATP-binding protein	BACUNI_RS07850	NZ_DS362241.1	-	31504953	-	WP_025813877.1	457	1374	1.374	BACUNI_RS07850	22	6	10	2	17	56
BACUNI_RS07855		18.989	28.6183	0	86.5694	7.91046	13.9715		19.4717	29.8865	0	78.4492	8.16334	14.991		MULTISPECIES: XRE family transcriptional regulator	BACUNI_RS07855	NZ_DS362241.1	-	31504954	-	WP_004300590.1	106	321	0.321	BACUNI_RS07855	3	2	0	4	3	9
BACUNI_RS19555		0	23.1982	0	0	0	0		0	24.2262	0	0	0	0		MULTISPECIES: hypothetical protein	BACUNI_RS19555	NZ_DS362241.1	-	31507253	-	WP_004300592.1	65	198	0.198	BACUNI_RS19555	0	1	0	0	0	0
BACUNI_RS07860		0	0	0	0	0	0		0	0	0	0	0	0		MULTISPECIES: hypothetical protein	BACUNI_RS07860	NZ_DS362241.1	-	31504955	-	WP_004309326.1	210	633	0.633	BACUNI_RS07860	0	0	0	0	0	0
BACUNI_RS07865		0	0	0	0	3.29988	0		0	0	0	0	3.40537	0		MULTISPECIES: hypothetical protein	BACUNI_RS07865	NZ_DS362241.1	-	31504956	-	WP_004309325.1	170	513	0.513	BACUNI_RS07865	0	0	0	0	2	0
BACUNI_RS07870		0	0	45.1694	0	4.86448	0		0	0	44.2087	0	5.01999	0		MULTISPECIES: hypothetical protein	BACUNI_RS07870	NZ_DS362241.1	-	31504957	-	WP_004309324.1	115	348	0.348	BACUNI_RS07870	0	0	12	0	2	0
BACUNI_RS07875		0	0	1.73959	0	0	1.98533		0	0	1.70259	0	0	2.13019		MULTISPECIES: ParA family protein	BACUNI_RS07875	NZ_DS362241.1	-	31504958	-	WP_004309323.1	250	753	0.753	BACUNI_RS07875	0	0	1	0	0	3
BACUNI_RS07880		0	0	0	35.4449	0	1.69496		0	0	0	32.1201	0	1.81863		MULTISPECIES: hypothetical protein	BACUNI_RS07880	NZ_DS362241.1	-	31504959	-	WP_005826889.1	195	588	0.588	BACUNI_RS07880	0	0	0	3	0	2
BACUNI_RS07885		23.1547	0	48.5153	0	0	0		23.7432	0	47.4834	0	0	0		MULTISPECIES: hypothetical protein	BACUNI_RS07885	NZ_DS362241.1	-	31504960	-	WP_009275648.1	116	351	0.351	BACUNI_RS07885	4	0	13	0	0	0
BACUNI_RS07890		0	0	17.3269	0	0	0		0	0	16.9584	0	0	0		MULTISPECIES: single-stranded DNA-binding protein	BACUNI_RS07890	NZ_DS362241.1	-	31504961	-	WP_004309321.1	125	378	0.378	BACUNI_RS07890	0	0	5	0	0	0
BACUNI_RS07895		0	0	0	0	0	0		0	0	0	0	0	0		MULTISPECIES: hypothetical protein	BACUNI_RS07895	NZ_DS362241.1	+	31504962	-	WP_005826895.1	76	231	0.231	BACUNI_RS07895	0	0	0	0	0	0
BACUNI_RS07900		9.27773	0	0	0	0	0		9.51355	0	0	0	0	0		MULTISPECIES: hypothetical protein	BACUNI_RS07900	NZ_DS362241.1	+	31504963	-	WP_005826897.1	72	219	0.219	BACUNI_RS07900	1	0	0	0	0	0
BACUNI_RS07905		664.732	725.846	312.115	720.45	309.309	267		681.628	758.01	305.477	652.872	319.197	286.482		MULTISPECIES: hypothetical protein	BACUNI_RS07905	NZ_DS362241.1	+	31504964	-	WP_004310962.1	269	810	0.81	BACUNI_RS07905	265	128	193	84	296	434
BACUNI_RS07910		122.969	235.222	157.336	181.119	76.4457	58.4618		126.094	245.645	153.99	164.13	78.8895	62.7275		MULTISPECIES: hypothetical protein	BACUNI_RS07910	NZ_DS362241.1	+	31504965	-	WP_005826901.1	357	1074	1.074	BACUNI_RS07910	65	55	129	28	97	126
BACUNI_RS07925		367.014	624.408	261.007	245.804	296.325	268.182		376.343	652.077	255.456	222.747	305.798	287.75		DUF5063 domain-containing protein	BACUNI_RS07925	NZ_DS362242.1	+	31504968	-	WP_005826909.1	178	537	0.537	BACUNI_RS07925	97	73	107	19	188	289
BACUNI_RS07930		341.893	441.658	226.716	278.333	237.377	331.413		350.583	461.229	221.894	252.225	244.966	355.595		MULTISPECIES: 3\'-5\' exonuclease domain-containing protein 2	BACUNI_RS07930	NZ_DS362242.1	+	31504969	-	WP_005826911.1	207	624	0.624	BACUNI_RS07930	105	60	108	25	175	415
BACUNI_RS07935		675.555	427.459	508.672	570.117	505.56	678.757		692.726	446.401	497.853	516.64	521.722	728.283		MULTISPECIES: class I SAM-dependent rRNA methyltransferase	BACUNI_RS07935	NZ_DS362242.1	+	31504970	-	WP_005826914.1	393	1182	1.182	BACUNI_RS07935	393	110	459	97	706	1610
BACUNI_RS07940		345.911	427.534	391.828	143.697	183.155	228.742		354.703	446.479	383.494	130.218	189.01	245.433		MULTISPECIES: MFS transporter	BACUNI_RS07940	NZ_DS362242.1	+	31504971	-	WP_005826918.1	418	1257	1.257	BACUNI_RS07940	214	117	376	26	272	577
BACUNI_RS07945		236.178	180.589	259.744	118.755	170.731	197.623		242.181	188.591	254.219	107.616	176.189	212.043		MULTISPECIES: hypothetical protein	BACUNI_RS07945	NZ_DS362242.1	+	31504972	-	WP_005826921.1	194	585	0.585	BACUNI_RS07945	68	23	116	10	118	232
BACUNI_RS07950		380.785	223.42	292.341	149.081	194.955	216.722		390.464	233.32	286.123	135.098	201.187	232.535		MULTISPECIES: 16S rRNA (uracil(1498)-N(3))-methyltransferase	BACUNI_RS07950	NZ_DS362242.1	+	31504973	-	WP_005826923.1	232	699	0.699	BACUNI_RS07950	131	34	156	15	161	304
BACUNI_RS07955		720.421	617.753	566.449	295.055	439.55	563.734		738.733	645.127	554.401	267.378	453.601	604.867		MULTISPECIES: DUF4836 domain-containing protein	BACUNI_RS07955	NZ_DS362242.1	+	31504974	-	WP_005826925.1	517	1554	1.554	BACUNI_RS07955	551	209	672	66	807	1758
BACUNI_RS07960		274.06	163.79	194.964	86.1668	119.417	215.551		281.026	171.048	190.817	78.0843	123.235	231.279		MULTISPECIES: ABC transporter ATP-binding protein	BACUNI_RS07960	NZ_DS362242.1	+	31504975	-	WP_005826927.1	214	645	0.645	BACUNI_RS07960	87	23	96	8	91	279
BACUNI_RS07965		45.4886	34.2779	15.2063	23.0421	71.5877	74.7889		46.6448	35.7969	14.8829	20.8808	73.8762	80.246		MULTISPECIES: hypothetical protein	BACUNI_RS07965	NZ_DS362242.1	+	31504976	-	WP_005826929.1	401	1206	1.206	BACUNI_RS07965	27	9	14	4	102	181
BACUNI_RS07970		35.2288	45.7931	102.204	42.159	30.0851	52.4886		36.1243	47.8223	100.03	38.2044	31.0469	56.3185		MULTISPECIES: hypothetical protein	BACUNI_RS07970	NZ_DS362242.1	+	31504977	-	WP_005826931.1	768	2307	2.307	BACUNI_RS07970	40	23	180	14	82	243
BACUNI_RS07975		79.476	128.892	39.5425	112.242	64.777	93.8583		81.4962	134.604	38.7014	101.714	66.8478	100.707		MULTISPECIES: DUF5110 domain-containing protein	BACUNI_RS07975	NZ_DS362242.1	+	31504978	-	WP_008665178.1	783	2352	2.352	BACUNI_RS07975	92	66	71	38	180	443
BACUNI_RS07980		93.9445	59.2677	52.8191	33.6155	82.8216	64.0311		96.3324	61.894	51.6957	30.4623	85.4693	68.7032		MULTISPECIES: SLC13 family permease	BACUNI_RS07980	NZ_DS362242.1	-	31504979	-	WP_005826934.1	619	1860	1.86	BACUNI_RS07980	86	24	75	9	182	239
BACUNI_RS07985		103.063	116.495	52.2067	75.513	27.6006	18.055		105.683	121.658	51.0963	68.4299	28.483	19.3724		MULTISPECIES: antibiotic biosynthesis monooxygenase	BACUNI_RS07985	NZ_DS362242.1	-	31504980	-	WP_005826936.1	91	276	0.276	BACUNI_RS07985	14	7	11	3	9	10
BACUNI_RS07990		6.91096	0	0	47.2598	17.2739	10.1697		7.08662	0	0	42.8269	17.8261	10.9118		MULTISPECIES: YtxH domain-containing protein	BACUNI_RS07990	NZ_DS362242.1	+	31504981	-	WP_005826938.1	97	294	0.294	BACUNI_RS07990	1	0	0	2	6	6
BACUNI_RS07995		40.5207	13.0862	3.73195	39.5852	24.1145	15.6168		41.5506	13.666	3.65257	35.8721	24.8854	16.7563		MULTISPECIES: transcriptional regulator	BACUNI_RS07995	NZ_DS362242.1	-	31504982	-	WP_005832992.1	116	351	0.351	BACUNI_RS07995	7	1	1	2	10	11
BACUNI_RS08000		64.3564	13.8559	69.1508	73.349	33.1929	68.3965		65.9922	14.4699	67.68	66.4688	34.254	73.3871		MULTISPECIES: uracil-DNA glycosylase	BACUNI_RS08000	NZ_DS362242.1	+	31504983	-	WP_005826944.1	220	663	0.663	BACUNI_RS08000	21	2	35	7	26	91
BACUNI_RS08005		63.1357	181.654	136.912	49.0621	62.1664	67.5685		64.7405	189.703	134	44.4601	64.1537	72.4987		MULTISPECIES: TIGR02757 family protein	BACUNI_RS08005	NZ_DS362242.1	-	31504984	-	WP_005826947.1	235	708	0.708	BACUNI_RS08005	22	28	74	5	52	96
BACUNI_RS08010		0	0	0	0	0	0		0	0	0	0	0	0		MULTISPECIES: hypothetical protein	BACUNI_RS08010	NZ_DS362242.1	-	31504985	-	WP_005826949.1	81	246	0.246	BACUNI_RS08010	0	0	0	0	0	0
BACUNI_RS08015		4118.11	6595.43	749.613	9190.05	5719.74	5606.36		4222.78	6887.69	733.669	8328.03	5902.59	6015.44		MULTISPECIES: AraC family transcriptional regulator	BACUNI_RS08015	NZ_DS362242.1	+	31504986	-	WP_008665173.1	285	858	0.858	BACUNI_RS08015	1739	1232	491	1135	5798	9653
BACUNI_RS08020		1293.39	803.946	163.557	1727.12	1604.14	1525.51		1326.27	839.571	160.078	1565.11	1655.42	1636.82		MULTISPECIES: EamA/RhaT family transporter	BACUNI_RS08020	NZ_DS362242.1	+	31504987	-	WP_005826953.1	298	897	0.897	BACUNI_RS08020	571	157	112	223	1700	2746
BACUNI_RS08025		515.448	239.373	137.818	853.883	440.271	305.262		528.549	249.98	134.887	773.789	454.346	327.536		N-acetylmuramoyl-L-alanine amidase	BACUNI_RS08025	NZ_DS362242.1	-	31504988	-	WP_005826955.1	338	1017	1.017	BACUNI_RS08025	258	53	107	125	529	623
BACUNI_RS08030		157.026	125.499	179.973	178.968	157.919	231.459		161.017	131.06	176.145	162.18	162.967	248.348		MULTISPECIES: O-acetylhomoserine aminocarboxypropyltransferase/cysteine synthase	BACUNI_RS08030	NZ_DS362242.1	+	31504989	-	WP_005826957.1	426	1281	1.281	BACUNI_RS08030	99	35	176	33	239	595
BACUNI_RS08035		43.7998	23.8372	42.3565	33.28	32.0997	38.5922		44.9131	24.8935	41.4556	30.1583	33.1259	41.4082		MULTISPECIES: glycosyl hydrolase family 20	BACUNI_RS08035	NZ_DS362242.1	-	31504990	-	WP_005826959.1	834	2505	2.505	BACUNI_RS08035	54	13	81	12	95	194
BACUNI_RS08040		201.496	66.2198	160.234	154.787	315.42	449.552		206.617	69.1541	156.826	140.268	325.503	482.354		MULTISPECIES: NADP-dependent malic enzyme	BACUNI_RS08040	NZ_DS362242.1	+	31504991	-	WP_005826960.1	762	2289	2.289	BACUNI_RS08040	227	33	280	51	853	2065
BACUNI_RS20115		0	0	0	0	9.72895	0		0	0	0	0	10.04	0		MULTISPECIES: hypothetical protein	BACUNI_RS20115	NZ_DS362242.1	+	32802115	-	WP_085931076.1	57	174	0.174	BACUNI_RS20115	0	0	0	0	2	0
BACUNI_RS19560		0	0	109.159	0	0	0		0	0	106.838	0	0	0		MULTISPECIES: hypothetical protein	BACUNI_RS19560	NZ_DS362242.1	-	31507254	-	WP_005826961.1	67	204	0.204	BACUNI_RS19560	0	0	17	0	0	0
BACUNI_RS08045		47.0751	85.823	155.662	109.037	105.012	204.467		48.2717	89.626	152.352	98.809	108.369	219.386		MULTISPECIES: NADP-specific glutamate dehydrogenase	BACUNI_RS08045	NZ_DS362242.1	+	31504992	-	WP_005826963.1	445	1338	1.338	BACUNI_RS08045	31	25	159	21	166	549
BACUNI_RS08050		165.021	104.922	85.3328	199.835	116.723	126.898		169.216	109.571	83.5178	181.09	120.454	136.157		MULTISPECIES: GTP-binding protein	BACUNI_RS08050	NZ_DS362242.1	+	31504993	-	WP_005826968.1	393	1182	1.182	BACUNI_RS08050	96	27	77	34	163	301
BACUNI_RS08055		246.03	345.795	197.23	233.148	138.575	122.715		252.284	361.118	193.035	211.279	143.005	131.669		hypothetical protein	BACUNI_RS08055	NZ_DS362242.1	-	31504994	-	WP_005826970.1	734	2205	2.205	BACUNI_RS08055	267	166	332	74	361	543
BACUNI_RS08060		168.441	39.6653	92.7573	71.9917	93.5593	124.795		172.723	41.423	90.7844	65.2388	96.5502	133.9		nicotinate-nucleotide adenylyltransferase	BACUNI_RS08060	NZ_DS362242.1	-	31504995	-	WP_005826971.1	192	579	0.579	BACUNI_RS08060	48	5	41	6	64	145
BACUNI_RS08065		128.596	96.9039	27.6353	29.3131	85.7133	94.6172		131.865	101.198	27.0475	26.5635	88.4534	101.521		MULTISPECIES: hypothetical protein	BACUNI_RS08065	NZ_DS362242.1	-	31504996	-	WP_005826972.1	78	237	0.237	BACUNI_RS08065	15	5	5	1	24	45
BACUNI_RS08070		208.946	105.873	137.03	98.5418	187.593	258.878		214.257	110.564	134.115	89.2985	193.59	277.767		MULTISPECIES: guanylate kinase	BACUNI_RS08070	NZ_DS362242.1	-	31504997	-	WP_005826973.1	187	564	0.564	BACUNI_RS08070	58	13	59	8	125	293
BACUNI_RS08075		468.352	285.456	294.546	243.348	347.175	471.853		480.257	298.105	288.281	220.522	358.274	506.282		MULTISPECIES: YicC family protein	BACUNI_RS08075	NZ_DS362242.1	-	31504998	-	WP_005826974.1	294	885	0.885	BACUNI_RS08075	204	55	199	31	363	838
BACUNI_RS08080		448.584	503.733	357.249	441.092	610.692	511.98		459.986	526.054	349.651	399.717	630.215	549.337		MULTISPECIES: tRNA (adenosine(37)-N6)-threonylcarbamoyltransferase complex dimerization subunit type 1 TsaB	BACUNI_RS08080	NZ_DS362242.1	+	31504999	tsaB	WP_005833019.1	230	693	0.693	BACUNI_RS08080	153	76	189	44	500	712
BACUNI_RS08085		732.896	828.411	404.998	682.414	716.935	832.936		751.524	865.12	396.384	618.403	739.854	893.712		MULTISPECIES: DUF4290 domain-containing protein	BACUNI_RS08085	NZ_DS362242.1	+	31505000	-	WP_005826977.1	206	621	0.621	BACUNI_RS08085	224	112	192	61	526	1038
BACUNI_RS08090		467.568	280.932	94.1375	515.197	509.922	550.892		479.452	293.381	92.1353	466.872	526.223	591.089		UDP-N-acetylglucosamine 1-carboxyvinyltransferase	BACUNI_RS08090	NZ_DS362242.1	+	31505001	murA	WP_005826979.1	435	1308	1.308	BACUNI_RS08090	301	80	94	97	788	1446
BACUNI_RS08095		143.779	119.749	109.769	258.741	215.939	278.39		147.433	125.056	107.435	234.471	222.843	298.703		MULTISPECIES: 16S rRNA processing protein RimM	BACUNI_RS08095	NZ_DS362242.1	+	31505002	rimM	WP_005826980.1	178	537	0.537	BACUNI_RS08095	38	14	45	20	137	300
BACUNI_RS08100		478.354	465.749	151.144	404.848	326.532	511.676		490.513	486.387	147.929	366.873	336.971	549.011		MULTISPECIES: M23 family peptidase	BACUNI_RS08100	NZ_DS362242.1	+	31505003	-	WP_005826982.1	285	858	0.858	BACUNI_RS08100	202	87	99	50	331	881
BACUNI_RS08105		290.767	212.428	210.318	212.174	256.289	351.344		298.158	221.841	205.844	192.272	264.482	376.98		MULTISPECIES: 1-deoxy-D-xylulose-5-phosphate reductoisomerase	BACUNI_RS08105	NZ_DS362242.1	+	31505004	-	WP_005826984.1	381	1146	1.146	BACUNI_RS08105	164	53	184	35	347	808
BACUNI_RS08110		79.3204	93.1063	149.48	125.175	127.725	142.537		81.3366	97.2321	146.3	113.433	131.809	152.937		MULTISPECIES: RIP metalloprotease RseP	BACUNI_RS08110	NZ_DS362242.1	+	31505005	rseP	WP_005826988.1	443	1332	1.332	BACUNI_RS08110	52	27	152	24	201	381
BACUNI_RS08115		36.1213	30.6216	16.0101	162.101	70.5349	128.455		37.0394	31.9785	15.6695	146.896	72.7898	137.828		MULTISPECIES: diaminopimelate dehydrogenase	BACUNI_RS08115	NZ_DS362242.1	-	31505006	-	WP_005826990.1	299	900	0.9	BACUNI_RS08115	16	6	11	21	75	232
BACUNI_RS19565		0	0	0	0	0	10.3816		0	0	0	0	0	11.1391		hypothetical protein	BACUNI_RS19565	NZ_DS362242.1	+	31507255	-	WP_005826992.1	63	192	0.192	BACUNI_RS19565	0	0	0	0	0	4
BACUNI_RS08120		286.409	312.31	178.131	115.211	162.827	209.905		293.689	326.149	174.342	104.404	168.032	225.221		Holliday junction branch migration protein RuvA	BACUNI_RS08120	NZ_DS362242.1	+	31505007	-	WP_005826995.1	200	603	0.603	BACUNI_RS08120	85	41	82	10	116	254
BACUNI_RS08125		173.922	152.646	58.0425	90.9502	128.71	93.8423		178.343	159.41	56.808	82.4191	132.825	100.69		MULTISPECIES: DUF3843 domain-containing protein	BACUNI_RS08125	NZ_DS362242.1	+	31505008	-	WP_005826997.1	330	993	0.993	BACUNI_RS08125	85	33	44	13	151	187
BACUNI_RS08130		104.733	102.598	40.5128	65.6522	125.799	73.6345		107.395	107.145	39.6511	59.494	129.821	79.0074		MULTISPECIES: aminopeptidase P family protein	BACUNI_RS08130	NZ_DS362242.1	-	31505009	-	WP_005827001.1	387	1164	1.164	BACUNI_RS08130	60	26	36	11	173	172
BACUNI_RS08135		1005.28	1359.44	759.711	1999.01	799.607	591.426		1030.83	1419.68	743.552	1811.5	825.169	634.58		MULTISPECIES: NADP-specific glutamate dehydrogenase	BACUNI_RS08135	NZ_DS362242.1	-	31505010	-	WP_005827003.1	445	1338	1.338	BACUNI_RS08135	662	396	776	385	1264	1588
BACUNI_RS08140		6.6214	21.3838	3.65898	25.8741	5.91075	9.27965		6.7897	22.3314	3.58115	23.4471	6.0997	9.95675		alpha-glucosidase	BACUNI_RS08140	NZ_DS362242.1	-	31505011	-	WP_005827008.1	715	2148	2.148	BACUNI_RS08140	7	10	6	8	15	40
BACUNI_RS08145		9.11131	0	0	0	0.6326	0.744869		9.3429	0	0	0	0.652823	0.799219		alpha-amylase	BACUNI_RS08145	NZ_DS362242.1	-	31505012	-	WP_005827009.1	445	1338	1.338	BACUNI_RS08145	6	0	0	0	1	2
BACUNI_RS08150		0	15.5835	24.4428	47.1396	2.87165	5.49459		0	16.2741	23.923	42.7179	2.96345	5.89551		hypothetical protein	BACUNI_RS08150	NZ_DS362242.1	-	31505013	-	WP_005827013.1	392	1179	1.179	BACUNI_RS08150	0	4	22	8	4	13
BACUNI_RS08155		7.92796	5.12067	46.7305	11.6174	8.9643	3.88876		8.12947	5.34758	45.7366	10.5277	9.25088	4.17251		MULTISPECIES: RagB/SusD family nutrient uptake outer membrane protein	BACUNI_RS08155	NZ_DS362242.1	-	31505014	-	WP_005833034.1	597	1794	1.794	BACUNI_RS08155	7	2	64	3	19	14
BACUNI_RS08160		4.80336	4.65374	2.21194	16.4236	7.14639	1.34635		4.92545	4.85996	2.1649	14.8831	7.37485	1.44459		MULTISPECIES: SusC/RagA family TonB-linked outer membrane protein	BACUNI_RS08160	NZ_DS362242.1	-	31505015	-	WP_005827017.1	986	2961	2.961	BACUNI_RS08160	7	3	5	7	25	8
[truncated: 2,206 more rows]

## Sheet: Bacteroides vulgatus
Bacteroides vulgatus			Berberine													House-keeping genes
[truncated: 4,164 more rows]

## Sheet: Bilophila wadsworthia
Bilophila wadsworthia RNASeq Analysis					Berberine											House-keeping genes
[truncated: 4,101 more rows]

[truncated: 3 more sheets: Clostridium hiranonis, Clostridium hylemonae, Parabacteroides distasonis]
