# Supplementary material for: Berberine alters gut microbial function through modulation of bile acids
Source: BMC Microbiol. 2021 Jan 11;21:24. doi: 10.1186/s12866-020-02020-1 (PMC7798349; doi:10.1186/s12866-020-02020-1)
Supplement: Supplementary file 10 — Additional file 10. Supplementary Dataset 4. [file 12866_2020_2020_MOESM10_ESM.xlsx]

## Sheet: Clostridium hiranonis
Gene ID	product	Product ID	Treatment..PValue	Treatment..QValue	Treatment.Control...logFC	Treatment.Control...logCPM	Treatment.Control...PValue	Treatment.Control...QValue
NZ_DS995356.1_gene801	HTH-xenobiotic response	WP_006440419.1	0.000558489	0.016266	4.4391	8.25222	0.00083428	0.0242984
NZ_DS995356.1_gene804	ATPase	WP_006440422.1	8.2272e-06	0.000738986	4.11896	10.0408	1.16431e-05	0.000904282
NZ_DS995356.1_gene803	ATPase	WP_040410467.1	3.69054e-05	0.00214974	4.05265	9.75511	5.18437e-05	0.00268435
NZ_DS995356.1_gene802	hypothetical protein (Chaperone)	WP_006440420.1	0.000990621	0.0239944	3.53331	6.97636	0.00131695	0.0292237
NZ_DS995356.1_gene805	MBL fold hydrolase	WP_006440423.1	0.00297968	0.0239944	2.91481	10.1334	0.00370331	0.0546092
NZ_DS995356.1_gene497	ribosome biogenesis GTPase YlqF	WP_006440098.1	1.91164e-05	0.00127261	2.80507	7.2371	2.32627e-05	0.00154863
NZ_DS995356.1_gene614	Putative adhesin	WP_006440224.1	0.00214194	0.0239944	2.68815	7.28652	0.00257302	0.0461165
NZ_DS995356.1_gene174	flavocytochrome c, NADB_Rossman	WP_006439754.1	0.00104947	0.0239944	2.60748	8.44076	0.001252	0.0291717
NZ_DS995356.1_gene710	hypothetical protein	WP_006440323.1	0.00460916	0.0239944	2.42475	7.69285	0.00542847	0.0702686
NZ_DS995356.1_gene806	dinitrogenase iron-molybdenum cofactor	WP_040410468.1	0.0211335	0.0239944	2.36931	8.00566	0.0248194	0.202909
NZ_DS995356.1_gene697	diaminopimelate decarboxylase	WP_006440310.1	0.000909528	0.0235467	2.30631	9.22774	0.00105363	0.0272774
NZ_DS995356.1_gene696	aspartate kinase	WP_006440309.1	0.00108129	0.0239944	2.18765	9.0053	0.00123376	0.0291717
NZ_DS995356.1_gene430	membrane protein	WP_006440031.1	0.0609783	0.0239944	2.00077	6.91479	0.0696665	0.341632
NZ_DS995356.1_gene715	site-specific integrase	WP_006440329.1	0.010004	0.0239944	1.76975	8.09373	0.0110132	0.116639
NZ_DS995356.1_gene337	aminoacetone oxidase family FAD-binding enzyme	WP_006439931.1	0.000903085	0.0235467	1.72122	8.11116	0.000961836	0.0263656
NZ_DS995356.1_gene428	hydrolase	WP_006440029.1	0.0123619	0.0239944	1.70433	6.90923	0.0134801	0.133654
NZ_DS995356.1_gene286	lipid II flippase MurJ	WP_006439879.1	0.0159471	0.0239944	1.69146	7.33022	0.0175248	0.160129
NZ_DS995356.1_gene225	membrane protein	WP_040410368.1	0.00300428	0.0239944	1.60128	8.82756	0.00326562	0.0546092
NZ_DS995356.1_gene678	SDR family oxidoreductase (12alpha_HSDH)	WP_006440290.1	0.0518594	0.0239944	1.59291	6.9432	0.0561833	0.33141
NZ_DS995356.1_gene273	cell wall-binding repeat 2 family protein	WP_006439864.1	0.188794	0.0239944	1.5843	14.9778	0.206887	0.572667
NZ_DS995356.1_gene701	MurR/RpiR family transcriptional regulator	WP_006440314.1	0.00177279	0.0239944	1.52601	8.72792	0.00189997	0.0357217
NZ_DS995356.1_gene348	hypothetical protein	WP_006439943.1	0.00387663	0.0239944	1.43102	8.21126	0.00410619	0.0579844
NZ_DS995356.1_gene668	GHKL domain-containing protein	WP_006440280.1	0.0820981	0.0239944	1.41323	6.51514	0.0886345	0.375488
NZ_DS995356.1_gene197	RDD family protein	WP_006439776.1	0.0627486	0.0239944	1.40749	7.55994	0.0665546	0.341632
NZ_DS995356.1_gene357	dicarboxylate/amino acid:cation symporter	WP_006439952.1	0.107257	0.0239944	1.38182	7.52316	0.115296	0.40703
NZ_DS995356.1_gene547	30S ribosomal protein S12 methylthiotransferase RimO	WP_006440153.1	0.00017236	0.00633725	1.36925	9.11322	0.000180945	0.00766548
NZ_DS995356.1_gene33	cobyrinic acid a%2Cc-diamide synthase	WP_006439607.1	0.0789351	0.0239944	1.35553	6.45205	0.0837946	0.36838
NZ_DS995356.1_gene660	hypothetical protein	WP_006440270.1	0.0280665	0.0239944	1.34533	8.4135	0.03003	0.233233
NZ_DS995356.1_gene144	sigma-54-dependent Fis family transcriptional regulator	WP_006439722.1	0.00338578	0.0239944	1.29069	7.72466	0.00352407	0.0546092
NZ_DS995356.1_gene462	exodeoxyribonuclease VII large subunit	WP_006440063.1	0.0146659	0.0239944	1.19389	7.78632	0.0151312	0.143901
NZ_DS995356.1_gene650	sodium:proton antiporter	WP_006440260.1	0.0445174	0.0239944	1.18524	7.3944	0.046559	0.28548
NZ_DS995356.1_gene836	hypothetical protein (unique to C hir)	WP_040410472.1	0.0041401	0.0239944	1.17749	9.73116	0.00433377	0.0593982
NZ_DS995356.1_gene196	hypothetical protein	WP_006439775.1	0.0696274	0.0239944	1.1647	8.51301	0.0727341	0.349424
NZ_DS995356.1_gene61	protease	WP_006439636.1	0.0553292	0.0239944	1.16316	9.75207	0.0581476	0.334129
NZ_DS995356.1_gene365	insulinase family protein	WP_006439961.1	0.034576	0.0239944	1.14581	6.89091	0.0357592	0.254759
NZ_DS995356.1_gene493	KH domain-containing protein	WP_040410536.1	0.143696	0.0239944	1.13072	6.1523	0.152482	0.480112
NZ_DS995356.1_gene324	MBOAT family protein	WP_006439919.1	0.214978	0.0239944	1.11751	6.79924	0.227103	0.610664
NZ_DS995356.1_gene372	undecaprenyldiphospho-muramoylpentapeptide beta-N- acetylglucosaminyltransferase	WP_006439968.1	0.0904376	0.0239944	1.11509	6.9483	0.0956291	0.390905
NZ_DS995356.1_gene37	precorrin-8X methylmutase	WP_040410344.1	0.181069	0.0239944	1.11382	6.93685	0.189676	0.549
NZ_DS995356.1_gene495	tRNA (guanine(37)-N(1))-methyltransferase	WP_040410421.1	0.0277826	0.0239944	1.11178	8.97918	0.0289884	0.228959
NZ_DS995356.1_gene203	peptidase M20	WP_006439783.1	0.0409252	0.0239944	1.08006	10.4187	0.042576	0.26694
NZ_DS995356.1_gene36	hypothetical protein	WP_040410343.1	0.0879904	0.0239944	1.06752	7.92311	0.0921544	0.383428
NZ_DS995356.1_gene284	cell wall-binding repeat 2 family protein	WP_040410382.1	0.24006	0.0239944	1.05986	7.56217	0.251113	0.642959
NZ_DS995356.1_gene596	peptidase M50	WP_006440205.1	0.0677149	0.0239944	1.03523	7.59953	0.0703391	0.341632
NZ_DS995356.1_gene542	DegV family protein	WP_006440148.1	0.0150467	0.0239944	1.02065	8.89172	0.015552	0.144945
NZ_DS995356.1_gene468	DNA repair protein RecN	WP_040410412.1	0.0208819	0.0239944	0.988253	9.63611	0.0215744	0.186179
NZ_DS995356.1_gene467	TlyA family rRNA (cytidine-2'-O)-methyltransferase	WP_006440068.1	0.0189419	0.0239944	0.972817	8.95853	0.0195825	0.175259
NZ_DS995356.1_gene303	hypothetical protein	WP_006439896.1	0.0844502	0.0239944	0.951594	8.78212	0.087449	0.375488
NZ_DS995356.1_gene149	4-hydroxy-tetrahydrodipicolinate reductase	WP_006439728.1	0.0646197	0.0239944	0.945382	8.34913	0.0668448	0.341632
NZ_DS995356.1_gene563	hydrolase	WP_040410541.1	0.276395	0.0239944	0.923818	6.91515	0.285955	0.651847
NZ_DS995356.1_gene289	hypothetical protein	WP_006439882.1	0.0785331	0.0239944	0.921267	7.83633	0.0810462	0.36838
NZ_DS995356.1_gene407	peptide deformylase	WP_006440007.1	0.13798	0.0239944	0.911208	7.67778	0.143359	0.464296
NZ_DS995356.1_gene588	UMP kinase	WP_006440197.1	0.103205	0.0239944	0.910183	8.86661	0.106254	0.401326
NZ_DS995356.1_gene390	EamA family transporter	WP_006439987.1	0.334788	0.0239944	0.903689	7.49856	0.347271	0.705309
NZ_DS995356.1_gene290	glycosyl transferase	WP_040410383.1	0.130896	0.0239944	0.899922	7.45257	0.134547	0.441759
NZ_DS995356.1_gene369	UDP-N-acetylmuramoyl-tripeptide--D-alanyl-D-alanine ligase	WP_006439965.1	0.0119079	0.0239944	0.898099	9.3256	0.0121514	0.123099
NZ_DS995356.1_gene339	sporulation protein	WP_006439933.1	0.115131	0.0239944	0.87307	8.48522	0.118676	0.41298
NZ_DS995356.1_gene470	thiamin pyrophosphokinase	WP_040410413.1	0.222744	0.0239944	0.872525	7.12137	0.231079	0.611834
NZ_DS995356.1_gene389	isoleucine--tRNA ligase	WP_006439986.1	0.0328151	0.0239944	0.871596	11.4929	0.0336806	0.253148
NZ_DS995356.1_gene336	membrane protein	WP_006439930.1	0.265537	0.0239944	0.859502	7.04232	0.273744	0.651847
NZ_DS995356.1_gene465	divergent PAP2 family protein	WP_006440066.1	0.267172	0.0239944	0.826355	6.81764	0.274238	0.651847
NZ_DS995356.1_gene560	cold-shock protein	WP_006440166.1	0.0194757	0.0239944	0.821078	10.241	0.0199329	0.175259
NZ_DS995356.1_gene830	adenosine deaminase	WP_040410580.1	0.111212	0.0239944	0.819419	7.63419	0.113244	0.403057
NZ_DS995356.1_gene419	ribulose-phosphate 3-epimerase	WP_006440019.1	0.0391916	0.0239944	0.804961	9.68115	0.0400558	0.263603
NZ_DS995356.1_gene693	hypothetical protein	WP_006440306.1	0.0067256	0.0239944	0.787482	10.6564	0.00685356	0.0816197
NZ_DS995356.1_gene406	primosomal protein N'	WP_006440006.1	0.0383616	0.0239944	0.776666	9.575	0.0394306	0.263603
NZ_DS995356.1_gene278	hypothetical protein	WP_040410381.1	0.157929	0.0239944	0.759969	8.00393	0.161325	0.485016
NZ_DS995356.1_gene409	hypothetical protein	WP_006440009.1	0.129912	0.0239944	0.753222	8.49755	0.13226	0.441759
NZ_DS995356.1_gene498	branched-chain amino acid transporter	WP_006440099.1	0.209949	0.0239944	0.74539	10.8736	0.214819	0.588857
NZ_DS995356.1_gene684	N-acetyltransferase	WP_006440296.1	0.276677	0.0239944	0.735853	7.65067	0.283984	0.651847
NZ_DS995356.1_gene331	hypothetical protein	WP_006439925.1	0.30216	0.0239944	0.731031	7.85625	0.309432	0.656671
NZ_DS995356.1_gene199	PTS sugar transporter subunit IIB	WP_006439778.1	0.116521	0.0239944	0.728352	10.0262	0.118754	0.41298
NZ_DS995356.1_gene491	signal recognition particle protein	WP_006440092.1	0.0591864	0.0239944	0.727975	10.3176	0.0602293	0.334129
NZ_DS995356.1_gene451	fatty acid biosynthesis transcriptional regulator	WP_006440052.1	0.152043	0.0239944	0.716514	6.85689	0.157251	0.485016
NZ_DS995356.1_gene299	hypothetical protein	WP_006439892.1	0.17311	0.0239944	0.715557	8.23201	0.176626	0.517659
NZ_DS995356.1_gene597	4-hydroxy-3-methylbut-2-en-1-yl diphosphate synthase	WP_006440206.1	0.276323	0.0239944	0.71256	7.84853	0.28284	0.651847
NZ_DS995356.1_gene280	tRNA-Gln	-	0.244759	0.0239944	0.681076	8.94691	0.248849	0.640683
NZ_DS995356.1_gene150	4-hydroxy-tetrahydrodipicolinate synthase	WP_006439729.1	0.0856963	0.0239944	0.677362	9.5465	0.0870538	0.375488
NZ_DS995356.1_gene338	hypothetical protein	WP_006439932.1	0.0805333	0.0239944	0.675374	11.3531	0.0819811	0.36838
NZ_DS995356.1_gene211	ATP synthase subunit A	WP_006439792.1	0.0790027	0.0239944	0.673609	13.4975	0.0803108	0.36838
NZ_DS995356.1_gene838	virulence factor	WP_006440455.1	0.286227	0.0239944	0.673263	7.29059	0.291887	0.65394
NZ_DS995356.1_gene204	copper homeostasis protein CutC	WP_006439784.1	0.302475	0.0239944	0.672202	9.39158	0.308478	0.656671
NZ_DS995356.1_gene294	glycosyl transferase	WP_006439887.1	0.300475	0.0239944	0.661563	7.58521	0.305981	0.656671
NZ_DS995356.1_gene702	NADH-dependent alcohol dehydrogenase	WP_006440315.1	0.11148	0.0239944	0.657807	10.5614	0.113306	0.403057
NZ_DS995356.1_gene198	PTS lactose/cellobiose transporter subunit IIA	WP_040410362.1	0.44112	0.0239944	0.652017	7.19524	0.450432	0.785979
NZ_DS995356.1_gene380	membrane protein	WP_006439977.1	0.101396	0.0239944	0.648585	8.14176	0.103336	0.397617
NZ_DS995356.1_gene237	tRNA guanosine(34) transglycosylase Tgt	WP_006439820.1	0.240392	0.0239944	0.647938	8.23246	0.245026	0.637888
NZ_DS995356.1_gene837	hypothetical protein	WP_006440454.1	0.0818753	0.0239944	0.646289	10.7044	0.0830172	0.36838
NZ_DS995356.1_gene285	capsular polysaccharide biosynthesis protein	WP_006439878.1	0.0666946	0.0239944	0.641652	8.70999	0.0678524	0.341632
NZ_DS995356.1_gene540	bifunctional riboflavin kinase/FMN adenylyltransferase	WP_006440146.1	0.0592018	0.0239944	0.640966	9.62564	0.059921	0.334129
NZ_DS995356.1_gene202	N(4)-(beta-N-acetylglucosaminyl)-L-asparaginase	WP_006439782.1	0.157754	0.0239944	0.636469	10.4402	0.160323	0.485016
NZ_DS995356.1_gene212	V-type ATP synthase subunit B	WP_006439793.1	0.111235	0.0239944	0.634298	13.3106	0.112925	0.403057
NZ_DS995356.1_gene213	V-type ATP synthase subunit D	WP_006439794.1	0.0693703	0.0239944	0.631003	11.9709	0.0703792	0.341632
NZ_DS995356.1_gene229	hypothetical protein	WP_006439812.1	0.213138	0.0239944	0.627697	8.43555	0.216551	0.590133
NZ_DS995356.1_gene466	1-deoxy-D-xylulose-5-phosphate synthase	WP_006440067.1	0.0491207	0.0239944	0.627274	9.57261	0.0496584	0.296677
NZ_DS995356.1_gene592	phosphatidate cytidylyltransferase	WP_006440201.1	0.0693749	0.0239944	0.62297	9.28116	0.0700298	0.341632
NZ_DS995356.1_gene88	phosphodiesterase	WP_006439664.1	0.352186	0.0239944	0.621871	7.31568	0.360674	0.709174
NZ_DS995356.1_gene12	phosphoesterase	WP_006439584.1	0.442927	0.0239944	0.621706	7.52002	0.452022	0.785979
NZ_DS995356.1_gene136	proline reductase cluster protein PrdD	WP_006439713.1	0.0793754	0.0239944	0.619002	11.4053	0.0805409	0.36838
NZ_DS995356.1_gene553	pyridoxal phosphate-dependent aminotransferase	WP_006440159.1	0.176517	0.0239944	0.618742	13.6404	0.179218	0.521973
NZ_DS995356.1_gene207	V-type ATP synthase subunit K	WP_006439788.1	0.0980195	0.0239944	0.613605	10.5252	0.0993711	0.392431
NZ_DS995356.1_gene452	phosphate acyltransferase	WP_006440053.1	0.205189	0.0239944	0.61219	7.85722	0.207684	0.572667
NZ_DS995356.1_gene295	UDP-glucose/GDP-mannose dehydrogenase family protein	WP_006439888.1	0.232946	0.0239944	0.608172	8.52236	0.237868	0.626251
NZ_DS995356.1_gene589	ribosome-recycling factor	WP_006440198.1	0.118623	0.0239944	0.605746	9.74623	0.120487	0.415902
NZ_DS995356.1_gene312	hypothetical protein	WP_006439906.1	0.27469	0.0239944	0.60278	7.74693	0.281103	0.651847
NZ_DS995356.1_gene296	hypothetical protein	WP_040410384.1	0.32984	0.0239944	0.598551	7.53401	0.335016	0.693114
NZ_DS995356.1_gene132	hypothetical protein	WP_006439708.1	0.101779	0.0239944	0.587582	11.7963	0.103073	0.397617
NZ_DS995356.1_gene618	alpha/beta hydrolase	WP_050754658.1	0.344464	0.0239944	0.581105	7.82898	0.348819	0.705309
NZ_DS995356.1_gene313	phospholipase	WP_006439907.1	0.100625	0.0239944	0.559661	11.1424	0.101846	0.397617
NZ_DS995356.1_gene408	methionyl-tRNA formyltransferase	WP_006440008.1	0.15496	0.0239944	0.559403	8.7242	0.156073	0.485016
NZ_DS995356.1_gene330	hypothetical protein	WP_006439924.1	0.0973223	0.0239944	0.543958	9.99888	0.098839	0.392431
NZ_DS995356.1_gene38	cobalt-precorrin-5B (C(1))-methyltransferase	WP_006439612.1	0.252114	0.0239944	0.542633	7.46997	0.253414	0.645307
NZ_DS995356.1_gene651	pirin family protein	WP_006440261.1	0.254301	0.0239944	0.538403	9.85981	0.257504	0.651246
NZ_DS995356.1_gene321	transcriptional regulator	WP_006439916.1	0.32508	0.0239944	0.535782	8.01348	0.328932	0.686328
NZ_DS995356.1_gene591	isoprenyl transferase	WP_006440200.1	0.156756	0.0239944	0.535053	10.0739	0.158675	0.485016
NZ_DS995356.1_gene292	glycosyl transferase	WP_006439885.1	0.565783	0.0239944	0.529624	7.05001	0.576471	0.85153
NZ_DS995356.1_gene574	zinc ribbon domain-containing protein	WP_006440183.1	0.260809	0.0239944	0.528601	8.25282	0.265441	0.651847
NZ_DS995356.1_gene395	fibronectin/fibrinogen-binding protein	WP_006439994.1	0.291255	0.0239944	0.520242	9.07943	0.294364	0.656332
NZ_DS995356.1_gene41	cobalt-precorrin-4 C(11)-methyltransferase	WP_006439615.1	0.41499	0.0239944	0.513863	6.6445	0.424541	0.766807
NZ_DS995356.1_gene500	branched-chain amino acid transporter	WP_006440101.1	0.271999	0.0239944	0.511942	10.5236	0.275439	0.651847
NZ_DS995356.1_gene107	glutamate decarboxylase	WP_040410488.1	0.288286	0.0239944	0.505119	10.0133	0.291411	0.65394
NZ_DS995356.1_gene653	HAD family phosphatase	WP_006440263.1	0.265103	0.0239944	0.496997	10.5677	0.267701	0.651847
NZ_DS995356.1_gene171	triose-phosphate isomerase	WP_006439751.1	0.0656473	0.0239944	0.493799	11.6675	0.0662109	0.341632
NZ_DS995356.1_gene130	sigma-54-dependent Fis family transcriptional regulator	WP_040410353.1	0.472845	0.0239944	0.491933	8.33138	0.4796	0.789729
NZ_DS995356.1_gene690	hypothetical protein	WP_040410457.1	0.505811	0.0239944	0.484856	7.61124	0.51274	0.811763
NZ_DS995356.1_gene151	aspartate-semialdehyde dehydrogenase	WP_006439730.1	0.275122	0.0239944	0.484472	9.42161	0.277311	0.651847
NZ_DS995356.1_gene411	16S rRNA (cytosine(967)-C(5))-methyltransferase	WP_006440011.1	0.283059	0.0239944	0.479003	8.71858	0.286757	0.651847
NZ_DS995356.1_gene427	two-component sensor histidine kinase	WP_006440028.1	0.227544	0.0239944	0.473101	15.5537	0.229675	0.611592
NZ_DS995356.1_gene238	preprotein translocase subunit YajC	WP_040410372.1	0.452033	0.0239944	0.472814	7.01791	0.45591	0.787028
NZ_DS995356.1_gene247	preprotein translocase subunit SecA	WP_006439830.1	0.106838	0.0239944	0.470611	10.1517	0.107641	0.401326
NZ_DS995356.1_gene522	ribonuclease J	WP_040410432.1	0.303308	0.0239944	0.468126	11.5768	0.306288	0.656671
NZ_DS995356.1_gene329	SPOR domain-containing protein	WP_040410391.1	0.146408	0.0239944	0.460063	10.3113	0.147798	0.47174
NZ_DS995356.1_gene392	DegV family protein	WP_006439989.1	0.355717	0.0239944	0.457628	7.12907	0.358896	0.709174
NZ_DS995356.1_gene595	1-deoxy-D-xylulose-5-phosphate reductoisomerase	WP_006440204.1	0.24492	0.0239944	0.457228	8.87279	0.247904	0.640683
NZ_DS995356.1_gene18	DNA polymerase III subunit alpha	WP_040410341.1	0.13003	0.0239944	0.447259	10.7855	0.130681	0.441759
NZ_DS995356.1_gene287	phosphoglucomutase	WP_006439880.1	0.298828	0.0239944	0.443329	8.86056	0.303538	0.656671
NZ_DS995356.1_gene513	iron-sulfur cluster assembly scaffold protein NifU	WP_040410429.1	0.461707	0.0239944	0.429195	8.77076	0.46631	0.789729
NZ_DS995356.1_gene531	DNA polymerase III subunit alpha	WP_040410434.1	0.192755	0.0239944	0.426967	9.53818	0.1941	0.554743
NZ_DS995356.1_gene14	YvcK family protein	WP_006439586.1	0.300749	0.0239944	0.419644	8.21116	0.30318	0.656671
NZ_DS995356.1_gene526	segregation and condensation protein A	WP_006440132.1	0.385189	0.0239944	0.407003	7.31104	0.388903	0.736703
NZ_DS995356.1_gene716	hypothetical protein	WP_006440330.1	0.402837	0.0239944	0.400472	9.12905	0.405281	0.747101
NZ_DS995356.1_gene587	elongation factor Ts	WP_006440196.1	0.169556	0.0239944	0.39899	11.9227	0.170591	0.503136
NZ_DS995356.1_gene228	lipid II flippase MurJ	WP_006439811.1	0.48549	0.0239944	0.39828	7.80302	0.48906	0.794782
NZ_DS995356.1_gene1	excinuclease ABC subunit B	WP_006439573.1	0.482767	0.0239944	0.382739	8.50703	0.485648	0.794077
NZ_DS995356.1_gene350	hypothetical protein	WP_006439945.1	0.599508	0.0239944	0.380133	6.88915	0.609895	0.860801
NZ_DS995356.1_gene464	farnesyl-diphosphate synthase	WP_006440065.1	0.385616	0.0239944	0.376665	7.99487	0.388071	0.736703
NZ_DS995356.1_gene569	peptidoglycan-binding protein	WP_006440178.1	0.425284	0.0239944	0.375884	9.63947	0.427702	0.769534
NZ_DS995356.1_gene420	thiamine pyrophosphokinase	WP_006440020.1	0.256199	0.0239944	0.368669	10.1002	0.258542	0.651246
NZ_DS995356.1_gene449	hypothetical protein	WP_006440050.1	0.237975	0.0239944	0.367452	11.0338	0.239218	0.626268
NZ_DS995356.1_gene210	V-type ATP synthase subunit F	WP_006439791.1	0.408544	0.0239944	0.366162	10.5055	0.411584	0.752149
NZ_DS995356.1_gene48	uroporphyrinogen-III C-methyltransferase	WP_006439622.1	0.495574	0.0239944	0.363912	8.00476	0.498839	0.797925
NZ_DS995356.1_gene515	alanine--tRNA ligase	WP_040410430.1	0.346303	0.0239944	0.357324	9.64162	0.348943	0.705309
NZ_DS995356.1_gene134	hypothetical protein	WP_006439710.1	0.194178	0.0239944	0.356625	13.0572	0.195231	0.554743
NZ_DS995356.1_gene576	transcriptional regulator	WP_006440185.1	0.542503	0.0239944	0.35533	8.32422	0.547939	0.834444
NZ_DS995356.1_gene352	LacI family transcriptional regulator	WP_006439947.1	0.547689	0.0239944	0.347733	6.69908	0.557538	0.840106
NZ_DS995356.1_gene124	dihydrofolate reductase	WP_006439700.1	0.461629	0.0239944	0.347705	9.69083	0.463924	0.789009
NZ_DS995356.1_gene91	ATP-dependent Clp protease ATP-binding subunit ClpX	WP_006439667.1	0.393169	0.0239944	0.344781	9.72733	0.396197	0.741478
NZ_DS995356.1_gene492	30S ribosomal protein S16	WP_040410420.1	0.358843	0.0239944	0.337684	8.2658	0.360648	0.709174
NZ_DS995356.1_gene581	TetR family transcriptional regulator	WP_006440190.1	0.365297	0.0239944	0.332816	10.2533	0.367183	0.713397
NZ_DS995356.1_gene2	excinuclease ABC subunit A	WP_006439574.1	0.377746	0.0239944	0.332524	9.38016	0.38027	0.732256
NZ_DS995356.1_gene514	tRNA 2-thiouridine(34) synthase MnmA	WP_006440119.1	0.412396	0.0239944	0.327709	9.15563	0.41595	0.754213
NZ_DS995356.1_gene652	N-acetyltransferase	WP_006440262.1	0.517635	0.0239944	0.327374	6.79609	0.521892	0.815358
NZ_DS995356.1_gene414	serine/threonine protein kinase	WP_006440014.1	0.348	0.0239944	0.322462	9.5023	0.349628	0.705309
NZ_DS995356.1_gene539	tRNA pseudouridine(55) synthase	WP_006440145.1	0.304187	0.0239944	0.321976	9.99085	0.305652	0.656671
NZ_DS995356.1_gene351	hypothetical protein	WP_006439946.1	0.641875	0.0239944	0.312207	6.88589	0.648857	0.881538
NZ_DS995356.1_gene349	branched-chain amino acid transporter	WP_006439944.1	0.533679	0.0239944	0.307743	8.07353	0.536676	0.825383
NZ_DS995356.1_gene603	glutamate synthase (NADPH)%2C homotetrameric	WP_006440212.1	0.365805	0.0239944	0.30695	13.728	0.367415	0.713397
NZ_DS995356.1_gene573	hypothetical protein	WP_006440182.1	0.622198	0.0239944	0.30571	8.0033	0.626076	0.8709
NZ_DS995356.1_gene567	two-component sensor histidine kinase	WP_006440175.1	0.299566	0.0239944	0.304351	10.6035	0.300511	0.656671
NZ_DS995356.1_gene371	UDP-N-acetylmuramoyl-L-alanine--D-glutamate ligase	WP_040410398.1	0.410404	0.0239944	0.302273	9.84321	0.413747	0.753148
NZ_DS995356.1_gene549	DNA recombination/repair protein RecA	WP_006440155.1	0.40444	0.0239944	0.296522	10.3645	0.407218	0.747101
NZ_DS995356.1_gene185	transfer-messenger RNA	-	0.71514	0.0239944	0.295831	12.6833	0.720455	0.904938
NZ_DS995356.1_gene240	cell wall-binding repeat 2 family protein	WP_040410373.1	0.673669	0.0239944	0.294089	8.52039	0.677883	0.888598
NZ_DS995356.1_gene585	hypothetical protein	WP_006440194.1	0.690843	0.0239944	0.289154	7.69637	0.696699	0.896626
NZ_DS995356.1_gene384	YggS family pyridoxal phosphate enzyme	WP_006439981.1	0.445728	0.0239944	0.286447	9.05629	0.447826	0.784537
NZ_DS995356.1_gene387	RNA-binding protein	WP_006439984.1	0.350505	0.0239944	0.277519	9.8344	0.351246	0.705519
NZ_DS995356.1_gene10	cardiolipin synthase	WP_006439582.1	0.543572	0.0239944	0.2751	8.21169	0.544431	0.83182
NZ_DS995356.1_gene624	hypothetical protein	WP_050754659.1	0.593972	0.0239944	0.274616	7.16667	0.594743	0.860456
NZ_DS995356.1_gene316	hypothetical protein	WP_006439910.1	0.603382	0.0239944	0.2713	8.1455	0.604696	0.860456
NZ_DS995356.1_gene586	30S ribosomal protein S2	WP_040410441.1	0.537506	0.0239944	0.264894	10.8124	0.540266	0.82817
NZ_DS995356.1_gene208	hypothetical protein	WP_006439789.1	0.497768	0.0239944	0.26451	10.9724	0.499987	0.797925
NZ_DS995356.1_gene551	hypothetical protein	WP_006440157.1	0.672483	0.0239944	0.264289	8.94799	0.675335	0.888598
NZ_DS995356.1_gene184	SsrA-binding protein	WP_006439764.1	0.681473	0.0239944	0.261258	7.22535	0.68523	0.888598
NZ_DS995356.1_gene502	alpha-hydroxy-acid oxidizing enzyme	WP_006440103.1	0.55527	0.0239944	0.254486	9.61359	0.558869	0.840106
NZ_DS995356.1_gene364	GTP-binding protein YchF	WP_006439960.1	0.660563	0.0239944	0.253423	8.3658	0.663035	0.887857
NZ_DS995356.1_gene44	cobalt-precorrin-6A reductase	WP_006439618.1	0.631695	0.0239944	0.252429	7.07354	0.636646	0.874757
NZ_DS995356.1_gene72	DegV family protein	WP_006439647.1	0.591715	0.0239944	0.241496	8.51488	0.592344	0.860456
NZ_DS995356.1_gene157	redox-regulated molecular chaperone Hsp33	WP_040410357.1	0.655805	0.0239944	0.238277	7.87831	0.657033	0.886088
NZ_DS995356.1_gene89	trigger factor	WP_006439665.1	0.432931	0.0239944	0.237197	10.9651	0.434967	0.773643
NZ_DS995356.1_gene413	serine/threonine phosphatase	WP_006440013.1	0.69986	0.0239944	0.227042	8.20623	0.705313	0.90164
NZ_DS995356.1_gene218	hypothetical protein	WP_006439799.1	0.570413	0.0239944	0.225591	8.7744	0.571891	0.84873
NZ_DS995356.1_gene438	Asp23/Gls24 family envelope stress response protein	WP_040410408.1	0.631903	0.0239944	0.221724	8.84081	0.632561	0.874757
NZ_DS995356.1_gene133	D-proline reductase (dithiol) proprotein PrdA	WP_006439709.1	0.468516	0.0239944	0.219239	15.3281	0.469736	0.789729
NZ_DS995356.1_gene510	ATPase AAA	WP_006440114.1	0.701931	0.0239944	0.215823	7.85335	0.70622	0.90164
NZ_DS995356.1_gene242	hypothetical protein	WP_006439825.1	0.678173	0.0239944	0.212102	8.58798	0.683024	0.888598
NZ_DS995356.1_gene201	proline reductase	WP_006439781.1	0.63308	0.0239944	0.209407	11.2765	0.634853	0.874757
NZ_DS995356.1_gene226	hypothetical protein	WP_006439809.1	0.784021	0.0239944	0.204154	7.38653	0.789195	0.936636
NZ_DS995356.1_gene170	phosphoglycerate kinase	WP_040410359.1	0.476158	0.0239944	0.200298	13.0121	0.477207	0.789729
NZ_DS995356.1_gene0	hypothetical protein	WP_006439572.1	0.768864	0.0239944	0.199809	7.74989	0.769675	0.923208
NZ_DS995356.1_gene537	ribosome-binding factor A	WP_006440143.1	0.652953	0.0239944	0.199778	8.17733	0.657842	0.886088
NZ_DS995356.1_gene399	short-chain dehydrogenase	WP_006439999.1	0.621623	0.0239944	0.196788	11.43	0.623221	0.869524
NZ_DS995356.1_gene173	hypothetical protein	WP_006439753.1	0.847481	0.0239944	0.192433	7.7742	0.851878	0.945179
NZ_DS995356.1_gene209	V-type ATP synthase subunit C	WP_083780552.1	0.636376	0.0239944	0.183381	11.6756	0.638235	0.874757
NZ_DS995356.1_gene147	4-hydroxy-tetrahydrodipicolinate reductase	WP_006439726.1	0.666307	0.0239944	0.180856	10.5129	0.667908	0.888598
NZ_DS995356.1_gene283	N-acetylmuramoyl-L-alanine amidase	WP_006439876.1	0.604842	0.0239944	0.178453	10.4671	0.605643	0.860456
NZ_DS995356.1_gene472	glycosyl transferase	WP_006440073.1	0.737634	0.0239944	0.17583	7.75081	0.738431	0.905549
NZ_DS995356.1_gene383	hypothetical protein	WP_006439980.1	0.842209	0.0239944	0.174265	7.36236	0.844827	0.945179
NZ_DS995356.1_gene410	zinc metallopeptidase	WP_006440010.1	0.70892	0.0239944	0.174168	8.40456	0.712394	0.901674
NZ_DS995356.1_gene496	50S ribosomal protein L19	WP_040410422.1	0.676833	0.0239944	0.173137	8.73249	0.679449	0.888598
NZ_DS995356.1_gene388	DivIVA domain-containing protein	WP_006439985.1	0.64439	0.0239944	0.160938	9.46438	0.644938	0.879088
NZ_DS995356.1_gene135	D-proline reductase (dithiol) protein PrdB	WP_083780550.1	0.594873	0.0239944	0.160547	13.1222	0.595816	0.860456
NZ_DS995356.1_gene509	GTP-sensing pleiotropic transcriptional regulator CodY	WP_040410426.1	0.75495	0.0239944	0.157814	10.8586	0.757301	0.923208
NZ_DS995356.1_gene786	3-phosphoshikimate 1-carboxyvinyltransferase	WP_006440403.1	0.801148	0.0239944	0.154897	7.57455	0.804161	0.936636
NZ_DS995356.1_gene172	2%2C3-bisphosphoglycerate-independent phosphoglycerate mutase	WP_006439752.1	0.594828	0.0239944	0.150787	13.9148	0.595725	0.860456
NZ_DS995356.1_gene443	hypothetical protein	WP_006440044.1	0.810289	0.0239944	0.144084	7.63234	0.814577	0.939586
NZ_DS995356.1_gene677	NADH oxidase	WP_006440289.1	0.793991	0.0239944	0.140251	7.50211	0.799873	0.936636
NZ_DS995356.1_gene216	SAM-dependent methyltransferase	WP_006439797.1	0.729517	0.0239944	0.125118	8.46756	0.729164	0.904949
NZ_DS995356.1_gene658	MFS transporter	WP_006440268.1	0.801987	0.0239944	0.123521	9.35432	0.802001	0.936636
NZ_DS995356.1_gene426	DNA-binding response regulator	WP_006440027.1	0.724247	0.0239944	0.122487	13.331	0.725168	0.904949
NZ_DS995356.1_gene131	proline reductase-associated electron transfer protein PrdC	WP_006439707.1	0.68514	0.0239944	0.118504	13.9707	0.685925	0.888598
NZ_DS995356.1_gene138	proline racemase	WP_006439715.1	0.735095	0.0239944	0.115845	14.1701	0.735999	0.904949
NZ_DS995356.1_gene536	translation initiation factor IF-2	WP_006440142.1	0.709312	0.0239944	0.114793	11.2209	0.710243	0.901674
NZ_DS995356.1_gene530	hypothetical protein	WP_040410433.1	0.709135	0.0239944	0.109599	10.6394	0.710257	0.901674
NZ_DS995356.1_gene433	tryptophan--tRNA ligase	WP_006440034.1	0.875011	0.0239944	0.107019	7.3203	0.87634	0.955687
NZ_DS995356.1_gene692	hypothetical protein	WP_006440305.1	0.803042	0.0239944	0.10661	8.54392	0.802838	0.936636
NZ_DS995356.1_gene543	polyribonucleotide nucleotidyltransferase	WP_006440149.1	0.763189	0.0239944	0.106143	10.8894	0.764685	0.923208
NZ_DS995356.1_gene335	hypoxanthine phosphoribosyltransferase	WP_006439929.1	0.766229	0.0239944	0.10394	8.67317	0.76621	0.923208
NZ_DS995356.1_gene83	valine--tRNA ligase	WP_006439658.1	0.811528	0.0239944	0.0997387	10.2359	0.812713	0.939586
NZ_DS995356.1_gene125	glutamate synthase	WP_006439701.1	0.731223	0.0239944	0.0978645	11.5697	0.731668	0.904949
NZ_DS995356.1_gene370	phospho-N-acetylmuramoyl-pentapeptide-transferase	WP_006439966.1	0.85181	0.0239944	0.0952264	8.55076	0.851457	0.945179
NZ_DS995356.1_gene304	cell surface protein	WP_006439897.1	0.845129	0.0239944	0.0897654	9.10253	0.847464	0.945179
NZ_DS995356.1_gene565	hypothetical protein	WP_006440172.1	0.820031	0.0239944	0.0895755	9.5608	0.822732	0.94235
NZ_DS995356.1_gene717	hypothetical protein	WP_006440331.1	0.845764	0.0239944	0.0876556	8.27624	0.848116	0.945179
NZ_DS995356.1_gene314	HPr family phosphocarrier protein	WP_006439908.1	0.799828	0.0239944	0.0875006	9.23255	0.798874	0.936636
NZ_DS995356.1_gene709	4-hydroxy-3-methylbut-2-enyl diphosphate reductase	WP_006440322.1	0.881817	0.0239944	0.0811466	7.99486	0.885	0.956867
NZ_DS995356.1_gene610	GTP pyrophosphokinase	WP_006440219.1	0.921521	0.0239944	0.0797288	7.14005	0.925258	0.976874
NZ_DS995356.1_gene168	hypothetical protein	WP_006439748.1	0.86876	0.0239944	0.0796341	11.0302	0.869651	0.954333
NZ_DS995356.1_gene632	ABC transporter permease	WP_006440241.1	0.918076	0.0239944	0.0791866	7.3673	0.920955	0.976874
NZ_DS995356.1_gene494	16S rRNA processing protein RimM	WP_006440095.1	0.91991	0.0239944	0.0744872	6.67454	0.924852	0.976874
NZ_DS995356.1_gene206	V-type ATP synthase subunit I	WP_006439787.1	0.828189	0.0239944	0.0711603	12.5067	0.828863	0.94246
NZ_DS995356.1_gene179	ribonuclease R	WP_006439759.1	0.870016	0.0239944	0.0661762	10.3793	0.870368	0.954333
NZ_DS995356.1_gene90	ATP-dependent Clp endopeptidase%2C proteolytic subunit ClpP	WP_006439666.1	0.87905	0.0239944	0.0607972	8.29512	0.882258	0.956867
NZ_DS995356.1_gene787	chorismate synthase	WP_006440404.1	0.945485	0.0239944	0.0606398	7.47023	0.946075	0.988619
NZ_DS995356.1_gene647	1-phosphofructokinase	WP_006440257.1	0.951507	0.0239944	0.0521796	9.03089	0.952553	0.988619
NZ_DS995356.1_gene7	hypothetical protein	WP_006439579.1	0.922414	0.0239944	0.0515016	8.11871	0.921202	0.976874
NZ_DS995356.1_gene688	hypothetical protein	WP_006440301.1	0.933647	0.0239944	0.04965	6.80812	0.936437	0.982896
NZ_DS995356.1_gene687	hypothetical protein	WP_006440300.1	0.94438	0.0239944	0.0333366	9.07945	0.94748	0.988619
NZ_DS995356.1_gene379	ribosome biogenesis GTPase Der	WP_006439976.1	0.926907	0.0239944	0.0326805	9.30722	0.926563	0.976874
NZ_DS995356.1_gene142	anion permease	WP_006439719.1	0.963281	0.0239944	0.0242759	7.43634	0.965374	0.993568
NZ_DS995356.1_gene16	DNA-binding protein WhiA	WP_006439588.1	0.976441	0.0239944	0.0162144	8.4258	0.978296	0.9958
NZ_DS995356.1_gene808	hypothetical protein	WP_006440426.1	0.986383	0.0239944	0.0153326	6.44052	0.988989	0.998386
NZ_DS995356.1_gene405	phosphopantothenoylcysteine decarboxylase	WP_040410404.1	0.965811	0.0239944	0.0122274	10.8748	0.96594	0.993568
NZ_DS995356.1_gene368	16S rRNA (cytosine(1402)-N(4))-methyltransferase	WP_006439964.1	0.986988	0.0239944	0.0119596	6.79086	0.990133	0.998386
NZ_DS995356.1_gene517	hypothetical protein	WP_006440122.1	0.994852	0.0239944	0.0020921	10.4634	0.994144	0.998386
NZ_DS995356.1_gene807	peroxiredoxin	WP_040410469.1	0.998131	0.0239944	-0.000935425	9.93731	0.998386	0.998386
NZ_DS995356.1_gene391	TetR family transcriptional regulator	WP_006439988.1	0.996946	0.0239944	-0.00333879	7.22503	0.998295	0.998386
NZ_DS995356.1_gene423	HAD family hydrolase	WP_006440024.1	0.995275	0.0239944	-0.00370078	6.72038	0.993599	0.998386
NZ_DS995356.1_gene223	hypothetical protein	WP_006439805.1	0.977279	0.0239944	-0.00979419	9.19487	0.980842	0.9958
NZ_DS995356.1_gene137	hypothetical protein	WP_006439714.1	0.97609	0.0239944	-0.010291	10.5109	0.975855	0.9958
NZ_DS995356.1_gene689	gamma-glutamyltransferase	WP_006440302.1	0.98502	0.0239944	-0.0107321	8.09178	0.985031	0.997879
NZ_DS995356.1_gene418	ribosome small subunit-dependent GTPase A	WP_006440018.1	0.979582	0.0239944	-0.0115939	8.72141	0.980172	0.9958
NZ_DS995356.1_gene780	cell division protein FtsH	WP_006440397.1	0.974548	0.0239944	-0.0122263	11.4859	0.97545	0.9958
NZ_DS995356.1_gene343	pyruvate:ferredoxin (flavodoxin) oxidoreductase	WP_040410394.1	0.967864	0.0239944	-0.0133587	14.5922	0.967982	0.993568
NZ_DS995356.1_gene385	cell division protein SepF	WP_006439982.1	0.958558	0.0239944	-0.0209156	8.69219	0.955934	0.989923
NZ_DS995356.1_gene529	NAD-dependent protein deacylase	WP_006440135.1	0.963699	0.0239944	-0.0295922	7.50909	0.965912	0.993568
NZ_DS995356.1_gene227	hypothetical protein	WP_006439810.1	0.90449	0.0239944	-0.0351372	12.352	0.905196	0.970842
NZ_DS995356.1_gene156	SAM-dependent methyltransferase	WP_006439736.1	0.931542	0.0239944	-0.0430034	8.23952	0.936493	0.982896
NZ_DS995356.1_gene604	hypothetical protein	WP_006440213.1	0.895264	0.0239944	-0.0433456	10.5339	0.894927	0.963131
NZ_DS995356.1_gene648	L-sorbose 1-phosphate reductase	WP_006440258.1	0.947156	0.0239944	-0.0525523	10.4934	0.948327	0.988619
NZ_DS995356.1_gene546	cell division protein FtsK	WP_083780558.1	0.874065	0.0239944	-0.0530491	9.85677	0.873519	0.955539
NZ_DS995356.1_gene148	2%2C3%2C4%2C5-tetrahydropyridine-2%2C6-dicarboxylate N-acetyltransferase	WP_006439727.1	0.887977	0.0239944	-0.0532041	9.52954	0.891252	0.961397
NZ_DS995356.1_gene469	hypothetical protein	WP_006440070.1	0.950638	0.0239944	-0.0538492	6.71814	0.952249	0.988619
NZ_DS995356.1_gene126	hydrogenase	WP_006439702.1	0.839481	0.0239944	-0.0580999	11.9359	0.840103	0.945179
NZ_DS995356.1_gene562	fructose-bisphosphatase class III	WP_006440168.1	0.854527	0.0239944	-0.0598473	12.532	0.855274	0.946693
NZ_DS995356.1_gene484	elongation factor P	WP_006440085.1	0.829195	0.0239944	-0.0623871	11.3952	0.830012	0.94246
NZ_DS995356.1_gene194	PTS glucose transporter subunit IIA	WP_006439773.1	0.86131	0.0239944	-0.0669965	10.4572	0.863497	0.95353
NZ_DS995356.1_gene657	pyridoxal phosphate-dependent aminotransferase	WP_006440267.1	0.884892	0.0239944	-0.068305	8.74011	0.884973	0.956867
NZ_DS995356.1_gene234	Holliday junction branch migration DNA helicase RuvB	WP_040410370.1	0.907326	0.0239944	-0.0695325	6.66743	0.908351	0.970842
NZ_DS995356.1_gene829	ATP-binding protein	WP_006440448.1	0.848427	0.0239944	-0.070823	10.2109	0.849767	0.945179
NZ_DS995356.1_gene152	L-serine ammonia-lyase	WP_040410355.1	0.840616	0.0239944	-0.0787827	9.22761	0.843383	0.945179
NZ_DS995356.1_gene412	23S rRNA (adenine(2503)-C(2))-methyltransferase RlmN	WP_006440012.1	0.87772	0.0239944	-0.0800298	8.65443	0.877756	0.955687
NZ_DS995356.1_gene94	endopeptidase La	WP_006439670.1	0.770131	0.0239944	-0.0826231	10.138	0.77113	0.923208
NZ_DS995356.1_gene176	DNA (cytosine-5-)-methyltransferase	WP_006439756.1	0.91054	0.0239944	-0.0949485	6.71075	0.909652	0.970842
NZ_DS995356.1_gene577	N-acetyltransferase	WP_006440186.1	0.90622	0.0239944	-0.099573	7.64595	0.910425	0.970842
NZ_DS995356.1_gene538	bifunctional oligoribonuclease/PAP phosphatase NrnA	WP_006440144.1	0.733194	0.0239944	-0.105107	10.1204	0.733555	0.904949
NZ_DS995356.1_gene95	YihA family ribosome biogenesis GTP-binding protein	WP_006439671.1	0.802596	0.0239944	-0.105607	8.6312	0.805938	0.936636
NZ_DS995356.1_gene564	RNA methyltransferase	WP_006440171.1	0.78391	0.0239944	-0.107741	9.10977	0.78467	0.935182
NZ_DS995356.1_gene550	ribonuclease Y	WP_006440156.1	0.677938	0.0239944	-0.109233	12.1011	0.678893	0.888598
NZ_DS995356.1_gene616	NAD(P)-dependent oxidoreductase	WP_006440226.1	0.79122	0.0239944	-0.109572	9.86151	0.79324	0.936636
NZ_DS995356.1_gene221	MATE family efflux transporter	WP_006439803.1	0.863994	0.0239944	-0.119409	6.91237	0.865757	0.953766
NZ_DS995356.1_gene175	preprotein translocase subunit SecG	WP_006439755.1	0.81504	0.0239944	-0.120774	8.09155	0.820417	0.94235
NZ_DS995356.1_gene403	guanylate kinase	WP_006440003.1	0.773003	0.0239944	-0.133328	8.45958	0.772642	0.923208
NZ_DS995356.1_gene656	EamA/RhaT family transporter	WP_006440266.1	0.804838	0.0239944	-0.133587	8.4135	0.807901	0.936636
NZ_DS995356.1_gene315	phosphoenolpyruvate--protein phosphotransferase	WP_040410386.1	0.632808	0.0239944	-0.135551	12.3521	0.633731	0.874757
NZ_DS995356.1_gene682	EcsC family protein	WP_006440294.1	0.831264	0.0239944	-0.139292	7.74446	0.831225	0.94246
NZ_DS995356.1_gene477	O-methyltransferase	WP_006440078.1	0.73083	0.0239944	-0.141798	8.45253	0.734441	0.904949
NZ_DS995356.1_gene401	diaminopimelate epimerase	WP_006440001.1	0.668185	0.0239944	-0.144052	9.40122	0.669544	0.888598
NZ_DS995356.1_gene541	30S ribosomal protein S15	WP_040410435.1	0.718088	0.0239944	-0.152018	8.55308	0.717735	0.903959
NZ_DS995356.1_gene599	sulfurtransferase	WP_006440208.1	0.836239	0.0239944	-0.153941	8.35238	0.839836	0.945179
NZ_DS995356.1_gene87	ribonuclease PH	WP_006439663.1	0.733539	0.0239944	-0.159051	8.37229	0.733725	0.904949
NZ_DS995356.1_gene74	hypothetical protein	WP_006439649.1	0.589891	0.0239944	-0.166719	10.9356	0.591252	0.860456
NZ_DS995356.1_gene281	hypothetical protein	WP_083780554.1	0.768252	0.0239944	-0.167096	9.49001	0.771041	0.923208
NZ_DS995356.1_gene23	manganese-dependent inorganic pyrophosphatase	WP_006439596.1	0.596839	0.0239944	-0.169587	10.968	0.599248	0.860456
NZ_DS995356.1_gene439	hypothetical protein	WP_006440040.1	0.534761	0.0239944	-0.171681	11.7573	0.535966	0.825383
NZ_DS995356.1_gene143	SAM-dependent methyltransferase	WP_006439720.1	0.821812	0.0239944	-0.171889	7.71146	0.824197	0.94235
NZ_DS995356.1_gene163	spermidine synthase	WP_006439743.1	0.82082	0.0239944	-0.17307	7.11367	0.825062	0.94235
NZ_DS995356.1_gene442	pantetheine-phosphate adenylyltransferase	WP_006440043.1	0.799747	0.0239944	-0.17758	7.53964	0.801524	0.936636
NZ_DS995356.1_gene583	reverse rubrerythrin	WP_006440192.1	0.613874	0.0239944	-0.177746	14.2914	0.615287	0.863626
NZ_DS995356.1_gene386	YggT family protein	WP_006439983.1	0.685166	0.0239944	-0.183647	7.22162	0.68647	0.888598
NZ_DS995356.1_gene476	aminodeoxychorismate lyase	WP_006440077.1	0.601913	0.0239944	-0.185096	8.46614	0.603055	0.860456
NZ_DS995356.1_gene169	type I glyceraldehyde-3-phosphate dehydrogenase	WP_006439749.1	0.696398	0.0239944	-0.185178	11.8578	0.698445	0.896626
NZ_DS995356.1_gene448	acetate kinase	WP_006440049.1	0.502087	0.0239944	-0.187989	11.119	0.50367	0.801058
NZ_DS995356.1_gene485	hypothetical protein	WP_006440086.1	0.476923	0.0239944	-0.188122	12.0808	0.478165	0.789729
NZ_DS995356.1_gene478	peptidase U32	WP_040410535.1	0.609601	0.0239944	-0.188994	9.43107	0.610733	0.860801
NZ_DS995356.1_gene556	hypothetical protein	WP_050754656.1	0.644416	0.0239944	-0.189551	8.33686	0.645168	0.879088
NZ_DS995356.1_gene504	hypothetical protein	WP_006440105.1	0.805431	0.0239944	-0.199032	6.83549	0.807999	0.936636
NZ_DS995356.1_gene533	transcription termination/antitermination protein NusA	WP_006440139.1	0.61315	0.0239944	-0.201952	9.41459	0.617291	0.863836
NZ_DS995356.1_gene205	hypothetical protein	WP_040410364.1	0.65804	0.0239944	-0.207572	8.08099	0.661404	0.887857
NZ_DS995356.1_gene291	glycerophosphotransferase	WP_006439884.1	0.745429	0.0239944	-0.215124	7.28981	0.747939	0.914802
NZ_DS995356.1_gene784	hypothetical protein	WP_006440401.1	0.731141	0.0239944	-0.223519	7.33299	0.735173	0.904949
NZ_DS995356.1_gene217	peroxide stress protein YaaA	WP_040410366.1	0.600564	0.0239944	-0.230123	8.79099	0.602066	0.860456
NZ_DS995356.1_gene718	transcriptional regulator	WP_006440332.1	0.690336	0.0239944	-0.23222	7.12739	0.693065	0.89465
NZ_DS995356.1_gene8	excinuclease ABC subunit C	WP_006439580.1	0.563663	0.0239944	-0.237728	8.68675	0.565164	0.844122
NZ_DS995356.1_gene402	hypothetical protein	WP_006440002.1	0.56141	0.0239944	-0.240346	8.66242	0.563456	0.844122
NZ_DS995356.1_gene520	transcriptional repressor	WP_083780557.1	0.458996	0.0239944	-0.240555	9.52015	0.461566	0.787875
NZ_DS995356.1_gene219	hydrolase	WP_006439801.1	0.757753	0.0239944	-0.240907	7.23209	0.760972	0.923208
NZ_DS995356.1_gene444	hypothetical protein	WP_006440045.1	0.457927	0.0239944	-0.243038	10.4468	0.458744	0.787028
NZ_DS995356.1_gene654	GntR family transcriptional regulator	WP_040410454.1	0.525661	0.0239944	-0.244002	9.08899	0.528854	0.818758
NZ_DS995356.1_gene611	GTP 3'%2C8-cyclase MoaA	WP_006440221.1	0.709261	0.0239944	-0.244251	7.53951	0.713986	0.901674
NZ_DS995356.1_gene63	glycyl radical enzyme	WP_006439638.1	0.677989	0.0239944	-0.250506	13.5821	0.681323	0.888598
NZ_DS995356.1_gene43	precorrin-3B C(17)-methyltransferase	WP_006439617.1	0.764114	0.0239944	-0.263118	6.65597	0.766955	0.923208
NZ_DS995356.1_gene180	RNB domain-containing protein	WP_006439760.1	0.522141	0.0239944	-0.268961	9.08109	0.523159	0.815358
NZ_DS995356.1_gene512	cysteine desulfurase NifS	WP_040410428.1	0.472695	0.0239944	-0.278946	10.4735	0.474855	0.789729
NZ_DS995356.1_gene400	low-specificity L-threonine aldolase	WP_006440000.1	0.403699	0.0239944	-0.292786	9.51909	0.405385	0.747101
NZ_DS995356.1_gene64	pyrroline-5-carboxylate reductase	WP_006439639.1	0.568301	0.0239944	-0.295376	11.2089	0.571646	0.84873
NZ_DS995356.1_gene344	UDP-N-acetylmuramoyl-L-alanyl-D-glutamate--2%2C6-diaminopimelate ligase	WP_006439938.1	0.516518	0.0239944	-0.297589	8.52178	0.521687	0.815358
NZ_DS995356.1_gene347	hypothetical protein	WP_006439942.1	0.308725	0.0239944	-0.303979	10.5769	0.310017	0.656671
NZ_DS995356.1_gene606	polysaccharide deacetylase	WP_006440215.1	0.60747	0.0239944	-0.31799	10.5392	0.611427	0.860801
NZ_DS995356.1_gene584	hypothetical protein	WP_006440193.1	0.654455	0.0239944	-0.318268	7.46882	0.657911	0.886088
NZ_DS995356.1_gene555	exodeoxyribonuclease III	WP_006440161.1	0.32846	0.0239944	-0.319116	10.2723	0.329909	0.686328
NZ_DS995356.1_gene328	RNase P RNA component class A	-	0.594712	0.0239944	-0.319684	14.3637	0.598709	0.860456
NZ_DS995356.1_gene381	glycerol-3-phosphate dehydrogenase	WP_006439978.1	0.399533	0.0239944	-0.319782	9.45292	0.401667	0.747101
NZ_DS995356.1_gene215	aminoacyl-histidine dipeptidase	WP_040410365.1	0.498234	0.0239944	-0.32023	8.89604	0.499501	0.797925
NZ_DS995356.1_gene6	ABC transporter permease	WP_040410340.1	0.668014	0.0239944	-0.320943	7.08098	0.672832	0.888598
NZ_DS995356.1_gene378	Fe-S oxidoreductase	WP_006439975.1	0.47268	0.0239944	-0.321211	8.27075	0.477579	0.789729
NZ_DS995356.1_gene308	hypothetical protein	WP_006439902.1	0.359386	0.0239944	-0.322628	9.40072	0.360438	0.709174
NZ_DS995356.1_gene183	transcriptional regulator	WP_050754648.1	0.43442	0.0239944	-0.329995	11.6703	0.437144	0.77456
NZ_DS995356.1_gene193	transcription antiterminator BglG	WP_040410497.1	0.391523	0.0239944	-0.332648	12.0358	0.393991	0.741478
NZ_DS995356.1_gene222	cation transporter	WP_040410367.1	0.593396	0.0239944	-0.339418	7.28234	0.603045	0.860456
NZ_DS995356.1_gene11	UDP-N-acetylenolpyruvoylglucosamine reductase	WP_006439583.1	0.541752	0.0239944	-0.342894	7.26818	0.551306	0.836836
NZ_DS995356.1_gene473	glycosyl transferase	WP_006440074.1	0.467595	0.0239944	-0.358965	8.10865	0.472377	0.789729
NZ_DS995356.1_gene474	hypothetical protein	WP_006440075.1	0.486385	0.0239944	-0.362812	8.23886	0.48949	0.794782
NZ_DS995356.1_gene117	hypothetical protein	WP_006439693.1	0.440019	0.0239944	-0.374476	8.51287	0.441311	0.776042
NZ_DS995356.1_gene355	carbohydrate kinase	WP_040410395.1	0.392034	0.0239944	-0.379172	9.32615	0.394766	0.741478
NZ_DS995356.1_gene354	hypothetical protein	WP_006439949.1	0.382492	0.0239944	-0.386005	9.15327	0.38424	0.736703
NZ_DS995356.1_gene20	6-phosphofructokinase	WP_006439592.1	0.225763	0.0239944	-0.386091	9.69585	0.228016	0.610664
NZ_DS995356.1_gene605	hypothetical protein	WP_006440214.1	0.507369	0.0239944	-0.387607	7.10195	0.516213	0.812687
NZ_DS995356.1_gene325	threonine/serine exporter	WP_006439920.1	0.489591	0.0239944	-0.399445	8.51377	0.492881	0.797509
NZ_DS995356.1_gene332	aminotransferase	WP_006439926.1	0.274785	0.0239944	-0.402937	9.07737	0.277499	0.651847
NZ_DS995356.1_gene792	two-component sensor histidine kinase	WP_006440409.1	0.281715	0.0239944	-0.420138	9.33529	0.284159	0.651847
NZ_DS995356.1_gene86	DNA ligase (NAD(+)) LigA	WP_006439662.1	0.284133	0.0239944	-0.422942	9.09829	0.285783	0.651847
NZ_DS995356.1_gene518	Holliday junction resolvase RuvX	WP_006440123.1	0.376342	0.0239944	-0.42421	8.3328	0.377818	0.730554
NZ_DS995356.1_gene568	argininosuccinate synthase	WP_006440177.1	0.476292	0.0239944	-0.43002	8.34151	0.483007	0.792539
NZ_DS995356.1_gene112	MFS transporter	WP_006439688.1	0.363245	0.0239944	-0.433689	11.4548	0.366447	0.713397
NZ_DS995356.1_gene552	undecaprenyl-diphosphatase	WP_083780561.1	0.522421	0.0239944	-0.433954	7.02569	0.528438	0.818758
NZ_DS995356.1_gene73	oligoendopeptidase F	WP_040410348.1	0.120732	0.0239944	-0.442203	10.5499	0.121774	0.417254
NZ_DS995356.1_gene253	hypothetical protein	WP_006439843.1	0.454952	0.0239944	-0.453351	8.11199	0.459381	0.787028
NZ_DS995356.1_gene122	nitroreductase family protein	WP_006439698.1	0.316284	0.0239944	-0.45363	8.23624	0.321474	0.67786
NZ_DS995356.1_gene21	pyruvate kinase	WP_006439593.1	0.195636	0.0239944	-0.46298	11.0598	0.197574	0.555115
NZ_DS995356.1_gene302	peptidase M24	WP_006439895.1	0.427338	0.0239944	-0.470457	8.04844	0.432395	0.773643
NZ_DS995356.1_gene824	hypothetical protein	WP_006440443.1	0.570347	0.0239944	-0.476916	7.38397	0.577432	0.85153
NZ_DS995356.1_gene373	cell division protein FtsZ	WP_040410399.1	0.132884	0.0239944	-0.481252	10.7014	0.134613	0.441759
NZ_DS995356.1_gene254	ATP-binding protein	WP_006439844.1	0.320009	0.0239944	-0.48129	8.14651	0.323658	0.679391
NZ_DS995356.1_gene609	alpha/beta hydrolase	WP_006440218.1	0.434794	0.0239944	-0.481767	9.72669	0.439856	0.776042
NZ_DS995356.1_gene57	hypothetical protein	WP_050754646.1	0.507624	0.0239944	-0.48807	7.5502	0.513884	0.811763
NZ_DS995356.1_gene706	aminoacetone oxidase family FAD-binding enzyme	WP_006440319.1	0.402248	0.0239944	-0.491692	7.1191	0.40626	0.747101
NZ_DS995356.1_gene159	hypothetical protein	WP_006439739.1	0.267843	0.0239944	-0.511609	9.43688	0.271294	0.651847
NZ_DS995356.1_gene698	hypothetical protein	WP_006440311.1	0.297897	0.0239944	-0.517801	7.63461	0.301681	0.656671
NZ_DS995356.1_gene13	RNase adaptor protein RapZ	WP_006439585.1	0.356178	0.0239944	-0.527189	7.67287	0.359167	0.709174
NZ_DS995356.1_gene326	threonine/serine exporter	WP_006439921.1	0.546359	0.0239944	-0.533464	7.13832	0.556801	0.840106
NZ_DS995356.1_gene224	YtxH domain-containing protein	WP_006439806.1	0.107146	0.0239944	-0.535943	11.114	0.108513	0.401326
NZ_DS995356.1_gene545	aspartate kinase	WP_006440151.1	0.491237	0.0239944	-0.538385	7.12685	0.498333	0.797925
NZ_DS995356.1_gene265	hypothetical protein	WP_006439856.1	0.302739	0.0239944	-0.542524	8.92265	0.307859	0.656671
NZ_DS995356.1_gene342	propanediol utilization phosphotransacylase	WP_006439936.1	0.197089	0.0239944	-0.544294	10.7315	0.199088	0.55554
NZ_DS995356.1_gene62	glycyl-radical enzyme activating protein	WP_006439637.1	0.380518	0.0239944	-0.54722	11.4739	0.386091	0.736703
NZ_DS995356.1_gene548	CDP-diacylglycerol--glycerol-3-phosphate 3-phosphatidyltransferase	WP_006440154.1	0.471247	0.0239944	-0.554129	7.41109	0.477232	0.789729
NZ_DS995356.1_gene97	Rrf2 family transcriptional regulator	WP_006439673.1	0.447002	0.0239944	-0.555367	7.01871	0.45709	0.787028
NZ_DS995356.1_gene121	hypothetical protein	WP_006439697.1	0.264886	0.0239944	-0.55946	8.26479	0.268538	0.651847
NZ_DS995356.1_gene293	beta-glycosyltransferase	WP_006439886.1	0.336574	0.0239944	-0.564526	7.18238	0.340985	0.699996
NZ_DS995356.1_gene554	galactose-1-phosphate uridylyltransferase	WP_006440160.1	0.1498	0.0239944	-0.577957	9.42638	0.151467	0.480112
NZ_DS995356.1_gene783	gfo/Idh/MocA family oxidoreductase	WP_006440400.1	0.107711	0.0239944	-0.599834	8.79363	0.1085	0.401326
NZ_DS995356.1_gene58	hypothetical protein	WP_006439632.1	0.26735	0.0239944	-0.603931	7.83008	0.27166	0.651847
NZ_DS995356.1_gene508	DNA topoisomerase I	WP_040410425.1	0.331096	0.0239944	-0.607641	7.77799	0.336146	0.693114
NZ_DS995356.1_gene532	ribosome maturation factor	WP_006440138.1	0.165227	0.0239944	-0.610715	7.69125	0.167951	0.500939
NZ_DS995356.1_gene346	UDP-glucose 4-epimerase	WP_006439941.1	0.159596	0.0239944	-0.62622	8.64092	0.161075	0.485016
NZ_DS995356.1_gene659	peptide-methionine (R)-S-oxide reductase	WP_006440269.1	0.165474	0.0239944	-0.628358	10.1111	0.168771	0.500939
NZ_DS995356.1_gene241	hypothetical protein	WP_040410374.1	0.142928	0.0239944	-0.649284	8.31824	0.14447	0.464296
NZ_DS995356.1_gene643	MATE family efflux transporter	WP_006440253.1	0.42453	0.0239944	-0.661005	7.12096	0.434397	0.773643
NZ_DS995356.1_gene691	glutamine--tRNA ligase	WP_040410458.1	0.0309238	0.0239944	-0.666135	10.5518	0.0313182	0.239251
NZ_DS995356.1_gene811	Fe-S cluster assembly protein HesB	WP_083780560.1	0.0865596	0.0239944	-0.672284	12.55	0.0880968	0.375488
NZ_DS995356.1_gene453	ketoacyl-ACP synthase III	WP_006440054.1	0.278654	0.0239944	-0.673321	7.33456	0.285961	0.651847
NZ_DS995356.1_gene524	glucose-6-phosphate isomerase	WP_006440130.1	0.0560182	0.0239944	-0.675025	10.3425	0.0570348	0.332228
NZ_DS995356.1_gene431	hypothetical protein	WP_006440032.1	0.106349	0.0239944	-0.685356	8.36855	0.109549	0.401968
NZ_DS995356.1_gene663	orotate phosphoribosyltransferase	WP_006440274.1	0.0373281	0.0239944	-0.710393	9.79345	0.0377943	0.262868
NZ_DS995356.1_gene557	glutamine synthetase	WP_006440163.1	0.0780829	0.0239944	-0.713957	10.858	0.0793921	0.36838
NZ_DS995356.1_gene195	hypothetical protein	WP_006439774.1	0.0626789	0.0239944	-0.719121	13.5074	0.0638808	0.341632
NZ_DS995356.1_gene699	rRNA pseudouridine synthase	WP_006440312.1	0.0472627	0.0239944	-0.741095	9.44142	0.0480519	0.290808
NZ_DS995356.1_gene440	DNA helicase RecG	WP_040410409.1	0.272416	0.0239944	-0.742335	7.29722	0.277441	0.651847
NZ_DS995356.1_gene353	PTS beta-glucoside transporter subunit EIIBCA	WP_006439948.1	0.282315	0.0239944	-0.745731	8.14009	0.289523	0.65394
NZ_DS995356.1_gene255	cell wall-binding repeat 2 family protein	WP_006439845.1	0.193641	0.0239944	-0.752798	8.83057	0.197745	0.555115
NZ_DS995356.1_gene835	DEAD/DEAH box helicase	WP_006440452.1	0.0392666	0.0239944	-0.752942	9.86999	0.0401626	0.263603
NZ_DS995356.1_gene704	YitT family protein	WP_006440317.1	0.0574476	0.0239944	-0.766305	9.16254	0.0590745	0.334129
NZ_DS995356.1_gene810	YitT family protein	WP_006440428.1	0.187745	0.0239944	-0.782314	8.1173	0.19119	0.549967
NZ_DS995356.1_gene644	hypothetical protein	WP_006440254.1	0.0679995	0.0239944	-0.811943	8.52971	0.0693814	0.341632
NZ_DS995356.1_gene708	1-acyl-sn-glycerol-3-phosphate acyltransferase	WP_006440321.1	0.13877	0.0239944	-0.816999	6.67917	0.1444	0.464296
NZ_DS995356.1_gene9	HPr(Ser) kinase/phosphatase	WP_006439581.1	0.0346342	0.0239944	-0.833686	8.36044	0.0355846	0.254759
NZ_DS995356.1_gene813	tRNA (guanosine(46)-N7)-methyltransferase TrmB	WP_006440432.1	0.259169	0.0239944	-0.851632	7.19585	0.266276	0.651847
NZ_DS995356.1_gene263	cell wall-binding repeat 2 family protein	WP_006439854.1	0.0376537	0.0239944	-0.871587	16.7421	0.0386485	0.263603
NZ_DS995356.1_gene459	Asp23/Gls24 family envelope stress response protein	WP_006440060.1	0.040423	0.0239944	-0.908576	8.48171	0.0417989	0.26694
NZ_DS995356.1_gene416	proline iminopeptidase	WP_006440016.1	0.0104329	0.0239944	-0.909348	12.2236	0.0107331	0.116317
NZ_DS995356.1_gene139	anion permease	WP_006439716.1	0.0340834	0.0239944	-0.910771	11.641	0.0350542	0.254759
NZ_DS995356.1_gene615	ferrous iron transport protein B	WP_006440225.1	0.129078	0.0239944	-0.947568	7.44489	0.133674	0.441759
NZ_DS995356.1_gene511	Rrf2 family transcriptional regulator	WP_006440116.1	0.211509	0.0239944	-0.988573	6.76918	0.219076	0.593544
NZ_DS995356.1_gene327	SrtB family sortase	WP_006439922.1	0.105019	0.0239944	-1.00743	6.59546	0.110545	0.402453
NZ_DS995356.1_gene264	cell wall-binding repeat 2 family protein	WP_006439855.1	0.021735	0.0239944	-1.009	16.5344	0.0224846	0.190506
NZ_DS995356.1_gene24	bifunctional acetaldehyde-CoA/alcohol dehydrogenase	WP_006439598.1	0.100069	0.0239944	-1.04474	14.6605	0.104097	0.397617
NZ_DS995356.1_gene42	hypothetical protein	WP_006439616.1	0.151505	0.0239944	-1.04605	6.9832	0.158873	0.485016
NZ_DS995356.1_gene519	DUF1292 domain-containing protein	WP_050754671.1	0.0417949	0.0239944	-1.08544	7.01325	0.0429625	0.26694
NZ_DS995356.1_gene60	Na/Pi cotransporter	WP_006439634.1	0.00363543	0.0239944	-1.08639	9.30622	0.00374999	0.0546092
NZ_DS995356.1_gene471	hypothetical protein	WP_006440072.1	0.0639946	0.0239944	-1.10888	7.46217	0.0666518	0.341632
NZ_DS995356.1_gene129	hypothetical protein	WP_006439705.1	0.0412453	0.0239944	-1.19801	6.75844	0.0424115	0.26694
NZ_DS995356.1_gene665	dihydroorotase	WP_006440277.1	0.00328074	0.0239944	-1.19991	9.09771	0.00340709	0.0546092
NZ_DS995356.1_gene580	tyrosine--tRNA ligase	WP_006440189.1	0.0050788	0.0239944	-1.20409	8.81773	0.00534092	0.0702686
NZ_DS995356.1_gene782	MazF/PemK family toxin	WP_006440399.1	0.0917398	0.0239944	-1.31289	7.15228	0.0965018	0.391042
NZ_DS995356.1_gene377	sensor histidine kinase	WP_006439974.1	0.0138407	0.0239944	-1.32796	8.64686	0.0146413	0.142143
NZ_DS995356.1_gene791	hypothetical protein	WP_006440408.1	0.0772032	0.0239944	-1.33558	7.39871	0.0825836	0.36838
NZ_DS995356.1_gene146	hypoxanthine phosphoribosyltransferase	WP_006439724.1	0.00567228	0.0239944	-1.3895	8.90631	0.00610387	0.0768757
NZ_DS995356.1_gene182	transporter	WP_006439762.1	0.0928921	0.0239944	-1.41144	7.64594	0.0993467	0.392431
NZ_DS995356.1_gene99	nitrate reductase subunit beta	WP_006439675.1	0.122184	0.0239944	-1.4132	7.20001	0.131929	0.441759
NZ_DS995356.1_gene356	aspartate--ammonia ligase	WP_040410396.1	0.0890643	0.0239944	-1.44847	7.25134	0.0955383	0.390905
NZ_DS995356.1_gene822	delta-aminolevulinic acid dehydratase	WP_006440441.1	0.0848158	0.0239944	-1.47249	7.66191	0.0913093	0.383335
NZ_DS995356.1_gene100	FAD-dependent oxidoreductase	WP_006439676.1	0.00176817	0.0239944	-1.48764	10.0023	0.00190873	0.0357217
NZ_DS995356.1_gene622	PTS mannitol transporter subunit IIB	WP_006440232.1	0.0767957	0.0239944	-1.53415	9.70665	0.0831469	0.36838
NZ_DS995356.1_gene785	cation transporter	WP_006440402.1	0.0223975	0.0239944	-1.55328	7.17805	0.0238436	0.198412
NZ_DS995356.1_gene310	hypothetical protein	WP_006439904.1	0.0572844	0.0239944	-1.59381	13.2359	0.0622901	0.341496
NZ_DS995356.1_gene249	cell wall-binding repeat 2 family protein	WP_006439833.1	9.51485e-06	0.000738986	-1.59682	10.7134	1.021e-05	0.000904282
NZ_DS995356.1_gene711	hypothetical protein	WP_006440324.1	0.0016461	0.0239944	-1.61993	7.73499	0.00175905	0.0357217
NZ_DS995356.1_gene248	cell wall-binding repeat 2 family protein	WP_006439831.1	0.00312237	0.0239944	-1.70654	7.70958	0.00344812	0.0546092
NZ_DS995356.1_gene685	RNA polymerase sigma factor	WP_006440297.1	0.00806081	0.0239944	-1.74419	13.9601	0.00884042	0.100479
NZ_DS995356.1_gene686	DUF3298 domain-containing protein	WP_006440298.1	0.0103917	0.0239944	-1.84258	15.9401	0.0115147	0.119241
NZ_DS995356.1_gene305	LytR family transcriptional regulator	WP_040410521.1	0.0322591	0.0239944	-1.95249	6.88442	0.0360818	0.254759
NZ_DS995356.1_gene59	hypothetical protein	WP_006439633.1	0.00796543	0.0239944	-1.95581	7.22264	0.00910849	0.101061
NZ_DS995356.1_gene260	hypothetical protein	WP_083780553.1	0.00565387	0.0239944	-2.05366	7.53237	0.00628875	0.07712
NZ_DS995356.1_gene831	type I restriction-modification system subunit M	WP_006440450.1	5.70972e-05	0.00266073	-2.07763	8.88753	6.55552e-05	0.00305487
NZ_DS995356.1_gene252	cell wall-binding repeat 2 family protein	WP_040410376.1	0.00614191	0.0239944	-2.13893	9.22411	0.00700599	0.0816197
NZ_DS995356.1_gene98	carbon-monoxide dehydrogenase catalytic subunit	WP_006439674.1	0.0016832	0.0239944	-2.20206	9.20194	0.0019164	0.0357217
NZ_DS995356.1_gene274	cell wall-binding repeat 2 family protein	WP_006439866.1	4.64523e-05	0.00240519	-2.25485	7.87652	5.17684e-05	0.00268435
NZ_DS995356.1_gene834	restriction endonuclease subunit S	WP_040410582.1	3.05804e-07	0.000142505	-2.26796	8.19793	3.30396e-07	0.000153964
NZ_DS995356.1_gene109	hypothetical protein	WP_006439685.1	0.0227524	0.0239944	-2.30103	5.77479	0.0277405	0.22288
NZ_DS995356.1_gene127	proline reductase-associated electron transfer protein PrdC	WP_006439703.1	0.00017679	0.00633725	-2.61926	10.9968	0.000211727	0.00822205
NZ_DS995356.1_gene793	DNA-binding response regulator	WP_006440410.1	0.000414164	0.0128667	-2.71207	7.36073	0.000494722	0.0164672
NZ_DS995356.1_gene258	cell wall-binding repeat 2 family protein	WP_040410377.1	0.000411862	0.0128667	-3.29684	4.3163	0.000570991	0.0177388
NZ_DS995356.1_gene261	cell wall-binding repeat 2 family protein	WP_006439852.1	7.50636e-07	0.000174898	-3.88257	9.65404	1.04553e-06	0.000243608
NZ_DS995356.1_gene262	cell wall-binding repeat 2 family protein	WP_006439853.1	2.67427e-06	0.000415404	-4.00256	10.1968	3.69995e-06	0.000574726
NZ_DS995356.1_gene268	cell wall-binding repeat 2 family protein	WP_040410378.1	0.00016797	0.00633725	-4.55906	9.24369	0.000250735	0.00898787
NZ_DS995356.1_gene270	cell wall-binding repeat 2 family protein	WP_040410379.1	3.83654e-06	0.000446957	-5.58915	8.93488	6.36729e-06	0.00074179

## Sheet: Clostridium hylemonae
Gene ID	product	Product ID	Treatment..PValue	Treatment..QValue	Treatment.Control...logFC	Treatment.Control...logCPM	Treatment.Control...PValue	Treatment.Control...QValue
NZ_GG657759.1_gene2290	sugar ABC transporter substrate-binding protein	WP_006443717.1	0.000125114	0.0260862	3.93419	7.39483	0.000172525	0.0359715
NZ_GG657759.1_gene2286	glycine dehydrogenase (aminomethyl-transferring)	WP_006443713.1	2.37812e-06	0.00297502	3.75684	8.59056	3.22076e-06	0.00402917
NZ_GG657759.1_gene2291	bifunctional 5%2C10-methylene-tetrahydrofolate dehydrogenase/5%2C10-methylene-tetrahydrofolate cyclohydrolase	WP_006443718.1	0.000213906	0.034488	3.72815	7.74984	0.000294353	0.0367784
NZ_GG657759.1_gene2288	dihydrolipoyl dehydrogenase	WP_006443715.1	8.10144e-05	0.0202698	3.47032	8.80821	0.000107791	0.0269694
NZ_GG657759.1_gene2285	glycine dehydrogenase (aminomethyl-transferring)	WP_040435150.1	0.000412339	0.0370228	3.43811	9.09061	0.000540021	0.0482548
NZ_GG657759.1_gene1776	rhamnulokinase	WP_006443154.1	0.000632016	0.0494157	3.22745	6.92806	0.000823259	0.0643685
NZ_GG657759.1_gene2283	glycine cleavage system protein T	WP_006443710.1	0.00156899	0.0934667	3.06762	8.91842	0.00198345	0.115107
NZ_GG657759.1_gene2287	Lipoate-protein ligase A	WP_006443714.1	0.00306359	0.127886	2.60175	8.47655	0.00366593	0.147938
NZ_GG657759.1_gene797	formate acetyltransferase	WP_006442084.1	0.00249466	0.121003	2.43921	7.36723	0.00293456	0.135968
NZ_GG657759.1_gene506	Septation ring formation regulator, EzrA	WP_006441774.1	0.00117973	0.0737924	2.41283	8.29143	0.00138575	0.086679
NZ_GG657759.1_gene874	sugar ABC transporter permease	WP_006442166.1	0.000989665	0.0687817	2.31118	8.441	0.00115562	0.0803157
NZ_GG657759.1_gene800	spore coat associated protein CotJA	WP_006442087.1	0.000248489	0.034488	2.28762	8.23557	0.000289075	0.0367784
NZ_GG657759.1_gene1772	hypothetical protein	WP_006443150.1	0.0221443	0.315095	2.27177	7.12149	0.0259124	0.341226
NZ_GG657759.1_gene1700	dihydroxyacetone kinase	WP_006443073.1	0.000542141	0.0452146	2.26624	7.29733	0.000628544	0.0524206
NZ_GG657759.1_gene1274	pyridoxamine 5'-phosphate oxidase	WP_006442604.1	0.00558699	0.173935	2.239	7.35861	0.00641045	0.19094
NZ_GG657759.1_gene937	hypothetical protein	WP_040434741.1	0.0352606	0.374251	2.10653	7.13218	0.0406445	0.416773
NZ_GG657759.1_gene481	holin	WP_006441748.1	0.000247303	0.034488	2.10147	10.064	0.000279531	0.0367784
NZ_GG657759.1_gene1781	ABC transporter ATP-binding protein	WP_040435037.1	0.000296333	0.034488	2.0944	6.80113	0.000327093	0.0367784
NZ_GG657759.1_gene278	spermidine/putrescine ABC transporter ATP-binding protein	WP_006441530.1	0.00544474	0.173935	2.08947	8.20839	0.00621011	0.19094
NZ_GG657759.1_gene508	hypothetical protein	WP_006441776.1	0.00178924	0.101743	2.06636	9.41288	0.00202427	0.115107
NZ_GG657759.1_gene2289	formate--tetrahydrofolate ligase	WP_006443716.1	0.0106614	0.21522	2.05573	9.16465	0.0120645	0.228676
NZ_GG657759.1_gene509	Siphovirus protein of unknown function (DUF859)	WP_040434639.1	0.00114304	0.0737924	1.96213	7.66137	0.00127343	0.0838454
NZ_GG657759.1_gene505	hypothetical protein	WP_006441773.1	0.0057005	0.173935	1.88039	9.13801	0.00633656	0.19094
NZ_GG657759.1_gene1778	rhamnulokinase	WP_006443156.1	0.0144903	0.255316	1.84683	6.38479	0.0160488	0.279933
NZ_GG657759.1_gene1556	ABC transporter permease	WP_040434957.1	0.00454316	0.155108	1.83795	6.33868	0.0049749	0.16943
NZ_GG657759.1_gene1773	L-fucose isomerase	WP_006443151.1	0.00891262	0.21522	1.83389	6.81603	0.00990619	0.228676
NZ_GG657759.1_gene1275	membrane protein	WP_006442605.1	0.000922427	0.0678797	1.83351	8.03308	0.00101414	0.074629
NZ_GG657759.1_gene1584	hypothetical protein	WP_083790604.1	0.00443202	0.155108	1.83268	7.38151	0.00493142	0.16943
NZ_GG657759.1_gene1148	uroporphyrinogen-III C-methyltransferase	WP_006442467.1	0.00511893	0.168521	1.83074	7.39667	0.00567985	0.186987
NZ_GG657759.1_gene486	hypothetical protein	WP_006441753.1	0.0838923	0.527508	1.80239	7.02984	0.0932418	0.555132
NZ_GG657759.1_gene942	nitrate ABC transporter substrate-binding protein	WP_006442244.1	0.0115266	0.21522	1.77244	8.98357	0.0127442	0.237955
NZ_GG657759.1_gene798	Mn-containing catalase	WP_006442085.1	0.0125773	0.228032	1.75704	10.1793	0.0138459	0.247445
NZ_GG657759.1_gene483	hypothetical protein	WP_006441750.1	0.00312002	0.127886	1.75364	12.3116	0.00342206	0.147621
NZ_GG657759.1_gene484	hypothetical protein	WP_006441751.1	0.00384804	0.150434	1.7115	12.3463	0.00420391	0.164147
NZ_GG657759.1_gene938	L-asparaginase 1	WP_006442240.1	0.00851512	0.21522	1.64506	8.67227	0.00923417	0.228676
NZ_GG657759.1_gene675	excinuclease ABC subunit B	WP_006441955.1	0.00251485	0.121003	1.63294	8.8136	0.0027065	0.135433
NZ_GG657759.1_gene2469	hypothetical protein	WP_006443908.1	0.0234463	0.322987	1.58878	8.36813	0.0255514	0.341226
NZ_GG657759.1_gene2570	ureidoglycolate dehydrogenase	WP_006444023.1	0.057922	0.476713	1.56918	7.12542	0.0628221	0.503701
NZ_GG657759.1_gene1787	sugar ABC transporter substrate-binding protein	WP_006443165.1	0.00203494	0.106071	1.5628	8.52545	0.00221013	0.115203
NZ_GG657759.1_gene1615	N-acetylmuramoyl-L-alanine amidase	WP_040434979.1	0.00197291	0.106071	1.54544	10.5165	0.00212438	0.115203
NZ_GG657759.1_gene1882	Sugar (pentulose or hexulose) kinase	WP_006443269.1	0.00977863	0.21522	1.54178	5.64189	0.0108211	0.228676
NZ_GG657759.1_gene2426	peptidoglycan-binding protein	WP_006443858.1	0.0313369	0.35503	1.53866	8.8389	0.0339193	0.372333
NZ_GG657759.1_gene502	hypothetical protein	WP_006441770.1	0.0247856	0.322987	1.52235	8.25178	0.0267378	0.341951
NZ_GG657759.1_gene634	hypothetical protein	WP_006441911.1	0.00033082	0.034488	1.5133	9.10997	0.000352791	0.0367784
NZ_GG657759.1_gene19	ABC transporter ATP-binding protein	WP_006441248.1	0.0152491	0.261324	1.51059	7.95252	0.016335	0.279933
NZ_GG657759.1_gene633	hypothetical protein	WP_006441910.1	0.0197217	0.297919	1.47357	7.57814	0.0210415	0.31379
NZ_GG657759.1_gene2649	amino acid permease	WP_040435215.1	0.0982076	0.555917	1.44455	7.99229	0.105566	0.58971
NZ_GG657759.1_gene872	sucrose-6-phosphate hydrolase	WP_050765535.1	0.0235353	0.322987	1.43105	9.01487	0.0252225	0.341226
NZ_GG657759.1_gene1443	chitooligosaccharide deacetylase	WP_006442788.1	0.019766	0.297919	1.42874	7.00044	0.0209026	0.31379
NZ_GG657759.1_gene378	spore germination protein	WP_006441637.1	0.0287966	0.353181	1.42569	6.80658	0.0309159	0.37111
NZ_GG657759.1_gene2211	hypothetical protein	WP_006443628.1	0.0183215	0.290129	1.40791	6.95339	0.0196881	0.307873
NZ_GG657759.1_gene741	acetolactate synthase%2C large subunit%2C biosynthetic type	WP_006442026.1	0.0108865	0.21522	1.40003	8.53308	0.0115879	0.228676
NZ_GG657759.1_gene2462	LacI family transcriptional regulator	WP_006443901.1	0.022165	0.315095	1.39314	6.88722	0.0234534	0.337244
NZ_GG657759.1_gene482	hypothetical protein	WP_006441749.1	0.0460568	0.428962	1.38578	10.0347	0.04917	0.455642
NZ_GG657759.1_gene79	bifunctional methylenetetrahydrofolate dehydrogenase/methenyltetrahydrofolate cyclohydrolase	WP_006441310.1	0.102475	0.569762	1.38373	7.00709	0.109218	0.601167
NZ_GG657759.1_gene1978	ATP synthase subunit alpha	WP_040435092.1	0.0534731	0.468063	1.37967	7.15644	0.0567785	0.483751
NZ_GG657759.1_gene515	ABC transporter ATP-binding protein	WP_006441786.1	0.0253672	0.325661	1.36981	7.13988	0.0270641	0.341992
NZ_GG657759.1_gene2218	inositol 2-dehydrogenase	WP_006443635.1	0.145055	0.634772	1.36856	6.85144	0.156006	0.662052
NZ_GG657759.1_gene1311	GTP-binding protein YchF	WP_006442642.1	0.0227976	0.320447	1.3629	7.51182	0.023999	0.341168
NZ_GG657759.1_gene2122	hypothetical protein	WP_006443533.1	0.0682807	0.493752	1.32581	7.3013	0.0728487	0.520959
NZ_GG657759.1_gene32	argininosuccinate synthase	WP_006441261.1	0.0763538	0.515289	1.3244	6.37385	0.0807852	0.534721
NZ_GG657759.1_gene740	acetolactate synthase small subunit	WP_006442025.1	0.0435787	0.419361	1.32334	7.26369	0.0458404	0.437508
NZ_GG657759.1_gene1258	hypothetical protein	WP_006442585.1	0.110831	0.588967	1.31145	7.40861	0.11813	0.606502
NZ_GG657759.1_gene836	DNA topoisomerase I	WP_006442126.1	0.00758947	0.200825	1.30973	7.68234	0.00801307	0.217585
NZ_GG657759.1_gene1614	hypothetical protein	WP_006442975.1	0.0107979	0.21522	1.30184	8.4345	0.0113962	0.228676
NZ_GG657759.1_gene2454	glycine/betaine reductase C	WP_006443891.1	0.000414324	0.0370228	1.30129	11.4727	0.00043666	0.0420201
NZ_GG657759.1_gene1782	L-fucose isomerase	WP_006443160.1	0.0805766	0.519594	1.29998	7.03269	0.0853148	0.545607
NZ_GG657759.1_gene2320	twitching motility protein PilT	WP_006443747.1	0.0860205	0.527508	1.29423	6.87696	0.0910924	0.554501
NZ_GG657759.1_gene873	carbohydrate ABC transporter permease	WP_006442165.1	0.0854836	0.527508	1.28478	8.40497	0.0907166	0.554501
NZ_GG657759.1_gene1922	two-component sensor histidine kinase	WP_040435084.1	0.0127765	0.228334	1.27301	7.46021	0.013457	0.24398
NZ_GG657759.1_gene715	collagen-like protein	WP_006442000.1	0.0594553	0.486044	1.25712	7.30812	0.0630882	0.503701
NZ_GG657759.1_gene907	hypothetical protein	WP_006442204.1	0.0415577	0.41159	1.25436	6.9578	0.0437023	0.432899
NZ_GG657759.1_gene2451	thiol reductase thioredoxin	WP_006443888.1	0.0100247	0.21522	1.23425	9.0308	0.0105683	0.228676
NZ_GG657759.1_gene1411	GNAT family N-acetyltransferase	WP_006442753.1	0.0906598	0.536496	1.22417	6.68625	0.095443	0.555132
NZ_GG657759.1_gene1799	30S ribosomal protein S12	WP_006443179.1	0.00930016	0.21522	1.22093	9.76714	0.00976603	0.228676
NZ_GG657759.1_gene503	hypothetical protein	WP_006441771.1	0.146642	0.634772	1.21777	6.7956	0.155349	0.662052
NZ_GG657759.1_gene1695	hypothetical protein	WP_006443068.1	0.0656606	0.486044	1.21175	8.05306	0.0694349	0.508461
NZ_GG657759.1_gene2153	ATP-binding protein	WP_006443566.1	0.0565461	0.471984	1.21166	6.87127	0.0593547	0.494019
NZ_GG657759.1_gene1489	ATPase	WP_050765500.1	0.00316903	0.127886	1.20826	9.65058	0.00332423	0.147621
NZ_GG657759.1_gene2448	beta-aspartyl-peptidase	WP_006443884.1	0.00443094	0.155108	1.20768	10.6938	0.00464489	0.16943
NZ_GG657759.1_gene516	ABC transporter permease	WP_006441787.1	0.0113615	0.21522	1.20254	8.44341	0.0118316	0.228676
NZ_GG657759.1_gene1813	hypothetical protein	WP_006443195.1	0.047381	0.435836	1.19826	7.63911	0.0501314	0.461135
NZ_GG657759.1_gene875	carbohydrate ABC transporter substrate-binding protein	WP_006442167.1	0.0400933	0.407779	1.18267	9.29916	0.0420167	0.420503
NZ_GG657759.1_gene779	RNA polymerase sporulation sigma factor SigE	WP_006442065.1	0.127795	0.598768	1.17391	7.70341	0.134994	0.625473
NZ_GG657759.1_gene1704	sugar ABC transporter ATP-binding protein	WP_006443077.1	0.00866628	0.21522	1.1717	7.73922	0.00910698	0.228676
NZ_GG657759.1_gene1976	ATP synthase subunit beta	WP_040435580.1	0.0744169	0.511997	1.16976	7.087	0.0781174	0.531113
NZ_GG657759.1_gene799	spore coat protein CotJB	WP_006442086.1	0.0904077	0.536496	1.16224	9.0708	0.0950686	0.555132
NZ_GG657759.1_gene1902	L-ribulose-5-phosphate 4-epimerase	WP_040435078.1	0.0158866	0.264989	1.14996	9.20888	0.0165998	0.280627
NZ_GG657759.1_gene1336	cation:proton antiporter	WP_006442668.1	0.00690191	0.196234	1.13502	8.83107	0.00716853	0.203814
NZ_GG657759.1_gene1810	phosphohydrolase	WP_006443192.1	0.0622128	0.486044	1.13345	7.06647	0.0646263	0.503701
NZ_GG657759.1_gene38	acetylglutamate kinase	WP_006441269.1	0.0721967	0.508075	1.12017	7.42702	0.0751034	0.53016
NZ_GG657759.1_gene2632	exodeoxyribonuclease VII large subunit	WP_006444093.1	0.0909171	0.536496	1.1132	7.18682	0.0953712	0.555132
NZ_GG657759.1_gene628	transcriptional regulator	WP_040434676.1	0.031714	0.35503	1.11035	8.83354	0.0330829	0.372333
NZ_GG657759.1_gene720	heat-inducible transcription repressor HrcA	WP_006442005.1	0.0810922	0.520238	1.10918	7.97594	0.08493	0.545607
NZ_GG657759.1_gene1923	methionine adenosyltransferase	WP_006443312.1	0.0123633	0.227448	1.10516	8.72736	0.0129363	0.237991
NZ_GG657759.1_gene295	glutathione peroxidase	WP_040434600.1	0.072292	0.508075	1.10376	7.13194	0.0754344	0.53016
NZ_GG657759.1_gene2582	hypothetical protein	WP_006444035.1	0.0246578	0.322987	1.10213	7.70027	0.0257135	0.341226
NZ_GG657759.1_gene2695	collagen-like protein	WP_050765526.1	0.0625387	0.486044	1.09149	8.49311	0.0654153	0.503701
NZ_GG657759.1_gene1101	type I-C CRISPR-associated protein Cas8c/Csd1	WP_006442419.1	0.042277	0.413192	1.08977	7.74118	0.0439474	0.432899
NZ_GG657759.1_gene863	alpha/beta hydrolase	WP_006442154.1	0.0388291	0.398158	1.08725	9.25283	0.0404852	0.416773
NZ_GG657759.1_gene2142	hypothetical protein	WP_006443555.1	0.0546261	0.468063	1.08269	7.56327	0.0568436	0.483751
NZ_GG657759.1_gene71	MazF/PemK family toxin	WP_006441302.1	0.124751	0.598768	1.06805	6.4117	0.13077	0.617334
NZ_GG657759.1_gene2449	glycine reductase complex selenoprotein B	WP_083790624.1	0.011351	0.21522	1.0633	11.5877	0.0117885	0.228676
NZ_GG657759.1_gene2677	cysteine desulfurase NifS	WP_006444145.1	0.0700553	0.500795	1.06179	7.24699	0.0727586	0.520959
NZ_GG657759.1_gene517	hypothetical protein	WP_006441788.1	0.0857499	0.527508	1.05586	7.03593	0.0891685	0.554501
NZ_GG657759.1_gene2568	(S)-ureidoglycine aminohydrolase	WP_006444021.1	0.117671	0.59598	1.05339	7.48194	0.122433	0.612534
NZ_GG657759.1_gene1507	[FeFe] hydrogenase H-cluster radical SAM maturase HydG	WP_006442857.1	0.23526	0.754326	1.05042	6.89398	0.246253	0.768235
NZ_GG657759.1_gene2453	glycine/betaine reductase C	WP_006443890.1	0.0065988	0.191979	1.0491	11.0185	0.00684449	0.199127
NZ_GG657759.1_gene385	sodium:alanine symporter family protein	WP_006441644.1	0.0277118	0.343242	1.0406	12.3144	0.0287338	0.355901
NZ_GG657759.1_gene2572	carbamate kinase	WP_006444025.1	0.057606	0.476713	1.01239	8.67794	0.0596298	0.494019
NZ_GG657759.1_gene933	hypothetical protein	WP_006442235.1	0.197338	0.705263	1.01153	5.89815	0.206796	0.722439
NZ_GG657759.1_gene1019	ATPase AAA	WP_006442330.1	0.160193	0.656047	1.00643	6.8964	0.16638	0.668483
NZ_GG657759.1_gene317	30S ribosomal protein S16	WP_040434602.1	0.0904071	0.536496	1.00414	6.9216	0.094009	0.555132
NZ_GG657759.1_gene548	YafY family transcriptional regulator	WP_006441820.1	0.0565032	0.471984	0.999668	7.30789	0.0584612	0.493007
NZ_GG657759.1_gene624	carbamate kinase	WP_006441900.1	0.0204617	0.301942	0.997317	9.51398	0.021199	0.31379
NZ_GG657759.1_gene2101	hypothetical protein	WP_040435113.1	0.100876	0.563792	0.996879	7.16428	0.105592	0.58971
NZ_GG657759.1_gene1850	hypothetical protein	WP_006443235.1	0.0353011	0.374251	0.989599	8.38465	0.0365893	0.391224
NZ_GG657759.1_gene1572	nitrate ABC transporter permease	WP_040435510.1	0.1609	0.656047	0.968786	6.74852	0.166577	0.668483
NZ_GG657759.1_gene2066	amidohydrolase	WP_006443470.1	0.020703	0.301942	0.964554	8.52852	0.0213207	0.31379
NZ_GG657759.1_gene1246	ABC transporter ATP-binding protein	WP_040434863.1	0.277951	0.773587	0.964127	6.43494	0.290027	0.78348
NZ_GG657759.1_gene627	PLP-dependent lyase/thiolase	WP_040434674.1	0.038153	0.394458	0.962099	10.0239	0.0393967	0.414162
NZ_GG657759.1_gene1945	hypothetical protein	WP_040435572.1	0.0565928	0.471984	0.959771	7.90673	0.0587195	0.493007
NZ_GG657759.1_gene219	acid-soluble spore protein	WP_040434586.1	0.0374103	0.39328	0.958874	10.646	0.0386435	0.409686
NZ_GG657759.1_gene243	electron transport complex subunit RsxE	WP_006441490.1	0.1077	0.587848	0.955924	7.59776	0.110941	0.601167
NZ_GG657759.1_gene2078	V-type ATP synthase subunit B	WP_006443483.1	0.120746	0.597414	0.950801	8.44806	0.125357	0.612534
NZ_GG657759.1_gene1008	Trk system potassium transport protein TrkA	WP_006442317.1	0.0713808	0.507372	0.934106	8.4707	0.0732924	0.520959
NZ_GG657759.1_gene1854	transcription termination/antitermination protein NusG	WP_006443241.1	0.0168756	0.277781	0.931666	10.6473	0.0173703	0.285924
NZ_GG657759.1_gene121	hypothetical protein	WP_040435260.1	0.0918466	0.536916	0.928395	7.96342	0.0946179	0.555132
NZ_GG657759.1_gene442	hypothetical protein	WP_006441705.1	0.0302004	0.35503	0.924392	9.43509	0.0311483	0.37111
NZ_GG657759.1_gene545	EamA family transporter	WP_040435312.1	0.0545512	0.468063	0.911948	8.06071	0.0559917	0.483751
NZ_GG657759.1_gene2450	thioredoxin-disulfide reductase	WP_006443887.1	0.0298041	0.35503	0.911189	10.1906	0.0306615	0.37111
NZ_GG657759.1_gene2604	riboflavin biosynthesis protein RibF	WP_006444062.1	0.109755	0.588967	0.908145	7.47631	0.114248	0.603055
NZ_GG657759.1_gene1678	MurR/RpiR family transcriptional regulator	WP_006443049.1	0.04054	0.408777	0.904838	8.1345	0.0416885	0.420503
NZ_GG657759.1_gene20	ABC transporter ATP-binding protein	WP_040434488.1	0.136727	0.616936	0.900462	8.29457	0.141138	0.630594
NZ_GG657759.1_gene1798	30S ribosomal protein S7	WP_006443178.1	0.0186909	0.29228	0.898628	10.0442	0.0192479	0.304799
NZ_GG657759.1_gene2686	hypothetical protein	WP_040435231.1	0.241578	0.755645	0.8886	5.92863	0.249631	0.772466
NZ_GG657759.1_gene2575	Zn-dependent hydrolase	WP_040435694.1	0.0804166	0.519594	0.888345	8.30376	0.0827064	0.541705
NZ_GG657759.1_gene1914	bifunctional biotin--[acetyl-CoA-carboxylase] synthetase/biotin operon repressor	WP_006443303.1	0.104177	0.576664	0.883833	8.01852	0.106985	0.594838
NZ_GG657759.1_gene1433	MerR family transcriptional regulator	WP_006442777.1	0.180965	0.681888	0.882004	7.06067	0.186566	0.698734
NZ_GG657759.1_gene2383	1-acyl-sn-glycerol-3-phosphate acyltransferase	WP_006443809.1	0.0952008	0.546313	0.874502	8.48805	0.0981987	0.563516
NZ_GG657759.1_gene1797	elongation factor G	WP_006443177.1	0.0317758	0.35503	0.857537	12.293	0.0325821	0.372333
NZ_GG657759.1_gene540	glutamine amidotransferase	WP_006441811.1	0.0876251	0.532131	0.844843	8.01815	0.0897641	0.554501
NZ_GG657759.1_gene833	molecular chaperone GroES	WP_006442123.1	0.12082	0.597414	0.839226	6.98852	0.125481	0.612534
NZ_GG657759.1_gene893	penicillin-binding protein	WP_006442185.1	0.0995779	0.561135	0.836645	7.84326	0.1024	0.577039
NZ_GG657759.1_gene635	selenium-dependent xanthine dehydrogenase	WP_006441912.1	0.0501423	0.453701	0.834819	10.4857	0.0514557	0.463101
NZ_GG657759.1_gene1909	lysine--tRNA ligase	WP_006443298.1	0.050059	0.453701	0.834643	10.0444	0.0513666	0.463101
NZ_GG657759.1_gene1175	hypothetical protein	WP_006442496.1	0.0654468	0.486044	0.831456	9.7772	0.0672437	0.503723
NZ_GG657759.1_gene202	ATP phosphoribosyltransferase regulatory subunit	WP_040434584.1	0.151607	0.642917	0.821187	8.44987	0.155512	0.662052
NZ_GG657759.1_gene2571	acyl-CoA synthetase FdrA	WP_006444024.1	0.128319	0.598964	0.820325	8.71923	0.131994	0.618446
NZ_GG657759.1_gene1756	ribose 5-phosphate isomerase B	WP_040435537.1	0.237947	0.754326	0.816019	7.22283	0.244865	0.767588
NZ_GG657759.1_gene1468	YitT family protein	WP_006442813.1	0.195277	0.701986	0.815713	7.39039	0.201414	0.721974
NZ_GG657759.1_gene632	dihydropyrimidinase	WP_006441909.1	0.0648453	0.486044	0.814325	8.32259	0.066486	0.503723
NZ_GG657759.1_gene99	PhoH family protein	WP_006441334.1	0.173005	0.667992	0.804303	7.21525	0.177801	0.686511
NZ_GG657759.1_gene691	phage tail protein	WP_006441975.1	0.269523	0.76805	0.801922	7.52426	0.276719	0.782088
NZ_GG657759.1_gene2378	hypothetical protein	WP_006443804.1	0.146021	0.634772	0.794719	7.63293	0.149683	0.652451
NZ_GG657759.1_gene1250	carbamate kinase	WP_006442576.1	0.156918	0.652736	0.793274	8.07565	0.161372	0.668466
NZ_GG657759.1_gene1927	hypothetical protein	WP_006443317.1	0.126338	0.598768	0.788904	9.38116	0.129549	0.616219
NZ_GG657759.1_gene1676	sugar ABC transporter substrate-binding protein	WP_006443047.1	0.287716	0.773587	0.773267	6.77948	0.295715	0.78348
NZ_GG657759.1_gene1385	GGDEF-domain containing protein	WP_006442723.1	0.0788991	0.518275	0.772102	9.21283	0.0804002	0.534721
NZ_GG657759.1_gene1378	hypothetical protein	WP_006442715.1	0.328131	0.774513	0.770232	7.23288	0.338048	0.788988
NZ_GG657759.1_gene2202	hypothetical protein	WP_006443615.1	0.179183	0.681888	0.768853	6.75192	0.183008	0.6947
NZ_GG657759.1_gene2515	LrgB family protein	WP_006443965.1	0.314886	0.773587	0.766274	6.97872	0.323712	0.78348
NZ_GG657759.1_gene1741	chlorophyll synthesis pathway protein BchC	WP_040435533.1	0.11364	0.59235	0.762626	8.52475	0.115829	0.606502
NZ_GG657759.1_gene1268	nicotinate-nucleotide adenylyltransferase	WP_040434875.1	0.155804	0.652736	0.760568	8.07171	0.159251	0.666798
NZ_GG657759.1_gene308	ribonuclease HII	WP_006441561.1	0.333431	0.777012	0.757095	6.72414	0.344	0.791191
NZ_GG657759.1_gene2580	hypothetical protein	WP_006444033.1	0.187401	0.692933	0.753559	9.9418	0.19191	0.706438
NZ_GG657759.1_gene1216	membrane protein	WP_040434850.1	0.125395	0.598768	0.752583	8.11496	0.127919	0.612534
NZ_GG657759.1_gene192	excinuclease ABC subunit UvrA	WP_006441437.1	0.2988	0.773587	0.750515	6.95574	0.305928	0.78348
NZ_GG657759.1_gene794	hypothetical protein	WP_006442080.1	0.125547	0.598768	0.744227	7.17839	0.128284	0.612534
NZ_GG657759.1_gene1168	hypothetical protein	WP_083790596.1	0.266357	0.767519	0.741476	7.13115	0.271931	0.780127
NZ_GG657759.1_gene771	hypothetical protein	WP_006442057.1	0.271726	0.76947	0.740201	7.03452	0.277648	0.782088
NZ_GG657759.1_gene1410	HAD family hydrolase	WP_006442752.1	0.137058	0.616936	0.738753	7.44608	0.139956	0.630594
NZ_GG657759.1_gene292	FAD/NAD(P)-binding oxidoreductase	WP_006441546.1	0.366285	0.800065	0.734815	6.96807	0.376607	0.814359
NZ_GG657759.1_gene1589	glutamine synthetase	WP_040435511.1	0.0336499	0.362897	0.725364	9.80444	0.0342272	0.372333
NZ_GG657759.1_gene1948	glycoside hydrolase family 2	WP_006443340.1	0.215529	0.72286	0.72198	6.95652	0.222066	0.740811
NZ_GG657759.1_gene523	hypothetical protein	WP_006441795.1	0.216576	0.723432	0.721734	7.56502	0.221596	0.740811
NZ_GG657759.1_gene226	hypothetical protein	WP_006441472.1	0.207592	0.717398	0.718648	7.28912	0.212883	0.732047
NZ_GG657759.1_gene1616	1-phosphofructokinase	WP_006442977.1	0.307916	0.773587	0.716516	6.98754	0.315879	0.78348
NZ_GG657759.1_gene630	chlorohydrolase	WP_006441907.1	0.0790123	0.518275	0.714608	9.85426	0.0805338	0.534721
NZ_GG657759.1_gene2513	stage IV sporulation protein A	WP_006443963.1	0.0939926	0.544374	0.714571	10.2301	0.0958501	0.555132
NZ_GG657759.1_gene94	endonuclease subunit UvrC	WP_006441329.1	0.248948	0.761103	0.71446	7.02618	0.254374	0.774251
NZ_GG657759.1_gene2639	DNA repair protein RecN	WP_006444100.1	0.138676	0.621079	0.71266	8.40994	0.14144	0.630594
NZ_GG657759.1_gene2665	DNA recombination/repair protein RecA	WP_006444129.1	0.141099	0.625938	0.709873	9.00922	0.144186	0.639634
NZ_GG657759.1_gene969	hypothetical protein	WP_006442276.1	0.240008	0.755645	0.705803	7.65327	0.245432	0.767588
NZ_GG657759.1_gene179	HAD family phosphatase	WP_006441421.1	0.265979	0.767519	0.704248	6.80875	0.27091	0.780127
NZ_GG657759.1_gene2559	J domain-containing protein	WP_006444010.1	0.259059	0.763136	0.697236	7.46051	0.26465	0.77855
NZ_GG657759.1_gene2565	allantoinase	WP_006444016.1	0.148009	0.638479	0.696994	8.0525	0.151336	0.65509
NZ_GG657759.1_gene676	ABC-ATPase UvrA	WP_040435342.1	0.0557019	0.471984	0.693128	9.91886	0.0566819	0.483751
NZ_GG657759.1_gene313	short-chain dehydrogenase (12alpha HSDH)	WP_006441568.1	0.033478	0.362897	0.687359	10.9342	0.0340165	0.372333
NZ_GG657759.1_gene2140	peptidase M23	WP_006443553.1	0.131015	0.606193	0.685701	8.71896	0.133464	0.622658
NZ_GG657759.1_gene2292	hypothetical protein	WP_006443719.1	0.541459	0.867305	0.68442	7.32969	0.556426	0.882241
NZ_GG657759.1_gene1340	hypothetical protein	WP_006442672.1	0.257614	0.763136	0.684409	7.61071	0.262416	0.774251
NZ_GG657759.1_gene23	spore coat protein	WP_006441252.1	0.231669	0.750825	0.672631	8.73974	0.236805	0.767342
NZ_GG657759.1_gene2567	alpha/beta hydrolase	WP_006444019.1	0.455267	0.849937	0.666216	6.6283	0.466279	0.862478
NZ_GG657759.1_gene569	LysR family transcriptional regulator	WP_006441842.1	0.213724	0.721142	0.666124	7.6083	0.217761	0.738806
NZ_GG657759.1_gene2566	transporter	WP_006444017.1	0.32093	0.773587	0.660878	8.29503	0.32767	0.78348
NZ_GG657759.1_gene250	aminoacetone oxidase family FAD-binding enzyme	WP_006441497.1	0.201304	0.707391	0.658178	8.03981	0.205585	0.722292
NZ_GG657759.1_gene2359	DNA gyrase subunit B	WP_006443785.1	0.109189	0.588776	0.656584	9.17538	0.111007	0.601167
NZ_GG657759.1_gene208	HAD family hydrolase	WP_083790579.1	0.184225	0.687957	0.652108	7.93784	0.187111	0.698734
NZ_GG657759.1_gene839	RNA polymerase subunit sigma-70	WP_083790587.1	0.287871	0.773587	0.650535	8.48866	0.294187	0.78348
NZ_GG657759.1_gene2452	glycine/sarcosine/betaine reductase complex selenoprotein A	WP_083790625.1	0.120758	0.597414	0.649569	11.0313	0.122702	0.612534
NZ_GG657759.1_gene1359	membrane protein	WP_006442694.1	0.157623	0.652935	0.649418	8.26741	0.160311	0.666798
NZ_GG657759.1_gene318	signal recognition particle protein	WP_006441573.1	0.205918	0.715564	0.64892	8.19377	0.209824	0.727799
NZ_GG657759.1_gene2429	carbamoyl phosphate synthase small subunit	WP_006443863.1	0.367096	0.800065	0.647236	7.47219	0.375806	0.814359
NZ_GG657759.1_gene1011	3-phosphoshikimate 1-carboxyvinyltransferase	WP_006442320.1	0.271087	0.76947	0.64412	6.88541	0.275991	0.782088
NZ_GG657759.1_gene810	deoxyribonuclease IV	WP_040435358.1	0.394952	0.822399	0.643997	6.02714	0.401487	0.832034
NZ_GG657759.1_gene98	stage IV sporulation protein	WP_006441333.1	0.324134	0.773663	0.642927	6.74697	0.332993	0.787037
NZ_GG657759.1_gene2098	DNA polymerase III subunit delta'	WP_006443509.1	0.157053	0.652736	0.64215	8.48204	0.160257	0.666798
NZ_GG657759.1_gene673	hypothetical protein	WP_006441953.1	0.402455	0.824754	0.639204	7.1542	0.411232	0.838645
NZ_GG657759.1_gene1453	ABC transporter permease	WP_006442798.1	0.121423	0.598031	0.63646	8.86386	0.123332	0.612534
NZ_GG657759.1_gene39	aspartate aminotransferase family protein	WP_006441270.1	0.239853	0.755645	0.633979	7.52281	0.244696	0.767588
NZ_GG657759.1_gene1852	50S ribosomal protein L1	WP_040435060.1	0.0965511	0.551532	0.632536	10.5551	0.097969	0.563516
NZ_GG657759.1_gene2657	peptidase M24 family protein	WP_006444120.1	0.164844	0.657272	0.627526	8.90044	0.167125	0.668483
NZ_GG657759.1_gene552	indolepyruvate ferredoxin oxidoreductase subunit alpha	WP_006441824.1	0.19044	0.69661	0.626714	8.78279	0.192955	0.707879
NZ_GG657759.1_gene718	molecular chaperone DnaK	WP_006442003.1	0.123007	0.598768	0.625634	10.7352	0.124971	0.612534
NZ_GG657759.1_gene73	YebC/PmpR family DNA-binding transcriptional regulator	WP_006441304.1	0.353399	0.796077	0.622488	7.03071	0.359778	0.8095
NZ_GG657759.1_gene1512	NAD-dependent protein deacylase	WP_040434945.1	0.302423	0.773587	0.618349	7.22378	0.309461	0.78348
NZ_GG657759.1_gene176	CBS domain-containing protein	WP_006441418.1	0.333805	0.777012	0.616466	8.25864	0.339479	0.789344
NZ_GG657759.1_gene2348	tRNA uridine-5-carboxymethylaminomethyl(34) synthesis enzyme MnmG	WP_006443776.1	0.188407	0.692933	0.615875	8.70637	0.191085	0.706438
NZ_GG657759.1_gene37	ornithine acetyltransferase	WP_040434493.1	0.371173	0.801964	0.615702	6.64288	0.37901	0.814359
NZ_GG657759.1_gene1211	sodium:proton antiporter	WP_006442534.1	0.240967	0.755645	0.615447	8.18427	0.245105	0.767588
NZ_GG657759.1_gene2032	hypothetical protein	WP_050765512.1	0.202853	0.708853	0.609334	8.78935	0.206122	0.722292
NZ_GG657759.1_gene1499	valine--tRNA ligase	WP_006442850.1	0.198822	0.705263	0.60775	8.89145	0.20204	0.72215
NZ_GG657759.1_gene471	glutamate dehydrogenase	WP_006441734.1	0.294906	0.773587	0.605391	7.1416	0.301384	0.78348
NZ_GG657759.1_gene1912	type III pantothenate kinase	WP_006443301.1	0.255526	0.761103	0.605115	7.74521	0.260479	0.774251
NZ_GG657759.1_gene2144	isoleucine--tRNA ligase	WP_040435120.1	0.181936	0.68349	0.604229	8.91372	0.184826	0.696724
NZ_GG657759.1_gene1745	NAD(P)-dependent alcohol dehydrogenase	WP_006443122.1	0.291222	0.773587	0.603061	8.0734	0.296631	0.78348
NZ_GG657759.1_gene122	septum site-determining protein MinD	WP_006441357.1	0.445069	0.845669	0.600296	7.0046	0.454091	0.855523
NZ_GG657759.1_gene13	aldehyde oxidase	WP_006441239.1	0.182734	0.684433	0.600274	8.71156	0.184902	0.696724
NZ_GG657759.1_gene1371	amidophosphoribosyltransferase	WP_006442707.1	0.197369	0.705263	0.597621	8.29386	0.201079	0.721974
NZ_GG657759.1_gene1645	oxidoreductase	WP_006443007.1	0.503958	0.865917	0.596527	7.03269	0.515593	0.874395
NZ_GG657759.1_gene2358	DNA replication and repair protein RecF	WP_006443784.1	0.166318	0.658395	0.590409	8.97638	0.168137	0.668483
NZ_GG657759.1_gene56	signal recognition particle-docking protein FtsY	WP_040435252.1	0.322588	0.773587	0.589656	7.1338	0.328795	0.78348
NZ_GG657759.1_gene2597	transcription termination/antitermination protein NusA	WP_006444055.1	0.286385	0.773587	0.587146	7.47826	0.291249	0.78348
NZ_GG657759.1_gene281	hypothetical protein	WP_040434598.1	0.308766	0.773587	0.586888	7.55199	0.315425	0.78348
NZ_GG657759.1_gene464	DNA-binding response regulator	WP_006441729.1	0.451226	0.847573	0.584896	7.03981	0.460225	0.860601
NZ_GG657759.1_gene832	molecular chaperone GroEL	WP_006442122.1	0.116758	0.59598	0.584895	10.8191	0.118373	0.606502
NZ_GG657759.1_gene2603	tRNA pseudouridine(55) synthase	WP_006444061.1	0.330121	0.774978	0.583262	6.9095	0.334165	0.78727
NZ_GG657759.1_gene1152	cobalamin biosynthesis protein	WP_006442471.1	0.422035	0.834651	0.581088	6.74658	0.431077	0.845048
NZ_GG657759.1_gene2656	D-alanyl-D-alanine carboxypeptidase	WP_006444119.1	0.315788	0.773587	0.578933	7.91585	0.320899	0.78348
NZ_GG657759.1_gene2579	FAD-binding oxidoreductase	WP_006444032.1	0.257479	0.763136	0.578865	10.2816	0.261451	0.774251
NZ_GG657759.1_gene46	alpha-hydroxy-acid oxidizing enzyme	WP_040435249.1	0.245054	0.758817	0.575581	8.20802	0.249451	0.772466
NZ_GG657759.1_gene2628	stage III sporulation protein AH	WP_006444089.1	0.336803	0.778318	0.575378	8.53639	0.342085	0.791033
NZ_GG657759.1_gene2442	amino acid ABC transporter ATP-binding protein	WP_006443877.1	0.363228	0.800065	0.573347	7.087	0.36799	0.812155
NZ_GG657759.1_gene544	PolC-type DNA polymerase III	WP_006441815.1	0.125274	0.598768	0.568072	11.2594	0.12693	0.612534
NZ_GG657759.1_gene2127	glycosyl hydrolase family 18	WP_083790638.1	0.132287	0.606193	0.567486	9.93797	0.133889	0.622658
NZ_GG657759.1_gene1100	type I-C CRISPR-associated protein Cas7/Csd2	WP_006442418.1	0.416119	0.833061	0.566207	7.05209	0.424992	0.843614
NZ_GG657759.1_gene1317	23S rRNA (adenine(2503)-C(2))-methyltransferase RlmN	WP_006442648.1	0.224373	0.736175	0.562328	9.12374	0.227363	0.750479
NZ_GG657759.1_gene631	putative selenate reductase subunit YgfK	WP_006441908.1	0.110505	0.588967	0.558003	10.6418	0.111919	0.601441
NZ_GG657759.1_gene2203	hypothetical protein	WP_050765516.1	0.254662	0.761103	0.557725	7.93402	0.258045	0.774251
NZ_GG657759.1_gene719	nucleotide exchange factor GrpE	WP_040435349.1	0.414761	0.833061	0.554157	7.53768	0.422873	0.843614
NZ_GG657759.1_gene826	threonine--tRNA ligase	WP_006442114.1	0.22399	0.736175	0.550887	8.86823	0.226639	0.750067
NZ_GG657759.1_gene2031	hypothetical protein	WP_006443428.1	0.365601	0.800065	0.55038	7.77072	0.372292	0.81368
NZ_GG657759.1_gene2630	Asp23/Gls24 family envelope stress response protein	WP_006444091.1	0.441518	0.845669	0.546803	6.68705	0.449242	0.855478
NZ_GG657759.1_gene289	FAD-binding oxidoreductase	WP_006441543.1	0.319358	0.773587	0.544308	7.95706	0.324768	0.78348
NZ_GG657759.1_gene1937	tRNA (uridine(34)/cytosine(34)/5-carboxymethylaminomethyluridine(34)-2'-O)-methyltransferase TrmL	WP_006443329.1	0.334327	0.777012	0.543786	8.49354	0.339014	0.789344
NZ_GG657759.1_gene686	hypothetical protein	WP_006441969.1	0.317318	0.773587	0.542003	7.78203	0.321267	0.78348
NZ_GG657759.1_gene2091	hydratase	WP_006443501.1	0.117198	0.59598	0.541831	10.2426	0.118583	0.606502
NZ_GG657759.1_gene163	nicotinate-nicotinamide nucleotide adenylyltransferase	WP_006441403.1	0.274504	0.772857	0.540312	8.24592	0.27748	0.782088
NZ_GG657759.1_gene1334	hypothetical protein	WP_040434889.1	0.363096	0.800065	0.539793	7.35371	0.368922	0.812155
NZ_GG657759.1_gene2517	MBL fold metallo-hydrolase	WP_006443967.1	0.309119	0.773587	0.539601	7.02937	0.313404	0.78348
NZ_GG657759.1_gene62	2-isopropylmalate synthase	WP_040434512.1	0.266916	0.767519	0.533645	7.95707	0.271484	0.780127
NZ_GG657759.1_gene625	knotted carbamoyltransferase YgeW	WP_040435330.1	0.291726	0.773587	0.532953	8.21585	0.296213	0.78348
NZ_GG657759.1_gene10	diguanylate cyclase	WP_040434481.1	0.216856	0.723432	0.53021	8.6914	0.219213	0.738806
NZ_GG657759.1_gene1414	dicarboxylate/amino acid:cation symporter	WP_040435479.1	0.324339	0.773663	0.530086	8.85231	0.328643	0.78348
NZ_GG657759.1_gene2206	hypothetical protein	WP_006443622.1	0.267699	0.767519	0.528305	8.32469	0.270789	0.780127
NZ_GG657759.1_gene1381	galactokinase	WP_006442719.1	0.13901	0.621079	0.527193	10.4657	0.140724	0.630594
NZ_GG657759.1_gene1319	peptidase	WP_006442650.1	0.278647	0.773587	0.525931	7.7822	0.281694	0.78348
NZ_GG657759.1_gene1015	histidine kinase	WP_006442325.1	0.192254	0.697131	0.525029	9.14521	0.194659	0.707901
NZ_GG657759.1_gene1365	chloride channel protein	WP_006442700.1	0.310648	0.773587	0.524624	8.25193	0.315328	0.78348
NZ_GG657759.1_gene77	DNA translocase FtsK	WP_006441308.1	0.308037	0.773587	0.519545	8.27772	0.311056	0.78348
NZ_GG657759.1_gene1218	ferrous iron transporter B	WP_006442541.1	0.434032	0.840517	0.517101	6.81257	0.440407	0.851544
NZ_GG657759.1_gene285	adenine deaminase	WP_006441538.1	0.246054	0.760033	0.516546	8.60128	0.249566	0.772466
NZ_GG657759.1_gene1613	hypothetical protein	WP_006442974.1	0.359695	0.79987	0.516129	8.28544	0.364777	0.810544
NZ_GG657759.1_gene2204	hypothetical protein	WP_006443618.1	0.330186	0.774978	0.514998	7.25161	0.333437	0.787037
NZ_GG657759.1_gene949	multidrug transporter MatE	WP_006442255.1	0.386806	0.818016	0.513674	7.55638	0.393423	0.827531
NZ_GG657759.1_gene539	ligase	WP_040434650.1	0.294436	0.773587	0.512371	8.91961	0.297586	0.78348
NZ_GG657759.1_gene707	NADH-dependent alcohol dehydrogenase	WP_006441992.1	0.401532	0.824754	0.511779	7.14794	0.407485	0.836451
NZ_GG657759.1_gene758	aspartate--tRNA ligase	WP_006442044.1	0.292638	0.773587	0.507424	8.20311	0.296339	0.78348
NZ_GG657759.1_gene1752	rhamnulokinase	WP_006443130.1	0.470639	0.856197	0.505206	6.75464	0.475999	0.864365
NZ_GG657759.1_gene1497	tetrahydrofolate synthase	WP_006442848.1	0.45738	0.851462	0.499505	7.04059	0.464156	0.862445
NZ_GG657759.1_gene245	NADH:ubiquinone oxidoreductase	WP_040435277.1	0.535026	0.867178	0.490308	7.67622	0.54356	0.874395
NZ_GG657759.1_gene1529	EpsG family protein	WP_006442887.1	0.585395	0.892843	0.489252	6.81023	0.595798	0.900902
NZ_GG657759.1_gene118	rod shape-determining protein MreC	WP_006441353.1	0.390801	0.818016	0.486894	7.4573	0.396189	0.829101
NZ_GG657759.1_gene246	electron transporter RnfC	WP_006441493.1	0.223872	0.736175	0.485507	8.70045	0.226596	0.750067
NZ_GG657759.1_gene1130	NAD(P)H-dependent oxidoreductase subunit E	WP_006442449.1	0.314956	0.773587	0.483587	9.78212	0.318148	0.78348
NZ_GG657759.1_gene2556	ABC transporter ATP-binding protein	WP_006444007.1	0.337209	0.778318	0.480334	7.93282	0.340093	0.789344
NZ_GG657759.1_gene2166	polysaccharide biosynthesis protein	WP_006443579.1	0.262817	0.764613	0.480116	9.05608	0.265118	0.77855
NZ_GG657759.1_gene2641	sporulation transcription factor Spo0A	WP_006444102.1	0.40845	0.831678	0.476797	7.31949	0.414921	0.838645
NZ_GG657759.1_gene689	TolC family protein	WP_006441973.1	0.446156	0.845669	0.475859	7.59823	0.452983	0.855478
NZ_GG657759.1_gene2079	V-type ATP synthase subunit D	WP_006443485.1	0.435257	0.84068	0.473101	7.44375	0.441093	0.851555
NZ_GG657759.1_gene1754	3-oxoacyl-ACP reductase	WP_006443132.1	0.474782	0.856197	0.473081	6.45832	0.481766	0.864365
NZ_GG657759.1_gene315	16S rRNA processing protein RimM	WP_006441570.1	0.472534	0.856197	0.470546	6.86205	0.479505	0.864365
NZ_GG657759.1_gene1121	hypothetical protein	WP_006442440.1	0.33967	0.780364	0.465953	7.53622	0.344411	0.791191
NZ_GG657759.1_gene48	elongation factor 4	WP_006441279.1	0.167694	0.658395	0.464851	10.0391	0.169392	0.668483
NZ_GG657759.1_gene525	peptide chain release factor 1	WP_006441797.1	0.33709	0.778318	0.463769	8.50959	0.340743	0.789387
NZ_GG657759.1_gene1918	RNA methyltransferase	WP_006443307.1	0.491046	0.863268	0.462757	7.38495	0.496597	0.870392
NZ_GG657759.1_gene1393	cobalamin biosynthesis protein CbiM	WP_040434896.1	0.469306	0.856197	0.462379	7.92014	0.474913	0.864365
NZ_GG657759.1_gene2562	allantoinase	WP_006444013.1	0.545286	0.867915	0.461969	7.52001	0.553129	0.87981
NZ_GG657759.1_gene2464	hypothetical protein	WP_006443903.1	0.386714	0.818016	0.461896	7.28058	0.393142	0.827531
NZ_GG657759.1_gene1219	aldehyde dehydrogenase	WP_006442542.1	0.253109	0.761103	0.460319	8.97451	0.256354	0.774251
NZ_GG657759.1_gene372	50S ribosomal protein L35	WP_006441630.1	0.549002	0.871576	0.460082	7.18785	0.556057	0.882241
NZ_GG657759.1_gene1266	4-hydroxy-tetrahydrodipicolinate reductase	WP_006442596.1	0.443367	0.845669	0.456615	7.73205	0.44772	0.855478
NZ_GG657759.1_gene209	16S rRNA pseudouridine(516) synthase	WP_050765531.1	0.402467	0.824754	0.456243	7.18128	0.406898	0.836451
NZ_GG657759.1_gene2183	hypothetical protein	WP_006443596.1	0.522679	0.867178	0.455192	7.74475	0.528856	0.874395
NZ_GG657759.1_gene2095	rRNA (cytidine-2'-O-)-methyltransferase	WP_040435602.1	0.47775	0.856197	0.452821	7.6415	0.483276	0.864365
NZ_GG657759.1_gene2199	glutamine--fructose-6-phosphate aminotransferase	WP_006443612.1	0.37707	0.806349	0.450488	7.61269	0.382424	0.817799
NZ_GG657759.1_gene526	ABC transporter ATP-binding protein	WP_006441798.1	0.430073	0.838039	0.449725	7.50835	0.435022	0.846365
NZ_GG657759.1_gene310	ribosome biogenesis GTPase YlqF	WP_006441563.1	0.447794	0.846277	0.448105	6.74394	0.452021	0.855478
NZ_GG657759.1_gene2463	glycogen debranching protein	WP_006443902.1	0.210765	0.71844	0.447395	9.35703	0.212706	0.732047
NZ_GG657759.1_gene1554	hypothetical protein	WP_040434956.1	0.51786	0.867178	0.446944	6.56355	0.526061	0.874395
NZ_GG657759.1_gene2065	hypothetical protein	WP_040435107.1	0.468112	0.856197	0.442164	8.14637	0.47454	0.864365
NZ_GG657759.1_gene770	hypothetical protein	WP_006442056.1	0.428243	0.838039	0.44087	6.89187	0.432324	0.845048
NZ_GG657759.1_gene2132	transcriptional repressor	WP_006443545.1	0.491027	0.863268	0.440663	6.62084	0.496752	0.870392
NZ_GG657759.1_gene1358	AraC family transcriptional regulator	WP_040434892.1	0.315462	0.773587	0.439399	8.71614	0.319238	0.78348
NZ_GG657759.1_gene1919	potassium transporter Trk	WP_006443308.1	0.458375	0.852046	0.439012	7.02235	0.464659	0.862445
NZ_GG657759.1_gene286	NCS2 family permease	WP_006441539.1	0.599615	0.89555	0.438501	7.36547	0.607625	0.903016
NZ_GG657759.1_gene1856	50S ribosomal protein L33	WP_005332089.1	0.521399	0.867178	0.436424	6.76866	0.526688	0.874395
NZ_GG657759.1_gene2200	2-C-methyl-D-erythritol 4-phosphate cytidylyltransferase	WP_006443613.1	0.438818	0.845669	0.435969	6.81572	0.442467	0.852892
NZ_GG657759.1_gene2045	flagellin	WP_006443448.1	0.423753	0.834651	0.434965	8.51111	0.4287	0.844642
NZ_GG657759.1_gene869	hypothetical protein	WP_006442161.1	0.258111	0.763136	0.433454	8.88267	0.260192	0.774251
NZ_GG657759.1_gene2048	hypothetical protein	WP_006443452.1	0.512767	0.867067	0.430359	7.19201	0.520796	0.874395
NZ_GG657759.1_gene738	TetR family transcriptional regulator	WP_040434709.1	0.592719	0.89555	0.424217	6.94651	0.600118	0.900902
NZ_GG657759.1_gene2351	hypothetical protein	WP_006443779.1	0.446149	0.845669	0.422538	8.61167	0.450712	0.855478
NZ_GG657759.1_gene2687	pyruvate kinase	WP_040435233.1	0.375531	0.806349	0.419511	8.20218	0.378316	0.814359
NZ_GG657759.1_gene1338	DNA ligase (NAD(+)) LigA	WP_006442670.1	0.35064	0.793219	0.418463	8.04847	0.353232	0.800152
NZ_GG657759.1_gene1034	ABC transporter	WP_006442347.1	0.268249	0.767519	0.417955	9.47099	0.270487	0.780127
NZ_GG657759.1_gene1853	50S ribosomal protein L11	WP_006443239.1	0.33478	0.777012	0.410478	9.29157	0.337872	0.788988
NZ_GG657759.1_gene355	S-methyl-5-thioribose-1-phosphate isomerase	WP_006441611.1	0.533472	0.867178	0.407979	7.20708	0.539079	0.874395
NZ_GG657759.1_gene681	hypothetical protein	WP_006441963.1	0.353812	0.796077	0.406252	8.93255	0.356184	0.804308
NZ_GG657759.1_gene371	50S ribosomal protein L20	WP_006441629.1	0.529882	0.867178	0.401267	7.87369	0.535734	0.874395
NZ_GG657759.1_gene727	MATE family efflux transporter	WP_006442012.1	0.476183	0.856197	0.401093	7.81484	0.481101	0.864365
NZ_GG657759.1_gene1933	hypothetical protein	WP_006443324.1	0.310756	0.773587	0.400227	9.84399	0.313157	0.78348
NZ_GG657759.1_gene1157	bifunctional cobalt-precorrin-7 (C(5))-methyltransferase/cobalt-precorrin-6B (C(15))-methyltransferase	WP_040435429.1	0.514209	0.867067	0.399377	7.26114	0.521009	0.874395
NZ_GG657759.1_gene1832	DNA-directed RNA polymerase subunit beta'	WP_040435055.1	0.224549	0.736175	0.397779	12.7085	0.226066	0.750067
NZ_GG657759.1_gene952	endopeptidase La	WP_006442258.1	0.318553	0.773587	0.397573	8.6934	0.321131	0.78348
NZ_GG657759.1_gene586	cation transporter	WP_040434658.1	0.495583	0.863268	0.397363	8.41906	0.500172	0.872062
NZ_GG657759.1_gene1002	leucine--tRNA ligase	WP_006442311.1	0.251264	0.761103	0.397306	10.2969	0.253098	0.773815
NZ_GG657759.1_gene1932	hypothetical protein	WP_006443323.1	0.251814	0.761103	0.39378	10.7509	0.253608	0.773815
NZ_GG657759.1_gene2131	hypothetical protein	WP_006443544.1	0.387944	0.818016	0.393006	10.2539	0.39092	0.827531
NZ_GG657759.1_gene1498	membrane protein	WP_040434936.1	0.342861	0.784129	0.391667	8.88733	0.345507	0.791191
NZ_GG657759.1_gene2151	hypothetical protein	WP_006443564.1	0.611196	0.896588	0.389836	7.15091	0.618229	0.903016
NZ_GG657759.1_gene2578	Zn-dependent hydrolase	WP_006444031.1	0.496629	0.863268	0.389372	9.34151	0.501001	0.872062
NZ_GG657759.1_gene101	stage V sporulation protein B	WP_006441336.1	0.289066	0.773587	0.387822	9.4205	0.291057	0.78348
NZ_GG657759.1_gene1322	primosomal protein N'	WP_006442653.1	0.34563	0.784725	0.385089	9.55996	0.347975	0.791485
NZ_GG657759.1_gene2696	acetyltransferase	WP_006444165.1	0.414001	0.833061	0.384127	9.56972	0.416824	0.838645
NZ_GG657759.1_gene1128	ferredoxin	WP_040434822.1	0.421503	0.834651	0.383388	8.59483	0.425514	0.843614
NZ_GG657759.1_gene165	GTPase CgtA	WP_006441405.1	0.385516	0.818016	0.379662	8.94525	0.387772	0.827531
NZ_GG657759.1_gene460	cysteine--tRNA ligase	WP_006441724.1	0.619226	0.896588	0.379414	7.71879	0.626418	0.905952
NZ_GG657759.1_gene65	flavodoxin family protein	WP_006441296.1	0.573346	0.8855	0.376262	7.03324	0.578405	0.892213
NZ_GG657759.1_gene2455	hypothetical protein	WP_050765523.1	0.563634	0.883243	0.37331	8.29223	0.568687	0.888099
NZ_GG657759.1_gene1239	swarming motility protein SwrC	WP_006442565.1	0.373373	0.805326	0.372389	9.27456	0.375392	0.814359
NZ_GG657759.1_gene986	excinuclease ABC subunit C	WP_006442294.1	0.423559	0.834651	0.37238	7.81218	0.427011	0.843904
NZ_GG657759.1_gene514	two-component sensor histidine kinase	WP_006441785.1	0.539993	0.867178	0.3714	7.20829	0.546624	0.874395
NZ_GG657759.1_gene1769	two-component sensor histidine kinase	WP_006443147.1	0.402268	0.824754	0.368907	8.31078	0.405854	0.836451
NZ_GG657759.1_gene2360	DNA gyrase subunit A	WP_006443786.1	0.301246	0.773587	0.367572	10.6852	0.303118	0.78348
NZ_GG657759.1_gene613	xanthine dehydrogenase FAD-binding subunit XdhB	WP_006441886.1	0.463178	0.855887	0.367017	8.81039	0.467149	0.862478
NZ_GG657759.1_gene1929	V-type ATP synthase subunit B	WP_006443320.1	0.274917	0.772857	0.366515	12.0639	0.27663	0.782088
NZ_GG657759.1_gene1380	galactose-1-phosphate uridylyltransferase	WP_006442718.1	0.28908	0.773587	0.366164	11.3353	0.290871	0.78348
NZ_GG657759.1_gene1925	UDP-N-acetylglucosamine 1-carboxyvinyltransferase	WP_006443315.1	0.455881	0.849937	0.366009	8.82342	0.460083	0.860601
NZ_GG657759.1_gene815	branched-chain amino acid ABC transporter permease	WP_006442104.1	0.564205	0.883243	0.364711	7.16799	0.570395	0.888099
NZ_GG657759.1_gene2077	ATP synthase subunit A	WP_040435110.1	0.413252	0.833061	0.362249	8.23496	0.416075	0.838645
NZ_GG657759.1_gene328	hypothetical protein	WP_040434604.1	0.469001	0.856197	0.362098	8.70493	0.47266	0.864365
NZ_GG657759.1_gene1395	oxidoreductase	WP_040434897.1	0.517052	0.867067	0.361547	6.97309	0.52233	0.874395
NZ_GG657759.1_gene1728	sensor histidine kinase	WP_006443104.1	0.675316	0.927148	0.357597	6.97038	0.682567	0.93289
NZ_GG657759.1_gene2057	ATP-dependent OLD family endonuclease	WP_006443462.1	0.477121	0.856197	0.354553	7.49876	0.4818	0.864365
NZ_GG657759.1_gene2035	hypothetical protein	WP_006443434.1	0.429603	0.838039	0.354029	8.62146	0.432994	0.845048
NZ_GG657759.1_gene1223	hypothetical protein	WP_006442546.1	0.496911	0.863268	0.353865	8.28065	0.501209	0.872062
NZ_GG657759.1_gene1644	hypothetical protein	WP_006443006.1	0.603951	0.896588	0.352753	9.53782	0.609098	0.903016
NZ_GG657759.1_gene2196	hypothetical protein	WP_040435130.1	0.586764	0.892843	0.352506	7.0511	0.593177	0.900902
NZ_GG657759.1_gene518	hypothetical protein	WP_006441789.1	0.395426	0.822399	0.352054	8.28392	0.398712	0.830845
NZ_GG657759.1_gene547	magnesium transporter	WP_006441819.1	0.479703	0.856197	0.34805	8.40199	0.483299	0.864365
NZ_GG657759.1_gene2341	serine--tRNA ligase	WP_006443769.1	0.390902	0.818016	0.346466	9.67493	0.392912	0.827531
NZ_GG657759.1_gene2100	glucose-6-phosphate isomerase	WP_006443511.1	0.324679	0.773663	0.345022	11.2067	0.326421	0.78348
NZ_GG657759.1_gene1753	rhamnulose-1-phosphate aldolase	WP_006443131.1	0.586941	0.892843	0.344456	7.11971	0.591563	0.900902
NZ_GG657759.1_gene2143	glycogen/starch/alpha-glucan family phosphorylase	WP_006443556.1	0.367021	0.800065	0.340525	9.79349	0.369397	0.812155
NZ_GG657759.1_gene821	elongation factor P	WP_006442109.1	0.422911	0.834651	0.340006	8.66206	0.42619	0.843614
NZ_GG657759.1_gene2125	threonylcarbamoyl-AMP synthase	WP_006443536.1	0.433947	0.840517	0.336249	8.91363	0.437397	0.848346
NZ_GG657759.1_gene555	phenylacetate--CoA ligase	WP_006441827.1	0.467985	0.856197	0.334237	8.76868	0.471483	0.864365
NZ_GG657759.1_gene955	trigger factor	WP_006442261.1	0.409523	0.831678	0.333888	10.1973	0.411988	0.838645
NZ_GG657759.1_gene538	carbohydrate kinase	WP_006441809.1	0.449115	0.846669	0.333697	8.01665	0.451789	0.855478
NZ_GG657759.1_gene752	homoserine dehydrogenase	WP_006442039.1	0.489927	0.863268	0.332083	8.58156	0.492415	0.870072
NZ_GG657759.1_gene2107	RNA polymerase sigma factor	WP_006443518.1	0.51559	0.867067	0.330963	8.05629	0.52049	0.874395
NZ_GG657759.1_gene305	mechanosensitive ion channel protein	WP_006441558.1	0.542926	0.867915	0.329284	7.54019	0.546782	0.874395
NZ_GG657759.1_gene2487	hypothetical protein	WP_006443929.1	0.376905	0.806349	0.329036	9.04503	0.379883	0.814359
NZ_GG657759.1_gene953	ATP-dependent Clp protease ATP-binding subunit ClpX	WP_040434745.1	0.318954	0.773587	0.326743	10.8832	0.320459	0.78348
NZ_GG657759.1_gene2073	ATPase	WP_006443478.1	0.607462	0.896588	0.326565	7.72524	0.612557	0.903016
NZ_GG657759.1_gene2102	5'-methylthioadenosine/S-adenosylhomocysteine nucleosidase	WP_040435114.1	0.528558	0.867178	0.32545	7.79492	0.533292	0.874395
NZ_GG657759.1_gene195	histidine kinase	WP_006441441.1	0.359482	0.79987	0.325353	10.1059	0.361193	0.809771
NZ_GG657759.1_gene1920	potassium transporter KtrB	WP_006443309.1	0.530042	0.867178	0.325352	7.97181	0.534308	0.874395
NZ_GG657759.1_gene623	uracil permease	WP_006441899.1	0.537147	0.867178	0.324598	8.61102	0.541631	0.874395
NZ_GG657759.1_gene2421	di-trans%2Cpoly-cis-decaprenylcistransferase	WP_040435170.1	0.530442	0.867178	0.323989	7.19295	0.53415	0.874395
NZ_GG657759.1_gene2175	DegT/DnrJ/EryC1/StrS family aminotransferase	WP_006443588.1	0.591497	0.89555	0.323256	7.15498	0.595689	0.900902
NZ_GG657759.1_gene1930	ATP synthase subunit A	WP_006443321.1	0.318613	0.773587	0.322343	12.1865	0.320182	0.78348
NZ_GG657759.1_gene945	hypothetical protein	WP_006442251.1	0.479933	0.856197	0.322227	8.06217	0.482265	0.864365
NZ_GG657759.1_gene1874	beta-aspartyl-peptidase	WP_040435062.1	0.388516	0.818016	0.322024	9.36051	0.390461	0.827531
NZ_GG657759.1_gene352	patatin family protein	WP_006441608.1	0.522725	0.867178	0.320276	8.00659	0.527094	0.874395
NZ_GG657759.1_gene1434	LL-diaminopimelate aminotransferase	WP_040434909.1	0.525326	0.867178	0.319354	7.82959	0.528548	0.874395
NZ_GG657759.1_gene2576	FadR family transcriptional regulator	WP_006444029.1	0.465173	0.856197	0.319067	8.49739	0.468509	0.863188
NZ_GG657759.1_gene57	threonine ammonia-lyase	WP_006441288.1	0.508882	0.865917	0.318268	8.47207	0.512107	0.873134
NZ_GG657759.1_gene2179	hypothetical protein	WP_083790617.1	0.506586	0.865917	0.314425	8.71623	0.509478	0.873134
NZ_GG657759.1_gene2680	histidinol phosphate phosphatase	WP_040435706.1	0.65504	0.921232	0.312109	6.95653	0.660225	0.926143
NZ_GG657759.1_gene1006	hypothetical protein	WP_006442315.1	0.375448	0.806349	0.311145	9.60213	0.377531	0.814359
NZ_GG657759.1_gene109	DNA mismatch repair protein MutL	WP_006441344.1	0.493032	0.863268	0.309979	8.7581	0.495194	0.870392
NZ_GG657759.1_gene2181	oligosaccharide repeat unit polymerase	WP_006443594.1	0.656036	0.921232	0.306499	7.05286	0.661361	0.926497
NZ_GG657759.1_gene2447	hypothetical protein	WP_040435176.1	0.63962	0.91343	0.305974	7.54646	0.644097	0.919027
NZ_GG657759.1_gene847	transcriptional repressor	WP_006442137.1	0.480543	0.856197	0.305383	8.89654	0.482704	0.864365
NZ_GG657759.1_gene120	penicillin-binding protein	WP_006441355.1	0.412002	0.833061	0.30538	9.64712	0.41396	0.838645
NZ_GG657759.1_gene1337	ATP-dependent Clp protease ATP-binding subunit ClpX	WP_006442669.1	0.526903	0.867178	0.303541	8.63131	0.529119	0.874395
NZ_GG657759.1_gene766	thioether cross-link-forming SCIFF peptide maturase	WP_006442052.1	0.604631	0.896588	0.302652	7.5469	0.610585	0.903016
NZ_GG657759.1_gene162	phosphodiesterase	WP_006441402.1	0.502117	0.865917	0.301367	7.93636	0.50589	0.872733
NZ_GG657759.1_gene1915	ornithine carbamoyltransferase	WP_006443304.1	0.444201	0.845669	0.300738	9.46729	0.446494	0.855478
NZ_GG657759.1_gene808	arginine--tRNA ligase	WP_040434722.1	0.43546	0.84068	0.299762	9.11701	0.438648	0.849455
NZ_GG657759.1_gene2536	GNAT family N-acetyltransferase	WP_006443986.1	0.507469	0.865917	0.299274	7.90317	0.509058	0.873134
NZ_GG657759.1_gene1844	N-acetyltransferase	WP_006443228.1	0.486527	0.861592	0.298014	8.50684	0.489075	0.86681
NZ_GG657759.1_gene2089	hypothetical protein	WP_006443499.1	0.581363	0.891733	0.296817	7.49167	0.586119	0.898344
NZ_GG657759.1_gene1127	NADH-quinone oxidoreductase subunit F	WP_006442446.1	0.430018	0.838039	0.296436	11.3323	0.432061	0.845048
NZ_GG657759.1_gene1341	MBOAT family protein	WP_006442673.1	0.573283	0.8855	0.295723	7.59287	0.578085	0.892213
NZ_GG657759.1_gene8	phosphopantothenoylcysteine decarboxylase	WP_006441234.1	0.432494	0.840517	0.295526	9.26506	0.434693	0.846365
NZ_GG657759.1_gene454	glutamine--tRNA ligase	WP_006441719.1	0.396117	0.822399	0.292887	10.0889	0.397799	0.830796
NZ_GG657759.1_gene2501	hypothetical protein	WP_006443943.1	0.65078	0.921052	0.289552	7.5739	0.6552	0.926143
NZ_GG657759.1_gene923	DNA helicase PcrA	WP_006442224.1	0.564824	0.883243	0.28896	8.60317	0.567373	0.888099
NZ_GG657759.1_gene1335	peptidase	WP_006442667.1	0.495139	0.863268	0.287161	8.64393	0.498186	0.871651
NZ_GG657759.1_gene1345	molecular chaperone HtpG	WP_006442677.1	0.464793	0.856197	0.284232	10.0768	0.467434	0.862478
NZ_GG657759.1_gene744	thymidylate synthase	WP_006442029.1	0.672378	0.926908	0.283113	7.44134	0.676063	0.93289
NZ_GG657759.1_gene2523	aspartate carbamoyltransferase	WP_040435191.1	0.581658	0.891733	0.281456	7.51387	0.586977	0.898344
NZ_GG657759.1_gene855	16S rRNA methyltransferase	WP_006442146.1	0.651761	0.921052	0.281094	7.03092	0.65764	0.926143
NZ_GG657759.1_gene356	heme ABC transporter ATP-binding protein	WP_006441612.1	0.52744	0.867178	0.280546	8.93013	0.530464	0.874395
NZ_GG657759.1_gene2465	hypothetical protein	WP_006443904.1	0.565948	0.883897	0.279989	7.04626	0.569386	0.888099
NZ_GG657759.1_gene2506	glycerol-3-phosphate dehydrogenase	WP_006443948.1	0.417734	0.833468	0.279486	9.51555	0.420366	0.843614
NZ_GG657759.1_gene2602	bifunctional oligoribonuclease/PAP phosphatase NrnA	WP_040435208.1	0.582444	0.891845	0.276354	8.28219	0.585043	0.898023
NZ_GG657759.1_gene1450	proline iminopeptidase	WP_040434914.1	0.44942	0.846669	0.273629	9.92816	0.451205	0.855478
NZ_GG657759.1_gene594	phosphoenolpyruvate--protein phosphotransferase	WP_006441866.1	0.422312	0.834651	0.272737	9.58514	0.424034	0.843614
NZ_GG657759.1_gene149	hypothetical protein	WP_006441387.1	0.493803	0.863268	0.270022	8.98352	0.495836	0.870392
NZ_GG657759.1_gene739	branched chain amino acid aminotransferase	WP_006442024.1	0.516662	0.867067	0.265569	9.02354	0.519178	0.874395
NZ_GG657759.1_gene2	hypothetical protein	WP_050765437.1	0.59625	0.89555	0.264948	7.67822	0.599111	0.900902
NZ_GG657759.1_gene778	MBL fold hydrolase	WP_006442064.1	0.415311	0.833061	0.262429	11.4503	0.416976	0.838645
NZ_GG657759.1_gene1508	[FeFe] hydrogenase H-cluster maturation GTPase HydF	WP_006442859.1	0.751793	0.937688	0.261922	6.66887	0.757709	0.940844
NZ_GG657759.1_gene851	tRNA (N(6)-L-threonylcarbamoyladenosine(37)-C(2))-methylthiotransferase MtaB	WP_006442141.1	0.648064	0.921052	0.260635	7.15625	0.653907	0.926143
NZ_GG657759.1_gene2581	electron transfer flavoprotein subunit alpha	WP_006444034.1	0.619129	0.896588	0.260221	10.1139	0.622222	0.903016
NZ_GG657759.1_gene1817	hypothetical protein	WP_006443199.1	0.72853	0.932959	0.259677	7.90234	0.733851	0.936003
NZ_GG657759.1_gene69	bifunctional ADP-dependent NAD(P)H-hydrate dehydratase/NAD(P)H-hydrate epimerase	WP_006441300.1	0.6214	0.898696	0.258375	8.06018	0.624922	0.904835
NZ_GG657759.1_gene1408	glycyl-radical enzyme activating protein	WP_006442750.1	0.566774	0.884083	0.256592	8.44616	0.568499	0.888099
NZ_GG657759.1_gene1496	hypothetical protein	WP_006442846.1	0.528287	0.867178	0.256318	9.03932	0.530234	0.874395
NZ_GG657759.1_gene1287	aminotransferase	WP_006442618.1	0.647702	0.921052	0.255896	8.79916	0.651091	0.925913
NZ_GG657759.1_gene844	peptidase U32	WP_006442134.1	0.679964	0.928082	0.248435	7.48882	0.682927	0.93289
NZ_GG657759.1_gene359	tryptophan--tRNA ligase	WP_040434610.1	0.698724	0.929526	0.246489	6.92136	0.701219	0.93289
NZ_GG657759.1_gene1629	hypothetical protein	WP_006442990.1	0.673109	0.926908	0.244893	7.3299	0.677621	0.93289
NZ_GG657759.1_gene1931	V-type ATP synthase subunit F	WP_006443322.1	0.533842	0.867178	0.24484	8.3511	0.536233	0.874395
NZ_GG657759.1_gene2182	hypothetical protein	WP_006443595.1	0.63596	0.91272	0.241925	8.39645	0.638345	0.916842
NZ_GG657759.1_gene314	tRNA (guanosine(37)-N1)-methyltransferase TrmD	WP_006441569.1	0.514847	0.867067	0.241083	9.93387	0.516599	0.874395
NZ_GG657759.1_gene678	ATP-dependent RecD-like DNA helicase	WP_006441960.1	0.568329	0.884815	0.239209	8.83323	0.570769	0.888099
NZ_GG657759.1_gene416	homoserine O-succinyltransferase	WP_006441679.1	0.63627	0.91272	0.23894	8.5766	0.639812	0.916844
NZ_GG657759.1_gene2381	fumarate hydratase	WP_040435165.1	0.625142	0.903063	0.237692	7.66557	0.629756	0.909729
NZ_GG657759.1_gene1441	FprA family A-type flavoprotein	WP_006442785.1	0.531597	0.867178	0.230918	9.38532	0.532877	0.874395
NZ_GG657759.1_gene256	carboxyl transferase	WP_006441505.1	0.592313	0.89555	0.229778	9.79049	0.594161	0.900902
NZ_GG657759.1_gene612	xanthine dehydrogenase molybdenum-binding subunit XdhA	WP_006441885.1	0.618737	0.896588	0.227652	10.0736	0.621259	0.903016
NZ_GG657759.1_gene2096	tRNA1(Val) (adenine(37)-N6)-methyltransferase	WP_006443507.1	0.594866	0.89555	0.225981	9.27215	0.596868	0.900902
NZ_GG657759.1_gene2347	16S rRNA methyltransferase G	WP_006443775.1	0.637529	0.91272	0.225112	8.5771	0.639738	0.916844
NZ_GG657759.1_gene1314	ribosome small subunit-dependent GTPase A	WP_006442645.1	0.760857	0.939617	0.221334	7.01947	0.765664	0.942121
NZ_GG657759.1_gene1009	elongation factor G	WP_006442318.1	0.568789	0.884815	0.221269	10.9329	0.570613	0.888099
NZ_GG657759.1_gene1705	sugar ABC transporter substrate-binding protein	WP_006443078.1	0.538153	0.867178	0.218341	9.97085	0.540663	0.874395
NZ_GG657759.1_gene783	cell division protein	WP_040434717.1	0.714099	0.931939	0.218249	7.0316	0.717485	0.933741
NZ_GG657759.1_gene125	methylglyoxal synthase	WP_006441360.1	0.748215	0.936954	0.218081	6.87108	0.751674	0.940844
NZ_GG657759.1_gene1928	V-type ATP synthase subunit D	WP_040435086.1	0.504459	0.865917	0.216788	11.2045	0.506075	0.872733
NZ_GG657759.1_gene2350	protein jag	WP_006443778.1	0.675927	0.927148	0.214891	9.19063	0.678703	0.93289
NZ_GG657759.1_gene2502	phosphoribosylpyrophosphate synthetase	WP_040435186.1	0.610093	0.896588	0.214817	8.32232	0.613038	0.903016
NZ_GG657759.1_gene1936	hypothetical protein	WP_006443327.1	0.600143	0.89555	0.212716	8.11524	0.603133	0.900902
NZ_GG657759.1_gene792	DegV family protein	WP_006442078.1	0.629661	0.906451	0.212497	8.22266	0.632343	0.911224
NZ_GG657759.1_gene2427	hypothetical protein	WP_006443860.1	0.613899	0.896588	0.211444	8.21148	0.616774	0.903016
NZ_GG657759.1_gene970	fructose-bisphosphatase class III	WP_040434749.1	0.73665	0.93297	0.209445	7.86057	0.740589	0.936003
NZ_GG657759.1_gene1204	GGDEF domain-containing protein	WP_006442527.1	0.66689	0.925949	0.209444	8.62391	0.668653	0.929428
NZ_GG657759.1_gene1763	ABC transporter permease	WP_006443141.1	0.714124	0.931939	0.209357	9.12211	0.717158	0.933741
NZ_GG657759.1_gene2165	L%2CD-transpeptidase	WP_050765515.1	0.628502	0.90604	0.208881	8.39776	0.63098	0.910446
NZ_GG657759.1_gene2340	hypothetical protein	WP_006443768.1	0.613441	0.896588	0.208803	9.47527	0.614724	0.903016
NZ_GG657759.1_gene2108	HIT family protein	WP_006443519.1	0.741047	0.933784	0.205798	7.87449	0.743684	0.937163
NZ_GG657759.1_gene1126	ferredoxin	WP_040435422.1	0.532762	0.867178	0.203776	11.8366	0.534113	0.874395
NZ_GG657759.1_gene2094	ABC transporter ATP-binding protein	WP_006443505.1	0.572331	0.8855	0.203409	11.6624	0.573763	0.888468
NZ_GG657759.1_gene2531	guanylate kinase	WP_006443981.1	0.703188	0.929526	0.201008	8.09797	0.705696	0.93289
NZ_GG657759.1_gene1147	ABC transporter permease	WP_006442466.1	0.786533	0.947072	0.200162	6.9488	0.790545	0.952411
NZ_GG657759.1_gene1409	dehydrogenase	WP_040434904.1	0.658221	0.922098	0.198222	9.7193	0.660367	0.926143
NZ_GG657759.1_gene2682	phosphoglycerate kinase	WP_006444150.1	0.615809	0.896588	0.195364	10.242	0.617523	0.903016
NZ_GG657759.1_gene2177	hypothetical protein	WP_083790616.1	0.699697	0.929526	0.192435	8.28361	0.701739	0.93289
NZ_GG657759.1_gene1627	DeoR/GlpR transcriptional regulator	WP_006442988.1	0.738645	0.93297	0.192153	7.56738	0.74147	0.936003
NZ_GG657759.1_gene1323	UDP-N-acetylmuramoyl-L-alanyl-D-glutamate--2%2C6-diaminopimelate ligase	WP_006442654.1	0.690183	0.929526	0.189217	8.25344	0.692608	0.93289
NZ_GG657759.1_gene2490	glycogen/starch/alpha-glucan family phosphorylase	WP_040435182.1	0.746047	0.935175	0.188415	8.35142	0.75006	0.940206
NZ_GG657759.1_gene1826	peptidase M24 family protein	WP_006443208.1	0.580369	0.891733	0.187052	12.8195	0.581672	0.894679
NZ_GG657759.1_gene92	cotJC protein	WP_006441326.1	0.834958	0.96373	0.1847	8.14591	0.839012	0.966179
NZ_GG657759.1_gene854	cysteine desulfurase	WP_006442145.1	0.656865	0.921232	0.183974	8.65798	0.65941	0.926143
NZ_GG657759.1_gene445	hypothetical protein	WP_006441708.1	0.65569	0.921232	0.181057	9.50455	0.656957	0.926143
NZ_GG657759.1_gene72	HlyC/CorC family transporter	WP_006441303.1	0.700214	0.929526	0.178114	8.47396	0.702352	0.93289
NZ_GG657759.1_gene2430	carbamoyl phosphate synthase large subunit	WP_006443864.1	0.768378	0.940548	0.17567	7.31565	0.771729	0.944651
NZ_GG657759.1_gene964	preprotein translocase subunit SecA	WP_006442271.1	0.596682	0.89555	0.174642	10.9314	0.597714	0.900902
NZ_GG657759.1_gene1220	alcohol dehydrogenase	WP_006442543.1	0.743031	0.933784	0.174577	8.08362	0.745979	0.937163
NZ_GG657759.1_gene2475	RNA polymerase sigma factor RpoD	WP_006443915.1	0.61289	0.896588	0.17321	9.95658	0.614268	0.903016
NZ_GG657759.1_gene2573	lactate permease	WP_006444026.1	0.750701	0.937688	0.173031	8.75854	0.753496	0.940844
NZ_GG657759.1_gene1935	V-type ATP synthase subunit I	WP_006443326.1	0.594121	0.89555	0.172182	11.726	0.595387	0.900902
NZ_GG657759.1_gene599	phosphoenolpyruvate--protein phosphotransferase	WP_006441871.1	0.764255	0.93985	0.171351	9.81354	0.766604	0.942121
NZ_GG657759.1_gene1296	pyruvate dikinase	WP_006442627.1	0.729043	0.932959	0.16881	8.36553	0.73174	0.936003
NZ_GG657759.1_gene2335	MFS transporter	WP_006443763.1	0.813344	0.958091	0.167455	7.03032	0.815685	0.96085
NZ_GG657759.1_gene1486	Na/Pi cotransporter	WP_006442834.1	0.712024	0.931939	0.167145	8.47487	0.715579	0.933741
NZ_GG657759.1_gene200	histidinol dehydrogenase	WP_040434583.1	0.651271	0.921052	0.165693	9.19888	0.653962	0.926143
NZ_GG657759.1_gene954	ATP-dependent Clp protease proteolytic subunit	WP_006442260.1	0.729489	0.932959	0.165546	8.93487	0.731739	0.936003
NZ_GG657759.1_gene1029	cytochrome c	WP_006442342.1	0.826889	0.959755	0.165226	6.99906	0.831404	0.963936
NZ_GG657759.1_gene476	helicase	WP_040434629.1	0.754859	0.938039	0.161932	8.54523	0.75809	0.940844
NZ_GG657759.1_gene975	energy-coupling factor transporter transmembrane protein EcfT	WP_006442283.1	0.778247	0.945049	0.160793	7.27531	0.782491	0.949335
NZ_GG657759.1_gene255	hypothetical protein	WP_006441504.1	0.755025	0.938039	0.158231	8.51176	0.757832	0.940844
NZ_GG657759.1_gene244	FMN-binding domain-containing protein	WP_006441491.1	0.72313	0.932959	0.157932	8.27467	0.725094	0.936003
NZ_GG657759.1_gene2456	GNAT family N-acetyltransferase	WP_006443893.1	0.794564	0.953934	0.15532	7.44172	0.796946	0.955932
NZ_GG657759.1_gene1630	hypothetical protein	WP_006442991.1	0.722086	0.932959	0.154829	8.1584	0.725412	0.936003
NZ_GG657759.1_gene2171	UDP-N-acetylglucosamine 2-epimerase (non-hydrolyzing)	WP_006443584.1	0.777038	0.944679	0.152598	9.80366	0.778658	0.946851
NZ_GG657759.1_gene43	two-component sensor histidine kinase	WP_006441274.1	0.689068	0.929526	0.151867	8.72071	0.6905	0.93289
NZ_GG657759.1_gene1276	cyclase	WP_006442606.1	0.674764	0.927148	0.151778	10.2549	0.67587	0.93289
NZ_GG657759.1_gene962	homoserine dehydrogenase	WP_006442269.1	0.698539	0.929526	0.149128	9.07912	0.699222	0.93289
NZ_GG657759.1_gene2068	hypothetical protein	WP_006443472.1	0.688057	0.929526	0.147746	9.64548	0.689573	0.93289
NZ_GG657759.1_gene9	membrane protein	WP_006441235.1	0.728555	0.932959	0.146563	8.26072	0.729744	0.936003
NZ_GG657759.1_gene33	glutamate 5-kinase	WP_083790577.1	0.774413	0.944679	0.142892	8.05388	0.776727	0.946851
NZ_GG657759.1_gene205	hypothetical protein	WP_006441452.1	0.786144	0.947072	0.141277	7.39606	0.791011	0.952411
NZ_GG657759.1_gene251	MurR/RpiR family transcriptional regulator	WP_006441499.1	0.819522	0.959755	0.139722	7.6041	0.821106	0.962702
NZ_GG657759.1_gene350	GNAT family N-acetyltransferase	WP_006441606.1	0.70097	0.929526	0.13968	9.7316	0.702433	0.93289
NZ_GG657759.1_gene2170	nucleotide sugar dehydrogenase	WP_040435622.1	0.724541	0.932959	0.138576	10.139	0.72561	0.936003
NZ_GG657759.1_gene597	PTS fructose transporter subunit IIC	WP_040434663.1	0.819935	0.959755	0.138172	8.18931	0.822032	0.962886
NZ_GG657759.1_gene2703	DegV family protein	WP_006444173.1	0.776104	0.944679	0.137936	8.77371	0.778825	0.946851
NZ_GG657759.1_gene1316	protein-serine/threonine phosphatase	WP_006442647.1	0.817888	0.959755	0.137444	7.0436	0.819711	0.961968
NZ_GG657759.1_gene1833	DNA-directed RNA polymerase subunit beta	WP_006443215.1	0.66334	0.925126	0.136405	12.2305	0.664266	0.928581
NZ_GG657759.1_gene780	hypothetical protein	WP_006442066.1	0.828309	0.960347	0.134694	8.79677	0.831159	0.963936
NZ_GG657759.1_gene1129	ATP-binding protein	WP_006442448.1	0.76354	0.93985	0.134439	9.8326	0.765091	0.942121
NZ_GG657759.1_gene1035	hypothetical protein	WP_006442348.1	0.802023	0.954714	0.134166	7.73967	0.805424	0.958102
NZ_GG657759.1_gene2700	ribonuclease Z	WP_006444170.1	0.739067	0.93297	0.133341	8.36986	0.740843	0.936003
NZ_GG657759.1_gene1746	sugar ABC transporter substrate-binding protein	WP_040435019.1	0.811829	0.957209	0.131957	11.4139	0.813515	0.960102
NZ_GG657759.1_gene2486	chorismate synthase	WP_006443928.1	0.775081	0.944679	0.130986	8.10708	0.777145	0.946851
NZ_GG657759.1_gene2193	2-C-methyl-D-erythritol 4-phosphate cytidylyltransferase	WP_006443606.1	0.784632	0.947072	0.13049	8.05547	0.784633	0.95008
NZ_GG657759.1_gene1729	DNA-binding response regulator	WP_006443105.1	0.797759	0.954107	0.130039	8.30279	0.80013	0.956855
NZ_GG657759.1_gene473	phosphoribosylformylglycinamidine synthase	WP_040434628.1	0.704389	0.929526	0.126647	10.6492	0.705275	0.93289
NZ_GG657759.1_gene2478	ATPase AAA	WP_006443918.1	0.725692	0.932959	0.125259	9.50007	0.728167	0.936003
NZ_GG657759.1_gene1873	hypothetical protein	WP_006443259.1	0.824128	0.959755	0.125114	7.29312	0.826818	0.962941
NZ_GG657759.1_gene124	rod shape-determining protein RodA	WP_006441359.1	0.858632	0.970115	0.124619	7.86933	0.861341	0.971936
NZ_GG657759.1_gene167	hypothetical protein	WP_006441408.1	0.776388	0.944679	0.124397	9.3228	0.777761	0.946851
NZ_GG657759.1_gene60	sensor histidine kinase	WP_040434508.1	0.768006	0.940548	0.11972	9.0338	0.769359	0.943597
NZ_GG657759.1_gene2088	hypothetical protein	WP_006443498.1	0.716647	0.931939	0.117728	10.9907	0.717518	0.933741
NZ_GG657759.1_gene262	2-isopropylmalate synthase	WP_006441513.1	0.811204	0.957209	0.116824	8.00839	0.814432	0.960277
NZ_GG657759.1_gene2535	competence/damage-inducible protein A	WP_006443985.1	0.839867	0.96373	0.114835	8.01677	0.842536	0.966984
NZ_GG657759.1_gene2194	GtrA family protein	WP_006443607.1	0.838314	0.96373	0.114448	7.83582	0.841041	0.966179
NZ_GG657759.1_gene2042	flagellin	WP_006443443.1	0.8631	0.970115	0.114013	7.64821	0.867045	0.974549
NZ_GG657759.1_gene2458	hypothetical protein	WP_006443895.1	0.799945	0.954714	0.112608	9.21914	0.801586	0.956855
NZ_GG657759.1_gene323	hypothetical protein	WP_040434603.1	0.867687	0.974395	0.111936	8.85554	0.869996	0.976112
NZ_GG657759.1_gene288	carbohydrate kinase	WP_006441542.1	0.845283	0.967474	0.111605	8.53082	0.848101	0.970699
NZ_GG657759.1_gene1916	paraslipin	WP_006443305.1	0.822254	0.959755	0.110965	9.38252	0.823855	0.962941
NZ_GG657759.1_gene1402	DNA-binding response regulator	WP_040434900.1	0.88449	0.981152	0.109696	7.02484	0.88861	0.982867
NZ_GG657759.1_gene551	phenylacetate--CoA ligase	WP_006441823.1	0.804778	0.954714	0.106447	9.08136	0.806552	0.958211
NZ_GG657759.1_gene80	hypothetical protein	WP_006441312.1	0.794029	0.953934	0.10213	8.35192	0.79507	0.955459
NZ_GG657759.1_gene47	DNA polymerase III subunit delta	WP_006441278.1	0.805769	0.954714	0.101108	8.70841	0.808285	0.95845
NZ_GG657759.1_gene55	chromosome segregation protein SMC	WP_006441286.1	0.786577	0.947072	0.100933	8.61974	0.787219	0.95059
NZ_GG657759.1_gene600	NCS2 family permease	WP_006441872.1	0.838679	0.96373	0.100264	10.6059	0.839975	0.966179
NZ_GG657759.1_gene716	molecular chaperone DnaJ	WP_006442001.1	0.881375	0.979333	0.0999061	7.5412	0.884	0.982135
NZ_GG657759.1_gene765	protein translocase subunit SecDF	WP_006442051.1	0.792552	0.953349	0.0978261	10.0269	0.793143	0.954059
NZ_GG657759.1_gene961	cofactor-independent phosphoglycerate mutase	WP_006442268.1	0.796734	0.954107	0.0959685	9.27589	0.796992	0.955932
NZ_GG657759.1_gene1324	peptidase T	WP_040434885.1	0.832089	0.96373	0.0953949	9.17051	0.832682	0.964523
NZ_GG657759.1_gene553	indolepyruvate oxidoreductase	WP_006441825.1	0.895177	0.981995	0.0941893	6.95698	0.898801	0.982867
NZ_GG657759.1_gene909	hypothetical protein	WP_006442207.1	0.854192	0.969686	0.0908865	7.6385	0.856744	0.971936
NZ_GG657759.1_gene1150	cobyric acid synthase CobQ	WP_006442469.1	0.891803	0.981995	0.0884503	6.67333	0.894009	0.982867
NZ_GG657759.1_gene2636	TlyA family rRNA (cytidine-2'-O)-methyltransferase	WP_006444097.1	0.869052	0.975053	0.0866298	7.92435	0.869539	0.976112
NZ_GG657759.1_gene536	xylulokinase	WP_006441808.1	0.839978	0.96373	0.085789	11.199	0.841062	0.966179
NZ_GG657759.1_gene1318	16S rRNA (cytosine(967)-C(5))-methyltransferase	WP_006442649.1	0.859252	0.970115	0.085686	9.28952	0.860188	0.971936
NZ_GG657759.1_gene26	peptidase	WP_006441255.1	0.895709	0.981995	0.0829556	7.82037	0.897744	0.982867
NZ_GG657759.1_gene1004	capsular polysaccharide biosynthesis protein	WP_006442313.1	0.824978	0.959755	0.0815432	9.48872	0.825729	0.962941
NZ_GG657759.1_gene2185	lipopolysaccharide biosynthesis protein RfbH	WP_040435129.1	0.849403	0.969686	0.0802541	8.90733	0.850505	0.971598
NZ_GG657759.1_gene2124	uracil phosphoribosyltransferase	WP_040435117.1	0.875252	0.978736	0.0772289	8.2343	0.876407	0.979791
NZ_GG657759.1_gene1309	NUDIX domain-containing protein	WP_006442640.1	0.896641	0.981995	0.0769094	8.21217	0.898171	0.982867
NZ_GG657759.1_gene1315	serine/threonine protein kinase	WP_006442646.1	0.857727	0.970115	0.0755536	9.38047	0.858463	0.971936
NZ_GG657759.1_gene677	rod shape-determining protein	WP_006441959.1	0.913841	0.984682	0.0730202	7.02012	0.916006	0.986499
NZ_GG657759.1_gene2500	3-phosphoglycerate dehydrogenase	WP_040435185.1	0.889362	0.981988	0.07089	8.09305	0.891216	0.982867
NZ_GG657759.1_gene152	MATE family efflux transporter	WP_050765530.1	0.924927	0.986431	0.0696329	6.44001	0.928616	0.98842
NZ_GG657759.1_gene1200	phenylalanine--tRNA ligase subunit beta	WP_006442523.1	0.871461	0.97688	0.0694432	8.80917	0.873687	0.979255
NZ_GG657759.1_gene776	HAD family hydrolase	WP_006442062.1	0.879885	0.979303	0.067586	8.37805	0.881464	0.98106
NZ_GG657759.1_gene2275	30S ribosomal protein S2	WP_040435147.1	0.851325	0.969686	0.0658737	10.2171	0.85194	0.971598
NZ_GG657759.1_gene1206	hypothetical protein	WP_006442529.1	0.89872	0.982779	0.0644872	8.65911	0.898728	0.982867
NZ_GG657759.1_gene1537	hypothetical protein	WP_006442895.1	0.936207	0.988812	0.0625196	7.66773	0.937822	0.990033
NZ_GG657759.1_gene1539	capsular polysaccharide biosynthesis protein	WP_006442897.1	0.943547	0.988812	0.0613193	6.69646	0.945721	0.990033
NZ_GG657759.1_gene690	hypothetical protein	WP_006441974.1	0.930128	0.987381	0.0602556	7.2249	0.930878	0.98842
NZ_GG657759.1_gene1591	LacI family transcriptional regulator	WP_006442950.1	0.881478	0.979333	0.0564384	9.21775	0.881401	0.98106
NZ_GG657759.1_gene1437	type I glutamate--ammonia ligase	WP_006442781.1	0.930467	0.987381	0.0561426	6.85784	0.935644	0.990033
NZ_GG657759.1_gene2424	zinc metalloprotease	WP_006443852.1	0.905063	0.983801	0.0543805	8.05303	0.905236	0.985597
NZ_GG657759.1_gene467	2-C-methyl-D-erythritol 2%2C4-cyclodiphosphate synthase	WP_006441732.1	0.945101	0.988812	0.0525677	7.43326	0.945847	0.990033
NZ_GG657759.1_gene1697	hybrid sensor histidine kinase/response regulator	WP_006443070.1	0.901223	0.982938	0.0520703	9.25517	0.902755	0.984751
NZ_GG657759.1_gene1973	AraC family transcriptional regulator	WP_006443365.1	0.94074	0.988812	0.0511909	9.14892	0.941419	0.990033
NZ_GG657759.1_gene1098	subtype I-C CRISPR-associated endonuclease Cas1	WP_006442416.1	0.922422	0.986431	0.0482644	8.0863	0.925088	0.987978
NZ_GG657759.1_gene823	chorismate mutase	WP_006442111.1	0.940847	0.988812	0.0476749	7.05525	0.941462	0.990033
NZ_GG657759.1_gene2560	hypothetical protein	WP_006444011.1	0.932132	0.987381	0.047614	7.35786	0.932323	0.98842
NZ_GG657759.1_gene2498	acetolactate synthase%2C large subunit%2C biosynthetic type	WP_006443940.1	0.915257	0.984937	0.0469487	8.8006	0.915778	0.986499
NZ_GG657759.1_gene2097	hypothetical protein	WP_006443508.1	0.909919	0.984682	0.046637	9.18691	0.910665	0.986499
NZ_GG657759.1_gene609	uracil permease	WP_083790583.1	0.934613	0.988812	0.04644	7.94482	0.93645	0.990033
NZ_GG657759.1_gene450	cardiolipin synthase	WP_006441715.1	0.927819	0.987381	0.0449146	7.70683	0.929789	0.98842
NZ_GG657759.1_gene2168	sugar transferase	WP_006443581.1	0.949307	0.98968	0.0433864	7.68354	0.950101	0.99048
NZ_GG657759.1_gene960	aspartate kinase	WP_040435392.1	0.904073	0.983801	0.0421505	10.05	0.90479	0.985597
NZ_GG657759.1_gene114	hypothetical protein	WP_006441349.1	0.953876	0.990661	0.0355641	7.98875	0.955773	0.991544
NZ_GG657759.1_gene150	histidine kinase	WP_006441388.1	0.936191	0.988812	0.0347166	9.23407	0.937417	0.990033
NZ_GG657759.1_gene680	hypothetical protein	WP_040434695.1	0.964531	0.995684	0.0334362	6.95101	0.96513	0.9958
NZ_GG657759.1_gene2643	methylenetetrahydrofolate reductase [NAD(P)H]	WP_006444104.1	0.955025	0.990661	0.026393	9.30288	0.95553	0.991544
NZ_GG657759.1_gene1540	hypothetical protein	WP_006442898.1	0.969439	0.995696	0.0260788	7.39636	0.970491	0.996364
NZ_GG657759.1_gene946	alpha-galactosidase	WP_040434743.1	0.945339	0.988812	0.0257368	8.66377	0.945544	0.990033
NZ_GG657759.1_gene2274	hypothetical protein	WP_006443701.1	0.953986	0.990661	0.0243695	9.03909	0.95458	0.991544
NZ_GG657759.1_gene1796	elongation factor Tu	WP_006443176.1	0.948829	0.98968	0.0232746	14.0782	0.94902	0.99048
NZ_GG657759.1_gene1333	hypothetical protein	WP_006442665.1	0.960924	0.995533	0.0202558	8.49273	0.962451	0.9958
NZ_GG657759.1_gene2129	adaptor protein MecA	WP_006443541.1	0.965939	0.995684	0.0163958	11.0446	0.966163	0.9958
NZ_GG657759.1_gene620	haloacid dehalogenase	WP_006441896.1	0.976852	0.995696	0.0162238	7.81278	0.977159	0.996364
NZ_GG657759.1_gene528	hypothetical protein	WP_006441800.1	0.98217	0.995696	0.0141153	7.69534	0.981733	0.996364
NZ_GG657759.1_gene1320	methionyl-tRNA formyltransferase	WP_006442651.1	0.975376	0.995696	0.0139396	8.10219	0.974642	0.996364
NZ_GG657759.1_gene608	hypothetical protein	WP_006441881.1	0.985486	0.995696	0.0122318	7.13834	0.986769	0.996364
NZ_GG657759.1_gene807	hypothetical protein	WP_006442095.1	0.983166	0.995696	0.0118338	7.89468	0.982872	0.996364
NZ_GG657759.1_gene1742	transketolase	WP_006443119.1	0.982247	0.995696	0.0112447	8.41997	0.982719	0.996364
NZ_GG657759.1_gene2637	inorganic polyphosphate kinase	WP_040435698.1	0.978452	0.995696	0.0111156	8.70103	0.977892	0.996364
NZ_GG657759.1_gene1288	glycerate kinase	WP_006442619.1	0.982987	0.995696	0.0108216	10.4324	0.983365	0.996364
NZ_GG657759.1_gene2563	hypothetical protein	WP_006444014.1	0.991163	0.995696	0.00843207	7.35427	0.992691	0.996364
NZ_GG657759.1_gene249	cytidylate kinase	WP_006441496.1	0.9851	0.995696	0.0082976	8.27866	0.985245	0.996364
NZ_GG657759.1_gene2512	hypothetical protein	WP_006443962.1	0.989705	0.995696	0.00823513	7.01554	0.990841	0.996364
NZ_GG657759.1_gene1077	DNA-binding response regulator	WP_040434815.1	0.989415	0.995696	0.00742958	7.41861	0.99014	0.996364
NZ_GG657759.1_gene626	YgeY family selenium metabolism-linked hydrolase	WP_006441903.1	0.989921	0.995696	0.00690295	9.39088	0.990023	0.996364
NZ_GG657759.1_gene2197	hypothetical protein	WP_006443610.1	0.988415	0.995696	0.00540812	9.57939	0.988662	0.996364
NZ_GG657759.1_gene134	RNA pseudouridine synthase	WP_006441370.1	0.994576	0.995696	0.00470182	7.29572	0.995713	0.996364
NZ_GG657759.1_gene943	translation elongation factor G	WP_006442249.1	0.993217	0.995696	0.00457243	8.13619	0.994061	0.996364
NZ_GG657759.1_gene2591	30S ribosomal protein S20	WP_040435206.1	0.994662	0.995696	0.00423328	8.913	0.994775	0.996364
NZ_GG657759.1_gene2608	NADH-quinone oxidoreductase subunit F	WP_006444066.1	0.995828	0.995828	0.00286452	9.7618	0.996364	0.996364
NZ_GG657759.1_gene1870	sodium:solute symporter	WP_006443256.1	0.9949	0.995696	-0.00264203	9.53733	0.995338	0.996364
NZ_GG657759.1_gene781	cell division protein FtsZ	WP_040434716.1	0.993997	0.995696	-0.00293153	11.0935	0.993922	0.996364
NZ_GG657759.1_gene2186	acetolactate synthase	WP_006443599.1	0.991044	0.995696	-0.00435683	9.93239	0.991826	0.996364
NZ_GG657759.1_gene1755	phosphatase	WP_006443133.1	0.989157	0.995696	-0.00514702	9.20349	0.988558	0.996364
NZ_GG657759.1_gene1917	NfeD family protein	WP_006443306.1	0.988487	0.995696	-0.00543874	9.98475	0.988005	0.996364
NZ_GG657759.1_gene1767	DNA-binding response regulator	WP_006443145.1	0.98555	0.995696	-0.00724674	9.88635	0.985563	0.996364
NZ_GG657759.1_gene1346	ABC transporter permease	WP_006442678.1	0.985331	0.995696	-0.00801642	9.93602	0.985073	0.996364
NZ_GG657759.1_gene2302	GntR family transcriptional regulator	WP_006443729.1	0.990047	0.995696	-0.00839501	8.49651	0.991021	0.996364
NZ_GG657759.1_gene956	hypothetical protein	WP_040435390.1	0.986113	0.995696	-0.00990632	7.69635	0.98626	0.996364
NZ_GG657759.1_gene668	galactose ABC transporter substrate-binding protein	WP_006441946.1	0.98695	0.995696	-0.0104953	7.10936	0.987353	0.996364
NZ_GG657759.1_gene2207	hypothetical protein	WP_040435131.1	0.975039	0.995696	-0.0108078	10.8193	0.975049	0.996364
NZ_GG657759.1_gene2355	chromosomal replication initiator protein DnaA	WP_006443781.1	0.965838	0.995684	-0.0152603	9.39072	0.96694	0.9958
NZ_GG657759.1_gene373	translation initiation factor IF-3	WP_006441631.1	0.978981	0.995696	-0.0155047	8.85139	0.980041	0.996364
NZ_GG657759.1_gene2446	alanine:cation symporter family protein	WP_006443882.1	0.979383	0.995696	-0.0162126	9.85875	0.979655	0.996364
NZ_GG657759.1_gene1947	hypothetical protein	WP_006443339.1	0.967031	0.995684	-0.0164768	9.10383	0.967143	0.9958
NZ_GG657759.1_gene2654	prolyl-tRNA synthetase associated domain-containing protein	WP_006444117.1	0.981168	0.995696	-0.0169383	6.81612	0.983532	0.996364
NZ_GG657759.1_gene1693	DNA-binding response regulator	WP_006443065.1	0.966478	0.995684	-0.0169943	9.29303	0.966783	0.9958
NZ_GG657759.1_gene973	single-stranded DNA-binding protein	WP_006442281.1	0.968826	0.995696	-0.0194817	8.98004	0.969463	0.996364
NZ_GG657759.1_gene2645	homocysteine methyltransferase	WP_006444106.1	0.975284	0.995696	-0.0200423	8.35979	0.975322	0.996364
NZ_GG657759.1_gene2106	undecaprenyldiphospho-muramoylpentapeptide beta-N- acetylglucosaminyltransferase	WP_006443517.1	0.968684	0.995696	-0.0209313	7.6621	0.968925	0.996364
NZ_GG657759.1_gene166	50S ribosomal protein L27	WP_006441407.1	0.95502	0.990661	-0.0237747	9.68305	0.955669	0.991544
NZ_GG657759.1_gene2276	elongation factor Ts	WP_040435647.1	0.949333	0.98968	-0.0241034	10.3977	0.949881	0.99048
NZ_GG657759.1_gene785	phospho-N-acetylmuramoyl-pentapeptide-transferase	WP_006442071.1	0.961314	0.995533	-0.0246886	7.48957	0.960623	0.995642
NZ_GG657759.1_gene2685	2-hydroxyglutaryl-CoA dehydratase	WP_006444153.1	0.94694	0.989659	-0.0251895	9.71457	0.948347	0.99048
NZ_GG657759.1_gene1943	signal recognition particle sRNA large type	-	0.963108	0.995684	-0.0252636	12.0371	0.963409	0.9958
NZ_GG657759.1_gene2605	Na/Pi cotransporter	WP_006444063.1	0.954894	0.990661	-0.0262277	8.81425	0.955186	0.991544
NZ_GG657759.1_gene320	hypothetical protein	WP_006441575.1	0.944805	0.988812	-0.0271596	9.40083	0.945879	0.990033
NZ_GG657759.1_gene706	MATE family efflux transporter	WP_006441991.1	0.962396	0.995684	-0.0282735	7.4399	0.965856	0.9958
NZ_GG657759.1_gene666	sensor histidine kinase	WP_006441944.1	0.928641	0.987381	-0.0309852	9.93019	0.928718	0.98842
NZ_GG657759.1_gene1812	hypothetical protein	WP_006443194.1	0.944922	0.988812	-0.0326709	7.84682	0.946506	0.990033
NZ_GG657759.1_gene1451	sensor domain-containing diguanylate cyclase	WP_006442796.1	0.954153	0.990661	-0.0332187	7.14633	0.955877	0.991544
NZ_GG657759.1_gene859	diguanylate cyclase	WP_006442150.1	0.919057	0.986431	-0.0342493	11.0837	0.919524	0.987978
NZ_GG657759.1_gene199	imidazoleglycerol-phosphate dehydratase	WP_040434582.1	0.93147	0.987381	-0.0349019	8.50279	0.931469	0.98842
NZ_GG657759.1_gene1924	MFS transporter	WP_006443314.1	0.944045	0.988812	-0.0365147	7.511	0.944572	0.990033
NZ_GG657759.1_gene1637	ROK family protein	WP_006442998.1	0.939612	0.988812	-0.0384373	7.88346	0.94144	0.990033
NZ_GG657759.1_gene2382	fumarate hydratase	WP_083790620.1	0.923954	0.986431	-0.04064	8.73746	0.92367	0.987978
NZ_GG657759.1_gene846	RNase J family beta-CASP ribonuclease	WP_006442136.1	0.906577	0.983801	-0.0414426	10.4839	0.907154	0.985867
NZ_GG657759.1_gene447	preprotein translocase SecA	WP_006441710.1	0.921452	0.986431	-0.042204	8.51479	0.922914	0.987978
NZ_GG657759.1_gene174	EamA family transporter	WP_006441416.1	0.930574	0.987381	-0.0439545	7.74962	0.931605	0.98842
NZ_GG657759.1_gene2256	DeoR/GlpR transcriptional regulator	WP_006443678.1	0.912287	0.984682	-0.0441736	8.64153	0.913583	0.986499
NZ_GG657759.1_gene554	amino acid-binding protein	WP_006441826.1	0.943048	0.988812	-0.0444354	7.15998	0.944893	0.990033
NZ_GG657759.1_gene235	Holliday junction branch migration DNA helicase RuvB	WP_006441482.1	0.938712	0.988812	-0.0452869	7.68471	0.941632	0.990033
NZ_GG657759.1_gene830	IMP dehydrogenase	WP_006442120.1	0.895214	0.981995	-0.0458652	11.0927	0.896163	0.982867
NZ_GG657759.1_gene2474	DNA primase	WP_006443914.1	0.906249	0.983801	-0.0479124	9.42202	0.908	0.985867
NZ_GG657759.1_gene2423	1-deoxy-D-xylulose-5-phosphate reductoisomerase	WP_006443851.1	0.891731	0.981995	-0.0496562	9.00242	0.893	0.982867
NZ_GG657759.1_gene1389	TIGR00299 family protein	WP_006442727.1	0.925953	0.986684	-0.0507559	7.73819	0.92698	0.98842
NZ_GG657759.1_gene1583	RNA methyltransferase	WP_006442942.1	0.923826	0.986431	-0.0508751	8.42205	0.925014	0.987978
NZ_GG657759.1_gene1582	non-canonical purine NTP pyrophosphatase	WP_006442941.1	0.939419	0.988812	-0.0523888	6.93704	0.941001	0.990033
NZ_GG657759.1_gene2655	isopentenyl-diphosphate Delta-isomerase	WP_006444118.1	0.89433	0.981995	-0.0524116	9.5098	0.894626	0.982867
NZ_GG657759.1_gene353	amidohydrolase	WP_006441609.1	0.897218	0.981995	-0.0530969	8.55159	0.897956	0.982867
NZ_GG657759.1_gene950	sporulation integral membrane protein YtvI	WP_006442256.1	0.92482	0.986431	-0.0550302	7.5531	0.925588	0.987978
NZ_GG657759.1_gene759	histidine--tRNA ligase	WP_006442045.1	0.923125	0.986431	-0.0555896	6.68756	0.924093	0.987978
NZ_GG657759.1_gene1329	hybrid sensor histidine kinase/response regulator	WP_006442661.1	0.911099	0.984682	-0.0572247	7.53319	0.912249	0.986499
NZ_GG657759.1_gene2192	glycosyltransferase WbuB	WP_006443605.1	0.875464	0.978736	-0.058402	9.19536	0.876004	0.979791
NZ_GG657759.1_gene1869	creatininase	WP_006443255.1	0.900826	0.982938	-0.0620012	9.00825	0.901705	0.984751
NZ_GG657759.1_gene1413	hypothetical protein	WP_006442755.1	0.888244	0.981988	-0.0633317	8.57606	0.888739	0.982867
NZ_GG657759.1_gene1573	hypothetical protein	WP_006442938.1	0.915653	0.984937	-0.0654159	7.16047	0.918442	0.987937
NZ_GG657759.1_gene2473	deoxyguanosinetriphosphate triphosphohydrolase	WP_006443912.1	0.909323	0.984682	-0.0666383	7.32037	0.912398	0.986499
NZ_GG657759.1_gene2379	GGDEF domain-containing protein	WP_006443805.1	0.879024	0.979303	-0.0666873	8.50001	0.881021	0.98106
NZ_GG657759.1_gene300	phospho-2-dehydro-3-deoxyheptonate aldolase	WP_040434601.1	0.9233	0.986431	-0.0673717	7.28534	0.925396	0.987978
NZ_GG657759.1_gene1131	hypothetical protein	WP_006442450.1	0.913321	0.984682	-0.0681993	7.005	0.916317	0.986499
NZ_GG657759.1_gene377	MATE family efflux transporter	WP_040434614.1	0.90029	0.982938	-0.0683593	7.08749	0.902885	0.984751
NZ_GG657759.1_gene989	ATPase AAA	WP_006442297.1	0.851238	0.969686	-0.0687924	10.9625	0.85209	0.971598
NZ_GG657759.1_gene968	indolepyruvate ferredoxin oxidoreductase subunit alpha	WP_006442275.1	0.856426	0.970115	-0.0691375	9.0844	0.858314	0.971936
NZ_GG657759.1_gene2648	alanine--tRNA ligase	WP_006444109.1	0.851993	0.969686	-0.0693929	10.9165	0.85277	0.971598
NZ_GG657759.1_gene126	D-alanyl-D-alanine carboxypeptidase	WP_006441361.1	0.837916	0.96373	-0.0700231	9.45143	0.838686	0.966179
NZ_GG657759.1_gene2187	NAD(P)-dependent oxidoreductase	WP_006443600.1	0.877987	0.979303	-0.0714704	8.80772	0.880513	0.98106
NZ_GG657759.1_gene304	N-acetyltransferase GCN5	WP_006441557.1	0.879669	0.979303	-0.0743045	7.78872	0.882607	0.981459
NZ_GG657759.1_gene762	bifunctional (p)ppGpp synthetase/guanosine-3'%2C5'-bis(diphosphate) 3'-pyrophosphohydrolase	WP_040434714.1	0.836059	0.96373	-0.074544	9.37668	0.838089	0.966179
NZ_GG657759.1_gene643	hypothetical protein	WP_006441920.1	0.862393	0.970115	-0.0771863	8.15858	0.864326	0.972367
NZ_GG657759.1_gene1269	ATP-dependent RNA helicase DbpA	WP_006442599.1	0.910519	0.984682	-0.0773375	8.6008	0.912403	0.986499
NZ_GG657759.1_gene1155	nicotinate-nucleotide--dimethylbenzimidazole phosphoribosyltransferase	WP_040435428.1	0.922972	0.986431	-0.0774415	6.98603	0.924866	0.987978
NZ_GG657759.1_gene856	50S ribosomal protein L11 methyltransferase	WP_040434729.1	0.906602	0.983801	-0.0783944	6.78622	0.908637	0.985867
NZ_GG657759.1_gene2146	D-alanyl-D-alanine carboxypeptidase	WP_006443559.1	0.853364	0.969686	-0.079288	8.3673	0.853834	0.971925
NZ_GG657759.1_gene64	isocitrate dehydrogenase (NADP(+))	WP_006441295.1	0.838364	0.96373	-0.0826691	8.86868	0.839705	0.966179
NZ_GG657759.1_gene2533	30S ribosomal protein S12 methylthiotransferase RimO	WP_006443983.1	0.886824	0.981988	-0.0837899	7.7031	0.88992	0.982867
NZ_GG657759.1_gene1300	hybrid sensor histidine kinase/response regulator	WP_006442631.1	0.799385	0.954714	-0.0839714	10.2187	0.800126	0.956855
NZ_GG657759.1_gene2169	glycosyltransferase WbuB	WP_006443582.1	0.857913	0.970115	-0.0842658	9.00316	0.859338	0.971936
NZ_GG657759.1_gene2313	hypothetical protein	WP_006443740.1	0.827031	0.959755	-0.0842872	8.32779	0.828599	0.963362
NZ_GG657759.1_gene1558	iron hydrogenase	WP_006442921.1	0.850958	0.969686	-0.0849619	8.99866	0.851627	0.971598
NZ_GG657759.1_gene1761	ATPase	WP_006443139.1	0.86082	0.970115	-0.0853648	10.568	0.861736	0.971936
NZ_GG657759.1_gene2504	ribosome biogenesis GTPase Der	WP_006443946.1	0.833974	0.96373	-0.0858747	8.56335	0.835017	0.966179
NZ_GG657759.1_gene1037	diacylglycerol kinase	WP_083790633.1	0.906732	0.983801	-0.0859402	7.52709	0.908578	0.985867
NZ_GG657759.1_gene61	DNA-binding response regulator	WP_006441292.1	0.912807	0.984682	-0.0866182	6.95652	0.915311	0.986499
NZ_GG657759.1_gene614	xanthine dehydrogenase	WP_006441887.1	0.873725	0.978541	-0.086742	7.83761	0.874363	0.979255
NZ_GG657759.1_gene1215	sodium-dependent transporter	WP_006442538.1	0.884684	0.981152	-0.088073	6.99492	0.885247	0.982648
NZ_GG657759.1_gene376	DegV family protein	WP_006441635.1	0.817317	0.959755	-0.089016	8.84228	0.818087	0.961389
NZ_GG657759.1_gene444	GGDEF-domain containing protein	WP_006441707.1	0.80376	0.954714	-0.0945007	10.1157	0.805263	0.958102
NZ_GG657759.1_gene543	4-hydroxy-3-methylbut-2-en-1-yl diphosphate synthase	WP_006441814.1	0.854161	0.969686	-0.0951047	8.0779	0.854681	0.971936
NZ_GG657759.1_gene607	molybdopterin-binding protein	WP_006441880.1	0.843963	0.966848	-0.0953405	7.7686	0.84589	0.969055
NZ_GG657759.1_gene1096	hypothetical protein	WP_083790594.1	0.891575	0.981995	-0.0957685	7.20273	0.895706	0.982867
NZ_GG657759.1_gene2054	transcriptional regulator	WP_006443459.1	0.8024	0.954714	-0.0965042	9.05218	0.803584	0.958102
NZ_GG657759.1_gene2278	hypothetical protein	WP_006443705.1	0.862092	0.970115	-0.0967465	12.2165	0.863347	0.972139
NZ_GG657759.1_gene1793	uracil/xanthine transporter	WP_006443172.1	0.806661	0.954714	-0.097187	9.35681	0.807888	0.95845
NZ_GG657759.1_gene2667	ribonuclease Y	WP_006444131.1	0.775332	0.944679	-0.0978753	13.1285	0.77615	0.946851
NZ_GG657759.1_gene93	phospholipase D family protein	WP_006441328.1	0.87789	0.979303	-0.0991447	7.06681	0.880559	0.98106
NZ_GG657759.1_gene461	serine acetyltransferase	WP_006441725.1	0.816586	0.959755	-0.101493	8.4555	0.818319	0.961389
NZ_GG657759.1_gene428	hypothetical protein	WP_006441691.1	0.89374	0.981995	-0.10196	6.44024	0.89468	0.982867
NZ_GG657759.1_gene944	carbamoyl phosphate synthase large subunit	WP_006442250.1	0.810303	0.957209	-0.102857	9.1332	0.811266	0.959257
NZ_GG657759.1_gene2629	peptide chain release factor 3	WP_006444090.1	0.836138	0.96373	-0.105865	7.74476	0.837495	0.966179
NZ_GG657759.1_gene2607	NAD(P)H-dependent oxidoreductase subunit E	WP_006444065.1	0.888593	0.981988	-0.1059	6.93882	0.890784	0.982867
NZ_GG657759.1_gene663	sugar ABC transporter ATP-binding protein	WP_006441941.1	0.765121	0.93985	-0.107237	13.0273	0.766045	0.942121
NZ_GG657759.1_gene1243	transcriptional regulator NrdR	WP_040435447.1	0.825512	0.959755	-0.109649	9.42268	0.827467	0.962941
NZ_GG657759.1_gene354	purine-nucleoside phosphorylase	WP_006441610.1	0.856399	0.970115	-0.110807	7.01271	0.86123	0.971936
NZ_GG657759.1_gene1374	4Fe-4S ferredoxin	WP_006442710.1	0.76502	0.93985	-0.111253	9.30186	0.766049	0.942121
NZ_GG657759.1_gene1202	YihY/virulence factor BrkB family protein	WP_006442525.1	0.814786	0.958887	-0.112465	8.2166	0.818448	0.961389
NZ_GG657759.1_gene1538	hypothetical protein	WP_006442896.1	0.888871	0.981988	-0.116358	6.87928	0.893004	0.982867
NZ_GG657759.1_gene204	RNA pseudouridine synthase	WP_006441451.1	0.853479	0.969686	-0.122701	7.71985	0.856493	0.971936
NZ_GG657759.1_gene1230	TetR family transcriptional regulator	WP_040434856.1	0.779609	0.945049	-0.123056	7.95893	0.781618	0.949325
NZ_GG657759.1_gene556	hypothetical protein	WP_006441828.1	0.860824	0.970115	-0.124826	6.72094	0.862389	0.971936
NZ_GG657759.1_gene360	histidine phosphatase family protein	WP_006441616.1	0.806488	0.954714	-0.125344	7.16095	0.810816	0.959257
NZ_GG657759.1_gene1093	N-acetyltransferase	WP_006442411.1	0.840471	0.96373	-0.127657	7.41579	0.84421	0.968017
NZ_GG657759.1_gene1835	ABC transporter ATP-binding protein	WP_006443217.1	0.751151	0.937688	-0.128879	9.36567	0.753015	0.940844
NZ_GG657759.1_gene2178	hypothetical protein	WP_040435127.1	0.820923	0.959755	-0.129191	8.40604	0.824147	0.962941
NZ_GG657759.1_gene271	RNA degradosome polyphosphate kinase	WP_006441523.1	0.730132	0.932959	-0.12926	8.9041	0.731657	0.936003
NZ_GG657759.1_gene2099	amino acid decarboxylase	WP_006443510.1	0.737256	0.93297	-0.130422	9.67494	0.738827	0.936003
NZ_GG657759.1_gene861	hypothetical protein	WP_006442152.1	0.822604	0.959755	-0.13409	7.2536	0.826004	0.962941
NZ_GG657759.1_gene2708	DNA-binding protein	WP_040435242.1	0.687295	0.929526	-0.134626	11.3281	0.688654	0.93289
NZ_GG657759.1_gene113	aminoacetone oxidase family FAD-binding enzyme	WP_006441348.1	0.773543	0.944679	-0.134935	8.24253	0.776245	0.946851
NZ_GG657759.1_gene1221	phosphatase	WP_040434854.1	0.720844	0.932959	-0.136065	9.56454	0.722738	0.936003
NZ_GG657759.1_gene1173	hypothetical protein	WP_006442493.1	0.729105	0.932959	-0.137629	12.1036	0.730367	0.936003
NZ_GG657759.1_gene749	DUF554 domain-containing protein	WP_006442035.1	0.797064	0.954107	-0.138826	6.99516	0.797794	0.955977
NZ_GG657759.1_gene2460	ATPase AAA	WP_006443898.1	0.736049	0.93297	-0.141473	8.86956	0.738739	0.936003
NZ_GG657759.1_gene82	ferredoxin-NADP+ reductase subunit alpha	WP_006441314.1	0.766742	0.940386	-0.141847	9.41402	0.768497	0.943464
NZ_GG657759.1_gene606	D-serine ammonia-lyase	WP_040435327.1	0.803992	0.954714	-0.142056	8.41234	0.805694	0.958102
NZ_GG657759.1_gene265	hypothetical protein	WP_006441517.1	0.699471	0.929526	-0.142067	9.1221	0.700653	0.93289
NZ_GG657759.1_gene1836	ABC transporter permease	WP_006443218.1	0.71107	0.931939	-0.145461	9.51942	0.712919	0.933741
NZ_GG657759.1_gene2364	DNA-binding response regulator	WP_006443790.1	0.825356	0.959755	-0.145616	7.14667	0.830045	0.963936
NZ_GG657759.1_gene2588	ketol-acid reductoisomerase	WP_006444045.1	0.703975	0.929526	-0.145955	10.4091	0.705529	0.93289
NZ_GG657759.1_gene1179	sensor histidine kinase	WP_006442499.1	0.729821	0.932959	-0.146834	9.7809	0.731017	0.936003
NZ_GG657759.1_gene2705	magnesium transporter	WP_040435708.1	0.734265	0.93297	-0.148003	8.0465	0.737474	0.936003
NZ_GG657759.1_gene2503	Fe-S oxidoreductase	WP_006443945.1	0.78264	0.946888	-0.148338	8.2827	0.786037	0.95008
NZ_GG657759.1_gene2419	UMP kinase	WP_006443845.1	0.714418	0.931939	-0.148462	9.15584	0.715493	0.933741
NZ_GG657759.1_gene983	glycosyl transferase	WP_006442291.1	0.698545	0.929526	-0.150201	10.0418	0.700016	0.93289
NZ_GG657759.1_gene1838	peptide ABC transporter substrate-binding protein	WP_040435057.1	0.716433	0.931939	-0.150536	11.0627	0.718032	0.933741
NZ_GG657759.1_gene270	DNA topoisomerase III	WP_006441522.1	0.715619	0.931939	-0.150838	8.50172	0.717718	0.933741
NZ_GG657759.1_gene327	LysR family transcriptional regulator	WP_006441582.1	0.82193	0.959755	-0.151678	6.9903	0.824454	0.962941
NZ_GG657759.1_gene1640	hypothetical protein	WP_006443001.1	0.75583	0.938039	-0.152076	10.1129	0.757663	0.940844
NZ_GG657759.1_gene2174	glycosyl transferase	WP_006443587.1	0.808546	0.956041	-0.152927	7.4347	0.812769	0.960102
NZ_GG657759.1_gene206	short-chain dehydrogenase	WP_006441453.1	0.753023	0.938039	-0.15501	8.51801	0.755159	0.940844
NZ_GG657759.1_gene2087	glycogen-branching enzyme	WP_006443497.1	0.700733	0.929526	-0.157837	9.62651	0.702392	0.93289
NZ_GG657759.1_gene2082	cytosine permease	WP_006443492.1	0.744191	0.933784	-0.159824	8.16101	0.746135	0.937163
NZ_GG657759.1_gene2134	rubrerythrin	WP_040435119.1	0.703637	0.929526	-0.159853	11.5493	0.705347	0.93289
NZ_GG657759.1_gene2123	cytidine deaminase	WP_006443534.1	0.764651	0.93985	-0.160496	8.19142	0.76665	0.942121
NZ_GG657759.1_gene2715	phosphate acyltransferase	WP_006444188.1	0.755648	0.938039	-0.160905	8.39387	0.757818	0.940844
NZ_GG657759.1_gene2356	DNA polymerase III subunit beta	WP_040435161.1	0.677727	0.927611	-0.163074	10.0442	0.679797	0.93289
NZ_GG657759.1_gene374	sodium-dependent transporter	WP_006441632.1	0.70388	0.929526	-0.163646	8.61865	0.705856	0.93289
NZ_GG657759.1_gene1207	6S RNA	-	0.74359	0.933784	-0.16413	12.2422	0.745497	0.937163
NZ_GG657759.1_gene527	bifunctional metallophosphatase/5'-nucleotidase	WP_050765454.1	0.736047	0.93297	-0.165195	7.43518	0.738015	0.936003
NZ_GG657759.1_gene1636	hypothetical protein	WP_006442997.1	0.727832	0.932959	-0.166341	8.77037	0.729648	0.936003
NZ_GG657759.1_gene1005	autotransporter	WP_006442314.1	0.781104	0.945945	-0.166821	7.29899	0.783144	0.949335
NZ_GG657759.1_gene534	DUF4867 domain-containing protein	WP_006441806.1	0.680219	0.928082	-0.168358	9.03831	0.68129	0.93289
NZ_GG657759.1_gene2161	hypothetical protein	WP_050765514.1	0.579924	0.891733	-0.168972	12.7559	0.581017	0.894679
NZ_GG657759.1_gene1457	two-component sensor histidine kinase	WP_006442802.1	0.665691	0.925949	-0.169613	8.86472	0.667316	0.928602
NZ_GG657759.1_gene590	hypothetical protein	WP_083790582.1	0.69084	0.929526	-0.170096	8.07723	0.69253	0.93289
NZ_GG657759.1_gene2172	gfo/Idh/MocA family oxidoreductase	WP_040435125.1	0.710602	0.931939	-0.17252	9.05532	0.713144	0.933741
NZ_GG657759.1_gene1123	phosphoglycolate phosphatase	WP_006442442.1	0.731318	0.932959	-0.173299	9.43558	0.733453	0.936003
NZ_GG657759.1_gene465	3-dehydroquinase	WP_006441730.1	0.797387	0.954107	-0.174684	7.06085	0.801425	0.956855
NZ_GG657759.1_gene498	hypothetical protein	WP_006441766.1	0.785451	0.947072	-0.175493	7.41751	0.7889	0.951701
NZ_GG657759.1_gene462	hypothetical protein	WP_006441726.1	0.732347	0.932959	-0.178101	8.13756	0.734853	0.936003
NZ_GG657759.1_gene2606	30S ribosomal protein S15	WP_006444064.1	0.758753	0.938266	-0.179366	9.40037	0.761491	0.942121
NZ_GG657759.1_gene1694	two-component sensor histidine kinase	WP_006443066.1	0.715129	0.931939	-0.179686	7.77642	0.716061	0.933741
NZ_GG657759.1_gene272	aspartate-semialdehyde dehydrogenase	WP_006441524.1	0.664598	0.925848	-0.181482	8.76853	0.666372	0.928602
NZ_GG657759.1_gene70	alanine racemase	WP_006441301.1	0.649428	0.921052	-0.181505	8.60011	0.651322	0.925913
NZ_GG657759.1_gene233	hypothetical protein	WP_040434593.1	0.738229	0.93297	-0.1817	8.53229	0.741047	0.936003
NZ_GG657759.1_gene2148	hypothetical protein	WP_006443561.1	0.7518	0.937688	-0.182096	9.77135	0.754289	0.940844
NZ_GG657759.1_gene1425	hypothetical protein	WP_006442770.1	0.728537	0.932959	-0.184263	8.15555	0.73018	0.936003
NZ_GG657759.1_gene1590	fructose-1%2C6-bisphosphate aldolase%2C class II	WP_006442949.1	0.580843	0.891733	-0.18552	11.8833	0.582149	0.894679
NZ_GG657759.1_gene112	hypothetical protein	WP_040434540.1	0.701	0.929526	-0.186227	8.80814	0.703646	0.93289
NZ_GG657759.1_gene1299	LysR family transcriptional regulator	WP_006442630.1	0.719942	0.932959	-0.18738	7.61706	0.723128	0.936003
NZ_GG657759.1_gene2443	phosphoribosylaminoimidazolesuccinocarboxamide synthase	WP_040435174.1	0.606205	0.896588	-0.188631	9.50141	0.608721	0.903016
NZ_GG657759.1_gene916	hypothetical protein	WP_006442214.1	0.662649	0.925126	-0.189907	9.75298	0.664333	0.928581
NZ_GG657759.1_gene667	hypothetical protein	WP_006441945.1	0.717986	0.932711	-0.192112	7.70642	0.721303	0.936003
NZ_GG657759.1_gene2272	hypothetical protein	WP_006443698.1	0.572498	0.8855	-0.192275	10.1288	0.573847	0.888468
NZ_GG657759.1_gene446	hypothetical protein	WP_006441709.1	0.670349	0.926637	-0.193389	8.49056	0.672947	0.932616
NZ_GG657759.1_gene2300	GGDEF domain-containing protein	WP_006443727.1	0.693041	0.929526	-0.194749	7.62494	0.695755	0.93289
NZ_GG657759.1_gene241	ferredoxin	WP_006441488.1	0.759013	0.938266	-0.196878	8.06425	0.762415	0.942121
NZ_GG657759.1_gene1310	prolipoprotein diacylglyceryl transferase	WP_006442641.1	0.741557	0.933784	-0.197432	7.77994	0.745435	0.937163
NZ_GG657759.1_gene858	hypothetical protein	WP_006442149.1	0.734313	0.93297	-0.198334	8.37972	0.736879	0.936003
NZ_GG657759.1_gene589	hypothetical protein	WP_006441861.1	0.642993	0.916155	-0.200924	8.27321	0.644627	0.919027
NZ_GG657759.1_gene2343	chromosome partitioning protein ParB	WP_040435659.1	0.708486	0.931939	-0.202623	8.65535	0.712303	0.933741
NZ_GG657759.1_gene1478	DNA-binding response regulator	WP_006442825.1	0.65655	0.921232	-0.20363	8.02516	0.659668	0.926143
NZ_GG657759.1_gene1855	preprotein translocase subunit SecE	WP_006443242.1	0.743394	0.933784	-0.205251	7.28227	0.748056	0.938634
NZ_GG657759.1_gene742	glycosyl transferase family 1	WP_006442027.1	0.638393	0.91272	-0.207184	8.35047	0.641245	0.917846
NZ_GG657759.1_gene214	aminoacyl-histidine dipeptidase	WP_006441461.1	0.545309	0.867915	-0.207623	11.411	0.546741	0.874395
NZ_GG657759.1_gene266	ABC transporter ATP-binding protein	WP_006441518.1	0.69959	0.929526	-0.20801	7.92071	0.702336	0.93289
NZ_GG657759.1_gene1816	hypothetical protein	WP_006443198.1	0.613845	0.896588	-0.209982	9.21156	0.616619	0.903016
NZ_GG657759.1_gene957	DJ-1 family protein	WP_006442264.1	0.707163	0.931222	-0.21041	7.41796	0.711085	0.933741
NZ_GG657759.1_gene185	hypothetical protein	WP_040434577.1	0.757661	0.938266	-0.210477	7.16583	0.761765	0.942121
NZ_GG657759.1_gene672	hybrid sensor histidine kinase/response regulator	WP_006441951.1	0.698609	0.929526	-0.212126	7.49925	0.70213	0.93289
NZ_GG657759.1_gene2422	phosphatidate cytidylyltransferase	WP_006443850.1	0.779542	0.945049	-0.212384	6.79928	0.785472	0.95008
NZ_GG657759.1_gene2198	hypothetical protein	WP_006443611.1	0.551431	0.874323	-0.212987	9.50899	0.553485	0.87981
NZ_GG657759.1_gene879	hybrid sensor histidine kinase/response regulator	WP_006442171.1	0.57073	0.8855	-0.217378	9.42179	0.573419	0.888468
NZ_GG657759.1_gene2554	transcriptional regulator	WP_006444005.1	0.709979	0.931939	-0.217576	8.33928	0.713756	0.933741
NZ_GG657759.1_gene1608	DNA-binding protein WhiA	WP_040434972.1	0.59235	0.89555	-0.218235	8.71374	0.59425	0.900902
NZ_GG657759.1_gene2600	translation initiation factor IF-2	WP_006444058.1	0.595669	0.89555	-0.219199	9.18858	0.598286	0.900902
NZ_GG657759.1_gene42	DNA-binding response regulator	WP_006441273.1	0.600613	0.89555	-0.219402	8.87771	0.603342	0.900902
NZ_GG657759.1_gene2505	acyl-phosphate glycerol 3-phosphate acyltransferase	WP_006443947.1	0.654692	0.921232	-0.219471	7.64171	0.658269	0.926143
NZ_GG657759.1_gene1946	deoxyguanosinetriphosphate triphosphohydrolase	WP_006443338.1	0.505091	0.865917	-0.220942	9.73931	0.506478	0.872733
NZ_GG657759.1_gene665	DNA-binding response regulator	WP_006441943.1	0.49518	0.863268	-0.221478	10.8927	0.49677	0.870392
NZ_GG657759.1_gene757	LysR family transcriptional regulator	WP_006442043.1	0.698538	0.929526	-0.221926	7.97486	0.701595	0.93289
NZ_GG657759.1_gene966	phenylacetate--CoA ligase	WP_006442273.1	0.727681	0.932959	-0.222516	7.72654	0.731744	0.936003
NZ_GG657759.1_gene1232	glycyl radical enzyme	WP_006442558.1	0.699836	0.929526	-0.228498	8.04572	0.702356	0.93289
NZ_GG657759.1_gene2552	hypothetical protein	WP_006444003.1	0.732239	0.932959	-0.230113	7.64961	0.736873	0.936003
NZ_GG657759.1_gene557	cold-shock protein	WP_006441829.1	0.64239	0.916155	-0.230137	11.2069	0.645008	0.919027
NZ_GG657759.1_gene963	peptide chain release factor 2	WP_083790591.1	0.614591	0.896588	-0.231388	9.07306	0.617194	0.903016
NZ_GG657759.1_gene901	TetR family transcriptional regulator	WP_006442193.1	0.765554	0.93985	-0.231705	7.50433	0.771158	0.944651
NZ_GG657759.1_gene972	4-hydroxy-tetrahydrodipicolinate synthase	WP_006442280.1	0.462477	0.855856	-0.231979	10.8875	0.464156	0.862445
NZ_GG657759.1_gene1087	MurR/RpiR family transcriptional regulator	WP_006442405.1	0.669091	0.926596	-0.233944	8.22855	0.673184	0.932616
NZ_GG657759.1_gene108	DNA mismatch repair protein MutS	WP_006441343.1	0.516673	0.867067	-0.234264	9.66502	0.518087	0.874395
NZ_GG657759.1_gene2344	ParA family protein	WP_040435160.1	0.617715	0.896588	-0.235089	8.43416	0.621187	0.903016
NZ_GG657759.1_gene1609	RNase adaptor protein RapZ	WP_006442970.1	0.680296	0.928082	-0.23551	7.23445	0.684298	0.93289
NZ_GG657759.1_gene335	3-hydroxy-5-phosphonooxypentane-2%2C4-dione thiolase LsrF	WP_006441590.1	0.803105	0.954714	-0.235983	6.68453	0.809098	0.958506
NZ_GG657759.1_gene985	HPr(Ser) kinase/phosphatase	WP_006442293.1	0.702955	0.929526	-0.24031	7.92086	0.706939	0.93289
NZ_GG657759.1_gene1459	phosphate transport system regulatory protein PhoU	WP_006442804.1	0.606946	0.896588	-0.241687	8.0076	0.610169	0.903016
NZ_GG657759.1_gene2527	ATPase AAA	WP_006443976.1	0.701764	0.929526	-0.243473	7.87912	0.706479	0.93289
NZ_GG657759.1_gene1547	hypothetical protein	WP_006442906.1	0.693367	0.929526	-0.246255	7.77623	0.696936	0.93289
NZ_GG657759.1_gene224	hypothetical protein	WP_006441470.1	0.531739	0.867178	-0.246655	8.73532	0.534127	0.874395
NZ_GG657759.1_gene1845	N-acetyltransferase	WP_006443229.1	0.688097	0.929526	-0.247686	7.95708	0.692786	0.93289
NZ_GG657759.1_gene1285	allophanate hydrolase subunit 1	WP_006442615.1	0.611876	0.896588	-0.248401	10.2265	0.614623	0.903016
NZ_GG657759.1_gene2467	dihydroxy-acid dehydratase	WP_006443906.1	0.599047	0.89555	-0.249693	10.9987	0.601406	0.900902
NZ_GG657759.1_gene248	4-hydroxy-3-methylbut-2-enyl diphosphate reductase	WP_040434594.1	0.558096	0.878515	-0.25379	9.41916	0.560212	0.88488
NZ_GG657759.1_gene2528	hypothetical protein	WP_006443977.1	0.599701	0.89555	-0.256002	7.94556	0.603482	0.900902
NZ_GG657759.1_gene2271	hypothetical protein	WP_006443697.1	0.52434	0.867178	-0.257239	8.66613	0.526758	0.874395
NZ_GG657759.1_gene1328	hypothetical protein	WP_006442659.1	0.502765	0.865917	-0.258014	9.20519	0.505244	0.872733
NZ_GG657759.1_gene2084	two-component sensor histidine kinase	WP_006443494.1	0.687254	0.929526	-0.258206	7.10852	0.691081	0.93289
NZ_GG657759.1_gene106	tRNA (N6-isopentenyl adenosine(37)-C2)-methylthiotransferase MiaB	WP_040434538.1	0.618938	0.896588	-0.259377	7.65872	0.621877	0.903016
NZ_GG657759.1_gene227	sporulation protein	WP_040434589.1	0.584937	0.892843	-0.26039	8.16967	0.587406	0.898344
NZ_GG657759.1_gene1298	glutamate dehydrogenase	WP_006442629.1	0.65232	0.921052	-0.26186	10.7685	0.655591	0.926143
NZ_GG657759.1_gene2489	preprotein translocase subunit YajC	WP_006443931.1	0.634617	0.912535	-0.265521	9.7036	0.638292	0.916842
NZ_GG657759.1_gene2635	1-deoxy-D-xylulose-5-phosphate synthase	WP_006444096.1	0.442878	0.845669	-0.265545	10.0238	0.444834	0.854819
NZ_GG657759.1_gene1639	sugar ABC transporter ATP-binding protein	WP_006443000.1	0.534919	0.867178	-0.266537	8.65785	0.538104	0.874395
NZ_GG657759.1_gene1331	2-hydroxyacid dehydrogenase	WP_006442663.1	0.586441	0.892843	-0.266848	8.14194	0.589629	0.900642
NZ_GG657759.1_gene155	repressor LexA	WP_006441395.1	0.509444	0.865917	-0.269174	8.8817	0.512294	0.873134
NZ_GG657759.1_gene86	AraC family transcriptional regulator	WP_006441319.1	0.758049	0.938266	-0.269723	7.14779	0.762968	0.942121
NZ_GG657759.1_gene2590	hypothetical protein	WP_006444048.1	0.554804	0.877446	-0.272368	10.3671	0.557444	0.882738
NZ_GG657759.1_gene2530	hypothetical protein	WP_040435196.1	0.50783	0.865917	-0.27308	8.9776	0.511096	0.873134
NZ_GG657759.1_gene1532	hypothetical protein	WP_006442890.1	0.668196	0.926596	-0.27365	7.31607	0.674015	0.932736
NZ_GG657759.1_gene2698	DNA polymerase I	WP_006444168.1	0.539587	0.867178	-0.276685	8.91451	0.542157	0.874395
NZ_GG657759.1_gene2312	RNA polymerase sigma factor	WP_006443739.1	0.574499	0.886188	-0.278514	7.60875	0.576687	0.891763
NZ_GG657759.1_gene129	hypothetical protein	WP_006441365.1	0.69885	0.929526	-0.279303	7.17731	0.704292	0.93289
NZ_GG657759.1_gene2594	DNA topoisomerase IV subunit B	WP_040435697.1	0.486927	0.861592	-0.28064	9.97609	0.489333	0.86681
NZ_GG657759.1_gene2092	CdaR family transcriptional regulator	WP_040435112.1	0.598823	0.89555	-0.283228	7.58554	0.601253	0.900902
NZ_GG657759.1_gene1210	threonine synthase	WP_040434844.1	0.41381	0.833061	-0.284645	9.67491	0.415328	0.838645
NZ_GG657759.1_gene181	radical SAM protein	WP_040435268.1	0.649093	0.921052	-0.287099	7.21308	0.655857	0.926143
NZ_GG657759.1_gene550	hypothetical protein	WP_006441822.1	0.638346	0.91272	-0.288395	7.30756	0.644261	0.919027
NZ_GG657759.1_gene264	methylglyoxal synthase	WP_006441516.1	0.486835	0.861592	-0.290131	8.58069	0.489876	0.86681
NZ_GG657759.1_gene1696	GntR family transcriptional regulator	WP_006443069.1	0.427377	0.838008	-0.292327	10.1085	0.429279	0.844642
NZ_GG657759.1_gene1764	sugar ABC transporter ATP-binding protein	WP_083790636.1	0.497535	0.863268	-0.29398	10.8885	0.500009	0.872062
NZ_GG657759.1_gene44	hypothetical protein	WP_006441275.1	0.666409	0.925949	-0.294332	6.88392	0.671996	0.932616
NZ_GG657759.1_gene1133	ferredoxin	WP_040434823.1	0.535942	0.867178	-0.2959	8.07998	0.538994	0.874395
NZ_GG657759.1_gene610	ABC transporter ATP-binding protein	WP_006441883.1	0.50733	0.865917	-0.297846	8.2128	0.510584	0.873134
NZ_GG657759.1_gene1330	hypothetical protein	WP_006442662.1	0.7058	0.930407	-0.299369	6.61073	0.713018	0.933741
NZ_GG657759.1_gene984	glucokinase	WP_006442292.1	0.561078	0.880689	-0.299755	7.79279	0.564637	0.887388
NZ_GG657759.1_gene1014	serine/threonine protein phosphatase	WP_040434800.1	0.404776	0.826059	-0.30315	10.08	0.406623	0.836451
NZ_GG657759.1_gene2702	PFL family protein	WP_006444172.1	0.460611	0.853665	-0.304386	9.4993	0.462792	0.862445
NZ_GG657759.1_gene827	N-acetylmuramoyl-L-alanine amidase	WP_006442116.1	0.616762	0.896588	-0.305069	7.35704	0.621353	0.903016
NZ_GG657759.1_gene34	gamma-glutamyl-phosphate reductase	WP_006441265.1	0.558289	0.878515	-0.309432	8.32504	0.562614	0.887388
NZ_GG657759.1_gene1743	transketolase	WP_006443120.1	0.672506	0.926908	-0.310994	6.6839	0.678987	0.93289
NZ_GG657759.1_gene1297	aminotransferase	WP_006442628.1	0.560872	0.880689	-0.311733	9.95291	0.564142	0.887388
NZ_GG657759.1_gene761	MBL fold metallo-hydrolase	WP_040434713.1	0.543516	0.867915	-0.317445	8.32876	0.547959	0.874395
NZ_GG657759.1_gene816	hypothetical protein	WP_006442105.1	0.478813	0.856197	-0.318319	9.2284	0.481442	0.864365
NZ_GG657759.1_gene1677	LacI family transcriptional regulator	WP_006443048.1	0.603843	0.896588	-0.318808	8.09594	0.608621	0.903016
NZ_GG657759.1_gene132	RNA-binding protein	WP_006441368.1	0.537187	0.867178	-0.320394	7.5856	0.540456	0.874395
NZ_GG657759.1_gene730	inorganic pyrophosphatase	WP_006442015.1	0.544624	0.867915	-0.320559	7.28351	0.547982	0.874395
NZ_GG657759.1_gene913	hypothetical protein	WP_006442211.1	0.611081	0.896588	-0.32062	6.69173	0.618696	0.903016
NZ_GG657759.1_gene702	hypothetical protein	WP_006441986.1	0.628651	0.90604	-0.323105	6.88065	0.632976	0.911224
NZ_GG657759.1_gene645	GntR family transcriptional regulator	WP_006441922.1	0.68404	0.929526	-0.3236	6.92601	0.689656	0.93289
NZ_GG657759.1_gene2672	NUDIX hydrolase	WP_006444140.1	0.595232	0.89555	-0.324871	7.16093	0.600035	0.900902
NZ_GG657759.1_gene1229	anaerobic ribonucleoside-triphosphate reductase activating protein	WP_006442555.1	0.513161	0.867067	-0.324929	7.4542	0.516077	0.874395
NZ_GG657759.1_gene2425	DNA-binding response regulator	WP_006443853.1	0.48114	0.856197	-0.326082	7.91847	0.484135	0.864365
NZ_GG657759.1_gene1284	allophanate hydrolase	WP_006442614.1	0.569366	0.884815	-0.326227	10.6903	0.573177	0.888468
NZ_GG657759.1_gene201	ATP phosphoribosyltransferase	WP_006441448.1	0.66012	0.923362	-0.327637	7.02196	0.666338	0.928602
NZ_GG657759.1_gene2438	hypothetical protein	WP_006443873.1	0.541131	0.867305	-0.329918	8.05105	0.546149	0.874395
NZ_GG657759.1_gene41	hypothetical protein	WP_006441272.1	0.370352	0.801574	-0.332118	10.5219	0.372545	0.81368
NZ_GG657759.1_gene225	hypothetical protein	WP_006441471.1	0.660598	0.923362	-0.333601	6.92971	0.667075	0.928602
NZ_GG657759.1_gene1036	methylated-DNA--protein-cysteine methyltransferase	WP_006442349.1	0.503638	0.865917	-0.333648	7.61287	0.506159	0.872733
NZ_GG657759.1_gene784	UDP-N-acetylmuramoyl-L-alanine--D-glutamate ligase	WP_006442070.1	0.433355	0.840517	-0.336866	9.07927	0.435731	0.846427
NZ_GG657759.1_gene499	hypothetical protein	WP_006441767.1	0.546332	0.868439	-0.33869	7.09127	0.550847	0.877846
NZ_GG657759.1_gene683	hypothetical protein	WP_040434697.1	0.450068	0.846669	-0.339525	9.20091	0.453383	0.855478
NZ_GG657759.1_gene2190	GtrA family protein	WP_006443603.1	0.587378	0.892843	-0.339812	7.35434	0.594011	0.900902
NZ_GG657759.1_gene2706	phosphate acetyltransferase	WP_040435240.1	0.31245	0.773587	-0.339871	11.1204	0.314188	0.78348
NZ_GG657759.1_gene2610	polyribonucleotide nucleotidyltransferase	WP_006444068.1	0.304606	0.773587	-0.342862	10.5332	0.306296	0.78348
NZ_GG657759.1_gene2297	diguanylate cyclase	WP_006443724.1	0.616768	0.896588	-0.345621	6.95698	0.623155	0.903322
NZ_GG657759.1_gene2537	nitrogen-fixing protein NifU	WP_006443987.1	0.318238	0.773587	-0.34771	11.4685	0.319921	0.78348
NZ_GG657759.1_gene2609	ferredoxin	WP_006444067.1	0.476776	0.856197	-0.353452	10.2521	0.480026	0.864365
NZ_GG657759.1_gene239	FAD:protein FMN transferase	WP_006441486.1	0.530165	0.867178	-0.353703	7.39106	0.535543	0.874395
NZ_GG657759.1_gene2273	hypothetical protein	WP_006443700.1	0.419312	0.834651	-0.35372	8.89522	0.422432	0.843614
NZ_GG657759.1_gene1024	DNA-binding response regulator	WP_006442336.1	0.52626	0.867178	-0.354889	7.45443	0.531021	0.874395
NZ_GG657759.1_gene1240	3-oxoacyl-ACP reductase	WP_006442566.1	0.669578	0.926596	-0.355613	7.46989	0.676854	0.93289
NZ_GG657759.1_gene253	glutaconyl-CoA decarboxylase subunit beta	WP_006441502.1	0.334446	0.777012	-0.356196	10.3297	0.336595	0.78854
NZ_GG657759.1_gene2683	triose-phosphate isomerase	WP_006444151.1	0.396991	0.822399	-0.356751	9.10372	0.399275	0.830845
NZ_GG657759.1_gene2266	CPBP family intramembrane metalloprotease domain-containing protein	WP_006443691.1	0.506733	0.865917	-0.357127	8.51669	0.510789	0.873134
NZ_GG657759.1_gene2538	hypothetical protein	WP_006443988.1	0.294588	0.773587	-0.358024	10.9598	0.29639	0.78348
NZ_GG657759.1_gene1071	4-alpha-glucanotransferase	WP_083790593.1	0.370091	0.801574	-0.359028	9.0351	0.372268	0.81368
NZ_GG657759.1_gene267	MBL fold metallo-hydrolase	WP_006441519.1	0.607767	0.896588	-0.359467	7.25173	0.613956	0.903016
NZ_GG657759.1_gene1760	L-ribulose-5-phosphate 4-epimerase	WP_006443138.1	0.521649	0.867178	-0.360245	8.57483	0.525526	0.874395
NZ_GG657759.1_gene978	translational GTPase TypA	WP_006442286.1	0.440943	0.845669	-0.36187	8.70391	0.44421	0.854819
NZ_GG657759.1_gene1642	NAD(P)-dependent alcohol dehydrogenase	WP_006443004.1	0.553023	0.875736	-0.362744	7.50128	0.558161	0.882755
NZ_GG657759.1_gene853	tRNA 4-thiouridine(8) synthase ThiI	WP_006442144.1	0.344925	0.784548	-0.364895	9.14043	0.346895	0.791191
NZ_GG657759.1_gene1241	exodeoxyribonuclease III	WP_006442567.1	0.497086	0.863268	-0.365048	8.47383	0.502054	0.872318
NZ_GG657759.1_gene131	cell division protein SepF	WP_006441367.1	0.376272	0.806349	-0.365119	9.79508	0.379164	0.814359
NZ_GG657759.1_gene2595	DNA topoisomerase	WP_006444053.1	0.277135	0.773587	-0.371074	9.88146	0.278836	0.782088
NZ_GG657759.1_gene83	glutamate synthase (NADPH)%2C homotetrameric	WP_006441315.1	0.327435	0.774513	-0.371865	11.0267	0.329519	0.783704
NZ_GG657759.1_gene611	amidohydrolase	WP_040434668.1	0.538677	0.867178	-0.37463	8.8415	0.543743	0.874395
NZ_GG657759.1_gene669	hybrid sensor histidine kinase/response regulator	WP_006441947.1	0.243606	0.758089	-0.376152	11.9662	0.245045	0.767588
NZ_GG657759.1_gene417	AI-2E family transporter	WP_006441680.1	0.558223	0.878515	-0.376738	7.9914	0.56329	0.887388
NZ_GG657759.1_gene1765	sugar ABC transporter substrate-binding protein	WP_040435031.1	0.413104	0.833061	-0.379308	12.5328	0.416123	0.838645
NZ_GG657759.1_gene2420	ribosome-recycling factor	WP_006443847.1	0.31775	0.773587	-0.379986	9.57461	0.319934	0.78348
NZ_GG657759.1_gene641	adenine deaminase	WP_006441918.1	0.360293	0.79987	-0.381404	8.40055	0.36278	0.810544
NZ_GG657759.1_gene1473	DeoR family transcriptional regulator	WP_006442819.1	0.499508	0.865492	-0.382128	7.85419	0.504369	0.872733
NZ_GG657759.1_gene130	YggS family pyridoxal phosphate enzyme	WP_006441366.1	0.488522	0.863193	-0.386776	7.83561	0.494032	0.870392
NZ_GG657759.1_gene524	protein-(glutamine-N5) methyltransferase%2C release factor-specific	WP_006441796.1	0.454725	0.849937	-0.388245	7.89442	0.459823	0.860601
NZ_GG657759.1_gene1264	DNA polymerase subunit beta	WP_006442593.1	0.453868	0.849937	-0.388623	8.00982	0.458856	0.860601
NZ_GG657759.1_gene2642	starch synthase	WP_006444103.1	0.308531	0.773587	-0.389366	9.82835	0.310606	0.78348
NZ_GG657759.1_gene351	hypothetical protein	WP_040434608.1	0.604269	0.896588	-0.38947	7.03042	0.610587	0.903016
NZ_GG657759.1_gene775	hypothetical protein	WP_006442061.1	0.529727	0.867178	-0.390548	7.32899	0.535311	0.874395
NZ_GG657759.1_gene387	glycerophosphotransferase	WP_006441647.1	0.673508	0.926908	-0.394246	7.34139	0.68232	0.93289
NZ_GG657759.1_gene221	dihydroxyacetone kinase	WP_040434588.1	0.308569	0.773587	-0.394778	10.1827	0.310777	0.78348
NZ_GG657759.1_gene1691	hypothetical protein	WP_006443062.1	0.514249	0.867067	-0.398092	7.18288	0.52066	0.874395
NZ_GG657759.1_gene2191	hypothetical protein	WP_006443604.1	0.276382	0.773587	-0.399006	9.73965	0.278815	0.782088
NZ_GG657759.1_gene1234	hypothetical protein	WP_006442560.1	0.387444	0.818016	-0.40067	9.47678	0.390844	0.827531
NZ_GG657759.1_gene804	serine hydroxymethyltransferase	WP_006442092.1	0.304289	0.773587	-0.400704	9.45162	0.306532	0.78348
NZ_GG657759.1_gene2697	bifunctional diguanylate cyclase/phosphodiesterase	WP_006444166.1	0.344278	0.784548	-0.401235	8.91935	0.347213	0.791191
NZ_GG657759.1_gene2488	tRNA guanosine(34) transglycosylase Tgt	WP_006443930.1	0.365866	0.800065	-0.401548	8.6393	0.369312	0.812155
NZ_GG657759.1_gene2679	tRNA 2-thiouridine(34) synthase MnmA	WP_006444147.1	0.472349	0.856197	-0.401828	7.64104	0.476857	0.864365
NZ_GG657759.1_gene870	hypothetical protein	WP_006442162.1	0.280447	0.773587	-0.407132	9.44303	0.282232	0.78348
NZ_GG657759.1_gene2650	30S ribosomal protein S21	WP_004054229.1	0.404395	0.826059	-0.408086	8.58089	0.408531	0.836451
NZ_GG657759.1_gene1172	C4-dicarboxylate ABC transporter	WP_006442491.1	0.313744	0.773587	-0.409706	12.3099	0.316178	0.78348
NZ_GG657759.1_gene682	membrane protein	WP_006441964.1	0.364553	0.800065	-0.411715	8.04835	0.367225	0.812155
NZ_GG657759.1_gene2167	capsular biosynthesis protein	WP_040435620.1	0.368866	0.801574	-0.41426	8.64913	0.372693	0.81368
NZ_GG657759.1_gene831	hypothetical protein	WP_040434727.1	0.294108	0.773587	-0.416514	9.00393	0.296777	0.78348
NZ_GG657759.1_gene247	30S ribosomal protein S1	WP_006441494.1	0.242689	0.757118	-0.417561	11.9765	0.244539	0.767588
NZ_GG657759.1_gene1828	ferrous iron transporter B	WP_006443210.1	0.421015	0.834651	-0.419171	7.50649	0.425734	0.843614
NZ_GG657759.1_gene1332	hypothetical protein	WP_006442664.1	0.397621	0.822399	-0.421354	9.19837	0.401717	0.832034
NZ_GG657759.1_gene974	hypothetical protein	WP_006442282.1	0.425765	0.836158	-0.422953	7.12142	0.429827	0.844642
NZ_GG657759.1_gene835	GTP-sensing pleiotropic transcriptional regulator CodY	WP_006442125.1	0.296433	0.773587	-0.425425	9.50961	0.298512	0.78348
NZ_GG657759.1_gene743	dihydrofolate reductase	WP_006442028.1	0.484747	0.861389	-0.426018	7.83278	0.489194	0.86681
NZ_GG657759.1_gene1531	hypothetical protein	WP_006442889.1	0.676647	0.927148	-0.426695	7.54217	0.686803	0.93289
NZ_GG657759.1_gene2499	3-phosphoserine/phosphohydroxythreonine aminotransferase	WP_040435184.1	0.416971	0.833277	-0.432669	7.97757	0.422349	0.843614
NZ_GG657759.1_gene306	laccase domain-containing protein	WP_006441559.1	0.512212	0.867067	-0.433309	7.93603	0.518994	0.874395
NZ_GG657759.1_gene2133	reverse rubrerythrin	WP_006443546.1	0.232892	0.752837	-0.43368	12.1483	0.234783	0.762893
NZ_GG657759.1_gene1569	DeoR/GlpR transcriptional regulator	WP_006442933.1	0.47048	0.856197	-0.435498	7.62797	0.47643	0.864365
NZ_GG657759.1_gene2067	pyrroline-5-carboxylate reductase	WP_040435108.1	0.356904	0.79987	-0.43791	8.00124	0.360577	0.809771
NZ_GG657759.1_gene1638	ABC transporter permease	WP_006442999.1	0.467649	0.856197	-0.438573	7.87675	0.472977	0.864365
NZ_GG657759.1_gene535	fucose isomerase	WP_006441807.1	0.282271	0.773587	-0.440555	12.1598	0.284696	0.78348
NZ_GG657759.1_gene228	hypothetical protein	WP_006441475.1	0.259259	0.763136	-0.441229	8.40728	0.261924	0.774251
NZ_GG657759.1_gene1938	hypothetical protein	WP_050765510.1	0.443816	0.845669	-0.448782	7.87938	0.449598	0.855478
NZ_GG657759.1_gene2445	adenylosuccinate lyase	WP_040435175.1	0.208236	0.71764	-0.450294	9.31654	0.21002	0.727799
NZ_GG657759.1_gene216	hypothetical protein	WP_006441463.1	0.331655	0.776967	-0.450394	8.6086	0.335122	0.788041
NZ_GG657759.1_gene2086	hypothetical protein	WP_006443496.1	0.360426	0.79987	-0.450883	7.64468	0.363657	0.810544
NZ_GG657759.1_gene2157	hypothetical protein	WP_040435123.1	0.286574	0.773587	-0.454774	8.85287	0.289368	0.78348
NZ_GG657759.1_gene705	hypothetical protein	WP_006441990.1	0.268724	0.767519	-0.456467	10.3738	0.271288	0.780127
NZ_GG657759.1_gene175	metal-dependent hydrolase	WP_040434568.1	0.302822	0.773587	-0.457435	8.33375	0.30542	0.78348
NZ_GG657759.1_gene1281	dicarboxylate/amino acid:cation symporter	WP_006442611.1	0.318757	0.773587	-0.459269	11.1895	0.321893	0.78348
NZ_GG657759.1_gene1201	phenylalanine--tRNA ligase subunit alpha	WP_006442524.1	0.469113	0.856197	-0.461268	7.40768	0.475149	0.864365
NZ_GG657759.1_gene449	adenylosuccinate synthetase	WP_006441714.1	0.247885	0.761103	-0.462322	8.80532	0.250341	0.772466
NZ_GG657759.1_gene2311	hypothetical protein	WP_006443738.1	0.309492	0.773587	-0.467576	9.31088	0.313133	0.78348
NZ_GG657759.1_gene772	transcription-repair coupling factor	WP_006442058.1	0.325767	0.774001	-0.470893	8.02442	0.328536	0.78348
NZ_GG657759.1_gene273	argininosuccinate lyase	WP_006441525.1	0.250621	0.761103	-0.473369	8.99359	0.253049	0.773815
NZ_GG657759.1_gene2589	hypothetical protein	WP_006444047.1	0.303461	0.773587	-0.474738	9.95789	0.306716	0.78348
NZ_GG657759.1_gene133	signal peptidase II	WP_006441369.1	0.536148	0.867178	-0.476898	7.04165	0.544179	0.874395
NZ_GG657759.1_gene153	integrase	WP_040434558.1	0.476914	0.856197	-0.477647	6.50583	0.483669	0.864365
NZ_GG657759.1_gene252	oxaloacetate decarboxylase	WP_040434595.1	0.14632	0.634772	-0.481633	11.6481	0.147648	0.648096
NZ_GG657759.1_gene463	two-component sensor histidine kinase	WP_006441727.1	0.298672	0.773587	-0.484283	8.78957	0.301907	0.78348
NZ_GG657759.1_gene2497	dihydroxy-acid dehydratase	WP_006443939.1	0.203767	0.710062	-0.485328	9.05858	0.205927	0.722292
NZ_GG657759.1_gene1543	L-serine dehydratase%2C iron-sulfur-dependent subunit alpha	WP_040435493.1	0.479712	0.856197	-0.485763	7.27942	0.48646	0.865663
NZ_GG657759.1_gene197	hypothetical protein	WP_006441444.1	0.294621	0.773587	-0.486067	8.06101	0.298661	0.78348
NZ_GG657759.1_gene1253	hypothetical protein	WP_006442580.1	0.509182	0.865917	-0.487842	6.71646	0.516275	0.874395
NZ_GG657759.1_gene1934	V-type ATP synthase subunit K	WP_006443325.1	0.18605	0.692703	-0.488374	9.48948	0.187736	0.69898
NZ_GG657759.1_gene1744	SDR family oxidoreductase	WP_006443121.1	0.477939	0.856197	-0.489126	7.12936	0.484349	0.864365
NZ_GG657759.1_gene1112	GntR family transcriptional regulator	WP_006442430.1	0.388682	0.818016	-0.491791	7.42926	0.39359	0.827531
NZ_GG657759.1_gene751	multidrug transporter MatE	WP_006442038.1	0.442552	0.845669	-0.493826	8.45391	0.448913	0.855478
NZ_GG657759.1_gene1641	3-oxoacyl-ACP reductase	WP_006443002.1	0.322296	0.773587	-0.494614	7.59783	0.326436	0.78348
NZ_GG657759.1_gene1944	tRNA-specific adenosine deaminase	WP_050765546.1	0.358859	0.79987	-0.497058	7.00095	0.363355	0.810544
NZ_GG657759.1_gene529	aspartate aminotransferase	WP_006441801.1	0.180752	0.681888	-0.499224	8.77913	0.182666	0.6947
NZ_GG657759.1_gene2208	zinc ribbon domain-containing protein	WP_006443625.1	0.295036	0.773587	-0.500141	8.95337	0.298778	0.78348
NZ_GG657759.1_gene2707	acetate kinase	WP_006444182.1	0.119416	0.597414	-0.500304	10.9347	0.120623	0.608466
NZ_GG657759.1_gene297	GTP 3'%2C8-cyclase MoaA	WP_040435283.1	0.314044	0.773587	-0.502027	8.4588	0.31839	0.78348
NZ_GG657759.1_gene1245	ABC transporter	WP_006442571.1	0.539639	0.867178	-0.504177	7.7246	0.54791	0.874395
NZ_GG657759.1_gene1759	L-arabinose isomerase	WP_006443137.1	0.285899	0.773587	-0.504639	9.77995	0.289134	0.78348
NZ_GG657759.1_gene1921	DNA-binding response regulator	WP_006443310.1	0.369269	0.801574	-0.507254	7.44249	0.373525	0.814077
NZ_GG657759.1_gene168	50S ribosomal protein L21	WP_006441409.1	0.409142	0.831678	-0.508269	8.13564	0.41531	0.838645
NZ_GG657759.1_gene2437	hypothetical protein	WP_040435173.1	0.155621	0.652736	-0.509223	9.7532	0.157366	0.664154
NZ_GG657759.1_gene843	2-hydroxyacyl-CoA dehydratase	WP_040434728.1	0.236245	0.754326	-0.511253	12.5942	0.238866	0.767588
NZ_GG657759.1_gene1120	GMP synthase (glutamine-hydrolyzing)	WP_006442439.1	0.288932	0.773587	-0.513371	8.31254	0.292181	0.78348
NZ_GG657759.1_gene1758	GGDEF domain-containing protein	WP_006443136.1	0.236235	0.754326	-0.515664	10.8079	0.238912	0.767588
NZ_GG657759.1_gene2471	phosphate--AMP phosphotransferase	WP_040435179.1	0.402817	0.824754	-0.516075	7.08739	0.410405	0.838645
NZ_GG657759.1_gene0	ferritin	WP_006441225.1	0.241613	0.755645	-0.51624	10.0469	0.244624	0.767588
NZ_GG657759.1_gene2546	NADH-dependent flavin oxidoreductase	WP_040435199.1	0.424331	0.834651	-0.517401	9.17721	0.430086	0.844642
NZ_GG657759.1_gene2441	amino acid ABC transporter permease	WP_006443876.1	0.454143	0.849937	-0.517722	7.17956	0.46149	0.861678
NZ_GG657759.1_gene829	beta-galactosidase	WP_040434726.1	0.271867	0.76947	-0.518493	7.75147	0.274912	0.782088
NZ_GG657759.1_gene1290	hypothetical protein	WP_006442621.1	0.294605	0.773587	-0.519675	8.31827	0.299342	0.78348
NZ_GG657759.1_gene1074	ABC transporter substrate-binding protein	WP_006442391.1	0.191914	0.697131	-0.520254	11.2228	0.194046	0.707901
NZ_GG657759.1_gene1939	hypothetical protein	WP_006443332.1	0.459927	0.853663	-0.520264	6.38763	0.466235	0.862478
NZ_GG657759.1_gene1135	phosphoesterase	WP_006442454.1	0.390321	0.818016	-0.520324	8.00441	0.395518	0.829101
NZ_GG657759.1_gene1327	ATP-dependent chaperone ClpB	WP_040434886.1	0.25497	0.761103	-0.520453	8.79192	0.25834	0.774251
NZ_GG657759.1_gene948	BltR family transcriptional regulator	WP_006442254.1	0.391026	0.818016	-0.522496	6.88762	0.396325	0.829101
NZ_GG657759.1_gene531	multidrug SMR transporter	WP_006441803.1	0.247058	0.761103	-0.525415	8.11628	0.250696	0.772466
NZ_GG657759.1_gene2684	2%2C3-bisphosphoglycerate-independent phosphoglycerate mutase	WP_040435229.1	0.172483	0.667992	-0.527726	9.14543	0.174154	0.681609
NZ_GG657759.1_gene1354	IclR family transcriptional regulator	WP_006442687.1	0.283727	0.773587	-0.52841	8.28831	0.287392	0.78348
NZ_GG657759.1_gene849	Holliday junction resolvase RuvX	WP_040435362.1	0.268627	0.767519	-0.530205	8.34363	0.272514	0.780127
NZ_GG657759.1_gene2282	ABC transporter permease	WP_006443709.1	0.348836	0.790569	-0.530697	7.63005	0.353704	0.800152
NZ_GG657759.1_gene332	tRNA pseudouridine synthase A	WP_006441587.1	0.327874	0.774513	-0.538564	8.26175	0.332717	0.787037
NZ_GG657759.1_gene1727	sugar ABC transporter ATP-binding protein	WP_040435013.1	0.360613	0.79987	-0.544626	7.44986	0.366775	0.812155
NZ_GG657759.1_gene2440	ABC transporter substrate-binding protein	WP_006443875.1	0.21075	0.71844	-0.546505	9.08845	0.213485	0.732047
NZ_GG657759.1_gene2577	PucR family transcriptional regulator	WP_006444030.1	0.352548	0.796077	-0.546608	7.20266	0.358852	0.808872
NZ_GG657759.1_gene664	galactoside ABC transporter permease MglC	WP_006441942.1	0.11618	0.59598	-0.547949	13.4611	0.117511	0.606502
NZ_GG657759.1_gene2184	glucose-1-phosphate cytidylyltransferase	WP_040435128.1	0.381961	0.815415	-0.552441	7.62682	0.389312	0.827531
NZ_GG657759.1_gene1286	LysR family transcriptional regulator	WP_006442617.1	0.338951	0.780364	-0.555163	8.03741	0.344092	0.791191
NZ_GG657759.1_gene876	LacI family transcriptional regulator	WP_006442168.1	0.443528	0.845669	-0.555535	7.02793	0.450603	0.855478
NZ_GG657759.1_gene1289	thiol reductase thioredoxin	WP_006442620.1	0.397723	0.822399	-0.556035	7.86121	0.404515	0.836443
NZ_GG657759.1_gene2195	glycosyl transferase family 2	WP_006443608.1	0.279369	0.773587	-0.564178	8.13915	0.284212	0.78348
NZ_GG657759.1_gene1570	hypothetical protein	WP_040434961.1	0.308403	0.773587	-0.56506	7.58379	0.312954	0.78348
NZ_GG657759.1_gene2544	CoA transferase	WP_006443994.1	0.44783	0.846277	-0.569574	8.41463	0.455508	0.856903
NZ_GG657759.1_gene801	metal-binding protein	WP_006442089.1	0.307758	0.773587	-0.573599	7.5065	0.312529	0.78348
NZ_GG657759.1_gene818	cytidylate kinase-like family protein	WP_006442106.1	0.151337	0.642917	-0.576004	9.46016	0.153253	0.660006
NZ_GG657759.1_gene230	peptidoglycan glycosyltransferase	WP_006441477.1	0.191773	0.697131	-0.579374	8.34175	0.194222	0.707901
NZ_GG657759.1_gene521	transcription termination factor Rho	WP_006441793.1	0.254609	0.761103	-0.58178	7.68099	0.258329	0.774251
NZ_GG657759.1_gene49	coproporphyrinogen III oxidase	WP_006441280.1	0.165677	0.657973	-0.584179	8.05228	0.168684	0.668483
NZ_GG657759.1_gene731	hypothetical protein	WP_006442016.1	0.111108	0.588967	-0.586912	8.87276	0.112583	0.601886
NZ_GG657759.1_gene29	hypothetical protein	WP_006441258.1	0.55554	0.8775	-0.587895	6.60255	0.566715	0.888099
NZ_GG657759.1_gene217	pantetheine-phosphate adenylyltransferase	WP_006441464.1	0.326058	0.774001	-0.587985	7.90839	0.331459	0.786823
NZ_GG657759.1_gene1122	transcriptional regulator	WP_050765483.1	0.262532	0.764613	-0.590919	9.35241	0.266529	0.780127
NZ_GG657759.1_gene1064	hypothetical protein	WP_006442381.1	0.31898	0.773587	-0.590924	7.33456	0.324152	0.78348
NZ_GG657759.1_gene198	bifunctional phosphoribosyl-AMP cyclohydrolase/phosphoribosyl-ATP diphosphatase	WP_006441445.1	0.118297	0.596224	-0.591715	9.41698	0.120063	0.608092
NZ_GG657759.1_gene662	galactose ABC transporter substrate-binding protein	WP_006441940.1	0.100951	0.563792	-0.59174	15.3234	0.102274	0.577039
NZ_GG657759.1_gene293	TetR family transcriptional regulator	WP_006441547.1	0.497429	0.863268	-0.59435	7.14539	0.508687	0.873134
NZ_GG657759.1_gene1449	EamA family transporter	WP_006442794.1	0.164975	0.657272	-0.594676	8.63609	0.167356	0.668483
NZ_GG657759.1_gene1527	hypothetical protein	WP_006442885.1	0.416198	0.833061	-0.595083	7.88028	0.424487	0.843614
NZ_GG657759.1_gene135	cytidylate kinase-like family protein	WP_006441371.1	0.172125	0.667992	-0.595348	9.23033	0.174897	0.681609
NZ_GG657759.1_gene1541	hypothetical protein	WP_006442899.1	0.400757	0.824754	-0.596694	7.63673	0.408099	0.836451
NZ_GG657759.1_gene1007	potassium transporter KefA	WP_006442316.1	0.139786	0.622321	-0.601042	9.25263	0.141644	0.630594
NZ_GG657759.1_gene2551	hypothetical protein	WP_006444002.1	0.238176	0.754326	-0.601068	10.1024	0.241925	0.767588
NZ_GG657759.1_gene878	hybrid sensor histidine kinase/response regulator	WP_083790631.1	0.149357	0.642081	-0.601185	9.29227	0.151296	0.65509
NZ_GG657759.1_gene2299	hypothetical protein	WP_006443726.1	0.160874	0.656047	-0.602027	9.48093	0.163087	0.668483
NZ_GG657759.1_gene1233	glycyl-radical enzyme activating protein	WP_006442559.1	0.344314	0.784548	-0.60457	6.94367	0.349257	0.792959
NZ_GG657759.1_gene380	anaerobic ribonucleoside-triphosphate reductase activating protein	WP_006441639.1	0.340445	0.780364	-0.607727	8.90387	0.346224	0.791191
NZ_GG657759.1_gene1205	GntR family transcriptional regulator	WP_006442528.1	0.298313	0.773587	-0.609098	8.06786	0.303798	0.78348
NZ_GG657759.1_gene2583	two-component sensor histidine kinase	WP_006444039.1	0.391855	0.818382	-0.60956	6.85993	0.399815	0.830845
NZ_GG657759.1_gene75	O-acetylhomoserine aminocarboxypropyltransferase	WP_006441306.1	0.162045	0.656047	-0.609793	8.7248	0.164515	0.668483
NZ_GG657759.1_gene2508	hypothetical protein	WP_006443958.1	0.383526	0.817362	-0.611441	7.23986	0.391051	0.827531
NZ_GG657759.1_gene2690	diaminopimelate decarboxylase	WP_006444158.1	0.475696	0.856197	-0.611563	6.96263	0.485129	0.864525
NZ_GG657759.1_gene1282	hypothetical protein	WP_006442612.1	0.227007	0.739547	-0.612194	11.6898	0.230577	0.753139
NZ_GG657759.1_gene2704	nucleotidyltransferase	WP_040435238.1	0.12652	0.598768	-0.613355	9.22347	0.128217	0.612534
NZ_GG657759.1_gene1070	glycogen/starch/alpha-glucan family phosphorylase	WP_006442387.1	0.161975	0.656047	-0.617607	9.21384	0.164557	0.668483
NZ_GG657759.1_gene790	division/cell wall cluster transcriptional repressor MraZ	WP_006442076.1	0.137097	0.616936	-0.61873	10.026	0.139286	0.630594
NZ_GG657759.1_gene1156	cobyrinic acid a%2Cc-diamide synthase	WP_006442475.1	0.202606	0.708853	-0.620851	7.85775	0.205849	0.722292
NZ_GG657759.1_gene1224	WYL domain-containing protein	WP_006442547.1	0.225384	0.736175	-0.624132	8.4978	0.228883	0.751038
NZ_GG657759.1_gene1073	sugar ABC transporter permease	WP_006442390.1	0.322792	0.773587	-0.625342	8.33532	0.328799	0.78348
NZ_GG657759.1_gene2461	DUF1292 domain-containing protein	WP_040435178.1	0.177913	0.68064	-0.627575	9.10769	0.181	0.6947
NZ_GG657759.1_gene2180	hypothetical protein	WP_006443593.1	0.30834	0.773587	-0.63054	8.73578	0.314303	0.78348
NZ_GG657759.1_gene1536	hypothetical protein	WP_006442894.1	0.367005	0.800065	-0.634304	7.51825	0.37469	0.814359
NZ_GG657759.1_gene763	adenine phosphoribosyltransferase	WP_006442049.1	0.237341	0.754326	-0.635766	8.07303	0.241222	0.767588
NZ_GG657759.1_gene987	alpha-glucosidase	WP_006442295.1	0.34059	0.780364	-0.637093	7.24771	0.346623	0.791191
NZ_GG657759.1_gene1242	tRNA pseudouridine synthase A	WP_040434861.1	0.164889	0.657272	-0.640282	7.61548	0.167899	0.668483
NZ_GG657759.1_gene1800	LacI family transcriptional regulator	WP_006443181.1	0.225066	0.736175	-0.644882	7.69474	0.229334	0.751038
NZ_GG657759.1_gene788	hypothetical protein	WP_040434718.1	0.25169	0.761103	-0.64658	7.60715	0.257056	0.774251
NZ_GG657759.1_gene809	flavin reductase	WP_006442097.1	0.357305	0.79987	-0.651897	6.10056	0.364405	0.810544
NZ_GG657759.1_gene1283	glycerate dehydrogenase	WP_040434878.1	0.187528	0.692933	-0.653329	11.0346	0.190764	0.706438
NZ_GG657759.1_gene2321	hypothetical protein	WP_006443748.1	0.27935	0.773587	-0.653399	8.00467	0.28512	0.78348
NZ_GG657759.1_gene184	B12-binding domain-containing radical SAM protein	WP_040434575.1	0.161973	0.656047	-0.65376	8.92426	0.164908	0.668483
NZ_GG657759.1_gene1199	signal peptide peptidase SppA	WP_006442522.1	0.237435	0.754326	-0.65411	7.84272	0.241655	0.767588
NZ_GG657759.1_gene2332	ABC transporter permease	WP_006443759.1	0.328839	0.774722	-0.656233	7.35861	0.336373	0.78854
NZ_GG657759.1_gene1834	ABC transporter ATP-binding protein	WP_050765545.1	0.0875619	0.532131	-0.660347	10.1579	0.0890258	0.554501
NZ_GG657759.1_gene1198	RDD family protein	WP_006442521.1	0.27484	0.772857	-0.660654	7.79162	0.279451	0.782088
NZ_GG657759.1_gene493	hypothetical protein	WP_006441761.1	0.267691	0.767519	-0.661528	7.96666	0.273668	0.781641
NZ_GG657759.1_gene2083	creatininase	WP_006443493.1	0.150542	0.642917	-0.664292	7.77172	0.153527	0.660006
NZ_GG657759.1_gene1622	hypothetical protein	WP_040434987.1	0.064387	0.486044	-0.669109	9.21757	0.065491	0.503701
NZ_GG657759.1_gene173	asparagine synthetase A	WP_006441414.1	0.161082	0.656047	-0.672685	9.05594	0.164012	0.668483
NZ_GG657759.1_gene139	ABC transporter permease	WP_006441375.1	0.211605	0.719006	-0.677063	7.59037	0.215772	0.735506
NZ_GG657759.1_gene2407	hypothetical protein	WP_006443834.1	0.179549	0.681888	-0.679222	7.94877	0.183254	0.6947
NZ_GG657759.1_gene1225	pyrroline-5-carboxylate reductase	WP_006442550.1	0.171074	0.666708	-0.682225	8.63641	0.174578	0.681609
NZ_GG657759.1_gene2532	DNA-directed RNA polymerase subunit omega	WP_040435197.1	0.262378	0.764613	-0.684767	7.23314	0.269356	0.780127
NZ_GG657759.1_gene336	hypothetical protein	WP_006441591.1	0.134952	0.616151	-0.687822	8.50624	0.137503	0.630095
NZ_GG657759.1_gene2189	CDP-glucose 4%2C6-dehydratase	WP_006443602.1	0.187878	0.692933	-0.689421	7.91036	0.191998	0.706438
NZ_GG657759.1_gene2104	hypothetical protein	WP_006443515.1	0.0917983	0.536916	-0.690265	17.2641	0.0934175	0.555132
NZ_GG657759.1_gene67	ABC transporter ATP-binding protein	WP_006441298.1	0.223934	0.736175	-0.691324	7.48223	0.228388	0.751038
NZ_GG657759.1_gene2611	2-dehydropantoate 2-reductase	WP_006444069.1	0.321565	0.773587	-0.692654	6.66022	0.328578	0.78348
NZ_GG657759.1_gene819	hypothetical protein	WP_006442107.1	0.318932	0.773587	-0.694353	7.44787	0.3271	0.78348
NZ_GG657759.1_gene787	peptidoglycan glycosyltransferase	WP_006442073.1	0.112181	0.589658	-0.69778	8.3748	0.114129	0.603055
NZ_GG657759.1_gene213	hypothetical protein	WP_006441460.1	0.124487	0.598768	-0.69816	8.39806	0.126909	0.612534
NZ_GG657759.1_gene2188	glycosyltransferase	WP_006443601.1	0.194607	0.701596	-0.704604	8.47382	0.198931	0.718465
NZ_GG657759.1_gene733	NAD(+) synthase	WP_006442018.1	0.108547	0.587848	-0.706279	8.60558	0.1106	0.601167
NZ_GG657759.1_gene2549	glutamate synthase	WP_006444000.1	0.125734	0.598768	-0.706566	7.53205	0.128146	0.612534
NZ_GG657759.1_gene1762	ABC transporter permease	WP_006443140.1	0.167888	0.658395	-0.706655	8.87676	0.171496	0.67466
NZ_GG657759.1_gene704	RidA family protein	WP_006441989.1	0.076368	0.515289	-0.707561	10.1569	0.077777	0.531113
NZ_GG657759.1_gene2691	hypothetical protein	WP_006444159.1	0.111656	0.589376	-0.711379	10.8947	0.113888	0.603055
NZ_GG657759.1_gene532	AraC family transcriptional regulator	WP_006441804.1	0.194559	0.701596	-0.720785	8.09562	0.199287	0.718465
NZ_GG657759.1_gene2681	type I glyceraldehyde-3-phosphate dehydrogenase	WP_006444149.1	0.0504112	0.453701	-0.721949	13.0628	0.0513534	0.463101
NZ_GG657759.1_gene1719	hypothetical protein	WP_006443092.1	0.249799	0.761103	-0.722201	7.16578	0.255045	0.774251
NZ_GG657759.1_gene660	GntR family transcriptional regulator	WP_006441938.1	0.321554	0.773587	-0.722857	6.74489	0.328663	0.78348
NZ_GG657759.1_gene748	MarR family transcriptional regulator	WP_006442034.1	0.255425	0.761103	-0.724265	6.94303	0.262109	0.774251
NZ_GG657759.1_gene1208	phosphoenolpyruvate carboxykinase	WP_006442530.1	0.0766137	0.515289	-0.728249	13.3415	0.0780969	0.531113
NZ_GG657759.1_gene1747	ABC transporter permease	WP_006443124.1	0.262019	0.764613	-0.728777	8.78726	0.268167	0.780127
NZ_GG657759.1_gene1361	Asp-tRNA(Asn)/Glu-tRNA(Gln) amidotransferase GatCAB subunit A	WP_006442696.1	0.308964	0.773587	-0.730087	7.07473	0.317816	0.78348
NZ_GG657759.1_gene117	rod shape-determining protein	WP_006441352.1	0.145817	0.634772	-0.734901	8.512	0.149406	0.652451
NZ_GG657759.1_gene2205	UDP-galactopyranose mutase	WP_006443620.1	0.214612	0.721719	-0.735317	7.57424	0.219333	0.738806
NZ_GG657759.1_gene542	hypothetical protein	WP_006441813.1	0.116682	0.59598	-0.738854	9.64606	0.119251	0.606502
NZ_GG657759.1_gene760	coproporphyrinogen dehydrogenase HemZ	WP_006442046.1	0.209445	0.71844	-0.739346	8.08538	0.214468	0.733058
NZ_GG657759.1_gene1480	ABC transporter permease	WP_040434926.1	0.142594	0.628117	-0.739797	7.54366	0.145459	0.640738
NZ_GG657759.1_gene2405	hypothetical protein	WP_083790623.1	0.0744872	0.511997	-0.740493	10.1466	0.0760463	0.531113
NZ_GG657759.1_gene1472	KamA family radical SAM protein	WP_040434920.1	0.040845	0.408777	-0.740912	9.30544	0.0417604	0.420503
NZ_GG657759.1_gene1180	DNA-binding response regulator	WP_006442500.1	0.10741	0.587848	-0.744599	8.78322	0.109974	0.601167
NZ_GG657759.1_gene240	hypothetical protein	WP_006441487.1	0.0836033	0.527508	-0.746241	9.74955	0.0854829	0.545607
NZ_GG657759.1_gene2444	amidophosphoribosyltransferase	WP_006443880.1	0.0643675	0.486044	-0.748016	9.022	0.0658053	0.503701
NZ_GG657759.1_gene1360	Asp-tRNA(Asn)/Glu-tRNA(Gln) amidotransferase GatCAB subunit B	WP_006442695.1	0.236167	0.754326	-0.751007	6.81188	0.24091	0.767588
NZ_GG657759.1_gene2315	secretion protein F	WP_006443742.1	0.315621	0.773587	-0.751714	7.16757	0.323373	0.78348
NZ_GG657759.1_gene976	ABC transporter ATP-binding protein	WP_006442284.1	0.0931111	0.541776	-0.754039	8.58121	0.0952594	0.555132
NZ_GG657759.1_gene1623	aldo/keto reductase	WP_040434989.1	0.156803	0.652736	-0.754617	8.46069	0.160437	0.666798
NZ_GG657759.1_gene935	phosphatase	WP_040435387.1	0.199007	0.705263	-0.756698	7.97913	0.20375	0.722292
NZ_GG657759.1_gene3	DNA-binding response regulator	WP_006441228.1	0.0621633	0.486044	-0.764784	9.3478	0.0635818	0.503701
NZ_GG657759.1_gene1650	DeoR/GlpR transcriptional regulator	WP_006443014.1	0.300387	0.773587	-0.765478	7.03063	0.308395	0.78348
NZ_GG657759.1_gene981	ribosome-associated translation inhibitor RaiA	WP_006442289.1	0.108447	0.587848	-0.777616	12.8952	0.110921	0.601167
NZ_GG657759.1_gene734	redox-regulated molecular chaperone Hsp33	WP_006442019.1	0.244774	0.758817	-0.783958	7.84457	0.251781	0.773815
NZ_GG657759.1_gene522	50S ribosomal protein L31	WP_040434644.1	0.260479	0.764613	-0.786989	7.21239	0.26812	0.780127
NZ_GG657759.1_gene347	GntR family transcriptional regulator	WP_050765449.1	0.213864	0.721142	-0.792876	7.81222	0.219693	0.738806
NZ_GG657759.1_gene169	hypothetical protein	WP_006441410.1	0.0644339	0.486044	-0.793473	10.1821	0.0658363	0.503701
NZ_GG657759.1_gene1213	3-isopropylmalate dehydratase large subunit	WP_040434846.1	0.200273	0.707391	-0.793806	7.61729	0.204782	0.722292
NZ_GG657759.1_gene78	formate--tetrahydrofolate ligase	WP_006441309.1	0.230596	0.749289	-0.801079	7.94519	0.237379	0.767342
NZ_GG657759.1_gene1267	YbjQ family protein	WP_006442597.1	0.0777361	0.518275	-0.805167	9.90814	0.0797094	0.534721
NZ_GG657759.1_gene1837	ABC transporter permease	WP_006443219.1	0.0246805	0.322987	-0.805208	10.3496	0.0252517	0.341226
NZ_GG657759.1_gene1791	carbon starvation protein A	WP_006443169.1	0.0526667	0.468063	-0.805712	9.27237	0.0537896	0.480649
NZ_GG657759.1_gene1125	glycerol dehydrogenase	WP_006442444.1	0.141811	0.626877	-0.805724	10.9918	0.145363	0.640738
NZ_GG657759.1_gene2587	acetolactate synthase small subunit	WP_040435205.1	0.252781	0.761103	-0.808442	7.53618	0.259883	0.774251
NZ_GG657759.1_gene803	copper-translocating P-type ATPase	WP_006442091.1	0.20699	0.717297	-0.813687	6.99297	0.213587	0.732047
NZ_GG657759.1_gene990	hypothetical protein	WP_006442298.1	0.127051	0.598768	-0.816184	8.4587	0.130574	0.617334
NZ_GG657759.1_gene53	TIGR01212 family radical SAM protein	WP_006441284.1	0.198424	0.705263	-0.819283	7.85586	0.204361	0.722292
NZ_GG657759.1_gene2176	hypothetical protein	WP_040435126.1	0.12265	0.598768	-0.82288	9.29791	0.125966	0.612534
NZ_GG657759.1_gene671	GntR family transcriptional regulator	WP_006441949.1	0.180127	0.681888	-0.830678	7.04918	0.186282	0.698734
NZ_GG657759.1_gene2543	nuclear transport factor 2 family protein (baiE)	WP_006443993.1	0.289778	0.773587	-0.831295	5.8088	0.299651	0.78348
NZ_GG657759.1_gene35	N-acetyl-gamma-glutamyl-phosphate reductase	WP_006441266.1	0.13147	0.606193	-0.83205	7.13403	0.135598	0.625954
NZ_GG657759.1_gene2428	hypothetical protein	WP_006443861.1	0.0461592	0.428962	-0.835836	11.1458	0.0473268	0.444786
NZ_GG657759.1_gene1439	propanediol utilization phosphotransacylase	WP_006442783.1	0.177309	0.680411	-0.8422	6.90011	0.183098	0.6947
NZ_GG657759.1_gene530	histidinol-phosphate transaminase	WP_006441802.1	0.0450399	0.426855	-0.845346	8.64876	0.0461639	0.437508
NZ_GG657759.1_gene68	redox-sensing transcriptional repressor Rex	WP_040434516.1	0.0615823	0.486044	-0.856783	10.6557	0.0632596	0.503701
NZ_GG657759.1_gene1132	anti-sigma regulatory factor	WP_006442451.1	0.163102	0.657037	-0.857389	7.79072	0.16802	0.668483
NZ_GG657759.1_gene1887	transcriptional regulator	WP_006443274.1	0.151318	0.642917	-0.866251	7.71143	0.156119	0.662052
NZ_GG657759.1_gene1137	histidine kinase	WP_006442456.1	0.154005	0.65088	-0.867299	6.71265	0.157677	0.664154
NZ_GG657759.1_gene170	EamA family transporter	WP_006441411.1	0.11416	0.592589	-0.868292	8.3108	0.117289	0.606502
NZ_GG657759.1_gene1748	D-xylose ABC transporter ATP-binding protein	WP_083790607.1	0.115692	0.59598	-0.87178	9.21235	0.119147	0.606502
NZ_GG657759.1_gene1611	HlyC/CorC family transporter	WP_006442972.1	0.0311539	0.35503	-0.876703	9.11293	0.0320192	0.372333
NZ_GG657759.1_gene2277	hypothetical protein	WP_006443704.1	0.127678	0.598768	-0.881006	7.50576	0.131373	0.617846
NZ_GG657759.1_gene2547	hypothetical protein	WP_006443997.1	0.366204	0.800065	-0.888054	6.94753	0.380164	0.814359
NZ_GG657759.1_gene789	16S rRNA (cytosine(1402)-N(4))-methyltransferase	WP_006442075.1	0.0886617	0.535825	-0.8946	10.728	0.0913087	0.554501
NZ_GG657759.1_gene2519	RNase P RNA component class A	-	0.0970878	0.552077	-0.899069	13.6538	0.0999941	0.568603
NZ_GG657759.1_gene1356	4Fe-4S ferredoxin	WP_006442690.1	0.308369	0.773587	-0.900133	7.15895	0.319055	0.78348
NZ_GG657759.1_gene395	hypothetical protein	WP_006441655.1	0.200788	0.707391	-0.902212	8.18085	0.207319	0.722439
NZ_GG657759.1_gene2314	transglutaminase	WP_006443741.1	0.212081	0.719006	-0.903447	6.44244	0.219129	0.738806
NZ_GG657759.1_gene258	ABC transporter permease	WP_006441507.1	0.13583	0.616936	-0.905758	7.62976	0.140252	0.630594
NZ_GG657759.1_gene1655	triose-phosphate isomerase	WP_006443020.1	0.0246265	0.322987	-0.924718	9.62954	0.0254176	0.341226
NZ_GG657759.1_gene1730	RpiB/LacA/LacB family sugar-phosphate isomerase	WP_006443106.1	0.0602683	0.486044	-0.926611	9.35606	0.0622049	0.503701
NZ_GG657759.1_gene1094	hypothetical protein	WP_006442412.1	0.16334	0.657037	-0.930202	7.75435	0.169001	0.668483
NZ_GG657759.1_gene2052	hypothetical protein	WP_006443456.1	0.170079	0.664903	-0.937603	7.4541	0.176078	0.684079
NZ_GG657759.1_gene210	SAM-dependent methyltransferase	WP_006441457.1	0.0462909	0.428962	-0.940468	8.42487	0.0476429	0.444786
NZ_GG657759.1_gene172	ribonucleoside-diphosphate reductase subunit alpha	WP_006441413.1	0.0755333	0.515289	-0.942274	8.74499	0.077955	0.531113
NZ_GG657759.1_gene2072	hypothetical protein	WP_006443477.1	0.0639012	0.486044	-0.947519	7.67931	0.0660327	0.503701
NZ_GG657759.1_gene1041	hypothetical protein	WP_083790592.1	0.176796	0.680411	-0.953287	6.8724	0.183012	0.6947
NZ_GG657759.1_gene1469	GTP pyrophosphokinase	WP_006442814.1	0.054177	0.468063	-0.957906	9.52928	0.0560128	0.483751
NZ_GG657759.1_gene2209	hypothetical protein	WP_040435132.1	0.0536814	0.468063	-0.962774	9.02621	0.055606	0.483751
NZ_GG657759.1_gene1964	hypothetical protein	WP_040435087.1	0.0323528	0.35503	-0.963368	9.5236	0.033443	0.372333
NZ_GG657759.1_gene1091	membrane protein	WP_006442409.1	0.0850343	0.527508	-0.998717	8.64215	0.0882791	0.554501
NZ_GG657759.1_gene1534	D%2CD-heptose 1%2C7-bisphosphate phosphatase	WP_006442892.1	0.221396	0.736175	-1.00291	6.78377	0.231277	0.753458
NZ_GG657759.1_gene220	DNA helicase RecG	WP_040434587.1	0.0426749	0.413847	-1.00533	7.62572	0.0443427	0.433381
NZ_GG657759.1_gene755	hypothetical protein	WP_006442041.1	0.0626934	0.486044	-1.00849	9.60578	0.0650732	0.503701
NZ_GG657759.1_gene212	membrane protein	WP_006441459.1	0.0950993	0.546313	-1.01234	10.4973	0.0987258	0.563954
NZ_GG657759.1_gene2056	ornithine cyclodeaminase	WP_006443461.1	0.0317791	0.35503	-1.01385	8.79151	0.0329033	0.372333
NZ_GG657759.1_gene302	LD-carboxypeptidase	WP_006441556.1	0.0439663	0.419862	-1.01452	7.74839	0.0452742	0.435677
NZ_GG657759.1_gene925	hypothetical protein	WP_006442226.1	0.0323375	0.35503	-1.01698	8.41832	0.0335203	0.372333
NZ_GG657759.1_gene1103	CRISPR-associated helicase/endonuclease Cas3	WP_006442421.1	0.0626626	0.486044	-1.01787	8.04949	0.0649531	0.503701
NZ_GG657759.1_gene1895	sugar ABC transporter substrate-binding protein	WP_006443282.1	0.188881	0.692933	-1.02313	7.17183	0.196987	0.714293
NZ_GG657759.1_gene1908	hypothetical protein	WP_006443297.1	0.132269	0.606193	-1.04875	7.65501	0.138245	0.630594
NZ_GG657759.1_gene1842	hypothetical protein	WP_006443225.1	0.017877	0.28672	-1.06114	9.27069	0.0185203	0.298257
NZ_GG657759.1_gene381	anaerobic ribonucleoside-triphosphate reductase	WP_006441640.1	0.0257717	0.325661	-1.07365	10.1686	0.0267485	0.341951
NZ_GG657759.1_gene1528	hypothetical protein	WP_006442886.1	0.210044	0.71844	-1.08837	7.23456	0.220763	0.740413
NZ_GG657759.1_gene393	glycosyl transferase family 1	WP_006441653.1	0.066695	0.487926	-1.08991	10.0893	0.0695019	0.508461
NZ_GG657759.1_gene1171	hypothetical protein	WP_040435431.1	0.0540598	0.468063	-1.09456	7.59608	0.0565334	0.483751
NZ_GG657759.1_gene501	hypothetical protein	WP_006441769.1	0.118673	0.596224	-1.10931	7.46537	0.124478	0.612534
NZ_GG657759.1_gene207	YgiQ family radical SAM protein	WP_006441454.1	0.00603102	0.179638	-1.12534	9.37955	0.00626666	0.19094
NZ_GG657759.1_gene392	hypothetical protein	WP_006441652.1	0.0256756	0.325661	-1.13261	9.13729	0.0267875	0.341951
NZ_GG657759.1_gene1740	hypothetical protein	WP_006443117.1	0.0381365	0.394458	-1.13306	8.25852	0.0399023	0.415981
NZ_GG657759.1_gene1022	hypothetical protein	WP_006442334.1	0.113632	0.59235	-1.14201	8.31958	0.119264	0.606502
NZ_GG657759.1_gene1021	hypothetical protein	WP_006442333.1	0.0798395	0.519594	-1.14224	7.02026	0.0841368	0.545607
NZ_GG657759.1_gene903	hypothetical protein	WP_006442196.1	0.0698548	0.500795	-1.15109	9.71448	0.0732417	0.520959
NZ_GG657759.1_gene721	hypothetical protein	WP_006442006.1	0.0291296	0.353798	-1.16212	7.80913	0.0305198	0.37111
NZ_GG657759.1_gene922	hypothetical protein	WP_006442223.1	0.0113526	0.21522	-1.16914	9.21567	0.0119191	0.228676
NZ_GG657759.1_gene401	GHKL domain-containing protein	WP_006441661.1	0.077997	0.518275	-1.18783	8.60039	0.0820547	0.540266
NZ_GG657759.1_gene21	MBL fold metallo-hydrolase	WP_006441250.1	0.0664748	0.487926	-1.18908	7.23845	0.0694799	0.508461
NZ_GG657759.1_gene333	fucose isomerase	WP_006441588.1	0.0844421	0.527508	-1.19231	7.00896	0.0891096	0.554501
NZ_GG657759.1_gene1124	hypothetical protein	WP_040434820.1	0.0305353	0.35503	-1.20749	7.49708	0.0320368	0.372333
NZ_GG657759.1_gene1446	hsp20/alpha crystallin family protein	WP_006442791.1	0.106125	0.584856	-1.21357	8.90339	0.112019	0.601441
NZ_GG657759.1_gene1003	hypothetical protein	WP_006442312.1	0.00922998	0.21522	-1.22031	13.247	0.0096822	0.228676
NZ_GG657759.1_gene1280	Crp/Fnr family transcriptional regulator	WP_006442610.1	0.089613	0.536496	-1.2228	8.0681	0.0943145	0.555132
NZ_GG657759.1_gene2522	aspartate carbamoyltransferase regulatory subunit	WP_006443971.1	0.0850478	0.527508	-1.22763	7.31702	0.0902791	0.554501
NZ_GG657759.1_gene1648	hypothetical protein	WP_006443012.1	0.0743177	0.511997	-1.23871	7.09505	0.0786225	0.531658
NZ_GG657759.1_gene1227	thioredoxin-disulfide reductase	WP_006442553.1	0.000321234	0.034488	-1.2492	10.4087	0.000336432	0.0367784
NZ_GG657759.1_gene813	hypothetical protein	WP_006442102.1	0.128794	0.598964	-1.26572	7.01363	0.137103	0.630095
NZ_GG657759.1_gene389	hypothetical protein	WP_006441649.1	0.16732	0.658395	-1.26655	8.18997	0.177637	0.686511
NZ_GG657759.1_gene1698	3-beta hydroxysteroid dehydrogenase	WP_006443071.1	0.0655887	0.486044	-1.26847	7.54653	0.0691764	0.508461
NZ_GG657759.1_gene74	hypothetical protein	WP_040434519.1	0.0240621	0.322987	-1.30325	7.59011	0.0252491	0.341226
NZ_GG657759.1_gene391	hypothetical protein	WP_006441651.1	0.0733279	0.511997	-1.31319	9.70892	0.0777814	0.531113
NZ_GG657759.1_gene2346	hypothetical protein	WP_006443774.1	0.00912324	0.21522	-1.31985	8.87839	0.0096878	0.228676
NZ_GG657759.1_gene386	hypothetical protein	WP_006441646.1	0.0676134	0.49177	-1.32003	7.59265	0.0717836	0.520959
NZ_GG657759.1_gene2545	MFS transporter	WP_006443995.1	0.0630168	0.486044	-1.32052	7.55024	0.0668688	0.503723
NZ_GG657759.1_gene1942	hypothetical protein	WP_083790611.1	0.0191047	0.295062	-1.34833	7.84052	0.0203136	0.313732
NZ_GG657759.1_gene171	ribonucleotide-diphosphate reductase subunit beta	WP_040434564.1	0.0265233	0.331806	-1.35142	8.98724	0.0281234	0.351824
NZ_GG657759.1_gene81	butanol dehydrogenase	WP_040434523.1	0.010008	0.21522	-1.35709	12.2802	0.0106107	0.228676
NZ_GG657759.1_gene1968	hypothetical protein	WP_006443360.1	0.0827574	0.527508	-1.3715	7.19908	0.088515	0.554501
NZ_GG657759.1_gene147	SDR family oxidoreductase	WP_006441384.1	0.0791291	0.518275	-1.38572	8.98	0.0844996	0.545607
NZ_GG657759.1_gene397	hypothetical protein	WP_006441657.1	0.020757	0.301942	-1.4159	9.8944	0.0221262	0.321859
NZ_GG657759.1_gene2541	bile acid-CoA ligase (baiB)	WP_006443991.1	0.0417842	0.41159	-1.45307	8.10682	0.0447346	0.433821
NZ_GG657759.1_gene2397	hypothetical protein	WP_006443823.1	0.0171719	0.278987	-1.47783	7.15031	0.0185963	0.298257
NZ_GG657759.1_gene466	hypothetical protein	WP_006441731.1	0.00757459	0.200825	-1.48956	8.22975	0.00813936	0.217585
NZ_GG657759.1_gene642	alpha/beta hydrolase	WP_006441919.1	0.0151177	0.261324	-1.50121	7.12199	0.0161878	0.279933
NZ_GG657759.1_gene756	hypothetical protein	WP_006442042.1	0.0106966	0.21522	-1.55812	12.4358	0.0115407	0.228676
NZ_GG657759.1_gene852	PTS sugar transporter	WP_006442143.1	0.0158795	0.264989	-1.55858	9.87305	0.0171685	0.285924
NZ_GG657759.1_gene394	hypothetical protein	WP_006441654.1	0.00397488	0.150684	-1.69838	10.178	0.00433002	0.164147
NZ_GG657759.1_gene1023	two-component sensor histidine kinase	WP_006442335.1	0.00458752	0.155108	-1.70168	9.19781	0.00501113	0.16943
NZ_GG657759.1_gene398	NAD(P)-dependent oxidoreductase	WP_006441658.1	0.010572	0.21522	-1.7206	11.0174	0.0115719	0.228676
NZ_GG657759.1_gene1228	ribonucleoside triphosphate reductase	WP_006442554.1	4.60565e-05	0.0184475	-1.73153	12.2671	5.01585e-05	0.0209161
NZ_GG657759.1_gene2542	hypothetical protein	WP_006443992.1	0.0106595	0.21522	-1.7327	9.13973	0.0116766	0.228676
NZ_GG657759.1_gene396	hypothetical protein	WP_006441656.1	0.00770553	0.200825	-1.73595	11.3706	0.00844221	0.220025
NZ_GG657759.1_gene390	glycosyl transferase family 2	WP_006441650.1	0.00264961	0.122765	-1.75804	7.66949	0.00289242	0.135968
NZ_GG657759.1_gene379	deoxyuridine 5'-triphosphate nucleotidohydrolase	WP_006441638.1	4.02872e-05	0.0184475	-1.77708	10.413	4.40179e-05	0.0209161
NZ_GG657759.1_gene1072	carbohydrate ABC transporter permease	WP_006442389.1	0.0321128	0.35503	-1.87864	7.54467	0.0358822	0.386971
NZ_GG657759.1_gene399	hypothetical protein	WP_006441659.1	0.00708896	0.197073	-2.23784	9.31605	0.00817467	0.217585
NZ_GG657759.1_gene2509	NADH oxidase (baiCD/baiH)	WP_006443959.1	0.0030536	0.127886	-2.4163	7.40202	0.00361296	0.147938
NZ_GG657759.1_gene400	DNA-binding response regulator	WP_006441660.1	5.89848e-05	0.0184475	-2.48485	10.2286	6.93124e-05	0.0216774

## Sheet: Bacteroides uniformis
Gene ID	product	Product ID	Treatment..PValue	Treatment..QValue	Treatment.Control...logFC	Treatment.Control...logCPM	Treatment.Control...PValue	Treatment.Control...QValue
NZ_CZBF01000001.1_gene729	hypothetical protein	WP_035448319.1	0.00948527	0.500859	3.49492	5.70996	0.0133848	0.580051
NZ_CZBF01000001.1_gene211	hypothetical protein	WP_057281055.1	0.00393917	0.334829	3.46463	8.0414	0.00531264	0.479763
NZ_CZBF01000001.1_gene894	sensor histidine kinase	WP_008663111.1	0.00979915	0.500859	3.23924	6.74591	0.0131653	0.580051
NZ_CZBF01000001.1_gene714	chromate transporter	WP_005825387.1	0.0111674	0.500859	3.0556	7.10149	0.0147856	0.580051
NZ_CZBF01000001.1_gene39	DNA primase	WP_057280988.1	0.0362732	0.708068	2.70701	6.95197	0.0452994	0.779315
NZ_CZBF01000001.1_gene666	virulence protein E	WP_057281301.1	0.0476848	0.708068	2.70036	7.46099	0.0585959	0.779315
NZ_CZBF01000001.1_gene650	precorrin-2 C(20)-methyltransferase	WP_035448394.1	0.081584	0.714607	2.63085	6.57582	0.100117	0.797806
NZ_CZBF01000001.1_gene766	hypothetical protein	WP_005828308.1	0.0214612	0.577605	2.56525	8.22573	0.0260431	0.699052
NZ_CZBF01000001.1_gene67	hypothetical protein	WP_022401216.1	0.0746447	0.714607	2.48875	7.60723	0.0899856	0.780017
NZ_CZBF01000001.1_gene861	NAD(P)H nitroreductase	WP_057281264.1	0.0207091	0.577605	2.48585	8.7951	0.0245764	0.696331
NZ_CZBF01000001.1_gene624	acetyl-CoA carboxylase biotin carboxyl carrier protein subunit	WP_005836686.1	0.00380091	0.334829	2.46816	9.47709	0.00451299	0.479763
NZ_CZBF01000001.1_gene613	ABC transporter permease	WP_057281157.1	0.0532799	0.708068	2.37077	7.32108	0.0644814	0.779315
NZ_CZBF01000001.1_gene136	phosphoesterase	WP_034529839.1	0.060541	0.708068	2.27061	7.17003	0.0711833	0.779315
NZ_CZBF01000001.1_gene858	hypothetical protein	WP_081027275.1	0.0681937	0.708068	2.06311	8.25825	0.0779315	0.779315
NZ_CZBF01000001.1_gene881	spermidine/putrescine ABC transporter permease	WP_005828082.1	0.0671498	0.708068	2.04219	8.45582	0.0773228	0.779315
NZ_CZBF01000001.1_gene498	bifunctional hydroxymethylpyrimidine kinase/phosphomethylpyrimidine kinase	WP_009038440.1	0.0955247	0.749502	2.00647	8.18639	0.109063	0.830185
NZ_CZBF01000001.1_gene69	diaminopimelate epimerase	WP_009038321.1	0.0659996	0.708068	1.97964	8.11692	0.0751198	0.779315
NZ_CZBF01000001.1_gene187	AMP nucleosidase	WP_005837181.1	0.012767	0.500859	1.93038	9.38835	0.014159	0.580051
NZ_CZBF01000001.1_gene582	hypothetical protein	WP_005836962.1	0.192749	0.823255	1.92878	7.97709	0.219956	0.866758
NZ_CZBF01000001.1_gene839	capsule biosynthesis protein	WP_057281254.1	0.0865564	0.714607	1.87872	8.12496	0.0980432	0.796847
NZ_CZBF01000001.1_gene548	hypothetical protein	WP_005829143.1	0.0186163	0.577605	1.86773	9.02694	0.020724	0.660577
NZ_CZBF01000001.1_gene128	cycloisomaltooligosaccharide glucanotransferase	WP_057281037.1	0.0580853	0.708068	1.83002	8.62464	0.0647051	0.779315
NZ_CZBF01000001.1_gene66	nitrogen regulatory protein P-II	WP_005827548.1	0.180777	0.823255	1.79168	5.16127	0.207393	0.866758
NZ_CZBF01000001.1_gene860	hypothetical protein	WP_057281263.1	0.0572403	0.708068	1.77014	8.93282	0.0631591	0.779315
NZ_CZBF01000001.1_gene754	DNA-binding protein	WP_057281207.1	0.101606	0.773419	1.75391	8.0737	0.114419	0.839857
NZ_CZBF01000001.1_gene856	hemolysin III	WP_080782227.1	0.145519	0.823255	1.71476	7.82381	0.162277	0.866758
NZ_CZBF01000001.1_gene880	spermidine/putrescine ABC transporter permease	WP_005828083.1	0.140031	0.823255	1.70952	7.04934	0.153415	0.866758
NZ_CZBF01000001.1_gene479	hypothetical protein	WP_005825524.1	0.0318232	0.708068	1.55489	9.97033	0.0341393	0.779315
NZ_CZBF01000001.1_gene60	anthranilate synthase subunit I	WP_057089588.1	0.143908	0.823255	1.51443	8.36374	0.157711	0.866758
NZ_CZBF01000001.1_gene48	hypothetical protein	WP_057280995.1	0.213012	0.840052	1.51036	6.82844	0.231135	0.866758
NZ_CZBF01000001.1_gene530	DNA-binding response regulator	WP_005829101.1	0.187837	0.823255	1.49824	7.51364	0.205969	0.866758
NZ_CZBF01000001.1_gene565	capsular biosynthesis protein	WP_057281138.1	0.0708068	0.708068	1.46831	9.99281	0.0760918	0.779315
NZ_CZBF01000001.1_gene511	tRNA-Arg	-	0.155204	0.823255	1.45869	7.70012	0.167372	0.866758
NZ_CZBF01000001.1_gene15	anaerobic ribonucleoside-triphosphate reductase activating protein	WP_005827412.1	0.151618	0.823255	1.43263	8.37947	0.162928	0.866758
NZ_CZBF01000001.1_gene636	transcriptional regulator	WP_005829381.1	0.0467082	0.708068	1.42254	9.67052	0.0502944	0.779315
NZ_CZBF01000001.1_gene97	asparagine synthase B	WP_057281020.1	0.269913	0.912372	1.38184	6.57668	0.289723	0.947556
NZ_CZBF01000001.1_gene196	Nif3-like dinuclear metal center hexameric protein	WP_005827806.1	0.0187382	0.577605	1.37677	9.92683	0.0198965	0.660577
NZ_CZBF01000001.1_gene903	GDP-mannose 4%2C6-dehydratase	WP_005836261.1	0.0524065	0.708068	1.37149	10.0145	0.0556529	0.779315
NZ_CZBF01000001.1_gene129	glycosyl hydrolase family 31	WP_057281291.1	0.175078	0.823255	1.36292	8.45038	0.187994	0.866758
NZ_CZBF01000001.1_gene550	ferredoxin	WP_057281133.1	0.156271	0.823255	1.3587	9.03081	0.167769	0.866758
NZ_CZBF01000001.1_gene780	sodium:proton antiporter	WP_008663230.1	0.0166632	0.577605	1.34373	10.7527	0.0175909	0.640811
NZ_CZBF01000001.1_gene58	anthranilate phosphoribosyltransferase	WP_005837316.1	0.231398	0.856187	1.32618	7.25797	0.248611	0.89923
NZ_CZBF01000001.1_gene713	chromate transporter	WP_005825383.1	0.297111	0.912372	1.30284	8.03266	0.318635	0.950316
NZ_CZBF01000001.1_gene150	hypothetical protein	WP_005837209.1	0.182865	0.823255	1.272	7.5679	0.195522	0.866758
NZ_CZBF01000001.1_gene882	spermidine/putrescine ABC transporter	WP_034532770.1	0.165445	0.823255	1.27027	8.49063	0.176153	0.866758
NZ_CZBF01000001.1_gene770	RNA polymerase sigma factor	WP_005828302.1	0.266373	0.912114	1.2619	7.96021	0.283015	0.947556
NZ_CZBF01000001.1_gene751	hypothetical protein	WP_022401044.1	0.139488	0.823255	1.25954	9.24681	0.149151	0.866758
NZ_CZBF01000001.1_gene718	pyridoxal phosphate-dependent aminotransferase	WP_005825397.1	0.192746	0.823255	1.24801	7.3419	0.205175	0.866758
NZ_CZBF01000001.1_gene879	polyamine ABC transporter ATP-binding protein	WP_005828085.1	0.0407016	0.708068	1.2328	9.75638	0.0426762	0.779315
NZ_CZBF01000001.1_gene471	lipid A phosphoethanolamine transferase	WP_009038430.1	0.0999472	0.77232	1.22312	9.45512	0.105263	0.825909
NZ_CZBF01000001.1_gene70	glycerophosphoryl diester phosphodiesterase	WP_005827557.1	0.085212	0.714607	1.21845	9.48506	0.0908274	0.780017
NZ_CZBF01000001.1_gene772	membrane protein	WP_005836440.1	0.114781	0.813034	1.20421	9.41391	0.121015	0.866758
NZ_CZBF01000001.1_gene773	UDP-N-acetyl glucosamine 2-epimerase	WP_057281211.1	0.295694	0.912372	1.19095	8.18372	0.315158	0.950316
NZ_CZBF01000001.1_gene625	acetyl-CoA carboxylase biotin carboxylase subunit	WP_005829359.1	0.0370544	0.708068	1.15764	10.843	0.0387752	0.779315
NZ_CZBF01000001.1_gene852	DUF3298 domain-containing protein	WP_057281261.1	0.08305	0.714607	1.15164	9.67973	0.087366	0.780017
NZ_CZBF01000001.1_gene670	N-acetylmuramoyl-L-alanine amidase	WP_057281183.1	0.44077	0.959575	1.09712	6.40094	0.471874	0.96598
NZ_CZBF01000001.1_gene750	aldose epimerase	WP_057281304.1	0.0352738	0.708068	1.09504	11.2766	0.0369021	0.779315
NZ_CZBF01000001.1_gene44	phosphoribosyltransferase	WP_057280992.1	0.374333	0.959346	1.08847	6.09799	0.396835	0.96598
NZ_CZBF01000001.1_gene54	L-asparaginase 1	WP_005827512.1	0.322198	0.938344	1.08667	6.91745	0.336696	0.96598
NZ_CZBF01000001.1_gene40	hypothetical protein	WP_057280989.1	0.366012	0.959346	1.07799	7.40699	0.385813	0.96598
NZ_CZBF01000001.1_gene165	hypothetical protein	WP_016273797.1	0.0678648	0.708068	1.06581	11.6372	0.0707325	0.779315
NZ_CZBF01000001.1_gene458	hypothetical protein	WP_004304266.1	0.295142	0.912372	1.0549	7.37661	0.317045	0.950316
NZ_CZBF01000001.1_gene47	glycosyl transferase	WP_057280994.1	0.329928	0.940614	1.0514	6.6526	0.348511	0.96598
NZ_CZBF01000001.1_gene189	CblA family class A beta-lactamase	WP_005837179.1	0.423321	0.959575	1.04527	7.12034	0.446387	0.96598
NZ_CZBF01000001.1_gene253	hypothetical protein	WP_057281084.1	0.413434	0.959575	1.04026	7.89377	0.434781	0.96598
NZ_CZBF01000001.1_gene24	sugar kinase	WP_005827441.1	0.0690291	0.708068	1.01047	12.3916	0.0717714	0.779315
NZ_CZBF01000001.1_gene602	adenosylcobinamide kinase/adenosylcobinamide phosphate guanyltransferase	WP_016273666.1	0.420808	0.959575	1.00468	7.47351	0.441011	0.96598
NZ_CZBF01000001.1_gene185	transcriptional regulator	WP_005827779.1	0.30068	0.912777	1.00203	8.0211	0.313621	0.950316
NZ_CZBF01000001.1_gene26	bifunctional 4-hydroxy-2-oxoglutarate aldolase/2-dehydro-3-deoxy-phosphogluconate aldolase	WP_005827446.1	0.0795091	0.714607	0.978604	11.7149	0.0824742	0.780017
NZ_CZBF01000001.1_gene99	glutamate synthase subunit alpha	WP_057281021.1	0.328881	0.940614	0.974969	8.53648	0.342147	0.96598
NZ_CZBF01000001.1_gene493	thiazole synthase	WP_057281296.1	0.314828	0.933501	0.973529	6.84209	0.33131	0.965532
NZ_CZBF01000001.1_gene315	MBL fold hydrolase	WP_025835841.1	0.330137	0.940614	0.973196	8.17055	0.345614	0.96598
NZ_CZBF01000001.1_gene541	hypothetical protein	WP_005829126.1	0.107764	0.794731	0.973192	10.3958	0.111237	0.834274
NZ_CZBF01000001.1_gene302	phosphoserine phosphatase SerB	WP_005825474.1	0.2137	0.840052	0.971837	8.99062	0.221378	0.866758
NZ_CZBF01000001.1_gene63	tripeptidyl aminopeptidase	WP_035448683.1	0.374014	0.959346	0.947328	7.73851	0.392932	0.96598
NZ_CZBF01000001.1_gene897	pyridoxamine 5'-phosphate oxidase	WP_005828057.1	0.218872	0.840052	0.931599	8.95533	0.228062	0.866758
NZ_CZBF01000001.1_gene783	redox protein	WP_022401337.1	0.284601	0.912372	0.929698	8.44387	0.297272	0.947556
NZ_CZBF01000001.1_gene164	DUF58 domain-containing protein	WP_005827747.1	0.0646705	0.708068	0.913577	11.3698	0.06654	0.779315
NZ_CZBF01000001.1_gene500	4Fe-4S ferredoxin	WP_009038441.1	0.215395	0.840052	0.912363	9.43601	0.223692	0.866758
NZ_CZBF01000001.1_gene712	hypothetical protein	WP_005825381.1	0.14025	0.823255	0.900576	10.4738	0.144115	0.866758
NZ_CZBF01000001.1_gene539	ATP synthase F0 subunit C	WP_005829122.1	0.318313	0.934971	0.893161	8.22315	0.3288	0.963723
NZ_CZBF01000001.1_gene549	electron transporter RnfC	WP_005829145.1	0.193707	0.823255	0.888407	11.0093	0.200252	0.866758
NZ_CZBF01000001.1_gene543	ATP synthase subunit beta	WP_005829130.1	0.0459853	0.708068	0.885301	12.174	0.0472815	0.779315
NZ_CZBF01000001.1_gene721	gamma-carboxymuconolactone decarboxylase	WP_009038625.1	0.40785	0.959575	0.877019	7.61615	0.422339	0.96598
NZ_CZBF01000001.1_gene640	cobalamin biosynthesis protein CbiD	WP_057281165.1	0.368159	0.959346	0.876436	7.52128	0.384108	0.96598
NZ_CZBF01000001.1_gene186	DNA polymerase III subunit delta	WP_005837183.1	0.144638	0.823255	0.876427	10.5888	0.149008	0.866758
NZ_CZBF01000001.1_gene163	MoxR family ATPase	WP_005827745.1	0.148756	0.823255	0.87475	10.8706	0.154125	0.866758
NZ_CZBF01000001.1_gene705	choloylglycine hydrolase	WP_044467629.1	0.451038	0.959575	0.874243	8.10744	0.4661	0.96598
NZ_CZBF01000001.1_gene472	membrane protein	WP_009038431.1	0.35312	0.959346	0.873107	9.37498	0.367517	0.96598
NZ_CZBF01000001.1_gene540	ATP synthase F0 subunit A	WP_005836992.1	0.168567	0.823255	0.861442	11.0664	0.173786	0.866758
NZ_CZBF01000001.1_gene9	alpha-glucan phosphorylase	WP_005827401.1	0.0692616	0.708068	0.852123	13.8932	0.0711214	0.779315
NZ_CZBF01000001.1_gene902	dicarboxylate/amino acid:cation symporter	WP_057281311.1	0.288036	0.912372	0.845007	9.44363	0.296343	0.947556
NZ_CZBF01000001.1_gene111	acyltransferase	WP_057281027.1	0.157993	0.823255	0.842841	10.306	0.162186	0.866758
NZ_CZBF01000001.1_gene908	hypothetical protein	WP_009036867.1	0.231674	0.856187	0.830528	9.64745	0.23953	0.891682
NZ_CZBF01000001.1_gene774	hypothetical protein	WP_057281212.1	0.136411	0.823255	0.819134	10.3474	0.14027	0.866758
NZ_CZBF01000001.1_gene174	DNA gyrase subunit A	WP_016273790.1	0.0684814	0.708068	0.818791	13.4513	0.0701886	0.779315
NZ_CZBF01000001.1_gene755	exonuclease SbcD	WP_057281208.1	0.404992	0.959575	0.802183	7.02843	0.415209	0.96598
NZ_CZBF01000001.1_gene760	NADH:ubiquinone reductase (Na(+)-transporting) subunit E	WP_005828321.1	0.159682	0.823255	0.78591	10.95	0.164444	0.866758
NZ_CZBF01000001.1_gene651	hypothetical protein	WP_005836647.1	0.459966	0.959575	0.785569	8.05156	0.473105	0.96598
NZ_CZBF01000001.1_gene720	acetyltransferase	WP_009038624.1	0.466926	0.959575	0.76186	7.23485	0.479027	0.96598
NZ_CZBF01000001.1_gene788	phenylalanine--tRNA ligase subunit beta	WP_057281218.1	0.0683037	0.708068	0.760398	12.4546	0.0698932	0.779315
NZ_CZBF01000001.1_gene646	iron ABC transporter substrate-binding protein	WP_057281169.1	0.39548	0.959575	0.758774	8.78674	0.405849	0.96598
NZ_CZBF01000001.1_gene133	sensor histidine kinase	WP_005827678.1	0.505362	0.959575	0.758061	7.10989	0.521951	0.96598
NZ_CZBF01000001.1_gene146	diacylglycerol kinase	WP_005827712.1	0.422301	0.959575	0.754977	8.3865	0.43606	0.96598
NZ_CZBF01000001.1_gene8	glycosyl transferase	WP_008664316.1	0.177323	0.823255	0.741069	10.4998	0.182002	0.866758
NZ_CZBF01000001.1_gene469	aldo/keto reductase	WP_009038429.1	0.150269	0.823255	0.74086	10.7368	0.153932	0.866758
NZ_CZBF01000001.1_gene865	MATE family efflux transporter	WP_057281267.1	0.471905	0.959575	0.735306	8.06562	0.485482	0.96598
NZ_CZBF01000001.1_gene124	hypothetical protein	WP_008664452.1	0.221248	0.842062	0.732613	10.3418	0.225098	0.866758
NZ_CZBF01000001.1_gene629	PepSY domain-containing protein	WP_057252495.1	0.525407	0.959575	0.730409	8.38024	0.540826	0.96598
NZ_CZBF01000001.1_gene623	propionyl-CoA carboxylase subunit beta	WP_022401007.1	0.186964	0.823255	0.721872	10.8895	0.191659	0.866758
NZ_CZBF01000001.1_gene912	hypothetical protein	WP_005828040.1	0.535297	0.959575	0.710032	8.2174	0.550247	0.96598
NZ_CZBF01000001.1_gene538	ATP synthase F0 subunit B	WP_005836994.1	0.159505	0.823255	0.706002	11.5085	0.163109	0.866758
NZ_CZBF01000001.1_gene580	transcriptional regulator	WP_057281149.1	0.591317	0.962143	0.702489	7.58217	0.609658	0.96598
NZ_CZBF01000001.1_gene311	LacI family transcriptional regulator	WP_057281120.1	0.292454	0.912372	0.69966	9.52914	0.300424	0.950033
NZ_CZBF01000001.1_gene589	RelE/ParE family toxin	WP_005829225.1	0.560693	0.959575	0.696434	8.2152	0.577145	0.96598
NZ_CZBF01000001.1_gene762	NADH:ubiquinone reductase (Na(+)-transporting) subunit C	WP_005828316.1	0.217402	0.840052	0.689802	11.4618	0.222413	0.866758
NZ_CZBF01000001.1_gene468	ferredoxin	WP_057281122.1	0.165764	0.823255	0.685281	11.468	0.169852	0.866758
NZ_CZBF01000001.1_gene526	serine hydroxymethyltransferase	WP_005829088.1	0.241954	0.875153	0.681672	10.5213	0.248028	0.89923
NZ_CZBF01000001.1_gene205	aspartate--tRNA ligase	WP_005837170.1	0.161985	0.823255	0.676188	11.8949	0.165358	0.866758
NZ_CZBF01000001.1_gene885	monofunctional biosynthetic peptidoglycan transglycosylase	WP_005828075.1	0.446218	0.959575	0.670955	7.89605	0.459283	0.96598
NZ_CZBF01000001.1_gene473	NADH dehydrogenase family protein	WP_008664590.1	0.45026	0.959575	0.670259	9.70577	0.459964	0.96598
NZ_CZBF01000001.1_gene513	transporter	WP_044468406.1	0.371419	0.959346	0.664696	9.90364	0.380659	0.96598
NZ_CZBF01000001.1_gene775	AAA family ATPase	WP_057281213.1	0.513492	0.959575	0.659991	7.76392	0.523667	0.96598
NZ_CZBF01000001.1_gene521	penicillin-binding protein 1A	WP_005829073.1	0.154587	0.823255	0.648799	11.8761	0.157789	0.866758
NZ_CZBF01000001.1_gene910	transporter	WP_005828042.1	0.21289	0.840052	0.646484	10.3968	0.218156	0.866758
NZ_CZBF01000001.1_gene600	FadR family transcriptional regulator	WP_005829254.1	0.539504	0.959575	0.640004	8.16742	0.549614	0.96598
NZ_CZBF01000001.1_gene108	ABC transporter ATP-binding protein	WP_057281025.1	0.461643	0.959575	0.639923	9.55227	0.473155	0.96598
NZ_CZBF01000001.1_gene761	NADH:ubiquinone reductase (Na(+)-transporting) subunit D	WP_005836455.1	0.273207	0.912372	0.637522	11.7155	0.278135	0.947556
NZ_CZBF01000001.1_gene633	hypothetical protein	WP_005836672.1	0.615463	0.963143	0.63258	7.39854	0.630921	0.96598
NZ_CZBF01000001.1_gene779	sensor histidine kinase	WP_057098104.1	0.372875	0.959346	0.63142	10.0706	0.380327	0.96598
NZ_CZBF01000001.1_gene495	2-iminoacetate synthase ThiH	WP_008664609.1	0.508281	0.959575	0.628002	7.47653	0.517253	0.96598
NZ_CZBF01000001.1_gene914	hypothetical protein	WP_005828038.1	0.557095	0.959575	0.624084	8.39551	0.567637	0.96598
NZ_CZBF01000001.1_gene684	transcriptional regulator	WP_005825336.1	0.497965	0.959575	0.616544	9.34778	0.510389	0.96598
NZ_CZBF01000001.1_gene490	hypothetical protein	WP_080597332.1	0.585558	0.962143	0.615075	7.93318	0.597162	0.96598
NZ_CZBF01000001.1_gene535	ATP F0F1 synthase subunit gamma	WP_044467776.1	0.288718	0.912372	0.61322	11.8109	0.294118	0.947556
NZ_CZBF01000001.1_gene905	collagen-binding protein	WP_057281275.1	0.570578	0.962143	0.599167	7.81059	0.580067	0.96598
NZ_CZBF01000001.1_gene314	MFS transporter	WP_057281121.1	0.393427	0.959575	0.58681	9.53416	0.402371	0.96598
NZ_CZBF01000001.1_gene172	universal stress protein	WP_005827758.1	0.347537	0.958074	0.581642	13.8953	0.353184	0.96598
NZ_CZBF01000001.1_gene127	hypothetical protein	WP_005827666.1	0.498533	0.959575	0.580777	9.4471	0.507615	0.96598
NZ_CZBF01000001.1_gene588	hypothetical protein	WP_005829224.1	0.600654	0.962143	0.572974	8.20858	0.614136	0.96598
NZ_CZBF01000001.1_gene484	carbon-nitrogen hydrolase	WP_005825535.1	0.519836	0.959575	0.572078	8.27382	0.531798	0.96598
NZ_CZBF01000001.1_gene638	bifunctional cobalt-precorrin-7 (C(5))-methyltransferase/cobalt-precorrin-6B (C(15))-methyltransferase	WP_057281164.1	0.597272	0.962143	0.563675	7.87402	0.609736	0.96598
NZ_CZBF01000001.1_gene854	MBL fold hydrolase	WP_005828155.1	0.556603	0.959575	0.553653	8.38143	0.571296	0.96598
NZ_CZBF01000001.1_gene590	proline--tRNA ligase	WP_005829226.1	0.219072	0.840052	0.551973	12.1012	0.222034	0.866758
NZ_CZBF01000001.1_gene696	peptidase M23	WP_057281197.1	0.455322	0.959575	0.540342	9.67996	0.460219	0.96598
NZ_CZBF01000001.1_gene485	D-xylose transporter XylE	WP_005825537.1	0.292696	0.912372	0.534838	12.2674	0.296672	0.947556
NZ_CZBF01000001.1_gene59	glutamine amidotransferase	WP_057281000.1	0.617226	0.963143	0.531721	6.90273	0.625811	0.96598
NZ_CZBF01000001.1_gene96	DNA-binding protein	WP_005827604.1	0.664303	0.963143	0.530289	7.41161	0.676914	0.96598
NZ_CZBF01000001.1_gene555	membrane protein insertase YidC	WP_005836982.1	0.298757	0.912372	0.519196	11.4445	0.303638	0.950033
NZ_CZBF01000001.1_gene518	peptidase M16	WP_057281125.1	0.525877	0.959575	0.513881	8.79502	0.535764	0.96598
NZ_CZBF01000001.1_gene529	two-component sensor histidine kinase	WP_057281128.1	0.511726	0.959575	0.51333	9.38726	0.519331	0.96598
NZ_CZBF01000001.1_gene711	phosphoadenosine phosphosulfate sulfurtransferase	WP_008663311.1	0.244617	0.878553	0.508329	12.0192	0.247605	0.89923
NZ_CZBF01000001.1_gene131	long-chain-fatty-acid--CoA ligase	WP_057281038.1	0.340903	0.955278	0.507632	10.4457	0.344279	0.96598
NZ_CZBF01000001.1_gene56	N-(5'-phosphoribosyl)anthranilate isomerase	WP_057280998.1	0.656258	0.963143	0.500536	7.23686	0.678976	0.96598
NZ_CZBF01000001.1_gene709	NAD-dependent epimerase/dehydratase family protein	WP_005825375.1	0.338965	0.955096	0.496175	11.3209	0.343794	0.96598
NZ_CZBF01000001.1_gene488	NUDIX hydrolase	WP_005825541.1	0.551733	0.959575	0.494477	8.85564	0.55752	0.96598
NZ_CZBF01000001.1_gene27	glycosyl transferase family 2	WP_057280982.1	0.502224	0.959575	0.477877	9.53718	0.509217	0.96598
NZ_CZBF01000001.1_gene487	carbohydrate kinase	WP_005825540.1	0.428884	0.959575	0.472512	10.1989	0.434625	0.96598
NZ_CZBF01000001.1_gene763	NADH:ubiquinone reductase (Na(+)-transporting) subunit B	WP_005828314.1	0.394908	0.959575	0.471048	11.8997	0.400308	0.96598
NZ_CZBF01000001.1_gene155	CinA family protein	WP_009038369.1	0.60571	0.962143	0.469199	8.48838	0.617311	0.96598
NZ_CZBF01000001.1_gene742	thiamine phosphate synthase	WP_035448311.1	0.406186	0.959575	0.469067	9.9828	0.412316	0.96598
NZ_CZBF01000001.1_gene708	hybrid sensor histidine kinase/response regulator	WP_005836562.1	0.358485	0.959346	0.468398	11.8125	0.362751	0.96598
NZ_CZBF01000001.1_gene140	ABC transporter permease	WP_057281041.1	0.533225	0.959575	0.468062	10.0006	0.537726	0.96598
NZ_CZBF01000001.1_gene731	YihA family ribosome biogenesis GTP-binding protein	WP_005836522.1	0.621886	0.963143	0.446937	7.85562	0.631964	0.96598
NZ_CZBF01000001.1_gene306	dTDP-4-dehydrorhamnose 3%2C5-epimerase	WP_005825481.1	0.487196	0.959575	0.440523	9.60091	0.492103	0.96598
NZ_CZBF01000001.1_gene482	isoleucine--tRNA ligase	WP_057281123.1	0.368261	0.959346	0.44044	12.3722	0.372268	0.96598
NZ_CZBF01000001.1_gene169	protein BatD	WP_057281044.1	0.31899	0.934971	0.428949	12.3032	0.321171	0.952309
NZ_CZBF01000001.1_gene206	hypothetical protein	WP_005827827.1	0.440333	0.959575	0.427666	10.566	0.445588	0.96598
NZ_CZBF01000001.1_gene20	sodium:proton antiporter	WP_057280980.1	0.728157	0.963143	0.425327	6.78752	0.742666	0.96598
NZ_CZBF01000001.1_gene542	ATP synthase subunit epsilon	WP_034523421.1	0.59791	0.962143	0.421179	8.82127	0.606363	0.96598
NZ_CZBF01000001.1_gene151	4-(cytidine 5'-diphospho)-2-C-methyl-D-erythritol kinase	WP_008664492.1	0.586173	0.962143	0.414462	9.05991	0.590368	0.96598
NZ_CZBF01000001.1_gene531	hypothetical protein	WP_057281129.1	0.679355	0.963143	0.406088	7.28462	0.685976	0.96598
NZ_CZBF01000001.1_gene310	altronate oxidoreductase	WP_057281119.1	0.453147	0.959575	0.406022	10.8355	0.458622	0.96598
NZ_CZBF01000001.1_gene687	[FeFe] hydrogenase H-cluster maturation GTPase HydF	WP_057281193.1	0.769278	0.963143	0.400429	7.03239	0.782786	0.96598
NZ_CZBF01000001.1_gene145	MFS transporter	WP_057281042.1	0.513014	0.959575	0.392891	10.053	0.519857	0.96598
NZ_CZBF01000001.1_gene51	sugar transferase	WP_057281288.1	0.758636	0.963143	0.391095	6.28755	0.765624	0.96598
NZ_CZBF01000001.1_gene312	uronate isomerase	WP_044468856.1	0.377547	0.959575	0.38786	12.0858	0.381088	0.96598
NZ_CZBF01000001.1_gene197	hypothetical protein	WP_057281052.1	0.531951	0.959575	0.379555	9.89026	0.534614	0.96598
NZ_CZBF01000001.1_gene748	hypothetical protein	WP_005828348.1	0.663487	0.963143	0.37765	8.53212	0.671844	0.96598
NZ_CZBF01000001.1_gene862	restriction endonuclease	WP_057281265.1	0.572978	0.962143	0.37311	10.4811	0.579518	0.96598
NZ_CZBF01000001.1_gene299	YjgP/YjgQ family permease	WP_005825471.1	0.543296	0.959575	0.372263	10.3727	0.549291	0.96598
NZ_CZBF01000001.1_gene494	phosphomethylpyrimidine synthase ThiC	WP_008664608.1	0.751416	0.963143	0.370583	7.21548	0.760786	0.96598
NZ_CZBF01000001.1_gene499	hypothetical protein	WP_005825555.1	0.590592	0.962143	0.357841	12.1665	0.59632	0.96598
NZ_CZBF01000001.1_gene200	ABC transporter ATP-binding protein	WP_005827815.1	0.559088	0.959575	0.357339	9.71801	0.562141	0.96598
NZ_CZBF01000001.1_gene647	pyridine nucleotide-disulfide oxidoreductase	WP_057281170.1	0.502708	0.959575	0.350179	10.4665	0.506207	0.96598
NZ_CZBF01000001.1_gene199	ABC transporter permease	WP_005827813.1	0.690519	0.963143	0.347184	9.16625	0.695223	0.96598
NZ_CZBF01000001.1_gene716	AraC family transcriptional regulator	WP_005836553.1	0.739614	0.963143	0.345263	6.35269	0.743609	0.96598
NZ_CZBF01000001.1_gene534	helicase	WP_057281132.1	0.563216	0.96067	0.344471	9.90018	0.566002	0.96598
NZ_CZBF01000001.1_gene144	3-methyl-2-oxobutanoate hydroxymethyltransferase	WP_025832138.1	0.627962	0.963143	0.343235	9.76441	0.635177	0.96598
NZ_CZBF01000001.1_gene557	S9 family peptidase	WP_009038496.1	0.511322	0.959575	0.336327	11.5577	0.516608	0.96598
NZ_CZBF01000001.1_gene657	UDP-GlcNAc--UDP-phosphate GlcNAc-1-phosphate transferase	WP_057281174.1	0.695441	0.963143	0.331386	8.9011	0.699989	0.96598
NZ_CZBF01000001.1_gene183	dihydroorotate dehydrogenase	WP_009038379.1	0.698778	0.963143	0.329213	8.61153	0.708535	0.96598
NZ_CZBF01000001.1_gene648	DUF417 domain-containing protein	WP_057281171.1	0.721542	0.963143	0.32618	8.97587	0.731645	0.96598
NZ_CZBF01000001.1_gene520	2-amino-4-hydroxy-6-hydroxymethyldihydropteridine pyrophosphokinase	WP_057281126.1	0.754039	0.963143	0.324934	8.20794	0.759139	0.96598
NZ_CZBF01000001.1_gene476	membrane protein	WP_005837118.1	0.602807	0.962143	0.323505	9.60268	0.604823	0.96598
NZ_CZBF01000001.1_gene756	exonuclease SbcC	WP_057281209.1	0.69941	0.963143	0.323045	9.06099	0.702564	0.96598
NZ_CZBF01000001.1_gene907	sulfatase	WP_005828045.1	0.601081	0.962143	0.321316	10.3703	0.608693	0.96598
NZ_CZBF01000001.1_gene537	F0F1 ATP synthase subunit delta	WP_005829118.1	0.578725	0.962143	0.315078	10.4446	0.584399	0.96598
NZ_CZBF01000001.1_gene886	cytochrome c oxidase assembly protein	WP_057281272.1	0.479524	0.959575	0.315013	13.0531	0.482694	0.96598
NZ_CZBF01000001.1_gene106	transporter	WP_057281024.1	0.683716	0.963143	0.314741	9.18356	0.691624	0.96598
NZ_CZBF01000001.1_gene61	tryptophan synthase subunit beta	WP_008664373.1	0.524524	0.959575	0.314325	12.1631	0.528454	0.96598
NZ_CZBF01000001.1_gene457	DNA methylase	WP_004291462.1	0.816158	0.963143	0.312728	7.64223	0.823439	0.96598
NZ_CZBF01000001.1_gene614	nicotinate phosphoribosyltransferase	WP_057281158.1	0.765462	0.963143	0.309427	7.80164	0.774755	0.96598
NZ_CZBF01000001.1_gene167	hypothetical protein	WP_016273796.1	0.536851	0.959575	0.307653	11.5416	0.54071	0.96598
NZ_CZBF01000001.1_gene604	cobalamin 5'-phosphate synthase	WP_057281153.1	0.779021	0.963143	0.307062	6.76773	0.782691	0.96598
NZ_CZBF01000001.1_gene192	transporter	WP_057281049.1	0.786928	0.963143	0.288822	6.29312	0.798018	0.96598
NZ_CZBF01000001.1_gene73	hypothetical protein	WP_057281002.1	0.813406	0.963143	0.283035	7.46048	0.820044	0.96598
NZ_CZBF01000001.1_gene190	hydrophobe/amphiphile efflux-1 family RND transporter	WP_055288554.1	0.782145	0.963143	0.281327	8.48422	0.788616	0.96598
NZ_CZBF01000001.1_gene645	iron ABC transporter permease	WP_057281300.1	0.674127	0.963143	0.279777	9.35122	0.676588	0.96598
NZ_CZBF01000001.1_gene159	signal recognition particle-docking protein FtsY	WP_005827738.1	0.567773	0.962143	0.275146	11.7112	0.572337	0.96598
NZ_CZBF01000001.1_gene739	carboxynorspermidine decarboxylase	WP_035448315.1	0.667633	0.963143	0.271273	10.0099	0.669792	0.96598
NZ_CZBF01000001.1_gene730	recombination protein RecR	WP_005824669.1	0.710861	0.963143	0.268939	8.99444	0.711957	0.96598
NZ_CZBF01000001.1_gene49	hypothetical protein	WP_057280996.1	0.806656	0.963143	0.268807	8.44761	0.811819	0.96598
NZ_CZBF01000001.1_gene682	UDP-N-acetylglucosamine 4%2C6-dehydratase (inverting)	WP_005836599.1	0.755922	0.963143	0.262536	10.9592	0.761866	0.96598
NZ_CZBF01000001.1_gene552	hypothetical protein	WP_008663544.1	0.671848	0.963143	0.250434	11.0638	0.676233	0.96598
NZ_CZBF01000001.1_gene554	CTP synthetase	WP_005829157.1	0.609357	0.962143	0.249983	11.0869	0.614409	0.96598
NZ_CZBF01000001.1_gene634	TonB-dependent receptor	WP_057281162.1	0.763846	0.963143	0.242499	9.82297	0.765762	0.96598
NZ_CZBF01000001.1_gene30	glycosyl transferase family 1	WP_057280985.1	0.835989	0.963143	0.227118	7.49731	0.842825	0.96598
NZ_CZBF01000001.1_gene501	hypothetical protein	WP_009038442.1	0.826346	0.963143	0.220761	6.64977	0.831832	0.96598
NZ_CZBF01000001.1_gene621	nucleotidyltransferase	WP_057281159.1	0.83372	0.963143	0.207808	8.19434	0.841534	0.96598
NZ_CZBF01000001.1_gene787	YebC/PmpR family DNA-binding transcriptional regulator	WP_005828265.1	0.699524	0.963143	0.19899	12.1956	0.703065	0.96598
NZ_CZBF01000001.1_gene710	chromosome partitioning protein ParB	WP_005825377.1	0.746213	0.963143	0.198876	10.5701	0.750817	0.96598
NZ_CZBF01000001.1_gene776	glycerate dehydrogenase	WP_057281214.1	0.867043	0.971499	0.195789	6.47292	0.871725	0.975417
NZ_CZBF01000001.1_gene68	LL-diaminopimelate aminotransferase	WP_022401217.1	0.856829	0.971499	0.188531	7.95622	0.862493	0.975417
NZ_CZBF01000001.1_gene740	ATP-dependent DNA helicase	WP_035448313.1	0.667229	0.963143	0.188074	11.2598	0.670373	0.96598
NZ_CZBF01000001.1_gene559	UDP-GlcNAc--UDP-phosphate GlcNAc-1-phosphate transferase	WP_057281135.1	0.81124	0.963143	0.179453	9.22957	0.816709	0.96598
NZ_CZBF01000001.1_gene725	SusD/RagB family nutrient-binding outer membrane lipoprotein	WP_057281202.1	0.778987	0.963143	0.175833	10.1916	0.77957	0.96598
NZ_CZBF01000001.1_gene168	aerotolerance regulator BatC	WP_044468212.1	0.744585	0.963143	0.175476	10.9934	0.747934	0.96598
NZ_CZBF01000001.1_gene160	30S ribosomal protein S12 methylthiotransferase RimO	WP_005837204.1	0.721693	0.963143	0.174107	11.0467	0.724385	0.96598
NZ_CZBF01000001.1_gene486	xylose isomerase	WP_005825539.1	0.761174	0.963143	0.172916	12.6682	0.764245	0.96598
NZ_CZBF01000001.1_gene758	DNA recombination protein RmuC	WP_005828327.1	0.847936	0.965284	0.172734	8.52566	0.849143	0.968821
NZ_CZBF01000001.1_gene627	hypothetical protein	WP_008663413.1	0.775141	0.963143	0.172696	11.2177	0.778989	0.96598
NZ_CZBF01000001.1_gene681	UDP-4-amino-4%2C6-dideoxy-N-acetyl-beta-L-altrosamine transaminase	WP_057281190.1	0.829696	0.963143	0.169929	11.4834	0.833064	0.96598
NZ_CZBF01000001.1_gene23	transcriptional regulator	WP_057280981.1	0.752101	0.963143	0.1649	11.1531	0.756896	0.96598
NZ_CZBF01000001.1_gene177	patatin	WP_057097898.1	0.702855	0.963143	0.163657	11.1179	0.704386	0.96598
NZ_CZBF01000001.1_gene909	fructose-bisphosphatase class III	WP_005828043.1	0.727261	0.963143	0.161426	11.0254	0.728177	0.96598
NZ_CZBF01000001.1_gene303	ATP-dependent helicase	WP_016273758.1	0.744976	0.963143	0.158699	10.9717	0.748959	0.96598
NZ_CZBF01000001.1_gene202	agamatine deiminase	WP_005837171.1	0.740385	0.963143	0.149567	11.9965	0.743059	0.96598
NZ_CZBF01000001.1_gene173	hypothetical protein	WP_005837195.1	0.796423	0.963143	0.1492	14.7694	0.79855	0.96598
NZ_CZBF01000001.1_gene596	RagB/SusD family nutrient uptake outer membrane protein	WP_035448443.1	0.900941	0.974104	0.148892	7.397	0.912831	0.976832
NZ_CZBF01000001.1_gene305	UDP-glucose/GDP-mannose dehydrogenase family protein	WP_005825480.1	0.747671	0.963143	0.14721	11.234	0.750879	0.96598
NZ_CZBF01000001.1_gene781	elongation factor 4	WP_005828274.1	0.75958	0.963143	0.142231	11.3513	0.762752	0.96598
NZ_CZBF01000001.1_gene887	cytochrome ubiquinol oxidase subunit I	WP_008663125.1	0.769953	0.963143	0.132782	13.8287	0.771868	0.96598
NZ_CZBF01000001.1_gene298	tRNA guanosine(34) transglycosylase Tgt	WP_005825470.1	0.768682	0.963143	0.130889	11.6428	0.770585	0.96598
NZ_CZBF01000001.1_gene622	transporter	WP_009038541.1	0.775821	0.963143	0.130531	11.7496	0.777872	0.96598
NZ_CZBF01000001.1_gene844	ACP phosphodiesterase	WP_057281255.1	0.88841	0.972294	0.123464	8.53848	0.889351	0.975417
NZ_CZBF01000001.1_gene619	cobyrinic acid a%2Cc-diamide synthase	WP_009038538.1	0.838706	0.963143	0.121517	10.0493	0.837494	0.96598
NZ_CZBF01000001.1_gene639	precorrin-4 C(11)-methyltransferase	WP_022401024.1	0.879995	0.971499	0.120718	9.05032	0.882405	0.975417
NZ_CZBF01000001.1_gene871	helicase	WP_057281268.1	0.836493	0.963143	0.119939	10.0623	0.841644	0.96598
NZ_CZBF01000001.1_gene690	hydrogenase	WP_005825346.1	0.818218	0.963143	0.117645	10.8082	0.821894	0.96598
NZ_CZBF01000001.1_gene514	DNA-binding response regulator	WP_005829066.1	0.881592	0.971499	0.110007	9.6884	0.886011	0.975417
NZ_CZBF01000001.1_gene175	ATP-dependent Clp protease ATP-binding subunit	WP_057281045.1	0.789906	0.963143	0.108649	13.1048	0.791361	0.96598
NZ_CZBF01000001.1_gene900	glucose-6-phosphate dehydrogenase	WP_057281310.1	0.868799	0.971499	0.0941595	12.9457	0.870352	0.975417
NZ_CZBF01000001.1_gene125	SusC/RagA family TonB-linked outer membrane protein	WP_009038352.1	0.918714	0.974104	0.0863161	9.11663	0.920128	0.976832
NZ_CZBF01000001.1_gene470	TonB-dependent receptor	WP_005825513.1	0.929118	0.980398	0.0841111	7.43323	0.938205	0.983541
NZ_CZBF01000001.1_gene692	MFS transporter	WP_016273574.1	0.879692	0.971499	0.0693342	12.8814	0.881537	0.975417
NZ_CZBF01000001.1_gene911	inorganic phosphate transporter	WP_005828041.1	0.952515	0.982882	0.063793	7.56883	0.949506	0.983541
NZ_CZBF01000001.1_gene744	pyruvate%2C phosphate dikinase	WP_005828357.1	0.904038	0.974104	0.0577259	13.2815	0.90544	0.976832
NZ_CZBF01000001.1_gene71	hypothetical protein	WP_005827562.1	0.965867	0.988582	0.0562561	7.18309	0.966627	0.988739
NZ_CZBF01000001.1_gene906	long-chain-fatty-acid--CoA ligase	WP_057253258.1	0.934855	0.980398	0.0541584	10.6579	0.937562	0.983541
NZ_CZBF01000001.1_gene845	lipoate--protein ligase	WP_057281256.1	0.908761	0.974104	0.0529805	11.6601	0.911491	0.976832
NZ_CZBF01000001.1_gene747	hypothetical protein	WP_008663282.1	0.918369	0.974104	0.0528761	11.5762	0.921287	0.976832
NZ_CZBF01000001.1_gene166	hypothetical protein	WP_005827750.1	0.914771	0.974104	0.0521932	11.4678	0.915185	0.976832
NZ_CZBF01000001.1_gene142	MATE family efflux transporter	WP_005827703.1	0.944635	0.982882	0.0499655	9.06099	0.950175	0.983541
NZ_CZBF01000001.1_gene527	formate--tetrahydrofolate ligase	WP_005829089.1	0.916678	0.974104	0.0496345	11.1702	0.917334	0.976832
NZ_CZBF01000001.1_gene870	phosphoserine transaminase	WP_005828105.1	0.941612	0.982049	0.0413959	11.204	0.944321	0.983541
NZ_CZBF01000001.1_gene568	UDP-glucose 4-epimerase	WP_057281139.1	0.959173	0.984262	0.0411336	10.2323	0.958843	0.983924
NZ_CZBF01000001.1_gene583	hypothetical protein	WP_009038515.1	0.977432	0.990931	0.0368608	7.21972	0.977585	0.99119
NZ_CZBF01000001.1_gene153	DUF490 domain-containing protein	WP_057281292.1	0.954761	0.982882	0.0367041	9.99317	0.954614	0.983541
NZ_CZBF01000001.1_gene778	TonB-dependent receptor	WP_057281216.1	0.951656	0.982882	0.0277255	12.601	0.952691	0.983541
NZ_CZBF01000001.1_gene722	NADPH-flavin oxidoreductase	WP_005836542.1	0.981216	0.990931	0.0231205	8.35255	0.983754	0.993494
NZ_CZBF01000001.1_gene683	transcriptional regulator	WP_005829506.1	0.981129	0.990931	0.0226255	9.22403	0.983074	0.993494
NZ_CZBF01000001.1_gene148	NAD metabolism ATPase/kinase	WP_057281043.1	0.968434	0.988582	0.0191978	13.5636	0.969352	0.988739
NZ_CZBF01000001.1_gene564	UDP-N-acetylglucosamine 2-epimerase (non-hydrolyzing)	WP_057087628.1	0.993368	0.997308	0.00670459	9.86345	0.990448	0.998277
NZ_CZBF01000001.1_gene208	2-amino-3-ketobutyrate CoA ligase	WP_005837169.1	0.993397	0.997308	0.00425676	11.3137	0.995457	0.99989
NZ_CZBF01000001.1_gene184	dihydroorotate dehydrogenase electron transfer subunit	WP_057281048.1	0.997296	0.998474	0.00341661	8.06266	0.997929	0.99989
NZ_CZBF01000001.1_gene152	replicative DNA helicase	WP_008664493.1	0.998474	0.998474	-0.000960936	12.8442	0.99791	0.99989
NZ_CZBF01000001.1_gene105	AraC family transcriptional regulator	WP_005837252.1	0.992704	0.997308	-0.0100463	7.22615	1	1
NZ_CZBF01000001.1_gene297	endopeptidase La	WP_005825468.1	0.94933	0.982882	-0.0261425	12.9337	0.949989	0.983541
NZ_CZBF01000001.1_gene546	electron transport complex subunit RsxE	WP_005829138.1	0.977302	0.990931	-0.0270429	8.84317	0.973668	0.989184
NZ_CZBF01000001.1_gene620	phosphotransferase	WP_009038539.1	0.971229	0.988676	-0.0277339	8.63571	0.972078	0.989184
NZ_CZBF01000001.1_gene626	TonB-dependent receptor	WP_009038544.1	0.953789	0.982882	-0.0285658	11.5554	0.952997	0.983541
NZ_CZBF01000001.1_gene853	16S rRNA methyltransferase G	WP_009036902.1	0.955901	0.982882	-0.0375239	9.34258	0.95821	0.983924
NZ_CZBF01000001.1_gene855	glycine dehydrogenase (aminomethyl-transferring)	WP_057281262.1	0.935353	0.980398	-0.0425733	11.3364	0.935535	0.983541
NZ_CZBF01000001.1_gene864	glycerate kinase	WP_057281266.1	0.969198	0.988582	-0.0438279	7.85271	0.96779	0.988739
NZ_CZBF01000001.1_gene765	hypothetical protein	WP_022401052.1	0.894753	0.974104	-0.0600824	11.0219	0.89602	0.976832
NZ_CZBF01000001.1_gene616	ATPase AAA	WP_005829300.1	0.914168	0.974104	-0.066106	10.4564	0.914991	0.976832
NZ_CZBF01000001.1_gene785	divalent metal cation transporter	WP_057281217.1	0.913141	0.974104	-0.0692178	9.91368	0.917759	0.976832
NZ_CZBF01000001.1_gene704	excinuclease ABC subunit B	WP_057281199.1	0.913961	0.974104	-0.0718262	9.73516	0.91172	0.976832
NZ_CZBF01000001.1_gene875	ABC transporter ATP-binding protein	WP_057281270.1	0.874209	0.971499	-0.0868041	12.0524	0.874078	0.975417
NZ_CZBF01000001.1_gene691	GNAT family acetyltransferase	WP_057281195.1	0.938106	0.980398	-0.0874411	6.85294	0.950818	0.983541
NZ_CZBF01000001.1_gene847	AraC family transcriptional regulator	WP_055288366.1	0.93649	0.980398	-0.0876518	7.95302	0.938989	0.983541
NZ_CZBF01000001.1_gene307	hypothetical protein	WP_005837139.1	0.884016	0.971499	-0.0884366	9.93935	0.888519	0.975417
NZ_CZBF01000001.1_gene632	hypothetical protein	WP_057281161.1	0.909077	0.974104	-0.0895798	8.68505	0.912829	0.976832
NZ_CZBF01000001.1_gene516	ribose-phosphate pyrophosphokinase	WP_005829068.1	0.878327	0.971499	-0.0897217	10.5738	0.877522	0.975417
NZ_CZBF01000001.1_gene104	cysteine methyltransferase	WP_057281023.1	0.885779	0.971499	-0.0919093	9.41103	0.88568	0.975417
NZ_CZBF01000001.1_gene764	NADH:ubiquinone reductase (Na(+)-transporting) subunit A	WP_005828312.1	0.872611	0.971499	-0.0924097	11.2211	0.871891	0.975417
NZ_CZBF01000001.1_gene209	peptidase M48	WP_009038390.1	0.899074	0.974104	-0.093592	9.58721	0.900821	0.976832
NZ_CZBF01000001.1_gene930	virulence protein E	WP_057281281.1	0.935106	0.980398	-0.0983028	8.26403	0.942774	0.983541
NZ_CZBF01000001.1_gene195	hypothetical protein	WP_005827804.1	0.835528	0.963143	-0.101575	11.348	0.836545	0.96598
NZ_CZBF01000001.1_gene699	hypothetical protein	WP_005825356.1	0.878365	0.971499	-0.103041	9.90966	0.879248	0.975417
NZ_CZBF01000001.1_gene135	hypothetical protein	WP_005827685.1	0.927676	0.980398	-0.104017	7.33317	0.936617	0.983541
NZ_CZBF01000001.1_gene508	hypothetical protein	WP_005825577.1	0.841635	0.963143	-0.113104	13.1641	0.842865	0.96598
NZ_CZBF01000001.1_gene519	3-deoxy-manno-octulosonate cytidylyltransferase	WP_016273726.1	0.837582	0.963143	-0.120151	9.88993	0.839714	0.96598
NZ_CZBF01000001.1_gene652	peptide transporter	WP_057281172.1	0.792841	0.963143	-0.122186	10.9866	0.795513	0.96598
NZ_CZBF01000001.1_gene156	50S ribosomal protein L28	WP_004291052.1	0.838276	0.963143	-0.122684	12.6807	0.839911	0.96598
NZ_CZBF01000001.1_gene850	TonB-dependent receptor	WP_057281259.1	0.884466	0.971499	-0.122974	7.94757	0.892066	0.976296
NZ_CZBF01000001.1_gene752	hypothetical protein	WP_057281206.1	0.834375	0.963143	-0.127792	12.6717	0.835993	0.96598
NZ_CZBF01000001.1_gene706	ATP-dependent helicase	WP_057281200.1	0.792613	0.963143	-0.133425	10.2946	0.795095	0.96598
NZ_CZBF01000001.1_gene525	PorT family protein	WP_005837005.1	0.897704	0.974104	-0.138194	8.19988	0.907319	0.976832
NZ_CZBF01000001.1_gene697	PorT family protein	WP_016273570.1	0.842278	0.963143	-0.141349	9.47991	0.845033	0.966293
NZ_CZBF01000001.1_gene198	DUF4891 domain-containing protein	WP_025836045.1	0.882918	0.971499	-0.145421	8.14331	0.884092	0.975417
NZ_CZBF01000001.1_gene130	alpha-glucosidase	WP_005837230.1	0.785062	0.963143	-0.146255	10.6862	0.787669	0.96598
NZ_CZBF01000001.1_gene694	excinuclease ABC subunit A	WP_057281196.1	0.755311	0.963143	-0.147789	10.9913	0.75622	0.96598
NZ_CZBF01000001.1_gene771	peptidase M16	WP_005836442.1	0.748851	0.963143	-0.148609	11.7405	0.750179	0.96598
NZ_CZBF01000001.1_gene154	tRNA (adenosine(37)-N6)-threonylcarbamoyltransferase complex transferase subunit TsaD	WP_005827731.1	0.811494	0.963143	-0.148613	9.97535	0.815595	0.96598
NZ_CZBF01000001.1_gene719	hypothetical protein	WP_009038623.1	0.866635	0.971499	-0.156732	8.39544	0.872352	0.975417
NZ_CZBF01000001.1_gene22	altronate hydrolase	WP_057281285.1	0.739384	0.963143	-0.159762	12.0719	0.739784	0.96598
NZ_CZBF01000001.1_gene843	hypothetical protein	WP_057097938.1	0.891844	0.973962	-0.165766	6.99889	0.906793	0.976832
NZ_CZBF01000001.1_gene545	electron transport complex subunit RsxA	WP_008663551.1	0.761422	0.963143	-0.167413	10.6306	0.761311	0.96598
NZ_CZBF01000001.1_gene904	GDP-fucose synthetase	WP_057281274.1	0.803935	0.963143	-0.168041	9.60774	0.805056	0.96598
NZ_CZBF01000001.1_gene560	dehydratase	WP_057281136.1	0.78099	0.963143	-0.176673	10.4944	0.785017	0.96598
NZ_CZBF01000001.1_gene563	glycosyltransferase WbuB	WP_057281137.1	0.876477	0.971499	-0.192515	9.46583	0.882545	0.975417
NZ_CZBF01000001.1_gene544	UDP-glucose 4-epimerase	WP_005836990.1	0.688272	0.963143	-0.196054	13.414	0.68991	0.96598
NZ_CZBF01000001.1_gene707	PD-(D/E)XK nuclease family protein	WP_057281201.1	0.845004	0.964099	-0.196195	8.43541	0.857801	0.975417
NZ_CZBF01000001.1_gene656	ATPase AAA	WP_008663392.1	0.65244	0.963143	-0.20315	13.2832	0.654201	0.96598
NZ_CZBF01000001.1_gene610	cobyric acid synthase CobQ	WP_057281155.1	0.816989	0.963143	-0.206749	7.90938	0.827073	0.96598
NZ_CZBF01000001.1_gene859	GntR family transcriptional regulator	WP_009036896.1	0.863841	0.971499	-0.210237	6.53921	0.864561	0.975417
NZ_CZBF01000001.1_gene0	hypothetical protein	WP_005827382.1	0.685343	0.963143	-0.211073	11.3045	0.685615	0.96598
NZ_CZBF01000001.1_gene2	ATP synthase subunit A	WP_057254275.1	0.679076	0.963143	-0.212952	11.897	0.68037	0.96598
NZ_CZBF01000001.1_gene157	50S ribosomal protein L33	WP_002560155.1	0.715714	0.963143	-0.216658	12.0774	0.71826	0.96598
NZ_CZBF01000001.1_gene18	thiol:disulfide interchange protein	WP_005827423.1	0.668438	0.963143	-0.21686	12.1641	0.669541	0.96598
NZ_CZBF01000001.1_gene715	MFS transporter	WP_005825389.1	0.745902	0.963143	-0.226705	9.4403	0.750323	0.96598
NZ_CZBF01000001.1_gene204	GtrA family protein	WP_005827823.1	0.772629	0.963143	-0.227326	9.18004	0.774044	0.96598
NZ_CZBF01000001.1_gene161	HU family DNA-binding protein	WP_005827742.1	0.655126	0.963143	-0.227535	10.4092	0.654848	0.96598
NZ_CZBF01000001.1_gene31	hypothetical protein	WP_057280986.1	0.821662	0.963143	-0.230601	8.07611	0.83273	0.96598
NZ_CZBF01000001.1_gene784	exodeoxyribonuclease III	WP_035448280.1	0.750629	0.963143	-0.231127	9.57818	0.755042	0.96598
NZ_CZBF01000001.1_gene547	FMN-binding domain-containing protein	WP_005829140.1	0.840075	0.963143	-0.235919	7.13204	0.841181	0.96598
NZ_CZBF01000001.1_gene701	amino acid-binding protein	WP_057281198.1	0.699052	0.963143	-0.237554	9.86505	0.699515	0.96598
NZ_CZBF01000001.1_gene688	[FeFe] hydrogenase H-cluster radical SAM maturase HydG	WP_057281302.1	0.789226	0.963143	-0.246418	8.71526	0.799674	0.96598
NZ_CZBF01000001.1_gene759	NADH:ubiquinone reductase (Na(+)-transporting) subunit F	WP_016272690.1	0.636591	0.963143	-0.251225	11.8059	0.638608	0.96598
NZ_CZBF01000001.1_gene3	ATP synthase subunit B	WP_005827389.1	0.607772	0.962143	-0.256082	11.2388	0.60813	0.96598
NZ_CZBF01000001.1_gene726	SusC/RagA family TonB-linked outer membrane protein	WP_009036965.1	0.599308	0.962143	-0.258743	12.2612	0.603058	0.96598
NZ_CZBF01000001.1_gene767	glycosyl transferase	WP_035448293.1	0.759235	0.963143	-0.25939	8.6998	0.768681	0.96598
NZ_CZBF01000001.1_gene675	hypothetical protein	WP_064774925.1	0.77381	0.963143	-0.269598	10.5129	0.778896	0.96598
NZ_CZBF01000001.1_gene203	acyltransferase	WP_057281053.1	0.552831	0.959575	-0.273732	11.3231	0.555029	0.96598
NZ_CZBF01000001.1_gene318	bifunctional alpha%2Calpha-trehalose-phosphate synthase (UDP-forming)/trehalose-phosphatase	WP_035458035.1	0.645448	0.963143	-0.273916	9.92197	0.650838	0.96598
NZ_CZBF01000001.1_gene522	aspartate carbamoyltransferase	WP_005829081.1	0.60705	0.962143	-0.274693	10.7286	0.607285	0.96598
NZ_CZBF01000001.1_gene609	L-threonine-O-3-phosphate decarboxylase	WP_005829283.1	0.798922	0.963143	-0.277547	7.00912	0.815213	0.96598
NZ_CZBF01000001.1_gene102	carbamoyl phosphate synthase small subunit	WP_005827621.1	0.790868	0.963143	-0.277764	8.28491	0.805085	0.96598
NZ_CZBF01000001.1_gene188	hypothetical protein	WP_044467574.1	0.800492	0.963143	-0.279939	7.47634	0.817639	0.96598
NZ_CZBF01000001.1_gene480	lipoprotein signal peptidase	WP_005825525.1	0.703645	0.963143	-0.282146	10.2284	0.707391	0.96598
NZ_CZBF01000001.1_gene724	pyridoxal phosphate-dependent aminotransferase	WP_005836540.1	0.682562	0.963143	-0.283447	9.21984	0.691538	0.96598
NZ_CZBF01000001.1_gene17	hypothetical protein	WP_005827419.1	0.556719	0.959575	-0.284274	13.072	0.558808	0.96598
NZ_CZBF01000001.1_gene309	hypothetical protein	WP_005825486.1	0.686601	0.963143	-0.285604	11.3184	0.690985	0.96598
NZ_CZBF01000001.1_gene749	MFS transporter AraJ	WP_057281205.1	0.794321	0.963143	-0.287294	7.74431	0.812412	0.96598
NZ_CZBF01000001.1_gene28	asparagine synthase	WP_057280983.1	0.606799	0.962143	-0.293085	10.7821	0.609959	0.96598
NZ_CZBF01000001.1_gene895	DNA-binding response regulator	WP_005836276.1	0.802311	0.963143	-0.299434	6.654	0.819631	0.96598
NZ_CZBF01000001.1_gene745	23S rRNA (uracil-5-)-methyltransferase RumA	WP_057281204.1	0.55457	0.959575	-0.300346	10.4664	0.558078	0.96598
NZ_CZBF01000001.1_gene515	ATP-binding protein	WP_057281124.1	0.468359	0.959575	-0.312628	12.5028	0.471193	0.96598
NZ_CZBF01000001.1_gene34	AAA family ATPase	WP_057281286.1	0.540315	0.959575	-0.316693	10.638	0.541528	0.96598
NZ_CZBF01000001.1_gene181	DNA ligase (NAD(+)) LigA	WP_057281047.1	0.541437	0.959575	-0.318412	10.8273	0.547861	0.96598
NZ_CZBF01000001.1_gene100	glutamine-fructose-6-phosphate transaminase (isomerizing)	WP_057281022.1	0.738839	0.963143	-0.322361	9.77297	0.749526	0.96598
NZ_CZBF01000001.1_gene489	malonyl CoA-acyl carrier protein transacylase	WP_005825542.1	0.617951	0.963143	-0.327241	9.82107	0.620356	0.96598
NZ_CZBF01000001.1_gene517	phosphatidylinositol-4-phosphate 5-kinase	WP_057087589.1	0.495922	0.959575	-0.327651	10.7015	0.497038	0.96598
NZ_CZBF01000001.1_gene567	hypothetical protein	WP_005829183.1	0.623747	0.963143	-0.328328	9.81097	0.627559	0.96598
NZ_CZBF01000001.1_gene618	hypothetical protein	WP_080707081.1	0.745857	0.963143	-0.335014	7.12326	0.760266	0.96598
NZ_CZBF01000001.1_gene869	3-phosphoglycerate dehydrogenase	WP_005828107.1	0.473162	0.959575	-0.339903	11.5313	0.474596	0.96598
NZ_CZBF01000001.1_gene193	PorT family protein	WP_057281050.1	0.799356	0.963143	-0.348447	7.11671	0.810449	0.96598
NZ_CZBF01000001.1_gene642	choloylglycine hydrolase	WP_044467239.1	0.67494	0.963143	-0.351443	8.52517	0.680764	0.96598
NZ_CZBF01000001.1_gene75	transcriptional regulator	WP_057281003.1	0.652679	0.963143	-0.351721	9.57454	0.658216	0.96598
NZ_CZBF01000001.1_gene637	precorrin-3B C(17)-methyltransferase	WP_057281299.1	0.665263	0.963143	-0.3567	9.40773	0.670255	0.96598
NZ_CZBF01000001.1_gene62	membrane protein	WP_005827537.1	0.599735	0.962143	-0.358255	9.76501	0.603414	0.96598
NZ_CZBF01000001.1_gene201	ferredoxin	WP_005827817.1	0.638936	0.963143	-0.358323	9.70621	0.646391	0.96598
NZ_CZBF01000001.1_gene606	sensor histidine kinase	WP_057281154.1	0.530795	0.959575	-0.364188	9.85278	0.534265	0.96598
NZ_CZBF01000001.1_gene1	hypothetical protein	WP_005837370.1	0.537663	0.959575	-0.366475	10.401	0.53921	0.96598
NZ_CZBF01000001.1_gene126	RagB/SusD family nutrient uptake outer membrane protein	WP_016273862.1	0.72287	0.963143	-0.368915	7.27166	0.735858	0.96598
NZ_CZBF01000001.1_gene523	aspartate carbamoyltransferase regulatory subunit	WP_005829083.1	0.559503	0.959575	-0.369461	10.349	0.561546	0.96598
NZ_CZBF01000001.1_gene477	RNA methyltransferase	WP_008664596.1	0.522716	0.959575	-0.371372	10.0778	0.523752	0.96598
NZ_CZBF01000001.1_gene113	hypothetical protein	WP_057281028.1	0.737161	0.963143	-0.386065	7.49958	0.750041	0.96598
NZ_CZBF01000001.1_gene536	ATP synthase subunit alpha	WP_005829115.1	0.385298	0.959575	-0.387675	12.3242	0.388881	0.96598
NZ_CZBF01000001.1_gene107	membrane protein	WP_005827632.1	0.648406	0.963143	-0.391553	9.03967	0.660581	0.96598
NZ_CZBF01000001.1_gene896	cell envelope biogenesis protein TonB	WP_005828058.1	0.440915	0.959575	-0.395924	13.6016	0.444174	0.96598
NZ_CZBF01000001.1_gene698	membrane protein	WP_005836580.1	0.48673	0.959575	-0.397335	11.1868	0.489865	0.96598
NZ_CZBF01000001.1_gene878	NAD(P)-dependent oxidoreductase	WP_057281309.1	0.641557	0.963143	-0.398056	9.41764	0.647368	0.96598
NZ_CZBF01000001.1_gene19	30S ribosomal protein S16	WP_005837359.1	0.494055	0.959575	-0.398697	12.3101	0.49803	0.96598
NZ_CZBF01000001.1_gene689	[FeFe] hydrogenase H-cluster radical SAM maturase HydE	WP_057281194.1	0.479895	0.959575	-0.404159	10.4626	0.482866	0.96598
NZ_CZBF01000001.1_gene884	OmpA family protein	WP_005828077.1	0.445077	0.959575	-0.412009	11.4778	0.448129	0.96598
NZ_CZBF01000001.1_gene667	DNA primase	WP_057281182.1	0.592831	0.962143	-0.415196	9.28605	0.599739	0.96598
NZ_CZBF01000001.1_gene653	alpha/beta hydrolase	WP_005836645.1	0.603885	0.962143	-0.424152	9.28495	0.608551	0.96598
NZ_CZBF01000001.1_gene643	MATE family efflux transporter	WP_057281167.1	0.635741	0.963143	-0.427804	9.23455	0.647914	0.96598
NZ_CZBF01000001.1_gene37	hypothetical protein	WP_080782271.1	0.663429	0.963143	-0.433754	7.24294	0.685118	0.96598
NZ_CZBF01000001.1_gene727	hypothetical protein	WP_081030668.1	0.349768	0.95904	-0.437146	12.232	0.352442	0.96598
NZ_CZBF01000001.1_gene5	ATPase V	WP_057280978.1	0.366692	0.959346	-0.438631	11.887	0.368841	0.96598
NZ_CZBF01000001.1_gene308	SPOR domain-containing protein	WP_005825483.1	0.372741	0.959346	-0.440823	11.0908	0.376504	0.96598
NZ_CZBF01000001.1_gene162	peptidoglycan-binding protein LysM	WP_005837202.1	0.410439	0.959575	-0.440928	11.8533	0.413492	0.96598
NZ_CZBF01000001.1_gene597	SusC/RagA family TonB-linked outer membrane protein	WP_016273669.1	0.463801	0.959575	-0.441032	10.4433	0.468655	0.96598
NZ_CZBF01000001.1_gene528	hypothetical protein	WP_057281297.1	0.701962	0.963143	-0.443814	7.53655	0.72328	0.96598
NZ_CZBF01000001.1_gene743	two-component sensor histidine kinase	WP_005828359.1	0.549418	0.959575	-0.447656	9.74467	0.554931	0.96598
NZ_CZBF01000001.1_gene732	DUF4923 domain-containing protein	WP_005836520.1	0.669977	0.963143	-0.45685	8.14404	0.683388	0.96598
NZ_CZBF01000001.1_gene483	hypothetical protein	WP_005825533.1	0.626763	0.963143	-0.458978	7.67713	0.639299	0.96598
NZ_CZBF01000001.1_gene180	4-hydroxy-tetrahydrodipicolinate synthase	WP_005827769.1	0.462534	0.959575	-0.468842	9.74082	0.466685	0.96598
NZ_CZBF01000001.1_gene139	ABC transporter permease	WP_057281040.1	0.51127	0.959575	-0.477645	9.57701	0.523091	0.96598
NZ_CZBF01000001.1_gene888	DUF4492 domain-containing protein	WP_005836288.1	0.516132	0.959575	-0.482164	9.76333	0.52318	0.96598
NZ_CZBF01000001.1_gene475	membrane protein	WP_005837119.1	0.436716	0.959575	-0.490362	14.6323	0.442068	0.96598
NZ_CZBF01000001.1_gene317	flavodoxin family protein	WP_005825500.1	0.344196	0.955685	-0.492016	11.5647	0.347345	0.96598
NZ_CZBF01000001.1_gene506	YhcH/YjgK/YiaL family protein	WP_005825575.1	0.505168	0.959575	-0.492146	8.96664	0.515837	0.96598
NZ_CZBF01000001.1_gene728	N-acetyltransferase	WP_057281203.1	0.53996	0.959575	-0.498053	8.78395	0.550408	0.96598
NZ_CZBF01000001.1_gene533	NAD(P)-dependent oxidoreductase	WP_057281131.1	0.395274	0.959575	-0.50204	10.3413	0.398154	0.96598
NZ_CZBF01000001.1_gene735	tRNA-Gly	-	0.725907	0.963143	-0.510499	7.02387	0.739261	0.96598
NZ_CZBF01000001.1_gene658	dehydratase	WP_057281175.1	0.398491	0.959575	-0.512398	11.0186	0.403187	0.96598
NZ_CZBF01000001.1_gene899	6-phosphogluconolactonase	WP_005836269.1	0.344796	0.955685	-0.513084	12.066	0.34846	0.96598
NZ_CZBF01000001.1_gene777	endonuclease	WP_057281215.1	0.552774	0.959575	-0.513582	8.44983	0.562679	0.96598
NZ_CZBF01000001.1_gene595	sialidase	WP_057281151.1	0.445814	0.959575	-0.527204	9.27542	0.453299	0.96598
NZ_CZBF01000001.1_gene132	K+/H+ antiporter	WP_044468365.1	0.558318	0.959575	-0.531138	8.19701	0.57079	0.96598
NZ_CZBF01000001.1_gene510	alpha/beta hydrolase	WP_016273733.1	0.509242	0.959575	-0.531838	9.61473	0.518569	0.96598
NZ_CZBF01000001.1_gene700	outer membrane protein assembly factor BamD	WP_005836575.1	0.313655	0.933501	-0.536364	11.5575	0.316633	0.950316
NZ_CZBF01000001.1_gene507	1%2C4-alpha-glucan-branching protein	WP_005825576.1	0.288753	0.912372	-0.554906	12.7999	0.292073	0.947556
NZ_CZBF01000001.1_gene769	oxaloacetate decarboxylase	WP_035457782.1	0.284556	0.912372	-0.555392	15.0637	0.288331	0.947556
NZ_CZBF01000001.1_gene147	RelA/SpoT family protein	WP_005827714.1	0.323821	0.938344	-0.564577	11.1934	0.327743	0.963723
NZ_CZBF01000001.1_gene149	phosphoribosylglycinamide formyltransferase 2	WP_005827720.1	0.18969	0.823255	-0.573554	13.1884	0.19208	0.866758
NZ_CZBF01000001.1_gene109	ABC transporter permease	WP_008664442.1	0.554369	0.959575	-0.586488	8.35779	0.570926	0.96598
NZ_CZBF01000001.1_gene176	molecular chaperone HtpG	WP_057281046.1	0.205134	0.840052	-0.58774	12.7643	0.207725	0.866758
NZ_CZBF01000001.1_gene4	ATP synthase subunit D	WP_005827391.1	0.312628	0.933501	-0.589922	10.958	0.316348	0.950316
NZ_CZBF01000001.1_gene304	DUF4738 domain-containing protein	WP_005837141.1	0.489217	0.959575	-0.592107	8.22304	0.503297	0.96598
NZ_CZBF01000001.1_gene608	cobalamin biosynthesis protein	WP_005829281.1	0.593919	0.962143	-0.59603	8.02715	0.611585	0.96598
NZ_CZBF01000001.1_gene702	phenylacetate--CoA ligase	WP_005836573.1	0.226481	0.849302	-0.597164	10.7409	0.229357	0.866758
NZ_CZBF01000001.1_gene768	hybrid sensor histidine kinase/response regulator	WP_057281210.1	0.258615	0.907062	-0.602623	10.2476	0.265875	0.936412
NZ_CZBF01000001.1_gene901	phosphogluconate dehydrogenase (NADP(+)-dependent%2C decarboxylating)	WP_044467607.1	0.309699	0.933501	-0.610924	12.9431	0.314679	0.950316
NZ_CZBF01000001.1_gene170	hypothetical protein	WP_022402395.1	0.282588	0.912372	-0.611037	11.9343	0.287394	0.947556
NZ_CZBF01000001.1_gene474	hypothetical protein	WP_044468852.1	0.450168	0.959575	-0.612203	10.1735	0.458687	0.96598
NZ_CZBF01000001.1_gene556	MATE family efflux transporter	WP_057281134.1	0.525797	0.959575	-0.613034	9.17514	0.536971	0.96598
NZ_CZBF01000001.1_gene685	PspC family transcriptional regulator	WP_057281191.1	0.175679	0.823255	-0.629525	12.4713	0.178063	0.866758
NZ_CZBF01000001.1_gene786	TSCPD domain-containing protein	WP_005828266.1	0.270915	0.912372	-0.635727	10.8188	0.275188	0.947556
NZ_CZBF01000001.1_gene566	nucleotide-binding protein	WP_005829181.1	0.288614	0.912372	-0.650265	11.1903	0.293914	0.947556
NZ_CZBF01000001.1_gene502	phospholipase	WP_005825568.1	0.50914	0.959575	-0.659936	8.55744	0.525389	0.96598
NZ_CZBF01000001.1_gene503	alpha-amylase	WP_008664621.1	0.239431	0.872212	-0.692659	9.97707	0.242702	0.896943
NZ_CZBF01000001.1_gene158	DUF4295 domain-containing protein	WP_005827735.1	0.44606	0.959575	-0.704897	8.39045	0.458227	0.96598
NZ_CZBF01000001.1_gene14	membrane protein	WP_005827410.1	0.259541	0.907062	-0.706077	10.2142	0.263427	0.936412
NZ_CZBF01000001.1_gene649	AraC family transcriptional regulator	WP_035448396.1	0.185387	0.823255	-0.716649	10.5145	0.188799	0.866758
NZ_CZBF01000001.1_gene599	sodium:solute symporter	WP_035448441.1	0.215819	0.840052	-0.723598	10.0257	0.22289	0.866758
NZ_CZBF01000001.1_gene654	glycoside hydrolase family 2	WP_057281173.1	0.211481	0.840052	-0.724631	11.5207	0.217011	0.866758
NZ_CZBF01000001.1_gene558	hypothetical protein	WP_057258525.1	0.119772	0.823255	-0.737539	11.3654	0.122712	0.866758
NZ_CZBF01000001.1_gene50	transporter	WP_081030675.1	0.574132	0.962143	-0.740658	7.70222	0.599551	0.96598
NZ_CZBF01000001.1_gene112	heat-shock protein	WP_005837243.1	0.259669	0.907062	-0.754535	11.6508	0.266235	0.936412
NZ_CZBF01000001.1_gene741	superoxide dismutase	WP_005828364.1	0.205614	0.840052	-0.788877	13.6473	0.210699	0.866758
NZ_CZBF01000001.1_gene598	N-acetylneuraminate lyase	WP_005829247.1	0.451879	0.959575	-0.796587	8.39371	0.470542	0.96598
NZ_CZBF01000001.1_gene427	TonB-dependent receptor	WP_055219465.1	0.506827	0.959575	-0.799547	7.40729	0.525981	0.96598
NZ_CZBF01000001.1_gene481	molecular chaperone DnaK	WP_004290962.1	0.187397	0.823255	-0.801148	10.0305	0.190285	0.866758
NZ_CZBF01000001.1_gene635	cobalt chelatase	WP_057281163.1	0.438954	0.959575	-0.805224	8.00948	0.45765	0.96598
NZ_CZBF01000001.1_gene868	hypothetical protein	WP_008663157.1	0.105463	0.790973	-0.806116	10.6487	0.108173	0.830185
NZ_CZBF01000001.1_gene917	tRNA-Ser	-	0.481546	0.959575	-0.809466	4.85032	0.509064	0.96598
NZ_CZBF01000001.1_gene296	tRNA (adenosine(37)-N6)-methyltransferase TrmM	WP_005825467.1	0.360447	0.959346	-0.82396	9.15803	0.378425	0.96598
NZ_CZBF01000001.1_gene923	tyrosine protein kinase	WP_057281276.1	0.441188	0.959575	-0.825158	8.44068	0.462257	0.96598
NZ_CZBF01000001.1_gene110	ABC transporter permease	WP_057281026.1	0.413011	0.959575	-0.844305	8.41999	0.433741	0.96598
NZ_CZBF01000001.1_gene655	xylanase	WP_005829430.1	0.225363	0.849302	-0.852112	9.31365	0.230439	0.866758
NZ_CZBF01000001.1_gene12	phosphoglyceromutase	WP_005827407.1	0.3538	0.959346	-0.864901	8.73776	0.366276	0.96598
NZ_CZBF01000001.1_gene628	cobalt chelatase	WP_057252494.1	0.180486	0.823255	-0.868207	10.1069	0.184004	0.866758
NZ_CZBF01000001.1_gene693	Cys-tRNA(Pro) deacylase	WP_035458018.1	0.427142	0.959575	-0.90158	7.61618	0.442336	0.96598
NZ_CZBF01000001.1_gene524	flavin reductase	WP_057281127.1	0.150146	0.823255	-0.903787	9.92106	0.152905	0.866758
NZ_CZBF01000001.1_gene883	MATE family efflux transporter	WP_057253267.1	0.379679	0.959575	-0.906562	8.17022	0.400768	0.96598
NZ_CZBF01000001.1_gene182	tRNA (guanosine(37)-N1)-methyltransferase TrmD	WP_005827773.1	0.175529	0.823255	-0.934884	9.58715	0.181192	0.866758
NZ_CZBF01000001.1_gene171	hypothetical protein	WP_005827755.1	0.0953632	0.749502	-0.937028	16.6085	0.098434	0.796847
NZ_CZBF01000001.1_gene631	hypothetical protein	WP_005829371.1	0.467875	0.959575	-0.942402	6.84513	0.487917	0.96598
NZ_CZBF01000001.1_gene505	TIGR02453 family protein	WP_005825574.1	0.156983	0.823255	-0.955091	10.4957	0.161295	0.866758
NZ_CZBF01000001.1_gene210	hypothetical protein	WP_057281054.1	0.403373	0.959575	-0.975101	7.44286	0.425005	0.96598
NZ_CZBF01000001.1_gene857	ABC transporter ATP-binding protein	WP_016273521.1	0.334598	0.948028	-0.976117	7.17595	0.361104	0.96598
NZ_CZBF01000001.1_gene757	type I methionyl aminopeptidase	WP_005828329.1	0.289409	0.912372	-1.00093	7.67729	0.302562	0.950033
NZ_CZBF01000001.1_gene607	two-component sensor histidine kinase	WP_005829279.1	0.13387	0.823255	-1.00724	10.0393	0.139776	0.866758
NZ_CZBF01000001.1_gene16	anaerobic ribonucleoside triphosphate reductase	WP_057280979.1	0.0862794	0.714607	-1.01387	10.8131	0.090191	0.780017
NZ_CZBF01000001.1_gene848	heavy metal translocating P-type ATPase	WP_057281257.1	0.0901479	0.729769	-1.0149	11.1338	0.0932261	0.780017
NZ_CZBF01000001.1_gene101	amidophosphoribosyltransferase	WP_005837255.1	0.197251	0.83139	-1.03211	8.55127	0.204644	0.866758
NZ_CZBF01000001.1_gene6	ATPase	WP_005827396.1	0.111653	0.802017	-1.03363	10.3397	0.115274	0.839857
NZ_CZBF01000001.1_gene630	cobalamin biosynthesis protein CobN	WP_057281160.1	0.0617874	0.708068	-1.04698	10.4396	0.0658002	0.779315
NZ_CZBF01000001.1_gene143	phosphatase	WP_005837215.1	0.164218	0.823255	-1.09291	9.39461	0.174633	0.866758
NZ_CZBF01000001.1_gene641	PorT family protein	WP_057281166.1	0.2388	0.872212	-1.11992	8.5687	0.256939	0.922809
NZ_CZBF01000001.1_gene898	hypothetical protein	WP_057281273.1	0.26206	0.909189	-1.12543	8.15497	0.278138	0.947556
NZ_CZBF01000001.1_gene319	glycoside hydrolase	WP_005825506.1	0.259025	0.907062	-1.14644	7.47562	0.278091	0.947556
NZ_CZBF01000001.1_gene782	hypothetical protein	WP_005828272.1	0.0705054	0.708068	-1.17792	11.5401	0.0737939	0.779315
NZ_CZBF01000001.1_gene877	alpha-galactosidase	WP_057281271.1	0.0348849	0.708068	-1.19576	14.82	0.0365588	0.779315
NZ_CZBF01000001.1_gene138	ABC transporter ATP-binding protein	WP_057097889.1	0.28749	0.912372	-1.21108	7.3764	0.309131	0.950316
NZ_CZBF01000001.1_gene603	nicotinate-nucleotide--dimethylbenzimidazole phosphoribosyltransferase	WP_057281152.1	0.26648	0.912114	-1.28644	8.55364	0.288177	0.947556
NZ_CZBF01000001.1_gene532	hypothetical protein	WP_057281130.1	0.165196	0.823255	-1.29039	9.0134	0.173897	0.866758
NZ_CZBF01000001.1_gene841	transcriptional regulator	WP_057253299.1	0.15461	0.823255	-1.30479	8.86421	0.163727	0.866758
NZ_CZBF01000001.1_gene137	ABC transporter substrate-binding protein	WP_035448587.1	0.0112086	0.500859	-1.37506	10.673	0.0119056	0.580051
NZ_CZBF01000001.1_gene64	glutamine synthetase	WP_035448681.1	0.0125697	0.500859	-1.38605	10.5213	0.0136977	0.580051
NZ_CZBF01000001.1_gene103	carbamoyl phosphate synthase large subunit	WP_034525538.1	0.0287579	0.708068	-1.39342	9.99811	0.0312248	0.779315
NZ_CZBF01000001.1_gene123	acetyltransferase	WP_081030661.1	0.0805839	0.714607	-1.40629	9.02492	0.0883796	0.780017
NZ_CZBF01000001.1_gene504	hypothetical protein	WP_009038443.1	0.184357	0.823255	-1.43039	8.13257	0.200692	0.866758
NZ_CZBF01000001.1_gene737	tRNA-Leu	-	0.066621	0.708068	-1.43456	9.94175	0.0707395	0.779315
NZ_CZBF01000001.1_gene134	sigma-54-dependent Fis family transcriptional regulator	WP_057281039.1	0.155081	0.823255	-1.44681	7.85607	0.171475	0.866758
NZ_CZBF01000001.1_gene669	DNA-binding protein	WP_005829481.1	0.203053	0.840052	-1.50932	6.34539	0.224672	0.866758
NZ_CZBF01000001.1_gene512	ribose-5-phosphate isomerase	WP_016273732.1	0.118075	0.823255	-1.51606	8.46663	0.131395	0.866758
NZ_CZBF01000001.1_gene863	hypothetical protein	WP_009036892.1	0.0868737	0.714607	-1.5189	9.28408	0.0932962	0.780017
NZ_CZBF01000001.1_gene644	ABC transporter ATP-binding protein	WP_057281168.1	0.079817	0.714607	-1.55464	9.05338	0.0865594	0.780017
NZ_CZBF01000001.1_gene919	Crp/Fnr family transcriptional regulator	WP_005828036.1	0.179467	0.823255	-1.57197	6.36464	0.199837	0.866758
NZ_CZBF01000001.1_gene496	molybdopterin biosynthesis protein	WP_009038438.1	0.133199	0.823255	-1.57715	7.01108	0.146529	0.866758
NZ_CZBF01000001.1_gene615	ATP--cob(I)alamin adenosyltransferase	WP_035448420.1	0.172897	0.823255	-1.59018	6.75449	0.187361	0.866758
NZ_CZBF01000001.1_gene686	transcriptional regulator	WP_057281192.1	0.044613	0.708068	-1.63888	8.58594	0.0482707	0.779315
NZ_CZBF01000001.1_gene53	LruC domain-containing protein	WP_057280997.1	0.0810171	0.714607	-1.71146	8.73899	0.090651	0.780017
NZ_CZBF01000001.1_gene313	haloacid dehalogenase	WP_005825494.1	0.109081	0.794731	-1.82867	8.48927	0.125883	0.866758
NZ_CZBF01000001.1_gene668	hypothetical protein	WP_005829478.1	0.0215186	0.577605	-1.92424	10.4409	0.0238351	0.696331
NZ_CZBF01000001.1_gene300	hypothetical protein	WP_005825473.1	1.29193e-05	0.00658882	-2.0226	12.4645	1.42473e-05	0.00726611
NZ_CZBF01000001.1_gene65	ammonium transporter	WP_057281001.1	0.0435564	0.708068	-2.11042	7.15165	0.0505364	0.779315
NZ_CZBF01000001.1_gene98	glutamate synthase subunit beta	WP_057281290.1	0.0367683	0.708068	-2.21287	6.09407	0.0478904	0.779315
NZ_CZBF01000001.1_gene866	hypothetical protein	WP_005828120.1	0.0399402	0.708068	-2.25973	8.06267	0.0469411	0.779315
NZ_CZBF01000001.1_gene746	pseudouridine synthase	WP_008663283.1	0.00357734	0.334829	-2.49313	9.36592	0.00415213	0.479763
NZ_CZBF01000001.1_gene733	tRNA-Gly	-	0.00763896	0.500859	-3.7618	7.43525	0.00984274	0.580051
NZ_CZBF01000001.1_gene551	hypothetical protein	WP_005836985.1	0.00310806	0.334829	-4.0518	7.81908	0.00412099	0.479763
NZ_CZBF01000001.1_gene301	hypothetical protein	WP_005837144.1	0.00388994	0.334829	-4.34045	7.44629	0.00564427	0.479763

## Sheet: Bacteroides vulgata
Gene ID	product	Product ID	Treatment..PValue	Treatment..QValue	Treatment.Control...logFC	Treatment.Control...logCPM	Treatment.Control...PValue	Treatment.Control...QValue
NC_009614.1_gene4216	efflux RND transporter periplasmic adaptor subunit	WP_005847068.1	5.35104e-08	9.11684e-06	3.71829	8.97282	7.23089e-08	1.23196e-05
NC_009614.1_gene4215	AcrB/AcrD/AcrF family protein	WP_005847070.1	4.45279e-07	5.51741e-05	3.00241	9.83637	5.54377e-07	6.86924e-05
NC_009614.1_gene2456	histidinol dehydrogenase	WP_005846275.1	2.70611e-11	1.28615e-08	2.72371	8.03852	3.19278e-11	1.45059e-08
NC_009614.1_gene4214	TolC family protein	WP_012056004.1	1.33826e-07	2.02672e-05	2.70962	8.97739	1.60154e-07	2.26051e-05
NC_009614.1_gene4225	tryptophan synthase subunit beta	WP_005839791.1	9.81752e-07	9.55806e-05	2.32698	7.42103	1.1198e-06	0.00010902
NC_009614.1_gene2100	3-isopropylmalate dehydratase small subunit	WP_005848913.1	1.76877e-08	4.01806e-06	2.25423	7.68703	2.00604e-08	4.55704e-06
NC_009614.1_gene2457	histidinol-phosphate aminotransferase	WP_005846277.1	2.83086e-11	1.28615e-08	2.19147	8.89925	3.17719e-11	1.45059e-08
NC_009614.1_gene2455	ATP phosphoribosyltransferase	WP_005846273.1	1.49959e-06	0.000136263	2.09092	8.01567	1.68892e-06	0.000153467
NC_009614.1_gene2660	acyl-ACP thioesterase	WP_005847239.1	7.23815e-09	1.97312e-06	2.04759	7.93245	8.06347e-09	2.1981e-06
NC_009614.1_gene2658	acetolactate synthase%2C large subunit%2C biosynthetic type	WP_011965645.1	1.51468e-07	2.0645e-05	1.88046	8.53372	1.65848e-07	2.26051e-05
NC_009614.1_gene2458	bifunctional imidazole glycerol-phosphate dehydratase/histidinol phosphatase	WP_011965571.1	7.38245e-05	0.0043749	1.87814	8.3381	8.15336e-05	0.00483175
NC_009614.1_gene2657	dihydroxy-acid dehydratase	WP_005847233.1	9.81747e-06	0.000704274	1.76419	9.4262	1.07383e-05	0.000770332
NC_009614.1_gene2098	2-isopropylmalate synthase	WP_005840837.1	5.66245e-06	0.000453995	1.67429	8.94258	6.13962e-06	0.000492253
NC_009614.1_gene2101	2-isopropylmalate synthase	WP_085930142.1	2.04206e-05	0.00135068	1.66659	8.64886	2.21093e-05	0.001435
NC_009614.1_gene2099	3-isopropylmalate dehydratase large subunit	WP_005840840.1	2.33448e-06	0.000198869	1.63644	9.42717	2.51839e-06	0.000214535
NC_009614.1_gene1931	SusC/RagA family TonB-linked outer membrane protein	WP_011965358.1	0.000935142	0.0378148	1.51376	9.43	0.00100207	0.039619
NC_009614.1_gene2141	bifunctional aspartate kinase/homoserine dehydrogenase I	WP_005848849.1	9.07223e-07	9.51189e-05	1.49158	9.19867	9.62087e-07	0.000100871
NC_009614.1_gene2557	hypothetical protein	WP_011965618.1	0.00109674	0.0393382	1.44189	6.16214	0.00114712	0.0411453
NC_009614.1_gene4280	sialidase	WP_005851277.1	2.92819e-05	0.00181415	1.43914	9.95004	3.11537e-05	0.00193011
NC_009614.1_gene4023	ATP synthase F0%2C A subunit	WP_005841499.1	2.08101e-05	0.00135068	1.40794	8.50353	2.19455e-05	0.001435
NC_009614.1_gene1933	hypothetical protein	WP_005839567.1	0.0189547	0.222214	1.39288	8.28471	0.0201844	0.231188
NC_009614.1_gene4254	N-acetylneuraminate lyase	WP_005839718.1	0.000963645	0.0378148	1.33243	9.21144	0.00101689	0.039619
NC_009614.1_gene2142	cofactor-independent phosphoglycerate mutase	WP_005848847.1	0.000249544	0.0129566	1.26244	8.10183	0.00026344	0.0136146
NC_009614.1_gene3226	acetyl-CoA carboxylase biotin carboxyl carrier protein subunit	WP_005846497.1	0.000256661	0.0129566	1.26237	7.59949	0.000269696	0.0136146
NC_009614.1_gene1022	2-oxoacid ferredoxin oxidoreductase subunit beta	WP_005844408.1	0.00182508	0.0543504	1.23093	8.26653	0.00191414	0.057977
NC_009614.1_gene3697	ATP synthase subunit B	WP_005839525.1	0.00166353	0.0515318	1.22393	8.61871	0.00173823	0.0538455
NC_009614.1_gene2554	DUF4848 domain-containing protein	WP_011965615.1	0.00239286	0.0632331	1.22029	8.20296	0.00249861	0.0654924
NC_009614.1_gene1029	2-oxoacid ferredoxin oxidoreductase subunit beta	WP_005844408.1	0.00255399	0.0656808	1.21515	8.32158	0.00267799	0.0688699
NC_009614.1_gene3802	ATP-binding protein	WP_005845203.1	0.0112255	0.166309	1.19989	8.16838	0.0117971	0.173474
NC_009614.1_gene4255	N-acylglucosamine 2-epimerase	WP_005839715.1	0.00394948	0.0828176	1.17965	8.44071	0.0041258	0.0865148
NC_009614.1_gene1932	RagB/SusD family nutrient uptake outer membrane protein	WP_005839570.1	0.0329272	0.296306	1.17759	8.841	0.0344949	0.309319
NC_009614.1_gene1943	RagB/SusD family nutrient uptake outer membrane protein	WP_005839819.1	0.0625953	0.420283	1.14337	6.78385	0.0657336	0.434927
NC_009614.1_gene4257	glucosamine-6-phosphate deaminase	WP_005839711.1	0.00020187	0.011006	1.09559	9.67293	0.000209251	0.0114084
NC_009614.1_gene2102	3-isopropylmalate dehydrogenase	WP_005840846.1	0.00495538	0.100809	1.08309	9.44511	0.00514367	0.104639
NC_009614.1_gene2127	CusA/CzcA family heavy metal efflux RND transporter	WP_011965418.1	0.020387	0.226204	1.05093	8.34083	0.0211243	0.234085
NC_009614.1_gene2794	transporter	WP_005843762.1	0.0183602	0.217608	1.04866	6.9221	0.0191128	0.226529
NC_009614.1_gene419	hypothetical protein	WP_011964741.1	0.00312809	0.0735101	1.04367	6.90025	0.0032219	0.0757147
NC_009614.1_gene2555	hypothetical protein	WP_011965616.1	0.00355826	0.0795068	1.03953	7.84174	0.00366383	0.0818656
NC_009614.1_gene4022	electron transport complex protein RnfG	WP_008671243.1	0.00136682	0.0443567	1.02106	8.59933	0.00141005	0.0468757
NC_009614.1_gene3178	bifunctional 4-hydroxy-2-oxoglutarate aldolase/2-dehydro-3-deoxy-phosphogluconate aldolase	WP_008668653.1	0.00241241	0.0632331	1.01431	7.43446	0.00249108	0.0654924
NC_009614.1_gene2661	ketol-acid reductoisomerase	WP_005847241.1	0.00383162	0.0816015	0.960195	9.77718	0.00394661	0.0853845
NC_009614.1_gene1023	2-oxoacid:acceptor oxidoreductase subunit alpha	WP_005844406.1	0.000948885	0.0378148	0.950719	9.18414	0.000975455	0.039619
NC_009614.1_gene3197	uronate isomerase	WP_005846562.1	0.00860944	0.141381	0.937502	8.16768	0.00884207	0.145568
NC_009614.1_gene1030	2-oxoacid:acceptor oxidoreductase subunit alpha	WP_005844406.1	0.00108587	0.0393382	0.931081	9.2359	0.00111544	0.0410905
NC_009614.1_gene655	alpha-1 2-mannosidase	WP_011964837.1	0.00159687	0.0506169	0.928246	9.68429	0.00164154	0.0520329
NC_009614.1_gene3156	type I pullulanase	WP_005846652.1	0.0104814	0.162342	0.922731	8.00551	0.0107996	0.169193
NC_009614.1_gene1498	polyribonucleotide nucleotidyltransferase	WP_011965175.1	0.00642685	0.116797	0.921323	9.7609	0.00659844	0.119787
NC_009614.1_gene260	DUF4925 domain-containing protein	WP_011964675.1	0.0063736	0.116797	0.912221	10.4978	0.00654238	0.119787
NC_009614.1_gene254	efflux RND transporter periplasmic adaptor subunit	WP_085930162.1	0.0131763	0.179593	0.904088	8.39621	0.0135126	0.184177
NC_009614.1_gene3698	ATP synthase subunit A	WP_012055763.1	0.00302019	0.0722195	0.899054	9.28868	0.00309521	0.0740136
NC_009614.1_gene3617	hypothetical protein	WP_012055742.1	0.0286807	0.277968	0.896178	7.6822	0.0295544	0.28359
NC_009614.1_gene2143	threonine synthase	WP_011965425.1	0.003822	0.0816015	0.892573	8.7376	0.00393197	0.0853845
NC_009614.1_gene2365	pyridoxal phosphate-dependent aminotransferase	WP_005846116.1	0.0119685	0.171716	0.886176	8.13013	0.012312	0.176644
NC_009614.1_gene3227	acetyl-CoA carboxylase biotin carboxylase subunit	WP_005846494.1	0.0289809	0.277968	0.883337	8.20718	0.0297588	0.28359
NC_009614.1_gene465	ATP-dependent Clp protease ATP-binding subunit ClpX	WP_005840215.1	0.015208	0.195552	0.877117	8.29986	0.0155656	0.200151
NC_009614.1_gene2128	TolC family protein	WP_005940860.1	0.0585895	0.407436	0.875436	6.81604	0.0602125	0.415803
NC_009614.1_gene3795	ATPase AAA	WP_032939039.1	0.0158114	0.199546	0.873962	7.3288	0.0163293	0.206081
NC_009614.1_gene2363	indolepyruvate ferredoxin oxidoreductase	WP_011965548.1	0.00568318	0.107586	0.872772	8.84352	0.00582964	0.110765
NC_009614.1_gene616	acetylornithine aminotransferase	WP_011964819.1	0.0348257	0.310245	0.861852	7.84155	0.0357524	0.317887
NC_009614.1_gene364	hydrogenase	WP_022508245.1	0.0212185	0.229185	0.861501	7.02572	0.0218858	0.234885
NC_009614.1_gene90	hypothetical protein	WP_005851070.1	0.0243261	0.245604	0.854494	7.60466	0.0249661	0.252065
NC_009614.1_gene28	TonB-dependent receptor	WP_005844649.1	0.225304	0.68493	0.845326	5.78386	0.231642	0.693499
NC_009614.1_gene1041	beta-galactosidase	WP_011964995.1	0.0112215	0.166309	0.842203	9.15465	0.0114762	0.172268
NC_009614.1_gene4221	S9 family peptidase	WP_005839804.1	0.00811718	0.138296	0.840575	9.65047	0.00831465	0.141661
NC_009614.1_gene618	argininosuccinate synthase	WP_005850744.1	0.0116842	0.169421	0.82577	8.43097	0.0119637	0.173474
NC_009614.1_gene2103	thiol-disulfide oxidoreductase	WP_011965407.1	0.0151044	0.195552	0.823801	7.86998	0.0154487	0.200151
NC_009614.1_gene4024	electron transporter RnfC	WP_005841497.1	0.0280592	0.277968	0.822608	7.87537	0.0288804	0.28359
NC_009614.1_gene2558	hypothetical protein	WP_011965619.1	0.0500367	0.374725	0.819328	6.83521	0.0510513	0.382324
NC_009614.1_gene3594	phenylalanine--tRNA ligase subunit beta	WP_005852670.1	0.0138181	0.186475	0.812153	8.59114	0.0141037	0.19033
NC_009614.1_gene3224	transporter	WP_005846503.1	0.0487827	0.371457	0.80529	7.36646	0.0498208	0.377254
NC_009614.1_gene4081	GDP-mannose 4%2C6-dehydratase	WP_012055961.1	0.018195	0.217608	0.79367	8.1317	0.0186262	0.222697
NC_009614.1_gene2366	phenylacetate--CoA ligase	WP_005846118.1	0.0294813	0.277968	0.791815	7.52813	0.0300618	0.28359
NC_009614.1_gene3041	SusC/RagA family TonB-linked outer membrane protein	WP_005844670.1	0.129892	0.582645	0.791739	7.18768	0.132899	0.58812
NC_009614.1_gene2559	hemolysin	WP_011965620.1	0.0330437	0.296306	0.791407	8.22198	0.0336926	0.304126
NC_009614.1_gene2653	SusC/RagA family TonB-linked outer membrane protein	WP_005847225.1	0.0724851	0.457395	0.780443	7.40859	0.0740428	0.464112
NC_009614.1_gene2165	peptidase M24 family protein	WP_005842546.1	0.0145644	0.192105	0.771091	9.1907	0.0148816	0.195373
NC_009614.1_gene797	alcohol dehydrogenase	WP_011964898.1	0.144409	0.592145	0.770467	6.63962	0.147455	0.600581
NC_009614.1_gene4087	capsule polysaccharide transporter	WP_012055962.1	0.0127966	0.177974	0.768849	9.02136	0.0130582	0.181971
NC_009614.1_gene2369	sodium-translocating pyrophosphatase	WP_005846125.1	0.044257	0.350118	0.767164	10.5961	0.0452044	0.357929
NC_009614.1_gene3558	fused gamma-glutamyl-gamma-aminobutyrate hydrolase/peptidase	WP_012055713.1	0.037152	0.321403	0.763015	7.06028	0.037915	0.326424
NC_009614.1_gene3695	V-type ATP synthase subunit I	WP_005839529.1	0.0100151	0.160232	0.76003	9.22911	0.0102059	0.163655
NC_009614.1_gene4279	beta-N-acetylhexosaminidase	WP_085938700.1	0.0142837	0.190869	0.758861	8.51607	0.0145801	0.194831
NC_009614.1_gene645	SusC/RagA family TonB-linked outer membrane protein	WP_011964833.1	0.00687407	0.12012	0.752093	9.78559	0.00699819	0.122289
NC_009614.1_gene3216	ligand-gated channel protein	WP_012055542.1	0.0125999	0.177048	0.750936	8.36461	0.0128369	0.181971
NC_009614.1_gene4188	alpha-L-fucosidase	WP_005847124.1	0.0200007	0.226204	0.748819	7.94438	0.0204021	0.231734
NC_009614.1_gene3311	hypothetical protein	WP_012055587.1	0.0203666	0.226204	0.744744	8.45766	0.0207967	0.232344
NC_009614.1_gene4124	malonyl CoA-acyl carrier protein transacylase	WP_005843113.1	0.114232	0.54036	0.742751	7.38735	0.116446	0.551096
NC_009614.1_gene2262	beta-galactosidase	WP_005831615.1	0.0968085	0.515324	0.741702	7.099	0.09883	0.524777
NC_009614.1_gene3177	sugar kinase	WP_005846604.1	0.0300804	0.280819	0.73573	8.10154	0.0306759	0.286379
NC_009614.1_gene4025	ferredoxin	WP_005841495.1	0.0446959	0.350118	0.7333	8.28091	0.0455779	0.357929
NC_009614.1_gene4088	xylose isomerase	WP_005851486.1	0.0325818	0.29606	0.728249	9.38239	0.0332102	0.30177
NC_009614.1_gene1610	chromosome partitioning protein ParA	WP_005636847.1	0.22687	0.68493	0.724971	7.11184	0.232218	0.693499
NC_009614.1_gene3225	methylmalonyl-CoA carboxyltransferase	WP_005846500.1	0.0418276	0.339244	0.724211	7.68101	0.042554	0.346247
NC_009614.1_gene213	cation/H(+) antiporter	WP_011964666.1	0.0270513	0.27111	0.724139	8.16404	0.0274504	0.27511
NC_009614.1_gene2256	hybrid sensor histidine kinase/response regulator	WP_011965493.1	0.102042	0.529874	0.718065	7.7406	0.104118	0.53506
NC_009614.1_gene827	50S ribosomal protein L15	WP_005844889.1	0.0281862	0.277968	0.716758	10.2037	0.0286776	0.28359
NC_009614.1_gene1277	hypothetical protein	WP_041174420.1	0.0414777	0.339244	0.716585	7.13065	0.0422928	0.346247
NC_009614.1_gene2029	isoprenyl synthetase	WP_011965384.1	0.0453445	0.351162	0.709521	7.70119	0.0462546	0.35821
NC_009614.1_gene560	alpha-1%2C3/4-fucosidase	WP_005840273.1	0.0190749	0.222214	0.703587	9.15225	0.019415	0.228126
NC_009614.1_gene2531	alpha-L-fucosidase	WP_011965606.1	0.108122	0.537322	0.703352	8.9759	0.11013	0.545545
NC_009614.1_gene2364	indolepyruvate oxidoreductase	WP_005846114.1	0.0527051	0.387615	0.70209	7.41449	0.0540756	0.393917
NC_009614.1_gene826	preprotein translocase subunit SecY	WP_005844891.1	0.0204131	0.226204	0.696856	11.5049	0.0207437	0.232344
NC_009614.1_gene1159	AAA family ATPase	WP_085938703.1	0.158065	0.610059	0.694173	6.19372	0.16153	0.620186
NC_009614.1_gene1768	GTPase ObgE	WP_005839602.1	0.0175128	0.214633	0.69411	7.89417	0.0178697	0.220838
NC_009614.1_gene1716	50S ribosomal protein L13	WP_005839194.1	0.0213547	0.229185	0.693563	10.0616	0.0217013	0.234831
NC_009614.1_gene323	transporter	WP_005845692.1	0.0642817	0.42532	0.685355	6.90336	0.0653804	0.4347
NC_009614.1_gene841	50S ribosomal protein L22	WP_005844856.1	0.0307232	0.282944	0.680768	10.8981	0.0312012	0.288043
NC_009614.1_gene1237	tyrosine--tRNA ligase	WP_005843969.1	0.103225	0.529874	0.677677	7.92089	0.104928	0.53506
NC_009614.1_gene842	30S ribosomal protein S19	WP_002558070.1	0.0183318	0.217608	0.674296	8.54696	0.0185935	0.222697
NC_009614.1_gene2360	transcription-repair coupling factor	WP_005848633.1	0.0575902	0.404616	0.673065	7.26128	0.0585396	0.413417
NC_009614.1_gene848	elongation factor G	WP_005844844.1	0.0288045	0.277968	0.668711	12.5958	0.0292493	0.28359
NC_009614.1_gene1505	hypothetical protein	WP_049764437.1	0.0685005	0.442494	0.664461	7.87339	0.0696254	0.44976
NC_009614.1_gene2325	hypothetical protein	WP_011965529.1	0.0897471	0.504544	0.660143	7.61635	0.0916081	0.513835
NC_009614.1_gene849	30S ribosomal protein S7	WP_005844842.1	0.0374931	0.321403	0.655272	10.7783	0.0380501	0.326424
NC_009614.1_gene3229	ribonucleoside-triphosphate reductase	WP_005846490.1	0.0490707	0.371574	0.655025	9.68092	0.0498126	0.377254
NC_009614.1_gene2700	glycosyl transferase	WP_005847327.1	0.26143	0.70642	0.653751	6.64676	0.266499	0.711492
NC_009614.1_gene829	30S ribosomal protein S5	WP_085930157.1	0.0445702	0.350118	0.650645	11.1486	0.0452391	0.357929
NC_009614.1_gene358	carbonic anhydrase	WP_005842314.1	0.0874362	0.500247	0.649616	7.31995	0.0888541	0.506729
NC_009614.1_gene3157	mannonate dehydratase	WP_005846650.1	0.0554533	0.39366	0.645572	7.74018	0.0562789	0.399522
NC_009614.1_gene2473	saccharopine dehydrogenase	WP_005846376.1	0.0420606	0.339244	0.642387	9.50399	0.0426776	0.346247
NC_009614.1_gene4020	electron transport complex subunit RsxA	WP_005841506.1	0.0999655	0.522042	0.639713	7.21709	0.10146	0.529848
NC_009614.1_gene1885	SusC/RagA family TonB-linked outer membrane protein	WP_011965338.1	0.104626	0.529874	0.637736	7.88899	0.105985	0.53506
NC_009614.1_gene651	alpha-1 2-mannosidase	WP_005840972.1	0.0499359	0.374725	0.632526	9.81733	0.0506766	0.381615
NC_009614.1_gene3183	lipoprotein signal peptidase	WP_005853257.1	0.0230483	0.239808	0.631855	7.91826	0.023275	0.244029
NC_009614.1_gene276	MRP family ATP-binding protein	WP_011964682.1	0.142075	0.592145	0.62946	7.69852	0.144606	0.600581
NC_009614.1_gene3528	ribose-phosphate pyrophosphokinase	WP_012055684.1	0.137224	0.592145	0.627209	7.32521	0.139785	0.600581
NC_009614.1_gene4080	GDP-fucose synthetase	WP_012055960.1	0.113072	0.539602	0.626263	7.37315	0.114907	0.547614
NC_009614.1_gene253	hydrophobe/amphiphile efflux-1 family RND transporter	WP_011964673.1	0.0416242	0.339244	0.624704	9.73081	0.042196	0.346247
NC_009614.1_gene3007	tRNA(Ile)-lysidine synthetase	WP_022509096.1	0.0796461	0.478227	0.624106	7.13109	0.0812638	0.487941
NC_009614.1_gene2077	glycoside hydrolase	WP_005848933.1	0.0877175	0.500247	0.623867	7.46406	0.088621	0.506729
NC_009614.1_gene2702	DUF4837 domain-containing protein	WP_005847331.1	0.0540516	0.387749	0.617822	8.35006	0.0547968	0.395175
NC_009614.1_gene3939	peptidase C69	WP_005841585.1	0.123107	0.56307	0.607041	7.24949	0.124877	0.573089
NC_009614.1_gene837	30S ribosomal protein S17	WP_005844864.1	0.0960548	0.515324	0.597498	9.92728	0.0972928	0.524777
NC_009614.1_gene735	chromosome partitioning protein ParA	WP_011964866.1	0.310779	0.741361	0.597326	7.00712	0.316477	0.751374
NC_009614.1_gene4258	glucosamine-6-phosphate deaminase	WP_005839709.1	0.0975447	0.515324	0.596312	10.1973	0.0988706	0.524777
NC_009614.1_gene1255	DNA polymerase I	WP_011965088.1	0.0973036	0.515324	0.596037	7.60226	0.0989491	0.524777
NC_009614.1_gene2395	hypothetical protein	WP_005846156.1	0.0995465	0.521853	0.595817	12.1669	0.100886	0.528877
NC_009614.1_gene2796	RagB/SusD family nutrient uptake outer membrane protein	WP_005848097.1	0.0851674	0.495829	0.595435	8.7294	0.0863427	0.500788
NC_009614.1_gene643	endoglycosidase	WP_011964831.1	0.0732444	0.457945	0.592714	7.73599	0.0743212	0.464112
NC_009614.1_gene2124	peptidase M13	WP_005848876.1	0.0584859	0.407436	0.591237	8.81359	0.0593058	0.414766
NC_009614.1_gene261	phosphoenolpyruvate synthase	WP_011964676.1	0.0485753	0.371457	0.589437	8.3473	0.0491381	0.377254
NC_009614.1_gene4250	SusC/RagA family TonB-linked outer membrane protein	WP_012056019.1	0.220427	0.683012	0.586649	7.32584	0.223878	0.68892
NC_009614.1_gene1886	RagB/SusD family nutrient uptake outer membrane protein	WP_005849174.1	0.0955213	0.515324	0.584316	8.0953	0.0965499	0.524777
NC_009614.1_gene3419	hypothetical protein	WP_005844610.1	0.0714182	0.454874	0.583291	11.5889	0.0723138	0.460578
NC_009614.1_gene3251	hypothetical protein	WP_007569764.1	0.146176	0.592145	0.582081	7.62996	0.147763	0.600581
NC_009614.1_gene2429	hypothetical protein	WP_011965564.1	0.149236	0.592145	0.579692	10.4467	0.151263	0.601084
NC_009614.1_gene830	50S ribosomal protein L18	WP_005844882.1	0.0589349	0.407758	0.577291	10.5137	0.0596435	0.414766
NC_009614.1_gene4082	mannose-1-phosphate guanylyltransferase	WP_005851496.1	0.11201	0.539602	0.57712	8.23807	0.113761	0.547249
NC_009614.1_gene3778	hypothetical protein	WP_012055799.1	0.183653	0.652643	0.576858	6.83919	0.186202	0.661436
NC_009614.1_gene251	UDP-N-acetylglucosamine O-acyltransferase	WP_005853095.1	0.158445	0.610059	0.575779	7.13942	0.16093	0.620186
NC_009614.1_gene143	transcriptional regulator	WP_005843108.1	0.0793227	0.478227	0.567598	7.79414	0.0805256	0.485648
NC_009614.1_gene3420	DNA gyrase subunit A	WP_005844612.1	0.0841286	0.492134	0.566345	9.66785	0.0851102	0.498768
NC_009614.1_gene2617	hypothetical protein	WP_005847450.1	0.118576	0.550987	0.565676	11.2439	0.120039	0.558406
NC_009614.1_gene4076	glutamine--tRNA ligase	WP_005843162.1	0.207428	0.671239	0.557312	7.24367	0.210168	0.677273
NC_009614.1_gene2132	glycosyl hydrolase family 109 protein 5	WP_011965420.1	0.0828177	0.48866	0.554907	9.51973	0.0837838	0.494361
NC_009614.1_gene1944	GTPase HflX	WP_005839821.1	0.127376	0.576791	0.554236	6.8927	0.129139	0.584771
NC_009614.1_gene103	UDP-3-O-[3-hydroxymyristoyl] N-acetylglucosamine deacetylase	WP_005851058.1	0.174979	0.637689	0.552112	6.91135	0.177853	0.646436
NC_009614.1_gene831	50S ribosomal protein L6	WP_005844876.1	0.116271	0.544598	0.54971	11.3536	0.117587	0.552658
NC_009614.1_gene1804	IS1595 family transposase ISBvu2	WP_011965283.1	0.171096	0.633763	0.546624	8.5376	0.173351	0.640646
NC_009614.1_gene836	50S ribosomal protein L14	WP_005844866.1	0.0763964	0.469046	0.544014	10.0837	0.0772096	0.474039
NC_009614.1_gene2446	sigma-54-dependent Fis family transcriptional regulator	WP_005846256.1	0.111291	0.539602	0.542616	7.62209	0.11266	0.547249
NC_009614.1_gene4090	NUDIX hydrolase	WP_012055963.1	0.110446	0.539602	0.538524	7.23135	0.111671	0.547249
NC_009614.1_gene3949	hypothetical protein	WP_005841605.1	0.139092	0.592145	0.538134	7.28824	0.141041	0.600581
NC_009614.1_gene1560	sodium-dependent transporter	WP_008668319.1	0.095064	0.515324	0.537946	7.48723	0.09593	0.524777
NC_009614.1_gene3365	beta-N-acetylhexosaminidase	WP_012055614.1	0.215447	0.676623	0.536404	8.66184	0.218176	0.684409
NC_009614.1_gene1942	SusC/RagA family TonB-linked outer membrane protein	WP_011965365.1	0.266682	0.707175	0.535974	8.0678	0.270119	0.714899
NC_009614.1_gene3118	ATP synthase F0 subunit A	WP_012055505.1	0.206819	0.671239	0.534758	7.95161	0.209727	0.677273
NC_009614.1_gene2183	thiol:disulfide interchange protein	WP_005848813.1	0.180998	0.647508	0.533421	7.77988	0.182824	0.654041
NC_009614.1_gene519	AraC family transcriptional regulator	WP_041174393.1	0.170587	0.633763	0.531502	7.56029	0.172506	0.640646
NC_009614.1_gene3	membrane protein	WP_011964589.1	0.103181	0.529874	0.524307	8.02668	0.104008	0.53506
NC_009614.1_gene1765	bifunctional ADP-dependent NAD(P)H-hydrate dehydratase/NAD(P)H-hydrate epimerase	WP_011965262.1	0.156332	0.608804	0.522804	6.85859	0.157448	0.614571
NC_009614.1_gene3275	SPOR domain-containing protein	WP_012055564.1	0.0707936	0.453397	0.522448	8.01984	0.0715192	0.459814
NC_009614.1_gene107	alpha-L-fucosidase	WP_005843037.1	0.256443	0.706034	0.518368	6.97911	0.259642	0.711492
NC_009614.1_gene2542	L-serine ammonia-lyase	WP_005841782.1	0.196284	0.662869	0.517703	7.29546	0.198554	0.671052
NC_009614.1_gene1948	alpha-N-acetylglucosaminidase	WP_085938692.1	0.237909	0.68831	0.515885	7.4466	0.240269	0.693499
NC_009614.1_gene2428	hypothetical protein	WP_005846222.1	0.184492	0.652643	0.515057	11.761	0.186489	0.661436
NC_009614.1_gene652	alpha-1 2-mannosidase	WP_005850708.1	0.0975006	0.515324	0.513582	9.02309	0.098579	0.524777
NC_009614.1_gene588	SusC/RagA family TonB-linked outer membrane protein	WP_008667530.1	0.0916184	0.508012	0.509859	11.1898	0.0925135	0.514677
NC_009614.1_gene110	glycosyl hydrolase family 109 protein 4	WP_005843044.1	0.209803	0.671239	0.506402	7.392	0.212518	0.677273
NC_009614.1_gene2368	hypothetical protein	WP_011965549.1	0.235391	0.68831	0.502229	7.75672	0.237688	0.693499
NC_009614.1_gene128	hypothetical protein	WP_005843082.1	0.112806	0.539602	0.502153	8.15817	0.114223	0.547249
NC_009614.1_gene1712	asparagine--tRNA ligase	WP_005839184.1	0.0915106	0.508012	0.501003	9.10269	0.0924268	0.514677
NC_009614.1_gene207	hypothetical protein	WP_005843622.1	0.199624	0.664153	0.499193	11.8939	0.201688	0.672128
NC_009614.1_gene3198	altronate oxidoreductase	WP_005846561.1	0.189854	0.652643	0.498512	6.82038	0.191751	0.661436
NC_009614.1_gene1414	Fe-S cluster assembly protein SufB	WP_005838858.1	0.118942	0.550987	0.49626	8.34033	0.119759	0.558406
NC_009614.1_gene584	hypothetical protein	WP_011964801.1	0.213241	0.671463	0.496171	6.81355	0.215702	0.680559
NC_009614.1_gene3723	GMP synthase (glutamine-hydrolyzing)	WP_005851695.1	0.127034	0.576791	0.49567	8.05413	0.127792	0.580603
NC_009614.1_gene1151	gluconate 5-dehydrogenase	WP_011965043.1	0.178204	0.644277	0.490236	7.3997	0.180687	0.653254
NC_009614.1_gene1733	UDP-N-acetylglucosamine 1-carboxyvinyltransferase	WP_005839229.1	0.148544	0.592145	0.486488	8.09744	0.150021	0.600581
NC_009614.1_gene2367	hypothetical protein	WP_005846121.1	0.180061	0.647508	0.483122	7.74992	0.181672	0.654041
NC_009614.1_gene2067	oxaloacetate decarboxylase	WP_011965398.1	0.1135	0.539602	0.480721	8.36295	0.114428	0.547249
NC_009614.1_gene653	anti-sigma factor	WP_005850706.1	0.225148	0.68493	0.477293	6.79407	0.227978	0.693499
NC_009614.1_gene840	30S ribosomal protein S3	WP_005844858.1	0.0773982	0.470954	0.476073	11.6333	0.0780377	0.474845
NC_009614.1_gene2888	hypothetical protein	WP_005847981.1	0.186703	0.652643	0.47043	7.60739	0.188062	0.661436
NC_009614.1_gene401	RNA pseudouridine synthase	WP_005840104.1	0.21127	0.671239	0.467633	8.77383	0.213054	0.677273
NC_009614.1_gene585	SusD/RagB family nutrient-binding outer membrane lipoprotein	WP_011964802.1	0.146452	0.592145	0.465338	10.8577	0.147718	0.600581
NC_009614.1_gene2636	hypothetical protein	WP_005848233.1	0.284237	0.727014	0.464045	8.197	0.286955	0.732265
NC_009614.1_gene3065	hypothetical protein	WP_008652192.1	0.130807	0.582645	0.461212	8.20592	0.131612	0.58812
NC_009614.1_gene2121	RagB/SusD family nutrient uptake outer membrane protein	WP_011965414.1	0.249815	0.703507	0.460605	7.36324	0.253007	0.710249
NC_009614.1_gene2038	peptidase M64	WP_080510698.1	0.211248	0.671239	0.458034	7.38852	0.213488	0.677273
NC_009614.1_gene357	glycosyl hydrolase family 109 protein 1	WP_011964715.1	0.356515	0.772543	0.457479	6.42727	0.361103	0.781403
NC_009614.1_gene1996	alanine--tRNA ligase	WP_005845795.1	0.309113	0.740914	0.454018	7.46652	0.311878	0.747408
NC_009614.1_gene3922	arylsulfatase	WP_005841699.1	0.261796	0.70642	0.453715	6.62047	0.264803	0.711492
NC_009614.1_gene587	SusD/RagB family nutrient-binding outer membrane lipoprotein	WP_005850780.1	0.141775	0.592145	0.452751	10.455	0.142907	0.600581
NC_009614.1_gene466	ATP-dependent Clp protease proteolytic subunit	WP_005840217.1	0.171974	0.633763	0.452698	8.15808	0.17344	0.640646
NC_009614.1_gene3719	tRNA (adenosine(37)-N6)-dimethylallyltransferase MiaA	WP_005851691.1	0.274076	0.715642	0.452594	6.97097	0.277482	0.723164
NC_009614.1_gene646	alpha-glucosidase	WP_011964834.1	0.311337	0.741361	0.449996	6.52132	0.315005	0.749306
NC_009614.1_gene4021	electron transporter RsxE	WP_005841504.1	0.19188	0.652643	0.448686	7.42817	0.193395	0.661436
NC_009614.1_gene3168	excinuclease ABC subunit A	WP_012055521.1	0.326228	0.750615	0.445734	7.31566	0.329558	0.756244
NC_009614.1_gene1182	rubrerythrin family protein	WP_011965064.1	0.131807	0.583289	0.445392	10.5522	0.132845	0.58812
NC_009614.1_gene2704	nucleoside-diphosphate-sugar pyrophosphorylase	WP_005847335.1	0.257455	0.706034	0.443944	7.24793	0.260159	0.711492
NC_009614.1_gene1375	fused gamma-glutamyl-gamma-aminobutyrate hydrolase/peptidase	WP_011965138.1	0.238356	0.68831	0.442713	7.10715	0.240598	0.693499
NC_009614.1_gene641	exo-alpha-sialidase	WP_011964829.1	0.231881	0.687721	0.441186	8.19386	0.233798	0.693499
NC_009614.1_gene1116	glycosyl transferase	WP_005844227.1	0.263273	0.70642	0.440656	7.107	0.265668	0.711492
NC_009614.1_gene820	30S ribosomal protein S4	WP_005844899.1	0.176378	0.641077	0.43942	10.7714	0.177732	0.646436
NC_009614.1_gene4198	hypothetical protein	WP_005847108.1	0.144581	0.592145	0.439296	7.67677	0.146044	0.600581
NC_009614.1_gene2861	DUF5017 domain-containing protein	WP_005848013.1	0.177982	0.644277	0.437979	10.1874	0.179414	0.650374
NC_009614.1_gene2405	3-methyl-2-oxobutanoate dehydrogenase subunit VorB	WP_005846176.1	0.364302	0.780728	0.437424	7.68671	0.368124	0.788738
NC_009614.1_gene1445	hypothetical protein	WP_008668503.1	0.155397	0.608804	0.435386	7.9535	0.156419	0.614571
NC_009614.1_gene2373	alpha-1%2C3-galactosidase B	WP_011965552.1	0.225435	0.68493	0.433731	8.58163	0.227216	0.693499
NC_009614.1_gene4015	aspartate ammonia-lyase	WP_005841516.1	0.111564	0.539602	0.432167	10.6099	0.112332	0.547249
NC_009614.1_gene3915	efflux RND transporter periplasmic adaptor subunit	WP_005842144.1	0.278101	0.721933	0.432124	7.07205	0.281342	0.729917
NC_009614.1_gene393	hypothetical protein	WP_011964730.1	0.221351	0.683561	0.431724	8.92197	0.223113	0.68892
NC_009614.1_gene4277	sialate O-acetylesterase	WP_012056033.1	0.188837	0.652643	0.430789	8.21796	0.190608	0.661436
NC_009614.1_gene2454	thioesterase	WP_005846271.1	0.24135	0.689648	0.42942	7.51116	0.243467	0.697155
NC_009614.1_gene791	hypothetical protein	WP_011964894.1	0.332068	0.755606	0.429255	7.66326	0.334775	0.761402
NC_009614.1_gene3722	GMP synthase (glutamine-hydrolyzing)	WP_005839286.1	0.275068	0.71686	0.428893	7.89589	0.277487	0.723164
NC_009614.1_gene1252	GTP-binding protein YchF	WP_005843934.1	0.341623	0.766231	0.428709	7.136	0.343933	0.773485
NC_009614.1_gene1500	transcription elongation factor GreA	WP_005845398.1	0.26322	0.70642	0.42787	8.39898	0.265221	0.711492
NC_009614.1_gene1186	radical SAM protein	WP_008666505.1	0.374856	0.784919	0.427238	6.47306	0.377354	0.788738
NC_009614.1_gene571	serine/threonine protein kinase	WP_005845984.1	0.401253	0.797217	0.422714	6.44562	0.406085	0.804496
NC_009614.1_gene3356	NADH:ubiquinone reductase (Na(+)-transporting) subunit C	WP_005843521.1	0.143543	0.592145	0.422094	8.4479	0.144547	0.600581
NC_009614.1_gene3261	hypothetical protein	WP_008781520.1	0.220488	0.683012	0.418658	7.44324	0.221661	0.68892
NC_009614.1_gene839	50S ribosomal protein L16	WP_005844860.1	0.140371	0.592145	0.412647	10.0322	0.141294	0.600581
NC_009614.1_gene3563	dipeptidyl carboxypeptidase II	WP_012055716.1	0.319711	0.746176	0.412622	8.10203	0.32275	0.752861
NC_009614.1_gene4083	undecaprenyl-phosphate glucose phosphotransferase	WP_005851494.1	0.130577	0.582645	0.412204	8.1076	0.131243	0.58812
NC_009614.1_gene2120	SusC/RagA family TonB-linked outer membrane protein	WP_011965413.1	0.309666	0.740914	0.408796	8.44853	0.312233	0.747408
NC_009614.1_gene4262	AcrB/AcrD/AcrF family protein	WP_012056022.1	0.35316	0.772543	0.408698	7.90234	0.3555	0.77792
NC_009614.1_gene3179	peptidase	WP_005846598.1	0.290082	0.730835	0.408042	7.68993	0.292422	0.736731
NC_009614.1_gene2051	NADP-dependent isocitrate dehydrogenase	WP_005845877.1	0.316177	0.745349	0.40785	8.20905	0.318684	0.751499
NC_009614.1_gene3457	penicillin-binding protein 1A	WP_005852552.1	0.190746	0.652643	0.405538	8.74452	0.192091	0.661436
NC_009614.1_gene796	ATPase AAA	WP_008781412.1	0.271021	0.711425	0.404865	7.09914	0.274271	0.718908
NC_009614.1_gene2423	ABC-F family ATPase	WP_005846213.1	0.186363	0.652643	0.402471	8.22095	0.188093	0.661436
NC_009614.1_gene237	16S ribosomal RNA	-	0.489642	0.839938	0.401694	7.33045	0.49429	0.845459
NC_009614.1_gene824	translation initiation factor IF-1	WP_002558052.1	0.207539	0.671239	0.399587	8.54581	0.208705	0.677273
NC_009614.1_gene402	beta-ketoacyl-ACP reductase	WP_005840106.1	0.186504	0.652643	0.398674	9.8802	0.187766	0.661436
NC_009614.1_gene444	peptidylprolyl isomerase	WP_005840202.1	0.191476	0.652643	0.396406	8.40497	0.192207	0.661436
NC_009614.1_gene825	type I methionyl aminopeptidase	WP_005844893.1	0.227193	0.68493	0.395361	10.8721	0.228639	0.693499
NC_009614.1_gene835	50S ribosomal protein L24	WP_005844868.1	0.288136	0.729399	0.394635	11.4577	0.290112	0.732265
NC_009614.1_gene4302	DEAD/DEAH box helicase	WP_005851235.1	0.172596	0.633763	0.393459	8.10862	0.173073	0.640646
NC_009614.1_gene642	hypothetical protein	WP_011964830.1	0.369072	0.784919	0.39319	7.49885	0.371724	0.788738
NC_009614.1_gene3609	ParA family protein	WP_005841745.1	0.294843	0.733593	0.392413	7.57895	0.297701	0.738757
NC_009614.1_gene1739	anaerobic ribonucleoside triphosphate reductase	WP_011965249.1	0.272633	0.713242	0.390475	7.31305	0.275003	0.719441
NC_009614.1_gene112	SusC/RagA family TonB-linked outer membrane protein	WP_011964623.1	0.213311	0.671463	0.389978	8.34104	0.214537	0.678456
NC_009614.1_gene2376	diphosphate--fructose-6-phosphate 1-phosphotransferase	WP_005846138.1	0.205268	0.671239	0.388397	10.3419	0.206574	0.677273
NC_009614.1_gene1433	L-fucose isomerase	WP_005849650.1	0.298635	0.733593	0.387156	9.02917	0.300733	0.738757
NC_009614.1_gene1083	auxin-regulated protein	WP_008781347.1	0.294698	0.733593	0.386905	7.1274	0.295956	0.738757
NC_009614.1_gene644	SusD/RagB family nutrient-binding outer membrane lipoprotein	WP_011964832.1	0.258889	0.706034	0.385735	8.33754	0.260833	0.711492
NC_009614.1_gene2795	SusC/RagA family TonB-linked outer membrane protein	WP_005848098.1	0.256432	0.706034	0.384655	9.74822	0.258228	0.711492
NC_009614.1_gene156	hybrid sensor histidine kinase/response regulator	WP_011964635.1	0.209656	0.671239	0.382553	8.29311	0.210783	0.677273
NC_009614.1_gene846	50S ribosomal protein L3	WP_005844847.1	0.217077	0.680176	0.382513	10.436	0.218429	0.684409
NC_009614.1_gene590	hypothetical protein	WP_005841962.1	0.27841	0.721933	0.381036	6.67847	0.280693	0.729917
NC_009614.1_gene2396	hypothetical protein	WP_005846158.1	0.248515	0.702752	0.380235	12.0557	0.250084	0.707187
NC_009614.1_gene1953	aminopeptidase	WP_011965368.1	0.393254	0.792383	0.378347	6.85915	0.395971	0.79564
NC_009614.1_gene3059	ABC transporter ATP-binding protein	WP_011965823.1	0.264077	0.70642	0.377716	8.23007	0.265161	0.711492
NC_009614.1_gene3917	membrane protein	WP_005842148.1	0.338687	0.765556	0.377643	7.41722	0.340157	0.768576
NC_009614.1_gene1340	hypothetical protein	WP_008666378.1	0.381751	0.784919	0.376677	8.469	0.384739	0.788738
NC_009614.1_gene833	30S ribosomal protein S14	WP_005844872.1	0.238358	0.68831	0.376607	10.0374	0.239733	0.693499
NC_009614.1_gene3696	ATP synthase subunit D	WP_005839527.1	0.315676	0.745349	0.372907	7.79969	0.31824	0.751499
NC_009614.1_gene249	TolC family protein	WP_005845557.1	0.319424	0.746176	0.372024	7.15352	0.321414	0.751502
NC_009614.1_gene1358	calcium-translocating P-type ATPase%2C PMCA-type	WP_011965131.1	0.208898	0.671239	0.366812	8.72948	0.209861	0.677273
NC_009614.1_gene2878	phosphoribosylglycinamide formyltransferase 2	WP_005843331.1	0.245855	0.698126	0.366172	8.13782	0.247038	0.702949
NC_009614.1_gene586	SusC/RagA family TonB-linked outer membrane protein	WP_011964803.1	0.238248	0.68831	0.366077	11.4404	0.239626	0.693499
NC_009614.1_gene3464	OmpA family protein	WP_005852557.1	0.16749	0.633763	0.365288	8.23227	0.168283	0.640646
NC_009614.1_gene3312	hypothetical protein	WP_012055588.1	0.209935	0.671239	0.362818	10.0254	0.211228	0.677273
NC_009614.1_gene667	alpha-galactosidase	WP_011964843.1	0.221668	0.683561	0.362105	7.74125	0.22291	0.68892
NC_009614.1_gene3360	helicase	WP_005843528.1	0.299376	0.733593	0.361547	6.87207	0.300795	0.738757
NC_009614.1_gene1230	S-adenosylmethionine synthase	WP_008666460.1	0.377552	0.784919	0.359623	7.85527	0.379756	0.788738
NC_009614.1_gene4005	long-chain-fatty-acid--CoA ligase	WP_005851623.1	0.377102	0.784919	0.359439	6.51206	0.378059	0.788738
NC_009614.1_gene2471	DNA recombination/repair protein RecA	WP_011965577.1	0.267619	0.708282	0.356632	9.36284	0.269012	0.713352
NC_009614.1_gene3702	23S ribosomal RNA	-	0.463413	0.834579	0.356189	10.1104	0.466628	0.838074
NC_009614.1_gene2479	ATPase AAA	WP_011965578.1	0.339412	0.765925	0.355653	7.40867	0.340587	0.768576
NC_009614.1_gene2818	sensor histidine kinase	WP_011965713.1	0.347627	0.772543	0.355248	7.62275	0.349266	0.777858
NC_009614.1_gene530	SusC/RagA family TonB-linked outer membrane protein	WP_041174394.1	0.392164	0.792383	0.355121	8.40639	0.394833	0.79564
NC_009614.1_gene1717	30S ribosomal protein S9	WP_005839197.1	0.375261	0.784919	0.353581	8.35726	0.377657	0.788738
NC_009614.1_gene606	sodium:solute symporter	WP_011964813.1	0.371222	0.784919	0.351791	7.85155	0.373069	0.788738
NC_009614.1_gene3280	phosphoserine phosphatase SerB	WP_005842290.1	0.446493	0.834579	0.350807	7.00441	0.450463	0.838074
NC_009614.1_gene843	50S ribosomal protein L2	WP_005850640.1	0.212584	0.671463	0.34951	11.4135	0.213666	0.677273
NC_009614.1_gene2061	ABC transporter ATP-binding protein	WP_005848961.1	0.2321	0.687721	0.347539	7.54741	0.233794	0.693499
NC_009614.1_gene3252	hypothetical protein	WP_007569765.1	0.348968	0.772543	0.347097	7.71643	0.351019	0.77792
NC_009614.1_gene924	methionine--tRNA ligase	WP_005850560.1	0.236736	0.68831	0.347005	8.16777	0.238055	0.693499
NC_009614.1_gene1687	tetraacyldisaccharide 4'-kinase	WP_005845053.1	0.522672	0.850121	0.346652	6.61872	0.526173	0.853778
NC_009614.1_gene3872	hypothetical protein	WP_012055867.1	0.296654	0.733593	0.346577	9.02372	0.298228	0.738757
NC_009614.1_gene582	glycosyl hydrolase	WP_011964800.1	0.252585	0.703759	0.344085	9.00912	0.254025	0.710249
NC_009614.1_gene395	peptidyl-prolyl cis-trans isomerase	WP_005840090.1	0.355389	0.772543	0.342258	7.17156	0.357171	0.77792
NC_009614.1_gene1947	fumarate hydratase	WP_005839827.1	0.319684	0.746176	0.3422	10.1392	0.321442	0.751502
NC_009614.1_gene1242	glycoside hydrolase	WP_011965082.1	0.271417	0.711425	0.341727	9.295	0.272842	0.716538
NC_009614.1_gene2534	endonuclease	WP_005841766.1	0.279906	0.723932	0.341688	7.98813	0.281685	0.729917
NC_009614.1_gene4256	MFS transporter	WP_005839713.1	0.234399	0.68831	0.339282	9.90744	0.235588	0.693499
NC_009614.1_gene1036	dipeptidyl carboxypeptidase II	WP_008666673.1	0.282097	0.727014	0.339022	8.46416	0.283497	0.732265
NC_009614.1_gene2801	DNA-binding protein	WP_005843776.1	0.300794	0.733593	0.333072	8.01618	0.301867	0.738757
NC_009614.1_gene785	hybrid sensor histidine kinase/response regulator	WP_011964889.1	0.401825	0.797217	0.33263	7.71036	0.403261	0.801231
NC_009614.1_gene487	malate dehydrogenase	WP_005840814.1	0.399734	0.796546	0.331497	8.10572	0.402035	0.801131
NC_009614.1_gene4197	threonine--tRNA ligase	WP_008782199.1	0.2317	0.687721	0.331014	10.1242	0.232779	0.693499
NC_009614.1_gene2556	hypothetical protein	WP_085938694.1	0.333039	0.756554	0.330932	7.83579	0.334639	0.761402
NC_009614.1_gene617	N-acetyl-gamma-glutamyl-phosphate reductase	WP_011964820.1	0.476214	0.834579	0.330361	7.18931	0.480552	0.838074
NC_009614.1_gene522	glycoside hydrolase	WP_011964773.1	0.295044	0.733593	0.330316	9.06454	0.296677	0.738757
NC_009614.1_gene1785	low specificity L-threonine aldolase	WP_005842902.1	0.440072	0.834579	0.33019	6.76148	0.442151	0.838074
NC_009614.1_gene2637	hypothetical protein	WP_011965638.1	0.408291	0.80638	0.326017	7.2389	0.410381	0.809115
NC_009614.1_gene1297	glycoside hydrolase	WP_011965104.1	0.422734	0.82195	0.322407	9.10854	0.425327	0.825002
NC_009614.1_gene2413	ribulose 5-phosphate epimerase	WP_041174451.1	0.429403	0.823914	0.321768	6.96816	0.432413	0.828943
NC_009614.1_gene2921	hypothetical protein	WP_011965740.1	0.460719	0.834579	0.320858	8.08858	0.463173	0.838074
NC_009614.1_gene3328	hypothetical protein	WP_005852383.1	0.359402	0.777372	0.320795	7.45607	0.36175	0.781403
NC_009614.1_gene2671	protein translocase subunit SecA	WP_005848202.1	0.209947	0.671239	0.320025	10.6023	0.210799	0.677273
NC_009614.1_gene654	RNA polymerase sigma-70 factor	WP_005850704.1	0.426445	0.823454	0.319899	7.80955	0.42956	0.826017
NC_009614.1_gene3682	ribose-phosphate pyrophosphokinase	WP_005845942.1	0.389879	0.792383	0.319765	7.18052	0.390909	0.795238
NC_009614.1_gene214	aspartate-semialdehyde dehydrogenase	WP_005853694.1	0.3804	0.784919	0.31573	7.64338	0.381908	0.788738
NC_009614.1_gene3431	dihydroorotate dehydrogenase electron transfer subunit	WP_008781542.1	0.405331	0.801837	0.314914	6.88179	0.407259	0.805651
NC_009614.1_gene2472	peroxiredoxin	WP_005846375.1	0.352437	0.772543	0.313601	7.78285	0.354497	0.77792
NC_009614.1_gene3559	hypothetical protein	WP_012055714.1	0.480706	0.836256	0.310996	12.6924	0.483287	0.839517
NC_009614.1_gene1416	Fe-S cluster assembly protein SufD	WP_005838862.1	0.30035	0.733593	0.310969	7.69265	0.30198	0.738757
NC_009614.1_gene4086	chain-length determining protein	WP_005843152.1	0.352429	0.772543	0.310638	6.91763	0.354817	0.77792
NC_009614.1_gene3008	hypothetical protein	WP_011965800.1	0.39445	0.792383	0.310609	6.9576	0.396778	0.79564
NC_009614.1_gene2847	type I deoxyribonuclease HsdR	WP_005843252.1	0.355955	0.772543	0.310334	10.0939	0.357541	0.77792
NC_009614.1_gene234	23S ribosomal RNA	-	0.524362	0.85027	0.309855	10.8389	0.527321	0.854624
NC_009614.1_gene2023	hypothetical protein	WP_005845841.1	0.474626	0.834579	0.309803	7.27182	0.477652	0.838074
NC_009614.1_gene2744	ATPase AAA	WP_041174545.1	0.369675	0.784919	0.30978	7.69338	0.370323	0.788738
NC_009614.1_gene828	50S ribosomal protein L30	WP_005844887.1	0.496859	0.842313	0.309023	7.25058	0.499031	0.845459
NC_009614.1_gene443	hypothetical protein	WP_005840200.1	0.300989	0.733593	0.307644	8.04816	0.30222	0.738757
NC_009614.1_gene3101	glycoside hydrolase	WP_005846788.1	0.392481	0.792383	0.307	7.60312	0.393993	0.79564
NC_009614.1_gene4040	hypothetical protein	WP_012055935.1	0.372035	0.784919	0.305162	7.76583	0.374083	0.788738
NC_009614.1_gene427	tryptophan--tRNA ligase	WP_005840166.1	0.455255	0.834579	0.303556	6.87043	0.4579	0.838074
NC_009614.1_gene1412	translation initiation factor IF-2	WP_011965153.1	0.294151	0.733593	0.302581	11.2105	0.295394	0.738757
NC_009614.1_gene2304	signal recognition particle protein	WP_005839100.1	0.313641	0.744657	0.301581	8.20434	0.31488	0.749306
NC_009614.1_gene3979	beta-galactosidase	WP_005845752.1	0.288442	0.729399	0.301467	8.84778	0.289736	0.732265
NC_009614.1_gene1903	two-component system sensor histidine kinase/response regulator	WP_011965351.1	0.259057	0.706034	0.301244	8.95993	0.260063	0.711492
NC_009614.1_gene1495	NAD-dependent deacylase	WP_005849574.1	0.485441	0.838601	0.299855	7.02355	0.490275	0.843629
NC_009614.1_gene2616	hypothetical protein	WP_005847449.1	0.381806	0.784919	0.299145	10.5781	0.383481	0.788738
NC_009614.1_gene2148	hypothetical protein	WP_011965429.1	0.381624	0.784919	0.297377	9.21089	0.383183	0.788738
NC_009614.1_gene3361	phosphoserine aminotransferase	WP_005843530.1	0.355501	0.772543	0.296711	10.8749	0.357058	0.77792
NC_009614.1_gene3920	pyruvate:ferredoxin (flavodoxin) oxidoreductase	WP_005842154.1	0.300906	0.733593	0.295137	12.4048	0.302099	0.738757
NC_009614.1_gene1082	hypothetical protein	WP_011965018.1	0.287006	0.729112	0.295137	8.71608	0.287702	0.732265
NC_009614.1_gene2991	hypothetical protein	WP_011965797.1	0.451104	0.834579	0.294975	10.3539	0.453199	0.838074
NC_009614.1_gene3187	membrane protein	WP_041174474.1	0.356068	0.772543	0.293356	7.62787	0.357679	0.77792
NC_009614.1_gene270	hemolysin secretion protein D	WP_011964679.1	0.47487	0.834579	0.291793	6.89119	0.478431	0.838074
NC_009614.1_gene1033	UDP-glucose 4-epimerase	WP_005844402.1	0.46665	0.834579	0.28995	6.392	0.467962	0.838074
NC_009614.1_gene1554	peptide chain release factor 2	WP_005845487.1	0.421813	0.82195	0.288268	7.30697	0.425345	0.825002
NC_009614.1_gene3354	NADH:ubiquinone reductase (Na(+)-transporting) subunit A	WP_005843517.1	0.437518	0.832819	0.287236	7.05685	0.439326	0.835616
NC_009614.1_gene845	50S ribosomal protein L4	WP_005844849.1	0.396482	0.792383	0.286111	9.25158	0.398112	0.79564
NC_009614.1_gene2693	hypothetical protein	WP_005847313.1	0.510609	0.844633	0.285175	7.29176	0.512788	0.846926
NC_009614.1_gene2339	DNA polymerase III subunit gamma/tau	WP_011965535.1	0.664247	0.918935	0.284681	6.35542	0.668904	0.923959
NC_009614.1_gene2109	dihydrofolate reductase	WP_005848899.1	0.3926	0.792383	0.284621	7.74881	0.394567	0.79564
NC_009614.1_gene3474	CTP synthetase	WP_005840023.1	0.374654	0.784919	0.284306	8.50743	0.375971	0.788738
NC_009614.1_gene492	DoxX family membrane protein	WP_011964759.1	0.462275	0.834579	0.283926	7.26374	0.463816	0.838074
NC_009614.1_gene341	electron transfer flavoprotein subunit alpha/FixB family protein	WP_005840637.1	0.427737	0.823454	0.283682	7.73113	0.429674	0.826017
NC_009614.1_gene3042	RagB/SusD family nutrient uptake outer membrane protein	WP_005844668.1	0.61216	0.903322	0.28331	6.53824	0.61542	0.907486
NC_009614.1_gene3012	DNA polymerase III subunit epsilon	WP_005843449.1	0.554262	0.863381	0.282867	6.79338	0.557919	0.867708
NC_009614.1_gene799	SusC/RagA family TonB-linked outer membrane protein	WP_005850665.1	0.330033	0.754756	0.282385	11.1791	0.331333	0.758521
NC_009614.1_gene3611	hypothetical protein	WP_012055739.1	0.371891	0.784919	0.282044	9.0485	0.37352	0.788738
NC_009614.1_gene1204	RagB/SusD family nutrient uptake outer membrane protein	WP_011965073.1	0.500154	0.84236	0.28185	7.17261	0.503196	0.845692
NC_009614.1_gene267	malate dehydrogenase	WP_005845592.1	0.395507	0.792383	0.277849	9.63556	0.397092	0.79564
NC_009614.1_gene2466	aminoacyl-histidine dipeptidase	WP_005848504.1	0.346106	0.772083	0.275439	8.2174	0.347141	0.774549
NC_009614.1_gene250	TetR family transcriptional regulator	WP_008782083.1	0.45477	0.834579	0.274235	7.92902	0.457602	0.838074
NC_009614.1_gene3769	serine--tRNA ligase	WP_005839384.1	0.383211	0.785439	0.27364	8.20453	0.383804	0.788738
NC_009614.1_gene3421	ATP-dependent Clp protease ATP-binding subunit	WP_005844614.1	0.54493	0.858474	0.272882	7.56926	0.547404	0.861355
NC_009614.1_gene3462	serine hydroxymethyltransferase	WP_005841993.1	0.360246	0.777372	0.272114	9.1662	0.361713	0.781403
NC_009614.1_gene2015	aminoacyl-histidine dipeptidase	WP_005845829.1	0.410785	0.80673	0.271648	10.2485	0.412517	0.809115
NC_009614.1_gene4187	hypothetical protein	WP_005847125.1	0.321917	0.750039	0.27026	9.09715	0.323128	0.752861
NC_009614.1_gene2860	TonB-dependent receptor	WP_008667283.1	0.39396	0.792383	0.267243	10.5151	0.395505	0.79564
NC_009614.1_gene2060	ABC transporter ATP-binding protein	WP_005845885.1	0.55512	0.863731	0.265855	7.46212	0.557285	0.867708
NC_009614.1_gene783	SusC/RagA family TonB-linked outer membrane protein	WP_011964887.1	0.624566	0.908303	0.265745	11.3368	0.627646	0.911227
NC_009614.1_gene549	acetate kinase	WP_005840688.1	0.449401	0.834579	0.264467	7.82359	0.451318	0.838074
NC_009614.1_gene4070	membrane protein	WP_005851517.1	0.478544	0.835154	0.261565	8.34085	0.480832	0.838074
NC_009614.1_gene278	membrane protein	WP_005845619.1	0.426973	0.823454	0.25953	9.76211	0.428439	0.826017
NC_009614.1_gene3031	hybrid sensor histidine kinase/response regulator	WP_011965811.1	0.4563	0.834579	0.259206	7.84134	0.458638	0.838074
NC_009614.1_gene1544	glutamate--tRNA ligase	WP_005845466.1	0.581593	0.882752	0.257804	7.19373	0.584867	0.885677
NC_009614.1_gene2866	peptide transporter	WP_011965729.1	0.472954	0.834579	0.25676	7.33325	0.475053	0.838074
NC_009614.1_gene3742	DUF4836 domain-containing protein	WP_012055781.1	0.474388	0.834579	0.256538	8.12405	0.47698	0.838074
NC_009614.1_gene3232	ligand-gated channel protein	WP_005846484.1	0.404641	0.801636	0.251978	8.55231	0.40597	0.804496
NC_009614.1_gene2056	3-oxo-5-alpha-steroid 4-dehydrogenase	WP_008667760.1	0.400622	0.797149	0.251607	8.40088	0.402838	0.801231
NC_009614.1_gene1238	peptidase S41	WP_011965081.1	0.464187	0.834579	0.247109	8.30382	0.466381	0.838074
NC_009614.1_gene3771	2-polyprenylphenol hydroxylase	WP_005851768.1	0.424945	0.822728	0.245102	8.01775	0.42612	0.825002
NC_009614.1_gene3441	proline--tRNA ligase	WP_005842041.1	0.428373	0.823514	0.2445	9.3526	0.429562	0.826017
NC_009614.1_gene287	hypothetical protein	WP_011964685.1	0.471191	0.834579	0.244466	7.01869	0.473553	0.838074
NC_009614.1_gene3952	hypothetical protein	WP_012055911.1	0.583166	0.882767	0.242957	7.06557	0.584633	0.885677
NC_009614.1_gene1309	4-hydroxy-tetrahydrodipicolinate reductase	WP_005849815.1	0.53715	0.857749	0.241388	7.44604	0.538758	0.860563
NC_009614.1_gene1493	peptidylprolyl isomerase	WP_005845386.1	0.530368	0.854482	0.241198	7.72761	0.531884	0.857216
NC_009614.1_gene3780	hypothetical protein	WP_085930135.1	0.509278	0.844633	0.240551	7.58103	0.511413	0.846926
NC_009614.1_gene2305	bifunctional methylenetetrahydrofolate dehydrogenase/methenyltetrahydrofolate cyclohydrolase	WP_005848775.1	0.538729	0.857749	0.24034	6.54256	0.541709	0.861196
NC_009614.1_gene1379	transposase	WP_011964764.1	0.396109	0.792383	0.238013	7.9882	0.397601	0.79564
NC_009614.1_gene3747	hypothetical protein	WP_008669490.1	0.512865	0.844633	0.237587	7.36591	0.5154	0.846926
NC_009614.1_gene2885	4-alpha-glucanotransferase	WP_005847983.1	0.4381	0.832819	0.237524	11.0733	0.439493	0.835616
NC_009614.1_gene3170	MFS transporter	WP_012055523.1	0.483352	0.837366	0.237123	8.76597	0.485041	0.841108
NC_009614.1_gene2864	ferritin	WP_011965728.1	0.595053	0.892252	0.235979	8.14863	0.597483	0.894911
NC_009614.1_gene1310	signal peptidase	WP_005849813.1	0.524203	0.85027	0.232835	7.81942	0.525479	0.853778
NC_009614.1_gene834	50S ribosomal protein L5	WP_005844870.1	0.529249	0.854482	0.232495	11.0965	0.530909	0.857216
NC_009614.1_gene3616	hypothetical protein	WP_012055741.1	0.560787	0.86686	0.232447	7.61591	0.563908	0.871436
NC_009614.1_gene264	phosphoadenosine phosphosulfate sulfurtransferase	WP_005845587.1	0.517242	0.846339	0.232403	7.39393	0.519102	0.849943
NC_009614.1_gene2072	SusC/RagA family TonB-linked outer membrane protein	WP_011965400.1	0.549299	0.859508	0.232111	7.19706	0.55034	0.861575
NC_009614.1_gene1718	30S ribosomal protein S2	WP_005839199.1	0.424225	0.822728	0.232031	11.0366	0.425447	0.825002
NC_009614.1_gene279	branched chain amino acid aminotransferase	WP_005845621.1	0.427309	0.823454	0.231645	8.85776	0.42886	0.826017
NC_009614.1_gene4241	N-acetylmuramoyl-L-alanine amidase	WP_005839744.1	0.485014	0.838601	0.230972	7.46199	0.486721	0.84188
NC_009614.1_gene1283	hypothetical protein	WP_005849849.1	0.496751	0.842313	0.229248	7.64542	0.497721	0.845459
NC_009614.1_gene928	aminotransferase	WP_005850549.1	0.694894	0.934986	0.228836	6.48693	0.697647	0.937811
NC_009614.1_gene2640	chorismate synthase	WP_005847197.1	0.464244	0.834579	0.228686	8.15544	0.465619	0.838074
NC_009614.1_gene2902	C4-dicarboxylate ABC transporter	WP_011965736.1	0.579329	0.882752	0.223543	6.67451	0.579514	0.885439
NC_009614.1_gene3430	dihydroorotate dehydrogenase	WP_007843008.1	0.546377	0.858474	0.223216	7.21267	0.546797	0.861355
NC_009614.1_gene2469	nicotinate-nucleotide diphosphorylase (carboxylating)	WP_005848499.1	0.504438	0.844633	0.222493	7.93844	0.505645	0.846926
NC_009614.1_gene1027	phosphoenolpyruvate carboxykinase (ATP)	WP_005844412.1	0.444475	0.834579	0.221826	11.4711	0.44571	0.838074
NC_009614.1_gene4202	hypothetical protein	WP_012056000.1	0.448388	0.834579	0.221802	11.0556	0.449641	0.838074
NC_009614.1_gene2551	hypothetical protein	WP_005677631.1	0.693228	0.934035	0.22039	6.12898	0.69646	0.937811
NC_009614.1_gene479	23S ribosomal RNA	-	0.629582	0.908303	0.220251	10.1675	0.631788	0.911227
NC_009614.1_gene1020	phosphoenolpyruvate carboxykinase (ATP)	WP_005844412.1	0.443585	0.834579	0.219642	11.4055	0.444798	0.838074
NC_009614.1_gene3175	altronate hydrolase	WP_012055525.1	0.548554	0.859401	0.218641	7.68293	0.55117	0.861575
NC_009614.1_gene3120	ATP synthase subunit B	WP_005846830.1	0.579991	0.882752	0.216928	7.43177	0.581062	0.885439
NC_009614.1_gene3359	NADH:ubiquinone reductase (Na(+)-transporting) subunit F	WP_005843526.1	0.489589	0.839938	0.216513	8.62459	0.490827	0.843629
NC_009614.1_gene2343	hypothetical protein	WP_011965538.1	0.474068	0.834579	0.216321	8.19209	0.475462	0.838074
NC_009614.1_gene3409	hypothetical protein	WP_005841307.1	0.550828	0.859508	0.216143	7.35163	0.552077	0.861575
NC_009614.1_gene847	30S ribosomal protein S10	WP_002558075.1	0.537745	0.857749	0.21574	10.2691	0.539194	0.860563
NC_009614.1_gene3181	isoleucine--tRNA ligase	WP_012055528.1	0.456173	0.834579	0.212813	9.49335	0.457584	0.838074
NC_009614.1_gene4017	LruC domain-containing protein	WP_005851608.1	0.476713	0.834579	0.211858	7.92549	0.478394	0.838074
NC_009614.1_gene441	DNA mismatch repair protein MutL	WP_005840196.1	0.505771	0.844633	0.211447	8.27695	0.506885	0.846926
NC_009614.1_gene3073	dTDP-glucose 4%2C6-dehydratase	WP_011965830.1	0.472773	0.834579	0.209702	8.61041	0.473517	0.838074
NC_009614.1_gene392	membrane protein	WP_008667658.1	0.584568	0.883333	0.207469	7.00364	0.58599	0.885677
NC_009614.1_gene1973	DNA polymerase III subunit alpha	WP_005839888.1	0.493915	0.841626	0.207083	8.34166	0.49533	0.845459
NC_009614.1_gene1540	primosomal protein N'	WP_005845458.1	0.600031	0.896758	0.206909	6.74279	0.602009	0.899488
NC_009614.1_gene4089	carbohydrate kinase	WP_005843149.1	0.669552	0.921642	0.205466	9.85292	0.671993	0.92414
NC_009614.1_gene1696	23S ribosomal RNA	-	0.664762	0.918935	0.205431	10.2879	0.666957	0.922905
NC_009614.1_gene252	multidrug transporter	WP_008667826.1	0.510809	0.844633	0.204636	9.05786	0.512054	0.846926
NC_009614.1_gene819	DNA-directed RNA polymerase subunit alpha	WP_005844902.1	0.513999	0.844633	0.203642	11.4526	0.515241	0.846926
NC_009614.1_gene1767	adenylate kinase	WP_005839600.1	0.660048	0.916136	0.203468	6.56453	0.662305	0.919269
NC_009614.1_gene4018	UDP-glucose 4-epimerase	WP_005841511.1	0.470276	0.834579	0.201127	9.56473	0.471853	0.838074
NC_009614.1_gene2310	SusC/RagA family TonB-linked outer membrane protein	WP_011965523.1	0.531344	0.854932	0.199591	8.29077	0.53254	0.857216
NC_009614.1_gene3053	transcription termination factor Rho	WP_005840325.1	0.710183	0.94114	0.198383	7.21646	0.711601	0.942574
NC_009614.1_gene1719	elongation factor Ts	WP_005839201.1	0.551144	0.859508	0.196681	11.4438	0.55247	0.861575
NC_009614.1_gene1686	purine-nucleoside phosphorylase	WP_005845051.1	0.631754	0.908303	0.196482	7.14985	0.634071	0.911227
NC_009614.1_gene247	AcrB/AcrD/AcrF family protein	WP_005845553.1	0.522519	0.850121	0.194708	8.14862	0.523267	0.852107
NC_009614.1_gene2083	S9 family peptidase	WP_011965402.1	0.582647	0.882767	0.194635	7.81656	0.584065	0.885677
NC_009614.1_gene4118	response regulator	WP_005843119.1	0.54318	0.858474	0.193911	7.69779	0.544768	0.861355
NC_009614.1_gene832	30S ribosomal protein S8	WP_005844874.1	0.532376	0.854932	0.193087	9.66773	0.533414	0.857362
NC_009614.1_gene2296	phosphoglycerate kinase	WP_005848791.1	0.508022	0.844633	0.192983	10.2893	0.509012	0.846926
NC_009614.1_gene1783	23S ribosomal RNA	-	0.690419	0.933499	0.191597	9.99574	0.69254	0.935326
NC_009614.1_gene1730	hypothetical protein	WP_032934774.1	0.614461	0.905417	0.189456	6.68281	0.617642	0.907486
NC_009614.1_gene581	alpha-1 2-mannosidase	WP_011964799.1	0.546045	0.858474	0.188564	8.24324	0.547444	0.861355
NC_009614.1_gene3973	23S ribosomal RNA	-	0.69105	0.933499	0.188046	9.94658	0.693088	0.935326
NC_009614.1_gene3756	DUF5063 domain-containing protein	WP_005839356.1	0.668815	0.921642	0.186624	6.91749	0.672595	0.92414
NC_009614.1_gene2025	6-phosphofructokinase	WP_005845845.1	0.500595	0.84236	0.186017	8.75826	0.502113	0.845459
NC_009614.1_gene3349	aminopeptidase	WP_005843507.1	0.583546	0.882767	0.185163	8.19195	0.58612	0.885677
NC_009614.1_gene4240	ribonuclease E/G	WP_007840057.1	0.501563	0.842948	0.184662	9.53999	0.502437	0.845459
NC_009614.1_gene3274	hypothetical protein	WP_005846443.1	0.612321	0.903322	0.184079	6.83562	0.613954	0.907212
NC_009614.1_gene166	ATPase AAA	WP_011964642.1	0.511957	0.844633	0.183447	7.86535	0.512018	0.846926
NC_009614.1_gene3444	YhcH/YjgK/YiaL family protein	WP_005842047.1	0.575572	0.881512	0.182936	8.74113	0.577091	0.884078
NC_009614.1_gene3987	1-(5-phosphoribosyl)-5-((5-phosphoribosylamino)methylideneamino)imidazole-4-carboxamide isomerase	WP_005841209.1	0.647817	0.912548	0.182766	6.61732	0.651721	0.915769
NC_009614.1_gene3184	hypothetical protein	WP_016270477.1	0.616314	0.905942	0.180543	7.6708	0.616905	0.907486
NC_009614.1_gene822	30S ribosomal protein S13	WP_005844895.1	0.53432	0.855791	0.179804	10.227	0.535387	0.857816
NC_009614.1_gene1209	acetyl-CoA hydrolase	WP_005849940.1	0.612377	0.903322	0.17872	8.84711	0.614348	0.907212
NC_009614.1_gene463	helicase	WP_011964755.1	0.655098	0.914855	0.178076	6.82635	0.659257	0.918299
NC_009614.1_gene176	SusC/RagA family TonB-linked outer membrane protein	WP_011964650.1	0.593406	0.890763	0.17717	8.28261	0.594102	0.892711
NC_009614.1_gene600	acetyl-CoA synthetase	WP_005850772.1	0.568705	0.874453	0.175375	8.96675	0.569932	0.877759
NC_009614.1_gene508	transposase	WP_011964764.1	0.547332	0.858474	0.175331	7.92845	0.548981	0.861575
NC_009614.1_gene3358	NADH:ubiquinone reductase (Na(+)-transporting) subunit E	WP_012055612.1	0.6288	0.908303	0.17467	7.48188	0.630602	0.911227
NC_009614.1_gene1711	ribosomal large subunit pseudouridine synthase B	WP_011965244.1	0.567459	0.874453	0.172718	9.09702	0.568717	0.877759
NC_009614.1_gene3744	hypothetical protein	WP_005839333.1	0.575602	0.881512	0.172455	7.5338	0.577278	0.884078
NC_009614.1_gene1174	glycosyl hydrolase family 127 protein	WP_011965057.1	0.772538	0.946523	0.171974	6.53889	0.774141	0.947512
NC_009614.1_gene1217	undecaprenyl-diphosphatase	WP_005844017.1	0.633046	0.908303	0.168668	7.2908	0.634618	0.911227
NC_009614.1_gene2686	30S ribosomal protein S1	WP_005847297.1	0.649338	0.912548	0.16848	11.5344	0.650672	0.91526
NC_009614.1_gene1735	peptidase M23	WP_005839236.1	0.762507	0.945717	0.165694	6.84241	0.764577	0.94713
NC_009614.1_gene511	ATP-dependent exonuclease	WP_011964766.1	0.602657	0.898586	0.165329	7.77513	0.603958	0.900651
NC_009614.1_gene255	NADP-dependent malic enzyme	WP_011964674.1	0.710531	0.94114	0.16467	7.16632	0.712576	0.942574
NC_009614.1_gene64	efflux RND transporter periplasmic adaptor subunit	WP_011964606.1	0.630025	0.908303	0.164231	7.73043	0.632176	0.911227
NC_009614.1_gene3781	phosphorylase	WP_005839407.1	0.622663	0.90769	0.163914	7.67428	0.624575	0.910476
NC_009614.1_gene1688	signal peptide peptidase SppA	WP_005845055.1	0.605346	0.899325	0.163351	8.78841	0.606512	0.9015
NC_009614.1_gene1693	16S ribosomal RNA	-	0.780063	0.946892	0.162698	7.0168	0.782681	0.949282
NC_009614.1_gene1078	hypothetical protein	WP_005844307.1	0.629468	0.908303	0.161927	7.35729	0.630439	0.911227
NC_009614.1_gene792	hypothetical protein	WP_011964895.1	0.736839	0.945717	0.16147	8.09364	0.738552	0.94713
NC_009614.1_gene1284	type IIA DNA topoisomerase subunit B	WP_011965099.1	0.579466	0.882752	0.160414	8.49947	0.581165	0.885439
NC_009614.1_gene3560	multidrug ABC transporter substrate-binding protein	WP_005840008.1	0.740536	0.945717	0.160276	6.40812	0.739988	0.94713
NC_009614.1_gene2467	endonuclease	WP_011965574.1	0.580919	0.882752	0.159607	8.57416	0.581414	0.885439
NC_009614.1_gene995	hypothetical protein	WP_011964971.1	0.659478	0.916136	0.15896	8.69934	0.66156	0.91917
NC_009614.1_gene821	30S ribosomal protein S11	WP_005844897.1	0.640543	0.908303	0.158316	10.2018	0.641842	0.911227
NC_009614.1_gene1026	UDP-glucose 4-epimerase	WP_005844402.1	0.616811	0.905942	0.15796	7.03491	0.617017	0.907486
NC_009614.1_gene49	phosphoglucosamine mutase	WP_005842943.1	0.596551	0.893515	0.155164	9.41826	0.597391	0.894911
NC_009614.1_gene4239	integration host factor subunit beta	WP_005839749.1	0.719368	0.945717	0.154679	8.45822	0.72091	0.94713
NC_009614.1_gene2886	4-alpha-glucanotransferase	WP_005843349.1	0.641645	0.908303	0.152998	10.1466	0.642889	0.911227
NC_009614.1_gene537	hybrid sensor histidine kinase/response regulator	WP_011964785.1	0.758965	0.945717	0.152712	6.66347	0.759637	0.94713
NC_009614.1_gene818	50S ribosomal protein L17	WP_005844904.1	0.6701	0.921642	0.151147	9.20947	0.671232	0.92414
NC_009614.1_gene1690	kinase	WP_005845059.1	0.605075	0.899325	0.149738	9.35916	0.606219	0.9015
NC_009614.1_gene3840	SusC/RagA family TonB-linked outer membrane protein	WP_012055840.1	0.634861	0.908303	0.149627	9.21975	0.636399	0.911227
NC_009614.1_gene1411	transcription termination/antitermination protein NusA	WP_005838852.1	0.606587	0.89946	0.148779	9.84357	0.607512	0.902002
NC_009614.1_gene3355	NADH:ubiquinone reductase (Na(+)-transporting) subunit B	WP_005843519.1	0.659909	0.916136	0.146844	7.58002	0.659711	0.918299
NC_009614.1_gene774	alpha-galactosidase	WP_041174512.1	0.795965	0.95129	0.146594	9.81992	0.797934	0.952365
NC_009614.1_gene13	30S ribosomal protein S6	WP_005841177.1	0.733915	0.945717	0.144048	8.85142	0.735372	0.94713
NC_009614.1_gene3699	hypothetical protein	WP_005839521.1	0.620486	0.906455	0.143088	8.50064	0.621226	0.907695
NC_009614.1_gene3963	aminomethyltransferase	WP_005841683.1	0.656296	0.91559	0.14246	10.1194	0.657391	0.918057
NC_009614.1_gene2096	23S ribosomal RNA	-	0.762887	0.945717	0.140391	9.94286	0.764474	0.94713
NC_009614.1_gene1377	butyrate kinase	WP_005838784.1	0.67643	0.925677	0.139994	7.93051	0.677944	0.928197
NC_009614.1_gene3587	ATPase AAA	WP_012055727.1	0.67957	0.927181	0.13978	7.73035	0.68049	0.92907
NC_009614.1_gene2995	Fe-S oxidoreductase	WP_005843421.1	0.731489	0.945717	0.136847	6.98882	0.734644	0.94713
NC_009614.1_gene1404	hypothetical protein	WP_011965149.1	0.728659	0.945717	0.136653	7.45217	0.731199	0.94713
NC_009614.1_gene911	membrane protein	WP_005844497.1	0.74205	0.945717	0.134875	6.84424	0.744267	0.94713
NC_009614.1_gene1557	TonB-dependent receptor	WP_011965205.1	0.690547	0.933499	0.132632	7.75281	0.691029	0.935326
NC_009614.1_gene1276	transposase	WP_011964764.1	0.645905	0.911355	0.132038	7.92604	0.647519	0.913631
NC_009614.1_gene3766	50S ribosomal protein L27	WP_005839377.1	0.734901	0.945717	0.130472	8.4704	0.736532	0.94713
NC_009614.1_gene1219	tRNA preQ1(34) S-adenosylmethionine ribosyltransferase-isomerase QueA	WP_005844013.1	0.712964	0.94114	0.129406	7.67708	0.714364	0.942574
NC_009614.1_gene494	peptidase M23	WP_005840796.1	0.729746	0.945717	0.128732	8.1837	0.731234	0.94713
NC_009614.1_gene1139	S9 family peptidase	WP_011965039.1	0.756481	0.945717	0.128188	7.40077	0.757547	0.94713
NC_009614.1_gene815	hypothetical protein	WP_011964904.1	0.740883	0.945717	0.127712	7.54847	0.743708	0.94713
NC_009614.1_gene1774	PorT family protein	WP_005840300.1	0.726627	0.945717	0.125336	9.73938	0.727975	0.94713
NC_009614.1_gene3473	hypothetical protein	WP_008668955.1	0.737174	0.945717	0.125186	7.6389	0.738249	0.94713
NC_009614.1_gene4253	ROK family transcriptional regulator	WP_005851321.1	0.738758	0.945717	0.124757	9.54637	0.739833	0.94713
NC_009614.1_gene3406	integration host factor	WP_012055624.1	0.752655	0.945717	0.123998	7.11036	0.754825	0.94713
NC_009614.1_gene3276	UDP-glucose/GDP-mannose dehydrogenase family protein	WP_005846440.1	0.67456	0.924975	0.123373	7.78752	0.675398	0.926124
NC_009614.1_gene1461	UDP-N-acetylmuramoyl-L-alanine--D-glutamate ligase	WP_011965167.1	0.774996	0.946523	0.120888	6.80285	0.776465	0.947512
NC_009614.1_gene17	two-component sensor histidine kinase	WP_005841165.1	0.637647	0.908303	0.120843	10.0255	0.63842	0.911227
NC_009614.1_gene4276	beta-mannosidase	WP_012056032.1	0.659404	0.916136	0.120478	8.58452	0.660259	0.918299
NC_009614.1_gene1853	DUF4858 domain-containing protein	WP_005842844.1	0.755224	0.945717	0.120134	9.44213	0.756563	0.94713
NC_009614.1_gene2593	methylmalonyl-CoA carboxyltransferase	WP_005847426.1	0.737354	0.945717	0.120123	9.80833	0.738544	0.94713
NC_009614.1_gene1195	leucine--tRNA ligase	WP_005849960.1	0.716009	0.942918	0.119744	8.93891	0.717606	0.945022
NC_009614.1_gene3538	SAM-dependent DNA methyltransferase	WP_012055694.1	0.700602	0.936474	0.11727	7.68212	0.700668	0.938732
NC_009614.1_gene3335	hypothetical protein	WP_012055605.1	0.764808	0.945717	0.116772	6.88182	0.766977	0.94713
NC_009614.1_gene198	isoaspartyl peptidase/L-asparaginase	WP_008670369.1	0.734517	0.945717	0.116672	8.55205	0.736029	0.94713
NC_009614.1_gene1417	cysteine desulfurase	WP_005838864.1	0.768985	0.945717	0.116356	7.52296	0.770949	0.94713
NC_009614.1_gene2703	4-hydroxythreonine-4-phosphate dehydrogenase PdxA	WP_005847333.1	0.701106	0.936474	0.114578	8.38642	0.701195	0.938732
NC_009614.1_gene4244	lysine--tRNA ligase	WP_012056015.1	0.737114	0.945717	0.113944	8.99247	0.738009	0.94713
NC_009614.1_gene3105	arylsulfatase	WP_005846796.1	0.72304	0.945717	0.113884	7.42543	0.723359	0.94713
NC_009614.1_gene1398	DUF2807 domain-containing protein	WP_011965144.1	0.752309	0.945717	0.113498	7.56151	0.754468	0.94713
NC_009614.1_gene2475	META domain-containing protein	WP_005846378.1	0.691835	0.933635	0.11344	9.08281	0.692125	0.935326
NC_009614.1_gene534	beta-xylosidase	WP_011964782.1	0.764528	0.945717	0.111243	7.88754	0.766003	0.94713
NC_009614.1_gene2996	lactate utilization protein	WP_005843424.1	0.790913	0.950743	0.110583	7.20615	0.792099	0.952365
NC_009614.1_gene3467	oxaloacetate decarboxylase	WP_008668959.1	0.713268	0.94114	0.11023	10.5931	0.714156	0.942574
NC_009614.1_gene3536	DUF262 domain-containing protein	WP_012055692.1	0.762371	0.945717	0.108525	7.21947	0.763539	0.94713
NC_009614.1_gene1311	signal peptidase I	WP_005849811.1	0.77032	0.945717	0.108381	6.98671	0.772603	0.94713
NC_009614.1_gene3083	hypothetical protein	WP_011965839.1	0.836682	0.966251	0.107251	4.35651	0.835511	0.967031
NC_009614.1_gene209	alcohol dehydrogenase	WP_005843618.1	0.757393	0.945717	0.107196	8.78727	0.758521	0.94713
NC_009614.1_gene1415	Fe-S cluster assembly ATPase SufC	WP_005838860.1	0.813128	0.959561	0.107113	6.65115	0.815366	0.96137
NC_009614.1_gene4010	aminopeptidase	WP_005851616.1	0.722292	0.945717	0.104876	9.53013	0.72347	0.94713
NC_009614.1_gene1196	hybrid sensor histidine kinase/response regulator	WP_011965069.1	0.76436	0.945717	0.103491	8.60211	0.765247	0.94713
NC_009614.1_gene1081	DUF3108 domain-containing protein	WP_005844302.1	0.763412	0.945717	0.103444	7.33245	0.763234	0.94713
NC_009614.1_gene4041	DNA recombination protein RecF	WP_012055936.1	0.768732	0.945717	0.102608	8.24012	0.769691	0.94713
NC_009614.1_gene3661	glutamine synthetase	WP_012055757.1	0.72892	0.945717	0.102563	8.7585	0.730044	0.94713
NC_009614.1_gene3362	3-phosphoglycerate dehydrogenase	WP_005843532.1	0.721896	0.945717	0.101966	10.4753	0.722713	0.94713
NC_009614.1_gene2711	inositol-3-phosphate synthase	WP_005847351.1	0.720155	0.945717	0.101126	10.6502	0.720897	0.94713
NC_009614.1_gene3077	hypothetical protein	WP_011965833.1	0.783496	0.948536	0.100869	7.48642	0.785018	0.949747
NC_009614.1_gene2631	methionine synthase	WP_005847467.1	0.770234	0.945717	0.100607	7.70416	0.771121	0.94713
NC_009614.1_gene368	histidine--tRNA ligase	WP_005842343.1	0.795803	0.95129	0.0996183	7.15251	0.797459	0.952365
NC_009614.1_gene4311	hypothetical protein	WP_012056050.1	0.763033	0.945717	0.0994697	7.99348	0.763593	0.94713
NC_009614.1_gene838	50S ribosomal protein L29	WP_005844862.1	0.776458	0.946613	0.0989631	7.86944	0.777482	0.947861
NC_009614.1_gene1410	ribosome maturation factor RimP	WP_005838850.1	0.797547	0.95129	0.0982163	7.67597	0.797777	0.952365
NC_009614.1_gene2112	adenylosuccinate synthetase	WP_005841117.1	0.784823	0.948536	0.0980028	9.26509	0.785998	0.949747
NC_009614.1_gene1436	2%2C3-bisphosphoglycerate-independent phosphoglycerate mutase	WP_005849646.1	0.789759	0.950743	0.0973497	9.24914	0.790615	0.951951
NC_009614.1_gene1469	glycerol acyltransferase	WP_005845335.1	0.810477	0.958924	0.0970422	6.52794	0.810213	0.959444
NC_009614.1_gene525	SusC/RagA family TonB-linked outer membrane protein	WP_011964775.1	0.801659	0.952625	0.0968475	7.25869	0.802302	0.95339
NC_009614.1_gene1013	hypothetical protein	WP_011964988.1	0.798146	0.95129	0.0961815	9.16746	0.799469	0.952365
NC_009614.1_gene3816	cell filamentation protein Fic	WP_085938712.1	0.821765	0.96143	0.0959015	6.73191	0.821929	0.961622
NC_009614.1_gene498	DJ-1 family protein	WP_005840787.1	0.81958	0.961349	0.0955974	6.93867	0.820722	0.961622
NC_009614.1_gene3443	1%2C4-alpha-glucan-branching protein	WP_005852530.1	0.752372	0.945717	0.095386	10.5841	0.753127	0.94713
NC_009614.1_gene1391	TonB-dependent receptor	WP_005838810.1	0.792607	0.950743	0.0922797	8.50616	0.793389	0.952365
NC_009614.1_gene1763	MFS transporter	WP_005838636.1	0.784249	0.948536	0.0922332	7.86294	0.785336	0.949747
NC_009614.1_gene447	IMP dehydrogenase	WP_005840208.1	0.770867	0.945717	0.091538	8.79043	0.771093	0.94713
NC_009614.1_gene867	RNA polymerase subunit sigma-54	WP_005844821.1	0.784995	0.948536	0.0913862	8.89753	0.785639	0.949747
NC_009614.1_gene1852	bifunctional UDP-N-acetylmuramoyl-tripeptide:D-alanyl-D-alanine ligase/alanine racemase	WP_011965313.1	0.787214	0.949935	0.0909558	8.50252	0.787347	0.950535
NC_009614.1_gene1150	DUF4861 domain-containing protein	WP_011965042.1	0.839808	0.966251	0.0901646	7.08069	0.840766	0.967031
NC_009614.1_gene1802	hypothetical protein	WP_011965281.1	0.7931	0.950743	0.0898828	8.22478	0.79391	0.952365
NC_009614.1_gene2003	ParA family protein	WP_005845807.1	0.813879	0.959617	0.0897969	6.48106	0.81483	0.96137
NC_009614.1_gene3694	V-type ATP synthase subunit K	WP_005839531.1	0.817136	0.961303	0.0880289	7.92675	0.816819	0.96142
NC_009614.1_gene3433	DNA polymerase III subunit delta	WP_005852515.1	0.821324	0.96143	0.087226	7.91081	0.820972	0.961622
NC_009614.1_gene3718	hypothetical protein	WP_012055767.1	0.757489	0.945717	0.0868387	8.02982	0.759184	0.94713
NC_009614.1_gene2164	aminopeptidase	WP_011965433.1	0.765598	0.945717	0.0832691	10.1121	0.766399	0.94713
NC_009614.1_gene918	pyruvate kinase	WP_005850571.1	0.774797	0.946523	0.0830222	8.46775	0.775381	0.947512
NC_009614.1_gene4004	diguanylate cyclase	WP_012055921.1	0.83492	0.966251	0.0820977	7.01659	0.837298	0.967031
NC_009614.1_gene3759	thioredoxin-disulfide reductase	WP_005839361.1	0.840282	0.966251	0.080928	7.01954	0.839768	0.967031
NC_009614.1_gene2149	ligand-gated channel protein	WP_011965430.1	0.799839	0.951292	0.0804901	7.65076	0.800385	0.952365
NC_009614.1_gene69	6-bladed beta-propeller	WP_011964611.1	0.816095	0.961303	0.07962	11.6187	0.816696	0.96142
NC_009614.1_gene378	DeoR/GlpR transcriptional regulator	WP_005842359.1	0.798832	0.95129	0.0790451	7.38501	0.800742	0.952365
NC_009614.1_gene381	hybrid sensor histidine kinase/response regulator	WP_011964723.1	0.867054	0.969281	0.0781278	7.10831	0.86779	0.969971
NC_009614.1_gene2537	TrpB-like pyridoxal-phosphate dependent enzyme	WP_005841771.1	0.846577	0.966251	0.0774384	6.4307	0.847575	0.967031
NC_009614.1_gene0	chromosomal replication initiation protein DnaA	WP_005839492.1	0.870819	0.97034	0.075863	6.97226	0.869629	0.969971
NC_009614.1_gene4301	type I restriction endonuclease subunit M	WP_005839436.1	0.817425	0.961303	0.0751179	7.97684	0.819111	0.961622
NC_009614.1_gene853	DNA-directed RNA polymerase subunit beta'	WP_005844836.1	0.789036	0.950743	0.0737979	11.9387	0.789495	0.951951
NC_009614.1_gene901	argininosuccinate lyase	WP_011964922.1	0.836428	0.966251	0.0724396	7.26595	0.838257	0.967031
NC_009614.1_gene3948	transcriptional regulator	WP_005841603.1	0.865591	0.969281	0.0702578	7.06801	0.868376	0.969971
NC_009614.1_gene340	electron transfer flavoprotein subunit beta	WP_005840635.1	0.873005	0.97034	0.0699034	6.90437	0.87381	0.971376
NC_009614.1_gene3449	3-deoxy-manno-octulosonate cytidylyltransferase	WP_005842057.1	0.874138	0.97034	0.0694809	6.73975	0.875763	0.971376
NC_009614.1_gene1003	SusC/RagA family TonB-linked outer membrane protein	WP_011964978.1	0.825933	0.963924	0.068911	9.28058	0.827046	0.965123
NC_009614.1_gene3700	hypothetical protein	WP_012055764.1	0.853823	0.967941	0.0677096	8.51026	0.854459	0.968944
NC_009614.1_gene467	trigger factor	WP_005840219.1	0.847325	0.966251	0.0673286	9.76292	0.84772	0.967031
NC_009614.1_gene3144	DUF3298 domain-containing protein	WP_005846885.1	0.845442	0.966251	0.0670465	7.07546	0.846807	0.967031
NC_009614.1_gene1343	Holliday junction branch migration DNA helicase RuvB	WP_005838742.1	0.864434	0.969281	0.0668193	7.14411	0.865725	0.969971
NC_009614.1_gene2859	TonB-dependent receptor	WP_005843282.1	0.82771	0.964741	0.0665755	7.93503	0.828801	0.966344
NC_009614.1_gene3369	DNA recombination protein RmuC	WP_005843549.1	0.890681	0.973956	0.064853	6.57362	0.892137	0.975126
NC_009614.1_gene2057	NADH:flavin oxidoreductase	WP_011965396.1	0.849406	0.966394	0.0639269	7.31509	0.84979	0.967031
NC_009614.1_gene1	NADPH-dependent oxidoreductase	WP_011964587.1	0.8683	0.969281	0.0628347	7.53215	0.869203	0.969971
NC_009614.1_gene2592	lipoprotein	WP_005847425.1	0.854316	0.967941	0.0620656	9.62637	0.855029	0.968944
NC_009614.1_gene2263	hypothetical protein	WP_005831613.1	0.859513	0.968996	0.0615934	7.25499	0.860348	0.969938
NC_009614.1_gene1791	hypothetical protein	WP_005849412.1	0.833108	0.966251	0.0610617	9.29547	0.834312	0.967031
NC_009614.1_gene3477	S9 family peptidase	WP_005840019.1	0.857378	0.968865	0.0593467	7.63981	0.857546	0.969665
NC_009614.1_gene2550	hypothetical protein	WP_011965612.1	0.867851	0.969281	0.0587634	8.19885	0.869386	0.969971
NC_009614.1_gene4019	hypothetical protein	WP_005841508.1	0.87224	0.97034	0.0586102	10.4601	0.872864	0.971376
NC_009614.1_gene1909	rod shape-determining protein	WP_005842742.1	0.867737	0.969281	0.057527	7.43473	0.866874	0.969971
NC_009614.1_gene3231	heme-binding protein	WP_005846486.1	0.85786	0.968865	0.055544	11.0207	0.858296	0.969665
NC_009614.1_gene903	orotate phosphoribosyltransferase	WP_005844513.1	0.875144	0.97034	0.054785	9.14784	0.875693	0.971376
NC_009614.1_gene1961	UMP kinase	WP_005839859.1	0.850214	0.966507	0.0546874	8.22511	0.85193	0.968457
NC_009614.1_gene2119	anti-sigma factor	WP_005842620.1	0.888839	0.973956	0.0519641	7.77955	0.889977	0.974588
NC_009614.1_gene3336	porin	WP_005843483.1	0.890263	0.973956	0.0516191	10.3315	0.890929	0.974588
NC_009614.1_gene1553	long-chain fatty acid--CoA ligase	WP_005849510.1	0.86795	0.969281	0.0511103	7.90598	0.869151	0.969971
NC_009614.1_gene1048	alpha-glucosidase	WP_041174518.1	0.909155	0.98074	0.0507572	6.75486	0.909318	0.980794
NC_009614.1_gene844	50S ribosomal protein L23	WP_005844851.1	0.88985	0.973956	0.0507249	8.81335	0.890331	0.974588
NC_009614.1_gene3398	tRNA (adenosine(37)-N6)-threonylcarbamoyltransferase complex transferase subunit TsaD	WP_005841268.1	0.918397	0.984583	0.0491325	6.49036	0.918845	0.985005
NC_009614.1_gene3114	aminopeptidase	WP_022509051.1	0.86242	0.969281	0.0486223	10.6125	0.862982	0.969971
NC_009614.1_gene2255	polygalacturonase	WP_011965492.1	0.916715	0.984583	0.0464653	7.0495	0.917576	0.985005
NC_009614.1_gene109	alpha-1%2C3-galactosidase B	WP_080510677.1	0.883712	0.972124	0.0453522	8.45522	0.883998	0.972469
NC_009614.1_gene1803	hypothetical protein	WP_011965282.1	0.900511	0.977214	0.045346	8.0428	0.901148	0.977918
NC_009614.1_gene3066	F420H(2):quinone oxidoreductase	WP_011965825.1	0.891066	0.973956	0.0446153	9.09606	0.890768	0.974588
NC_009614.1_gene3713	glutamine synthetase	WP_005839267.1	0.925531	0.987494	0.0422342	7.29469	0.925702	0.988448
NC_009614.1_gene3341	aspartate--tRNA(Asp/Asn) ligase	WP_012055606.1	0.879601	0.970842	0.0408257	9.73428	0.880328	0.971569
NC_009614.1_gene3403	signal recognition particle-docking protein FtsY	WP_005852483.1	0.892515	0.973978	0.0402038	8.56221	0.893095	0.975353
NC_009614.1_gene3916	multidrug efflux RND transporter permease subunit	WP_012055900.1	0.909505	0.98074	0.0400218	8.03779	0.909556	0.980794
NC_009614.1_gene311	RNA degradosome polyphosphate kinase	WP_005845667.1	0.901217	0.977214	0.038555	7.91647	0.901943	0.978002
NC_009614.1_gene597	SusC/RagA family TonB-linked outer membrane protein	WP_005850778.1	0.926122	0.987494	0.0371254	7.70089	0.927702	0.988448
NC_009614.1_gene633	beta-galactosidase	WP_008667581.1	0.914293	0.983568	0.0361683	9.76151	0.914707	0.984014
NC_009614.1_gene4091	response regulator	WP_012055964.1	0.917496	0.984583	0.0339764	7.42662	0.919195	0.985005
NC_009614.1_gene2561	porin	WP_011965622.1	0.945936	0.994072	0.0338953	6.64803	0.947737	0.995964
NC_009614.1_gene784	alpha-galactosidase	WP_011964888.1	0.952685	0.995177	0.0332766	10.2432	0.953181	0.996308
NC_009614.1_gene1462	phospho-N-acetylmuramoyl-pentapeptide-transferase	WP_011965168.1	0.923211	0.987494	0.0320065	7.24742	0.921354	0.986493
NC_009614.1_gene3679	glutathionylspermidine synthase family protein	WP_008781587.1	0.925364	0.987494	0.0314869	6.94378	0.924452	0.988448
NC_009614.1_gene473	GTPase Era	WP_005840230.1	0.918848	0.984583	0.0310376	8.08699	0.919241	0.985005
NC_009614.1_gene151	beta-N-acetylglucosaminidase	WP_011964634.1	0.937792	0.988562	0.0309321	7.68015	0.937836	0.990538
NC_009614.1_gene3760	peptidase M16	WP_012055788.1	0.932771	0.987494	0.0261219	9.06432	0.932731	0.988448
NC_009614.1_gene4119	hybrid sensor histidine kinase/response regulator	WP_005843118.1	0.937359	0.988562	0.0240104	7.87063	0.938214	0.990538
NC_009614.1_gene1208	glycosyl hydrolase family 3	WP_008666475.1	0.949575	0.995177	0.023224	6.91102	0.950497	0.996308
NC_009614.1_gene2361	cell envelope biogenesis protein TonB	WP_005848631.1	0.952406	0.995177	0.0226411	11.581	0.952688	0.996308
NC_009614.1_gene1289	succinate dehydrogenase	WP_005849842.1	0.941124	0.990542	0.0212532	11.0616	0.941337	0.991197
NC_009614.1_gene3069	hypothetical protein	WP_011965826.1	0.9559	0.996094	0.0211066	8.82216	0.956185	0.996391
NC_009614.1_gene1218	tRNA pseudouridine synthase B	WP_005844015.1	0.954198	0.995177	0.0203978	6.81188	0.956148	0.996391
NC_009614.1_gene1563	alkaline phosphatase	WP_005845506.1	0.954289	0.995177	0.0199382	7.57339	0.956118	0.996391
NC_009614.1_gene3442	hypothetical protein	WP_012055632.1	0.951065	0.995177	0.0192282	8.03479	0.952965	0.996308
NC_009614.1_gene1577	ATP-binding protein	WP_005636785.1	0.953487	0.995177	0.018277	8.11148	0.954657	0.996391
NC_009614.1_gene1881	5-dehydro-4-deoxy-D-glucuronate isomerase	WP_008782301.1	0.963956	0.998615	0.0153629	7.64244	0.964093	0.99892
NC_009614.1_gene4009	peptidase	WP_012055925.1	0.966675	0.998615	0.0150007	8.90521	0.96724	0.99892
NC_009614.1_gene3841	RagB/SusD family nutrient uptake outer membrane protein	WP_011964979.1	0.965085	0.998615	0.0148396	8.7685	0.966282	0.99892
NC_009614.1_gene4034	transglutaminase	WP_005851595.1	0.957761	0.99651	0.0147232	10.1652	0.957938	0.996694
NC_009614.1_gene3938	phosphoglucomutase	WP_005841583.1	0.964276	0.998615	0.0133726	11.576	0.964429	0.99892
NC_009614.1_gene2666	hypothetical protein	WP_005848206.1	0.966354	0.998615	0.0128856	10.8327	0.966429	0.99892
NC_009614.1_gene4042	hypothetical protein	WP_005841464.1	0.970818	0.998615	0.0120109	8.16261	0.970716	0.998995
NC_009614.1_gene3106	lipoprotein	WP_005846801.1	0.973909	0.998615	0.0119194	12.1471	0.974085	0.998995
NC_009614.1_gene2727	peptidase S41	WP_005848162.1	0.976031	0.998615	0.0114511	7.42079	0.978114	0.998995
NC_009614.1_gene60	N-acetylglucosamine-6-phosphate deacetylase	WP_011964604.1	0.976651	0.998615	0.00960593	7.97975	0.976982	0.998995
NC_009614.1_gene391	nucleotidyltransferase	WP_005842371.1	0.977131	0.998615	0.00868377	10.1776	0.977223	0.998995
NC_009614.1_gene854	DNA-directed RNA polymerase subunit beta	WP_005844834.1	0.977248	0.998615	0.00829902	11.7827	0.977264	0.998995
NC_009614.1_gene2536	hypothetical protein	WP_011965609.1	0.983724	0.998615	0.00828804	7.19672	0.983351	0.998995
NC_009614.1_gene1463	UDP-N-acetylmuramoyl-L-alanyl-D-glutamate--2%2C6-diaminopimelate ligase	WP_005845321.1	0.984561	0.998615	0.00824048	7.1406	0.984536	0.998995
NC_009614.1_gene3316	hypothetical protein	WP_012055591.1	0.98382	0.998615	0.00802565	7.28904	0.986069	0.998995
NC_009614.1_gene3448	peptidase M16	WP_005842055.1	0.986527	0.998615	0.00645723	7.50549	0.987887	0.998995
NC_009614.1_gene2887	alpha-amylase	WP_005843351.1	0.982474	0.998615	0.00610208	11.5665	0.982589	0.998995
NC_009614.1_gene1413	hypothetical protein	WP_005849667.1	0.988779	0.998615	0.00574053	7.29316	0.989704	0.998995
NC_009614.1_gene3590	ATP-dependent helicase	WP_012055729.1	0.993464	0.998615	0.00388271	6.83499	0.993439	0.998995
NC_009614.1_gene1850	1-deoxy-D-xylulose-5-phosphate synthase	WP_011965312.1	0.992498	0.998615	0.00328712	7.22216	0.992221	0.998995
NC_009614.1_gene4000	pyridoxal phosphate-dependent aminotransferase	WP_005851630.1	0.992709	0.998615	0.00314992	7.72103	0.99187	0.998995
NC_009614.1_gene1025	glycine C-acetyltransferase	WP_005844404.1	0.992246	0.998615	0.00259827	10.6912	0.992407	0.998995
NC_009614.1_gene3765	50S ribosomal protein L21	WP_005839375.1	0.99517	0.998615	0.00256857	9.62176	0.995377	0.998995
NC_009614.1_gene850	30S ribosomal protein S12	WP_005844840.1	0.994644	0.998615	0.00249805	9.66736	0.994801	0.998995
NC_009614.1_gene1032	glycine C-acetyltransferase	WP_005844404.1	0.993336	0.998615	0.00223124	10.7377	0.993512	0.998995
NC_009614.1_gene3480	pyruvate%2C phosphate dikinase	WP_012055639.1	0.995415	0.998615	0.00186114	10.1476	0.995558	0.998995
NC_009614.1_gene531	RagB/SusD family nutrient uptake outer membrane protein	WP_011964779.1	0.997883	0.998615	0.00135868	6.86517	0.998455	0.998995
NC_009614.1_gene1455	cell division protein FtsZ	WP_005845300.1	0.997495	0.998615	0.00133602	6.91358	0.997796	0.998995
NC_009614.1_gene1004	RagB/SusD family nutrient uptake outer membrane protein	WP_011964979.1	0.997398	0.998615	0.00110567	8.80291	0.998446	0.998995
NC_009614.1_gene1499	hypothetical protein	WP_005845396.1	0.998997	0.998997	-0.000495302	7.05878	0.998604	0.998995
NC_009614.1_gene1990	hypothetical protein	WP_005845788.1	0.997087	0.998615	-0.00107855	7.82997	0.998995	0.998995
NC_009614.1_gene3068	hypothetical protein	WP_008652186.1	0.992717	0.998615	-0.00283638	9.31876	0.993086	0.998995
NC_009614.1_gene3595	transcriptional regulator	WP_005839937.1	0.991615	0.998615	-0.00347859	9.35385	0.991605	0.998995
NC_009614.1_gene521	alpha-L-arabinofuranosidase	WP_011964772.1	0.990433	0.998615	-0.00409507	8.83877	0.990235	0.998995
NC_009614.1_gene2021	hypothetical protein	WP_011965383.1	0.990417	0.998615	-0.0041756	11.4234	0.990422	0.998995
NC_009614.1_gene2090	hypothetical protein	WP_005845921.1	0.990894	0.998615	-0.00474081	7.06779	0.989443	0.998995
NC_009614.1_gene3904	acyl dehydratase	WP_005842132.1	0.989479	0.998615	-0.00494519	8.65865	0.98921	0.998995
NC_009614.1_gene1138	RNA methyltransferase	WP_005844163.1	0.989648	0.998615	-0.00511176	7.69198	0.990517	0.998995
NC_009614.1_gene1200	protease	WP_011965072.1	0.984271	0.998615	-0.00637725	8.68416	0.984967	0.998995
NC_009614.1_gene1972	phosphatidylserine decarboxylase proenzyme	WP_005849101.1	0.98421	0.998615	-0.00782901	6.88898	0.986514	0.998995
NC_009614.1_gene2414	NUDIX hydrolase	WP_005846195.1	0.983838	0.998615	-0.00878938	6.81692	0.9859	0.998995
NC_009614.1_gene3115	ATP synthase subunit beta	WP_005846820.1	0.976446	0.998615	-0.00884562	9.88532	0.976432	0.998995
NC_009614.1_gene2618	hypothetical protein	WP_005847451.1	0.980995	0.998615	-0.00896258	6.69169	0.983647	0.998995
NC_009614.1_gene87	excinuclease ABC subunit A	WP_011964617.1	0.976101	0.998615	-0.00926606	7.98077	0.977222	0.998995
NC_009614.1_gene3428	DNA ligase (NAD(+)) LigA	WP_005852506.1	0.978387	0.998615	-0.00932641	7.3835	0.979432	0.998995
NC_009614.1_gene1751	sensor histidine kinase	WP_011965253.1	0.96743	0.998615	-0.0124898	8.49954	0.96804	0.99892
NC_009614.1_gene3207	precorrin-3B C(17)-methyltransferase	WP_012055538.1	0.978301	0.998615	-0.0127003	6.49987	0.979726	0.998995
NC_009614.1_gene800	RagB/SusD family nutrient uptake outer membrane protein	WP_005850663.1	0.96656	0.998615	-0.0128468	9.9997	0.966318	0.99892
NC_009614.1_gene3136	NADH-dependent alcohol dehydrogenase	WP_005846871.1	0.968971	0.998615	-0.0129109	7.42639	0.968139	0.99892
NC_009614.1_gene4275	beta-N-acetylhexosaminidase	WP_012056031.1	0.962139	0.998615	-0.0142891	10.623	0.962392	0.99892
NC_009614.1_gene2901	2-nitropropane dioxygenase	WP_008667319.1	0.968482	0.998615	-0.0143281	7.059	0.969976	0.998995
NC_009614.1_gene4246	glucose-6-phosphate isomerase	WP_012056016.1	0.959129	0.997173	-0.0148324	10.1076	0.959143	0.997187
NC_009614.1_gene133	transcriptional regulator	WP_011964627.1	0.963228	0.998615	-0.0161887	8.00092	0.964488	0.99892
NC_009614.1_gene4211	D-xylose transporter XylE	WP_005847080.1	0.957299	0.99651	-0.017928	7.6552	0.957672	0.996694
NC_009614.1_gene68	hypothetical protein	WP_032946443.1	0.943114	0.991871	-0.0209584	10.0392	0.94325	0.992013
NC_009614.1_gene2606	hypothetical protein	WP_005848268.1	0.971544	0.998615	-0.0225719	7.1749	0.971603	0.998995
NC_009614.1_gene877	peptidase S41	WP_011964907.1	0.940562	0.990542	-0.0239005	7.57794	0.941746	0.991197
NC_009614.1_gene67	S26 family signal peptidase	WP_011964609.1	0.933881	0.987494	-0.0239897	8.43137	0.934058	0.988448
NC_009614.1_gene2672	hypothetical protein	WP_011965648.1	0.950622	0.995177	-0.0246002	6.74058	0.952309	0.996308
NC_009614.1_gene3121	ATP synthase subunit delta	WP_005846833.1	0.932327	0.987494	-0.024844	8.68285	0.93238	0.988448
NC_009614.1_gene488	DNA primase	WP_005840811.1	0.948526	0.995177	-0.0258452	6.79634	0.949459	0.996237
NC_009614.1_gene4271	beta-galactosidase	WP_012056027.1	0.928598	0.987494	-0.0265541	10.2296	0.928854	0.988448
NC_009614.1_gene472	ribosome biogenesis GTPase Der	WP_005840228.1	0.926049	0.987494	-0.0273178	9.27738	0.926505	0.988448
NC_009614.1_gene1935	SusC/RagA family TonB-linked outer membrane protein	WP_080510695.1	0.929055	0.987494	-0.027332	12.1735	0.92921	0.988448
NC_009614.1_gene2826	AMP-binding protein	WP_032934748.1	0.93107	0.987494	-0.0286752	7.60506	0.931686	0.988448
NC_009614.1_gene4273	beta-N-acetylhexosaminidase	WP_012056029.1	0.928887	0.987494	-0.0299326	8.96676	0.929444	0.988448
NC_009614.1_gene2300	membrane protein	WP_005839092.1	0.937322	0.988562	-0.0300515	6.65074	0.939068	0.990673
NC_009614.1_gene1906	mucin-desulfating sulfatase	WP_005842748.1	0.937706	0.988562	-0.0308795	7.10192	0.939841	0.990722
NC_009614.1_gene1759	hydrophobe/amphiphile efflux-1 family RND transporter	WP_011965258.1	0.930603	0.987494	-0.0324686	7.53345	0.930853	0.988448
NC_009614.1_gene862	elongation factor Tu	WP_005844822.1	0.903596	0.979016	-0.0340974	13.4095	0.903828	0.979267
NC_009614.1_gene550	UDP-2%2C3-diacylglucosamine hydrolase	WP_005840686.1	0.915871	0.984489	-0.036694	7.26799	0.915987	0.984614
NC_009614.1_gene4332	MCE family protein	WP_005851206.1	0.923919	0.987494	-0.0378553	7.20848	0.926395	0.988448
NC_009614.1_gene782	RagB/SusD family nutrient uptake outer membrane protein	WP_011964886.1	0.947952	0.995177	-0.0383015	10.7053	0.948494	0.995992
NC_009614.1_gene1038	rhomboid family intramembrane serine protease	WP_005850230.1	0.933745	0.987494	-0.0387431	6.88732	0.936713	0.990489
NC_009614.1_gene3881	radical SAM/SPASM domain-containing protein	WP_012055876.1	0.932322	0.987494	-0.0387483	8.45243	0.933405	0.988448
NC_009614.1_gene2590	glutaconyl-CoA decarboxylase subunit beta	WP_005848291.1	0.906807	0.97938	-0.0391519	8.3441	0.907007	0.980794
NC_009614.1_gene4274	cyclically-permuted mutarotase family protein	WP_012056030.1	0.912544	0.983069	-0.0405446	8.8141	0.912776	0.983489
NC_009614.1_gene1131	DUF2807 domain-containing protein	WP_011965034.1	0.913107	0.983069	-0.0407931	8.02207	0.9139	0.983922
NC_009614.1_gene2028	cell envelope biogenesis protein TonB	WP_005845850.1	0.899545	0.976956	-0.0408115	11.6053	0.89987	0.977308
NC_009614.1_gene3346	DUF490 domain-containing protein	WP_012055609.1	0.894545	0.975411	-0.0412516	7.99933	0.89463	0.975505
NC_009614.1_gene3122	ATP synthase subunit alpha	WP_005846835.1	0.881807	0.970842	-0.0448934	9.64681	0.882413	0.97166
NC_009614.1_gene1710	adenylosuccinate lyase	WP_005839180.1	0.877415	0.970711	-0.044894	8.76619	0.878187	0.971542
NC_009614.1_gene2828	riboflavin synthase	WP_005843829.1	0.904994	0.97938	-0.0452332	7.29809	0.905131	0.979899
NC_009614.1_gene1766	hypoxanthine phosphoribosyltransferase	WP_011965263.1	0.884398	0.972124	-0.046489	7.7148	0.884814	0.972582
NC_009614.1_gene1764	DUF4831 domain-containing protein	WP_011965261.1	0.880013	0.970842	-0.0469926	7.33399	0.879591	0.971542
NC_009614.1_gene3221	ribonucleoside-diphosphate reductase subunit alpha	WP_005846509.1	0.88807	0.973956	-0.048152	8.12853	0.889684	0.974588
NC_009614.1_gene1241	DNA mismatch repair protein MutS	WP_005849895.1	0.897347	0.976336	-0.0482574	7.85568	0.898122	0.977091
NC_009614.1_gene2008	cell division protein FtsH	WP_011965380.1	0.878752	0.970842	-0.0483768	9.61312	0.87919	0.971542
NC_009614.1_gene217	DNA topoisomerase IV subunit A	WP_005843601.1	0.892326	0.973978	-0.0499061	7.71863	0.893775	0.975353
NC_009614.1_gene1203	SusC/RagA family TonB-linked outer membrane protein	WP_007834225.1	0.898715	0.976833	-0.0508556	8.00028	0.899088	0.977238
NC_009614.1_gene4003	YggS family pyridoxal phosphate enzyme	WP_005841538.1	0.906446	0.97938	-0.0511988	6.36623	0.909247	0.980794
NC_009614.1_gene3070	EpsG family protein	WP_011965827.1	0.897541	0.976336	-0.0512524	9.38715	0.898235	0.977091
NC_009614.1_gene1994	hypothetical protein	WP_005845793.1	0.85846	0.968865	-0.0516436	10.2478	0.858836	0.969665
NC_009614.1_gene1910	rod shape-determining protein MreC	WP_005842738.1	0.873823	0.97034	-0.0523211	7.83389	0.873501	0.971376
NC_009614.1_gene621	rhamnulokinase	WP_011964821.1	0.928483	0.987494	-0.0526181	5.41281	0.93075	0.988448
NC_009614.1_gene51	bifunctional oligoribonuclease/PAP phosphatase NrnA	WP_005842948.1	0.866494	0.969281	-0.0526679	7.97326	0.865915	0.969971
NC_009614.1_gene3720	type I glyceraldehyde-3-phosphate dehydrogenase	WP_005839282.1	0.881674	0.970842	-0.0532681	11.1238	0.882066	0.97166
NC_009614.1_gene429	carbamoyl phosphate synthase large subunit	WP_005840171.1	0.844659	0.966251	-0.0532969	8.91685	0.844772	0.967031
NC_009614.1_gene1991	cardiolipin synthase	WP_005849070.1	0.887802	0.973956	-0.0552	7.10179	0.887566	0.974588
NC_009614.1_gene568	hybrid sensor histidine kinase/response regulator	WP_011964795.1	0.906436	0.97938	-0.0561671	6.83818	0.908504	0.980794
NC_009614.1_gene2621	hypothetical protein	WP_005847454.1	0.86319	0.969281	-0.0562321	10.0415	0.86376	0.969971
NC_009614.1_gene1118	glycosyl transferase	WP_011965027.1	0.858686	0.968865	-0.0572313	8.48723	0.859395	0.969665
NC_009614.1_gene2033	hypothetical protein	WP_005849022.1	0.838307	0.966251	-0.0572633	10.9259	0.838688	0.967031
NC_009614.1_gene533	beta-glucanase	WP_011964781.1	0.84173	0.966251	-0.0585091	7.58528	0.842584	0.967031
NC_009614.1_gene2169	ribonuclease Y	WP_005848820.1	0.826018	0.963924	-0.0606877	9.13687	0.826589	0.965123
NC_009614.1_gene3755	3'-5' exonuclease	WP_012055786.1	0.875802	0.97034	-0.0621544	7.0609	0.87718	0.971376
NC_009614.1_gene1732	hypothetical protein	WP_005839226.1	0.897347	0.976336	-0.0636595	6.7258	0.898023	0.977091
NC_009614.1_gene200	ROK family protein	WP_005843636.1	0.849365	0.966394	-0.0639873	10.8069	0.849965	0.967031
NC_009614.1_gene2591	acetyl-CoA carboxylase biotin carboxyl carrier protein subunit	WP_005848289.1	0.831402	0.966251	-0.0651378	8.89331	0.832297	0.967031
NC_009614.1_gene1117	ABC transporter ATP-binding protein	WP_005844224.1	0.819066	0.961349	-0.0655486	8.16046	0.819243	0.961622
NC_009614.1_gene3400	50S ribosomal protein L28	WP_005841284.1	0.874728	0.97034	-0.0663544	8.97782	0.875612	0.971376
NC_009614.1_gene2639	peptidase	WP_011965640.1	0.874771	0.97034	-0.0665943	7.7598	0.875973	0.971376
NC_009614.1_gene1464	penicillin-binding protein	WP_005849607.1	0.835931	0.966251	-0.0669371	7.43289	0.835939	0.967031
NC_009614.1_gene3108	two-component sensor histidine kinase	WP_005846805.1	0.839664	0.966251	-0.0682725	8.18813	0.839792	0.967031
NC_009614.1_gene1303	lactaldehyde reductase	WP_005849825.1	0.866102	0.969281	-0.0695478	7.37996	0.867524	0.969971
NC_009614.1_gene3013	DNA polymerase III subunit beta	WP_005843451.1	0.834153	0.966251	-0.0696163	7.35572	0.835686	0.967031
NC_009614.1_gene75	aspartate dehydrogenase	WP_008670229.1	0.853357	0.967941	-0.0696551	7.51405	0.854185	0.968944
NC_009614.1_gene56	hypothetical protein	WP_011964603.1	0.837002	0.966251	-0.0700924	9.27763	0.837182	0.967031
NC_009614.1_gene2034	biopolymer transporter ExbD	WP_005845860.1	0.79833	0.95129	-0.0704553	11.3668	0.798826	0.952365
NC_009614.1_gene496	DNA helicase RecG	WP_005840791.1	0.842764	0.966251	-0.0719658	7.32439	0.842558	0.967031
NC_009614.1_gene1302	helicase	WP_005838705.1	0.828134	0.964741	-0.0724863	7.54502	0.829513	0.966347
NC_009614.1_gene790	glycoside hydrolase family 95	WP_041174513.1	0.876367	0.97034	-0.076118	9.19351	0.877303	0.971376
NC_009614.1_gene3965	amidophosphoribosyltransferase	WP_005841679.1	0.83885	0.966251	-0.0766441	7.08598	0.841135	0.967031
NC_009614.1_gene3375	SAM-dependent methyltransferase	WP_005845080.1	0.863091	0.969281	-0.0780887	6.36705	0.864731	0.969971
NC_009614.1_gene3087	hypothetical protein	WP_005846765.1	0.81186	0.958965	-0.0788534	8.28972	0.81317	0.960442
NC_009614.1_gene1917	methylenetetrahydrofolate reductase [NAD(P)H]	WP_005842720.1	0.844379	0.966251	-0.0794886	6.57434	0.847621	0.967031
NC_009614.1_gene1045	alpha-L-arabinofuranosidase	WP_005844374.1	0.775847	0.946613	-0.0807767	10.7514	0.776501	0.947512
NC_009614.1_gene468	RNA-binding protein	WP_005840220.1	0.837296	0.966251	-0.0823852	11.3468	0.838107	0.967031
NC_009614.1_gene1956	ATPase AAA	WP_005839848.1	0.780161	0.946892	-0.0831593	8.82992	0.780212	0.948379
NC_009614.1_gene4203	membrane protein	WP_005847098.1	0.782229	0.948536	-0.0834032	11.9451	0.782827	0.949282
NC_009614.1_gene4039	elongation factor 4	WP_005841470.1	0.767663	0.945717	-0.0835059	8.76024	0.768615	0.94713
NC_009614.1_gene3095	hypothetical protein	WP_005846781.1	0.799139	0.95129	-0.0847179	7.84369	0.799034	0.952365
NC_009614.1_gene2085	flavodoxin	WP_005845911.1	0.810134	0.958924	-0.0849313	7.20566	0.811986	0.960442
NC_009614.1_gene1093	beta-ketoacyl-[acyl-carrier-protein] synthase II	WP_005850136.1	0.779492	0.946892	-0.0869754	10.1935	0.780087	0.948379
NC_009614.1_gene2872	hypothetical protein	WP_005843318.1	0.760471	0.945717	-0.0883499	9.88521	0.76139	0.94713
NC_009614.1_gene2123	ABC transporter ATP-binding protein	WP_011965415.1	0.793085	0.950743	-0.0887228	6.97741	0.79528	0.952365
NC_009614.1_gene2873	N-glycanase	WP_085930151.1	0.767745	0.945717	-0.0902329	8.07109	0.767715	0.94713
NC_009614.1_gene3882	cellulase M and-like protein	WP_012055877.1	0.806988	0.957285	-0.0904038	7.64558	0.8075	0.95873
NC_009614.1_gene1330	hypothetical protein	WP_011965118.1	0.824336	0.963611	-0.0908015	9.11901	0.825359	0.964806
NC_009614.1_gene1832	alpha-L-fucosidase	WP_005842890.1	0.807688	0.957285	-0.0910815	7.57593	0.80965	0.959444
NC_009614.1_gene1040	HU family DNA-binding protein	WP_005844385.1	0.820924	0.96143	-0.0914801	11.8711	0.82174	0.961622
NC_009614.1_gene718	UDP-N-acetylglucosamine 2-epimerase (non-hydrolyzing)	WP_007219053.1	0.881743	0.970842	-0.0916263	7.05464	0.882549	0.97166
NC_009614.1_gene319	SusC/RagA family TonB-linked outer membrane protein	WP_011964703.1	0.855929	0.968865	-0.0918838	6.56186	0.85767	0.969665
NC_009614.1_gene1539	porin	WP_011965198.1	0.753464	0.945717	-0.0931728	8.17241	0.754622	0.94713
NC_009614.1_gene97	phosphoribosylformylglycinamidine cyclo-ligase	WP_005851064.1	0.830492	0.966251	-0.0934584	7.51477	0.832031	0.967031
NC_009614.1_gene1805	hypothetical protein	WP_011965284.1	0.7708	0.945717	-0.0943794	8.45654	0.772118	0.94713
NC_009614.1_gene3854	peptidase S51	WP_004315354.1	0.819024	0.961349	-0.0950389	8.71214	0.819777	0.961622
NC_009614.1_gene4201	hypothetical protein	WP_008782197.1	0.765512	0.945717	-0.0952468	9.6031	0.76636	0.94713
NC_009614.1_gene2332	hypothetical protein	WP_005846048.1	0.772947	0.946523	-0.0953801	7.19929	0.772714	0.94713
NC_009614.1_gene1893	SusC/RagA family TonB-linked outer membrane protein	WP_011965344.1	0.845695	0.966251	-0.0955115	7.4184	0.847908	0.967031
NC_009614.1_gene2306	capsular polysaccharide biosynthesis protein	WP_011965521.1	0.76609	0.945717	-0.0966026	7.83895	0.767233	0.94713
NC_009614.1_gene2370	YgiQ family radical SAM protein	WP_011965550.1	0.767343	0.945717	-0.0978875	7.44537	0.769146	0.94713
NC_009614.1_gene1875	aldehyde dehydrogenase	WP_011965334.1	0.845819	0.966251	-0.0983714	7.4537	0.847896	0.967031
NC_009614.1_gene2327	phenylalanine--tRNA ligase subunit alpha	WP_005846037.1	0.842079	0.966251	-0.0989187	6.64579	0.844608	0.967031
NC_009614.1_gene561	beta-galactosidase	WP_011964789.1	0.766913	0.945717	-0.100023	7.33955	0.766356	0.94713
NC_009614.1_gene3064	hypothetical protein	WP_008652194.1	0.733449	0.945717	-0.102184	8.81731	0.73441	0.94713
NC_009614.1_gene771	SusC/RagA family TonB-linked outer membrane protein	WP_005850680.1	0.807337	0.957285	-0.103137	7.21056	0.808913	0.959444
NC_009614.1_gene1346	hypothetical protein	WP_005838745.1	0.787547	0.949935	-0.106279	7.30467	0.789926	0.951951
NC_009614.1_gene1762	membrane protein	WP_011965260.1	0.753234	0.945717	-0.106396	8.85042	0.754052	0.94713
NC_009614.1_gene1135	ribonuclease R	WP_005844173.1	0.740239	0.945717	-0.109037	8.77519	0.741516	0.94713
NC_009614.1_gene1053	cysteine--tRNA ligase	WP_011965001.1	0.755751	0.945717	-0.109132	8.00677	0.757407	0.94713
NC_009614.1_gene3964	peptidase T	WP_041174592.1	0.745796	0.945717	-0.110475	8.59128	0.746532	0.94713
NC_009614.1_gene3141	glycine dehydrogenase (aminomethyl-transferring)	WP_005846879.1	0.77377	0.946523	-0.111385	8.90006	0.774907	0.947512
NC_009614.1_gene1256	octaprenyl-diphosphate synthase	WP_005843928.1	0.794724	0.95129	-0.112817	6.5845	0.796905	0.952365
NC_009614.1_gene2177	hypothetical protein	WP_005839026.1	0.779634	0.946892	-0.113654	6.93884	0.780691	0.948379
NC_009614.1_gene4084	glucose-1-phosphate thymidylyltransferase	WP_005843154.1	0.735228	0.945717	-0.113718	9.0019	0.73559	0.94713
NC_009614.1_gene3062	hypothetical protein	WP_008652196.1	0.760647	0.945717	-0.114823	9.38027	0.761816	0.94713
NC_009614.1_gene3067	UDP-N-acetylglucosamine 2-epimerase (non-hydrolyzing)	WP_008652188.1	0.689637	0.933499	-0.11512	10.1608	0.690409	0.935326
NC_009614.1_gene1014	hypothetical protein	WP_032939358.1	0.811919	0.958965	-0.115583	8.32647	0.813004	0.960442
NC_009614.1_gene1390	hypothetical protein	WP_011965142.1	0.663845	0.918935	-0.117159	8.64772	0.664938	0.921827
NC_009614.1_gene2871	RelA/SpoT family protein	WP_005843316.1	0.739161	0.945717	-0.118319	7.67176	0.741285	0.94713
NC_009614.1_gene1628	UDP-N-acetylglucosamine 2-epimerase (non-hydrolyzing)	WP_007219053.1	0.847862	0.966251	-0.119151	7.1117	0.849136	0.967031
NC_009614.1_gene856	50S ribosomal protein L10	WP_005844830.1	0.74548	0.945717	-0.119547	11.5482	0.746523	0.94713
NC_009614.1_gene12	30S ribosomal protein S18	WP_005841178.1	0.778941	0.946892	-0.120297	8.66334	0.780337	0.948379
NC_009614.1_gene857	50S ribosomal protein L1	WP_005844828.1	0.713278	0.94114	-0.121215	12.4533	0.714179	0.942574
NC_009614.1_gene1047	two-component system sensor histidine kinase/response regulator	WP_011964998.1	0.755647	0.945717	-0.121764	7.95371	0.757515	0.94713
NC_009614.1_gene3162	excinuclease ABC subunit B	WP_005846639.1	0.675565	0.925422	-0.122087	7.89145	0.678272	0.928197
NC_009614.1_gene61	AcrB/AcrD/AcrF family protein	WP_005851161.1	0.685827	0.931987	-0.123597	8.57028	0.686763	0.933413
NC_009614.1_gene3757	DNA translocase FtsK	WP_005839358.1	0.710962	0.94114	-0.125497	7.90595	0.712333	0.942574
NC_009614.1_gene3016	glycogen synthase	WP_005843457.1	0.700727	0.936474	-0.12604	8.38664	0.701201	0.938732
NC_009614.1_gene1126	arginine--tRNA ligase	WP_005850079.1	0.66828	0.921642	-0.128643	8.83099	0.669073	0.923959
NC_009614.1_gene1502	mannose-1-phosphate guanylyltransferase	WP_005845400.1	0.706004	0.940648	-0.128995	7.30375	0.709473	0.942574
NC_009614.1_gene2375	hypothetical protein	WP_005846136.1	0.760667	0.945717	-0.129201	7.15839	0.7634	0.94713
NC_009614.1_gene3410	hypothetical protein	WP_012055626.1	0.726788	0.945717	-0.129573	7.43998	0.728038	0.94713
NC_009614.1_gene2079	hypothetical protein	WP_005848930.1	0.738128	0.945717	-0.12977	8.50186	0.739941	0.94713
NC_009614.1_gene1940	SusC/RagA family TonB-linked outer membrane protein	WP_080552588.1	0.852959	0.967941	-0.130006	7.5192	0.855202	0.968944
NC_009614.1_gene65	membrane protein	WP_011964607.1	0.664564	0.918935	-0.130164	8.58004	0.665501	0.921827
NC_009614.1_gene3427	4-hydroxy-tetrahydrodipicolinate synthase	WP_005842012.1	0.701497	0.936474	-0.131191	8.29563	0.70355	0.939979
NC_009614.1_gene3277	DUF4738 domain-containing protein	WP_012055565.1	0.726317	0.945717	-0.134022	6.62988	0.728569	0.94713
NC_009614.1_gene3879	hypothetical protein	WP_012055874.1	0.742706	0.945717	-0.136801	7.41014	0.743818	0.94713
NC_009614.1_gene858	50S ribosomal protein L11	WP_005844826.1	0.710808	0.94114	-0.137334	10.5352	0.71192	0.942574
NC_009614.1_gene3818	DEAD/DEAH box helicase	WP_012055824.1	0.714468	0.941799	-0.137875	8.32993	0.715395	0.943021
NC_009614.1_gene3071	glycosyl transferase	WP_011965828.1	0.733205	0.945717	-0.13939	9.38217	0.734593	0.94713
NC_009614.1_gene1181	hybrid sensor histidine kinase/response regulator	WP_011965063.1	0.741693	0.945717	-0.139914	6.7045	0.747152	0.94713
NC_009614.1_gene148	riboflavin biosynthesis protein RibBA	WP_005841905.1	0.713239	0.94114	-0.140897	7.45482	0.713958	0.942574
NC_009614.1_gene2560	hemolysin	WP_011965621.1	0.751369	0.945717	-0.142975	7.12533	0.753592	0.94713
NC_009614.1_gene577	acetylornithine carbamoyltransferase	WP_011964796.1	0.721578	0.945717	-0.143631	6.70852	0.722514	0.94713
NC_009614.1_gene3414	hypothetical protein	WP_005841327.1	0.650862	0.91362	-0.144038	7.67634	0.652953	0.916273
NC_009614.1_gene4002	hypothetical protein	WP_005841540.1	0.792065	0.950743	-0.144375	6.47719	0.794188	0.952365
NC_009614.1_gene594	SusC/RagA family TonB-linked outer membrane protein	WP_011964806.1	0.654453	0.914855	-0.144471	12.1681	0.655441	0.916273
NC_009614.1_gene3770	MFS transporter	WP_012055794.1	0.712585	0.94114	-0.144953	6.75066	0.713321	0.942574
NC_009614.1_gene875	two-component sensor histidine kinase	WP_005844590.1	0.658558	0.916136	-0.145409	7.17121	0.659014	0.918299
NC_009614.1_gene1473	hypothetical protein	WP_005845352.1	0.677229	0.925841	-0.146874	7.91029	0.679773	0.92907
NC_009614.1_gene2712	sigma-54-dependent Fis family transcriptional regulator	WP_005847353.1	0.649429	0.912548	-0.14731	8.59396	0.650687	0.91526
NC_009614.1_gene2990	hypothetical protein	WP_049764328.1	0.67099	0.921934	-0.147981	7.95507	0.672124	0.92414
NC_009614.1_gene4223	membrane protein	WP_005839797.1	0.654411	0.914855	-0.148261	7.99115	0.654714	0.916273
NC_009614.1_gene1264	flotillin	WP_005843912.1	0.654213	0.914855	-0.148467	8.3233	0.654882	0.916273
NC_009614.1_gene2646	phosphoribosylaminoimidazolesuccinocarboxamide synthase	WP_011965642.1	0.636446	0.908303	-0.149017	8.47468	0.637237	0.911227
NC_009614.1_gene2747	family 88 glycosyl hydrolase	WP_011965666.1	0.75103	0.945717	-0.150976	6.55115	0.754584	0.94713
NC_009614.1_gene2850	clostripain	WP_011965727.1	0.689621	0.933499	-0.151606	8.93363	0.690327	0.935326
NC_009614.1_gene2311	RagB/SusD family nutrient uptake outer membrane protein	WP_011965524.1	0.672485	0.923059	-0.151694	7.33535	0.673866	0.924954
NC_009614.1_gene1165	SusC/RagA family TonB-linked outer membrane protein	WP_005844109.1	0.648381	0.912548	-0.152131	9.12042	0.649453	0.91526
NC_009614.1_gene3413	protein BatD	WP_005852490.1	0.631375	0.908303	-0.152281	8.80152	0.633016	0.911227
NC_009614.1_gene3681	thiamine phosphate synthase	WP_005845944.1	0.700881	0.936474	-0.153367	6.52059	0.701811	0.938732
NC_009614.1_gene2667	membrane protein	WP_008669946.1	0.642674	0.908303	-0.154493	8.99683	0.644059	0.911227
NC_009614.1_gene1206	arylsulfatase	WP_085930332.1	0.618937	0.906134	-0.155385	8.70821	0.619737	0.907695
NC_009614.1_gene2299	beta-hexosaminidase	WP_008668055.1	0.620364	0.906455	-0.155738	8.49502	0.621335	0.907695
NC_009614.1_gene2122	hypothetical protein	WP_005842613.1	0.725388	0.945717	-0.155913	6.71752	0.726846	0.94713
NC_009614.1_gene2	ribonucleoside-diphosphate reductase%2C adenosylcobalamin-dependent	WP_011964588.1	0.618664	0.906134	-0.15687	8.33003	0.619431	0.907695
NC_009614.1_gene3958	50S ribosomal protein L25	WP_005841626.1	0.745764	0.945717	-0.159433	7.71677	0.747753	0.94713
NC_009614.1_gene1929	SusC/RagA family TonB-linked outer membrane protein	WP_005849136.1	0.639403	0.908303	-0.159841	11.9803	0.640596	0.911227
NC_009614.1_gene2741	DEAD/DEAH box helicase	WP_011965661.1	0.580271	0.882752	-0.160156	9.30513	0.58134	0.885439
NC_009614.1_gene3991	aspartate kinase	WP_005841213.1	0.598566	0.895549	-0.16079	8.2944	0.600256	0.898078
NC_009614.1_gene464	DNA helicase RecQ	WP_005840213.1	0.546284	0.858474	-0.16109	10.6625	0.547043	0.861355
NC_009614.1_gene2150	alpha/beta hydrolase	WP_011965431.1	0.641731	0.908303	-0.161355	8.2419	0.642595	0.911227
NC_009614.1_gene273	copper homeostasis protein	WP_011964681.1	0.689669	0.933499	-0.163413	8.27594	0.691444	0.935326
NC_009614.1_gene1925	rRNA (cytidine-2'-O-)-methyltransferase	WP_005842662.1	0.693502	0.934035	-0.163514	7.59736	0.694953	0.936915
NC_009614.1_gene3145	copper-translocating P-type ATPase	WP_008781508.1	0.627026	0.908303	-0.166075	6.76008	0.626487	0.911227
NC_009614.1_gene3811	IS66 family transposase ISBvu3	WP_005678155.1	0.638928	0.908303	-0.167378	6.99303	0.640495	0.911227
NC_009614.1_gene1790	transfer-messenger RNA	-	0.733923	0.945717	-0.168835	17.7849	0.735811	0.94713
NC_009614.1_gene147	YjgP/YjgQ family permease	WP_011964633.1	0.702425	0.936795	-0.168856	6.98634	0.70555	0.940963
NC_009614.1_gene2749	alpha-rhamnosidase	WP_080510705.1	0.701127	0.936474	-0.169513	7.53479	0.704122	0.939979
NC_009614.1_gene3743	16S rRNA (uracil(1498)-N(3))-methyltransferase	WP_005839331.1	0.724053	0.945717	-0.171468	7.28399	0.724814	0.94713
NC_009614.1_gene3163	membrane protein	WP_005853238.1	0.695622	0.935042	-0.172051	6.84397	0.697682	0.937811
NC_009614.1_gene1470	hemolysin	WP_005845337.1	0.633339	0.908303	-0.172907	7.32104	0.634653	0.911227
NC_009614.1_gene3692	alpha-glucan phosphorylase	WP_005839535.1	0.560787	0.86686	-0.176551	9.68005	0.562212	0.871436
NC_009614.1_gene257	glutamate dehydrogenase	WP_005845574.1	0.67895	0.927181	-0.176901	7.4474	0.680955	0.92907
NC_009614.1_gene53	ribulose-phosphate 3-epimerase	WP_005842952.1	0.587704	0.884151	-0.177546	8.09096	0.588341	0.886192
NC_009614.1_gene2068	glutaconyl-CoA decarboxylase subunit beta	WP_005845893.1	0.607119	0.89946	-0.177688	8.34171	0.608461	0.902168
NC_009614.1_gene66	hypothetical protein	WP_011964608.1	0.585785	0.884151	-0.178888	8.76917	0.58696	0.885965
NC_009614.1_gene430	TonB-dependent receptor	WP_008667711.1	0.530103	0.854482	-0.179748	7.89056	0.532694	0.857216
NC_009614.1_gene3015	hypothetical protein	WP_011965802.1	0.581365	0.882752	-0.181163	8.67123	0.583287	0.885677
NC_009614.1_gene1487	glycyl radical enzyme	WP_011965172.1	0.568049	0.874453	-0.181253	8.82113	0.569867	0.877759
NC_009614.1_gene3078	hypothetical protein	WP_011965834.1	0.51453	0.844633	-0.182816	8.17542	0.515737	0.846926
NC_009614.1_gene2905	dicarboxylate/amino acid:cation symporter	WP_005843390.1	0.642616	0.908303	-0.182977	7.22343	0.643549	0.911227
NC_009614.1_gene119	transcriptional regulator	WP_007831675.1	0.685386	0.931987	-0.18448	7.7373	0.686877	0.933413
NC_009614.1_gene115	hypothetical protein	WP_005843054.1	0.603233	0.898586	-0.186001	8.74215	0.605107	0.901377
NC_009614.1_gene1975	hypothetical protein	WP_005839898.1	0.632173	0.908303	-0.186382	9.50332	0.633811	0.911227
NC_009614.1_gene4190	alpha-N-arabinofuranosidase	WP_005847120.1	0.546727	0.858474	-0.187441	10.5194	0.547905	0.861355
NC_009614.1_gene851	hypothetical protein	WP_005844838.1	0.632137	0.908303	-0.187846	9.84883	0.633719	0.911227
NC_009614.1_gene2919	DUF5053 domain-containing protein	WP_011965739.1	0.652826	0.914855	-0.18869	8.19206	0.653669	0.916273
NC_009614.1_gene3955	preprotein translocase subunit YajC	WP_005841619.1	0.624092	0.908303	-0.189691	9.84296	0.625681	0.911115
NC_009614.1_gene4272	alpha-1 2-mannosidase	WP_012056028.1	0.507338	0.844633	-0.189717	9.78685	0.50841	0.846926
NC_009614.1_gene275	energry transducer TonB	WP_008667799.1	0.710841	0.94114	-0.190132	7.03007	0.714228	0.942574
NC_009614.1_gene2460	transcriptional repressor	WP_005846283.1	0.636029	0.908303	-0.190347	7.23701	0.637167	0.911227
NC_009614.1_gene603	ferredoxin	WP_011964811.1	0.643076	0.908303	-0.191055	7.55994	0.645712	0.912027
NC_009614.1_gene1756	fructose-bisphosphate aldolase	WP_005943012.1	0.481461	0.836256	-0.191689	10.6681	0.482377	0.839517
NC_009614.1_gene1211	tRNA (N6-isopentenyl adenosine(37)-C2)-methylthiotransferase MiaB	WP_005844029.1	0.539948	0.857749	-0.192119	8.94006	0.540811	0.861196
NC_009614.1_gene539	glycosyl hydrolase	WP_032938105.1	0.682893	0.930783	-0.196867	6.66489	0.686432	0.933413
NC_009614.1_gene921	hypothetical protein	WP_005844474.1	0.42234	0.82195	-0.200912	12.0401	0.423261	0.825002
NC_009614.1_gene3475	membrane protein insertase YidC	WP_005840021.1	0.512095	0.844633	-0.201227	7.94186	0.512959	0.846926
NC_009614.1_gene1111	glycosyl transferase	WP_005844238.1	0.641712	0.908303	-0.201358	6.66389	0.643452	0.911227
NC_009614.1_gene78	peptide chain release factor 3	WP_005842989.1	0.494692	0.841626	-0.201927	8.02719	0.496142	0.845459
NC_009614.1_gene2206	hypothetical protein	WP_011965454.1	0.641787	0.908303	-0.202451	7.40104	0.643922	0.911227
NC_009614.1_gene1974	thiol reductase thioredoxin	WP_005839896.1	0.493374	0.841626	-0.204228	9.64599	0.494601	0.845459
NC_009614.1_gene1094	acyl carrier protein	WP_005844276.1	0.53668	0.857749	-0.206283	8.71652	0.53792	0.860546
NC_009614.1_gene262	glutamate dehydrogenase	WP_005845584.1	0.453034	0.834579	-0.207099	11.7728	0.454038	0.838074
NC_009614.1_gene599	hypothetical protein	WP_005850774.1	0.621272	0.906631	-0.208186	7.16293	0.623701	0.910175
NC_009614.1_gene3054	RidA family protein	WP_005840327.1	0.524635	0.85027	-0.208615	9.65969	0.526095	0.853778
NC_009614.1_gene2116	SGNH/GDSL hydrolase family protein	WP_005848887.1	0.641605	0.908303	-0.20926	7.29596	0.644478	0.911227
NC_009614.1_gene3919	ATPase AAA	WP_005842152.1	0.634781	0.908303	-0.209588	7.40521	0.637434	0.911227
NC_009614.1_gene1123	dolichyl-phosphate-mannose--protein mannosyltransferase	WP_011965029.1	0.605708	0.899325	-0.211952	6.6931	0.608947	0.902168
NC_009614.1_gene3404	30S ribosomal protein S12 methylthiotransferase RimO	WP_012055623.1	0.560947	0.86686	-0.212093	7.09761	0.563236	0.871436
NC_009614.1_gene1481	5-(carboxyamino)imidazole ribonucleotide mutase	WP_005845363.1	0.618678	0.906134	-0.212402	6.80169	0.620958	0.907695
NC_009614.1_gene2677	valine--tRNA ligase	WP_005848198.1	0.491474	0.841557	-0.212673	8.12151	0.49366	0.845459
NC_009614.1_gene3024	DUF1016 domain-containing protein	WP_011965805.1	0.615933	0.905942	-0.212724	7.65201	0.617863	0.907486
NC_009614.1_gene1288	succinate dehydrogenase/fumarate reductase cytochrome b subunit	WP_005843874.1	0.551006	0.859508	-0.213501	9.03209	0.55212	0.861575
NC_009614.1_gene331	membrane protein	WP_005845174.1	0.683817	0.931112	-0.213543	7.31199	0.686656	0.933413
NC_009614.1_gene2688	SIMPL domain-containing protein	WP_005847301.1	0.54514	0.858474	-0.213877	7.19584	0.545717	0.861355
NC_009614.1_gene2168	hypothetical protein	WP_005839005.1	0.587132	0.884151	-0.213924	8.64037	0.588411	0.886192
NC_009614.1_gene778	SusC/RagA family TonB-linked outer membrane protein	WP_011964882.1	0.697648	0.936474	-0.214306	8.81649	0.70039	0.938732
NC_009614.1_gene495	nucleoside-diphosphate kinase	WP_005840793.1	0.533157	0.854932	-0.214929	8.66088	0.534717	0.857816
NC_009614.1_gene2451	lytic transglycosylase F	WP_011965570.1	0.542044	0.858474	-0.215353	6.53358	0.541861	0.861196
NC_009614.1_gene1084	6-phosphofructokinase	WP_005844296.1	0.479543	0.835828	-0.21672	8.41117	0.480236	0.838074
NC_009614.1_gene2701	23S rRNA (adenine(2503)-C(2))-methyltransferase RlmN	WP_005847329.1	0.55791	0.86511	-0.217353	7.78379	0.558949	0.867708
NC_009614.1_gene433	membrane protein	WP_005852854.1	0.592234	0.889983	-0.21752	7.04146	0.594704	0.892711
NC_009614.1_gene4032	copper homeostasis protein CutC	WP_005851598.1	0.499743	0.84236	-0.21923	8.34709	0.501241	0.845459
NC_009614.1_gene935	membrane protein	WP_005844445.1	0.458838	0.834579	-0.222954	8.49223	0.460019	0.838074
NC_009614.1_gene1681	hypothetical protein	WP_005640468.1	0.450067	0.834579	-0.223959	11.5971	0.451199	0.838074
NC_009614.1_gene640	carbohydrate-binding protein	WP_011964828.1	0.452209	0.834579	-0.224594	8.47086	0.453222	0.838074
NC_009614.1_gene607	alkaline phosphatase	WP_011964814.1	0.547093	0.858474	-0.22494	7.11753	0.549328	0.861575
NC_009614.1_gene89	beta-N-acetylhexosaminidase	WP_011964618.1	0.410117	0.80673	-0.225675	9.90283	0.411048	0.809115
NC_009614.1_gene3089	ATP-dependent helicase	WP_011965843.1	0.513411	0.844633	-0.225905	8.13793	0.515136	0.846926
NC_009614.1_gene2421	molecular chaperone DnaJ	WP_005846209.1	0.499316	0.84236	-0.227149	7.93709	0.50085	0.845459
NC_009614.1_gene2314	beta-galactosidase	WP_011965526.1	0.66818	0.921642	-0.228748	7.1051	0.672126	0.92414
NC_009614.1_gene4270	N-acetylglucosamine-6-phosphate deacetylase	WP_005840408.1	0.456392	0.834579	-0.230464	8.20476	0.457041	0.838074
NC_009614.1_gene2416	galactose-1-epimerase	WP_011965561.1	0.477222	0.834579	-0.232776	7.40733	0.478738	0.838074
NC_009614.1_gene3817	type I restriction-modification system subunit M	WP_012055823.1	0.488633	0.839938	-0.233115	8.04104	0.489509	0.843629
NC_009614.1_gene63	AcrB/AcrD/AcrF family protein	WP_011964605.1	0.476877	0.834579	-0.234336	8.59234	0.47808	0.838074
NC_009614.1_gene1164	RagB/SusD family nutrient uptake outer membrane protein	WP_005850019.1	0.48163	0.836256	-0.235143	8.39354	0.483508	0.839517
NC_009614.1_gene3434	AMP nucleosidase	WP_005842027.1	0.610168	0.902996	-0.235609	7.02714	0.6133	0.907212
NC_009614.1_gene1742	hypothetical protein	WP_005838688.1	0.601573	0.898077	-0.236399	6.71593	0.602518	0.899488
NC_009614.1_gene3061	transcriptional regulator	WP_011965824.1	0.540929	0.858308	-0.239524	7.50559	0.543381	0.861196
NC_009614.1_gene1035	protein translocase subunit SecDF	WP_005844398.1	0.378599	0.784919	-0.239839	11.2667	0.379768	0.788738
NC_009614.1_gene759	ATP-binding protein	WP_005828812.1	0.452224	0.834579	-0.243177	7.79781	0.452597	0.838074
NC_009614.1_gene2247	hybrid sensor histidine kinase/response regulator	WP_005831654.1	0.464998	0.834579	-0.243788	8.46941	0.466803	0.838074
NC_009614.1_gene199	L-rhamnose mutarotase	WP_005843638.1	0.411052	0.80673	-0.244926	9.875	0.412346	0.809115
NC_009614.1_gene2288	hypothetical protein	WP_011965513.1	0.495099	0.841626	-0.246594	7.51415	0.497509	0.845459
NC_009614.1_gene1110	glycosyl transferase	WP_005844241.1	0.451442	0.834579	-0.246854	8.48614	0.452319	0.838074
NC_009614.1_gene11	50S ribosomal protein L9	WP_005841179.1	0.570922	0.876314	-0.246998	9.38219	0.573283	0.879939
NC_009614.1_gene1140	phosphoribosylamine--glycine ligase	WP_005850053.1	0.460664	0.834579	-0.248022	7.60757	0.463188	0.838074
NC_009614.1_gene3479	23S rRNA (uracil-5-)-methyltransferase RumA	WP_012055638.1	0.473127	0.834579	-0.249358	9.42362	0.47453	0.838074
NC_009614.1_gene335	hypothetical protein	WP_005845164.1	0.437557	0.832819	-0.249465	7.65236	0.439572	0.835616
NC_009614.1_gene3076	NAD(P)-dependent oxidoreductase	WP_008781500.1	0.569068	0.874453	-0.250135	7.69021	0.571807	0.879654
NC_009614.1_gene2713	hypothetical protein	WP_005847355.1	0.628515	0.908303	-0.250921	7.18182	0.630693	0.911227
NC_009614.1_gene1945	DUF4954 domain-containing protein	WP_005839823.1	0.539583	0.857749	-0.251421	7.25256	0.542149	0.861196
NC_009614.1_gene1879	DNA helicase	WP_011965337.1	0.375495	0.784919	-0.254626	8.00477	0.377229	0.788738
NC_009614.1_gene3417	universal stress protein	WP_012055627.1	0.520454	0.848539	-0.254664	10.331	0.522404	0.852
NC_009614.1_gene2731	Crp/Fnr family transcriptional regulator	WP_005844724.1	0.457956	0.834579	-0.255055	7.84787	0.460485	0.838074
NC_009614.1_gene86	hypothetical protein	WP_011964616.1	0.473936	0.834579	-0.256467	8.29845	0.47519	0.838074
NC_009614.1_gene1936	starch-binding protein	WP_011965361.1	0.46333	0.834579	-0.257015	11.141	0.464881	0.838074
NC_009614.1_gene3941	alanine dehydrogenase	WP_005841589.1	0.380679	0.784919	-0.257515	9.68462	0.38183	0.788738
NC_009614.1_gene1376	phosphate butyryltransferase	WP_005849704.1	0.5813	0.882752	-0.257551	6.99456	0.583995	0.885677
NC_009614.1_gene868	tyrosine recombinase	WP_005844819.1	0.495219	0.841626	-0.258033	12.6469	0.49707	0.845459
NC_009614.1_gene2852	divalent metal cation transporter	WP_005843268.1	0.470312	0.834579	-0.259228	6.93446	0.473348	0.838074
NC_009614.1_gene349	urocanate hydratase	WP_005840651.1	0.474695	0.834579	-0.259499	9.38547	0.476311	0.838074
NC_009614.1_gene2408	hypothetical protein	WP_005848589.1	0.345448	0.771878	-0.260627	8.486	0.346695	0.774549
NC_009614.1_gene2410	transketolase	WP_011965558.1	0.51496	0.844633	-0.26192	9.88917	0.517028	0.848025
NC_009614.1_gene3754	class I SAM-dependent rRNA methyltransferase	WP_005839352.1	0.421608	0.82195	-0.264206	7.42415	0.423037	0.825002
NC_009614.1_gene4286	hypothetical protein	WP_008671498.1	0.453026	0.834579	-0.266381	8.19195	0.456089	0.838074
NC_009614.1_gene598	SusD/RagB family nutrient-binding outer membrane lipoprotein	WP_011964809.1	0.508972	0.844633	-0.268394	7.56231	0.511033	0.846926
NC_009614.1_gene1154	dihydrolipoyl dehydrogenase	WP_005844130.1	0.378875	0.784919	-0.27138	8.80209	0.379657	0.788738
NC_009614.1_gene1432	L-fucose:H+ symporter permease	WP_008668518.1	0.43426	0.83015	-0.271924	7.90669	0.436528	0.835073
NC_009614.1_gene2107	DNA helicase RecQ	WP_005841106.1	0.511197	0.844633	-0.272881	6.52887	0.513785	0.846926
NC_009614.1_gene1163	hypothetical protein	WP_011965049.1	0.463904	0.834579	-0.274846	8.43333	0.465647	0.838074
NC_009614.1_gene3107	DNA-binding response regulator	WP_005846803.1	0.456402	0.834579	-0.275068	7.42539	0.457857	0.838074
NC_009614.1_gene208	GntR family transcriptional regulator	WP_011964665.1	0.503661	0.844633	-0.275289	7.21539	0.506362	0.846926
NC_009614.1_gene1466	ribosomal RNA small subunit methyltransferase H	WP_005845329.1	0.350726	0.772543	-0.275864	7.40903	0.352545	0.77792
NC_009614.1_gene1191	quinolinate synthetase	WP_005849968.1	0.338019	0.765315	-0.277723	8.72936	0.339333	0.768291
NC_009614.1_gene1456	cell division protein FtsA	WP_005845303.1	0.446291	0.834579	-0.27793	7.41312	0.448466	0.838074
NC_009614.1_gene1788	mannose-6-phosphate isomerase	WP_005849416.1	0.477602	0.834579	-0.278717	9.54288	0.479494	0.838074
NC_009614.1_gene2434	N-acetylmuramoyl-L-alanine amidase	WP_005846232.1	0.53925	0.857749	-0.279381	6.88789	0.54316	0.861196
NC_009614.1_gene2681	hypothetical protein	WP_005847287.1	0.55586	0.863896	-0.280066	7.02253	0.558396	0.867708
NC_009614.1_gene343	acyl-CoA dehydrogenase	WP_005840641.1	0.499034	0.84236	-0.281331	8.03284	0.500767	0.845459
NC_009614.1_gene3820	hypothetical protein	WP_012055825.1	0.499133	0.84236	-0.281764	8.96406	0.501214	0.845459
NC_009614.1_gene3880	ATP-dependent helicase	WP_012055875.1	0.526816	0.851779	-0.28329	6.99723	0.529531	0.85665
NC_009614.1_gene938	30S ribosomal protein S15	WP_005844439.1	0.465608	0.834579	-0.28494	9.06457	0.467725	0.838074
NC_009614.1_gene1367	transcriptional regulator	WP_005849722.1	0.429789	0.823914	-0.285534	7.2421	0.431518	0.828394
NC_009614.1_gene1543	HDIG domain-containing protein	WP_005845464.1	0.323496	0.750615	-0.287392	7.6018	0.324422	0.754586
NC_009614.1_gene3529	hypothetical protein	WP_012055685.1	0.504122	0.844633	-0.28755	6.93867	0.506747	0.846926
NC_009614.1_gene1467	transcriptional regulator MraZ	WP_005845333.1	0.510263	0.844633	-0.288829	6.75868	0.511926	0.846926
NC_009614.1_gene2342	hypothetical protein	WP_011965537.1	0.349131	0.772543	-0.289548	7.95599	0.351597	0.77792
NC_009614.1_gene1576	hypothetical protein	WP_005636783.1	0.362181	0.777709	-0.29005	8.80494	0.363921	0.783058
NC_009614.1_gene2163	single-stranded-DNA-specific exonuclease RecJ	WP_005842551.1	0.331801	0.755606	-0.291645	8.78031	0.33315	0.760609
NC_009614.1_gene1750	carbohydrate kinase	WP_005838670.1	0.398035	0.794323	-0.291727	11.7391	0.399721	0.797686
NC_009614.1_gene3956	transcription antitermination factor NusB	WP_005841621.1	0.444848	0.834579	-0.291939	8.45736	0.446995	0.838074
NC_009614.1_gene1830	hypothetical protein	WP_011965306.1	0.395439	0.792383	-0.293959	7.66046	0.397728	0.79564
NC_009614.1_gene520	beta-galactosidase	WP_011964771.1	0.388816	0.792161	-0.294231	9.27478	0.390344	0.795238
NC_009614.1_gene3211	acetyltransferase	WP_008668696.1	0.486995	0.839158	-0.295479	7.34085	0.490253	0.843629
NC_009614.1_gene4001	fucose isomerase	WP_012055920.1	0.458779	0.834579	-0.295597	7.09485	0.460592	0.838074
NC_009614.1_gene1097	SusC/RagA family TonB-linked outer membrane protein	WP_011965024.1	0.334955	0.759639	-0.297739	8.24863	0.337197	0.764724
NC_009614.1_gene1708	aminopeptidase	WP_011965243.1	0.532733	0.854932	-0.298679	6.60094	0.535585	0.857816
NC_009614.1_gene2907	glucose-6-phosphate dehydrogenase	WP_005843394.1	0.508009	0.844633	-0.301025	7.19799	0.511788	0.846926
NC_009614.1_gene3714	Crp/Fnr family transcriptional regulator	WP_005839272.1	0.3829	0.785439	-0.301077	7.96471	0.384821	0.788738
NC_009614.1_gene2906	phosphogluconate dehydrogenase (NADP(+)-dependent%2C decarboxylating)	WP_005843392.1	0.380598	0.784919	-0.301599	7.52217	0.381825	0.788738
NC_009614.1_gene991	RagB/SusD family nutrient uptake outer membrane protein	WP_011964967.1	0.352547	0.772543	-0.301631	9.20103	0.354235	0.77792
NC_009614.1_gene1018	translational GTPase TypA	WP_005844415.1	0.323228	0.750615	-0.301927	8.85129	0.325191	0.755085
NC_009614.1_gene3140	S9 family peptidase	WP_012055516.1	0.324063	0.750615	-0.302233	8.30979	0.32617	0.75607
NC_009614.1_gene1443	alpha-glucosidase	WP_011965161.1	0.567902	0.874453	-0.303458	6.53246	0.572889	0.879939
NC_009614.1_gene1478	RNA-binding protein	WP_005845358.1	0.394417	0.792383	-0.3046	8.42745	0.39667	0.79564
NC_009614.1_gene324	methylmalonyl-CoA mutase small subunit	WP_005845694.1	0.316277	0.745349	-0.305124	9.25287	0.317529	0.751374
NC_009614.1_gene2848	RNA polymerase sigma factor RpoD	WP_005843258.1	0.296486	0.733593	-0.305395	12.1031	0.29774	0.738757
NC_009614.1_gene1570	ArsR family transcriptional regulator	WP_011965209.1	0.475337	0.834579	-0.306045	6.93619	0.477838	0.838074
NC_009614.1_gene1949	amino acid permease	WP_008669383.1	0.393198	0.792383	-0.309875	6.92199	0.394631	0.79564
NC_009614.1_gene3401	50S ribosomal protein L33	WP_005841291.1	0.454729	0.834579	-0.30998	8.30701	0.457266	0.838074
NC_009614.1_gene1273	hypothetical protein	WP_011965096.1	0.58679	0.884151	-0.310208	8.9468	0.590522	0.88839
NC_009614.1_gene2032	flagellar motor protein MotA	WP_005845856.1	0.301494	0.733593	-0.311143	12.4165	0.30279	0.738757
NC_009614.1_gene3086	ATPase AAA	WP_041174565.1	0.3618	0.777709	-0.31301	8.62737	0.363356	0.783058
NC_009614.1_gene3693	glycosyl transferase	WP_005839533.1	0.326082	0.750615	-0.313569	8.17316	0.328524	0.756244
NC_009614.1_gene1705	ABC transporter ATP-binding protein	WP_011965242.1	0.453588	0.834579	-0.314297	6.8365	0.456904	0.838074
NC_009614.1_gene3411	membrane protein	WP_005841321.1	0.378955	0.784919	-0.316274	6.90786	0.380861	0.788738
NC_009614.1_gene1392	DNA topoisomerase I	WP_005838811.1	0.265828	0.707175	-0.317659	8.62564	0.267266	0.711492
NC_009614.1_gene3397	type I methionyl aminopeptidase	WP_005852479.1	0.424523	0.822728	-0.318499	7.48576	0.425562	0.825002
NC_009614.1_gene2461	NADH peroxidase	WP_005846285.1	0.445603	0.834579	-0.318898	10.6987	0.447967	0.838074
NC_009614.1_gene400	hypothetical protein	WP_008667669.1	0.518215	0.846511	-0.319447	9.05881	0.521624	0.852
NC_009614.1_gene622	L-rhamnose isomerase	WP_085930143.1	0.495072	0.841626	-0.319655	6.50824	0.500874	0.845459
NC_009614.1_gene2058	oxidoreductase	WP_005845883.1	0.435487	0.831329	-0.321164	8.16325	0.437123	0.835073
NC_009614.1_gene870	Xaa-Pro aminopeptidase	WP_005850627.1	0.378616	0.784919	-0.321617	7.32073	0.380827	0.788738
NC_009614.1_gene1450	DNA gyrase subunit B	WP_005838938.1	0.264315	0.70642	-0.321834	10.0219	0.265374	0.711492
NC_009614.1_gene445	peptidyl-prolyl cis-trans isomerase	WP_005852843.1	0.42117	0.82195	-0.322102	6.81786	0.422424	0.825002
NC_009614.1_gene4331	N-acetylmuramoyl-L-alanine amidase	WP_012056058.1	0.483498	0.837366	-0.322947	6.62834	0.485811	0.841373
NC_009614.1_gene2011	hypothetical protein	WP_005845821.1	0.284139	0.727014	-0.325006	11.0289	0.285461	0.732265
NC_009614.1_gene491	triose-phosphate isomerase	WP_005840803.1	0.270488	0.711425	-0.325496	10.6352	0.271734	0.716538
NC_009614.1_gene2134	collagenase-like protease	WP_011965421.1	0.369857	0.784919	-0.325579	7.74861	0.371536	0.788738
NC_009614.1_gene779	beta-glucosidase	WP_041174403.1	0.489913	0.839938	-0.325912	7.84833	0.492599	0.845459
NC_009614.1_gene55	sigma-70 family RNA polymerase sigma factor	WP_005851170.1	0.385192	0.787131	-0.327089	8.5262	0.386951	0.791114
NC_009614.1_gene990	SusC/RagA family TonB-linked outer membrane protein	WP_011964966.1	0.319095	0.746176	-0.328967	10.1678	0.320556	0.751502
NC_009614.1_gene638	glycosidase	WP_005840987.1	0.468203	0.834579	-0.329675	7.47422	0.470837	0.838074
NC_009614.1_gene116	thiol:disulfide interchange protein	WP_005843056.1	0.40881	0.80638	-0.32976	7.84382	0.411166	0.809115
NC_009614.1_gene554	elongation factor P	WP_005840678.1	0.516269	0.845762	-0.330796	8.37501	0.519444	0.849943
NC_009614.1_gene2344	hypothetical protein	WP_005846076.1	0.28572	0.729112	-0.331427	9.65496	0.287237	0.732265
NC_009614.1_gene604	aldo/keto reductase	WP_005841075.1	0.411355	0.80673	-0.331475	7.56393	0.412571	0.809115
NC_009614.1_gene780	beta-mannosidase	WP_011964884.1	0.486963	0.839158	-0.332451	8.90578	0.489934	0.843629
NC_009614.1_gene118	TonB-dependent receptor	WP_005843060.1	0.372275	0.784919	-0.335681	9.70121	0.374228	0.788738
NC_009614.1_gene216	glycine--tRNA ligase	WP_005843603.1	0.253002	0.703759	-0.336136	10.4308	0.254207	0.710249
NC_009614.1_gene2039	transcriptional regulator	WP_005849015.1	0.355735	0.772543	-0.338223	8.16522	0.357854	0.77792
NC_009614.1_gene541	UDP-N-acetylmuramoyl-tripeptide--D-alanyl-D-alanine ligase	WP_005840702.1	0.286211	0.729112	-0.338256	6.94979	0.288057	0.732265
NC_009614.1_gene175	RagB/SusD family nutrient uptake outer membrane protein	WP_011964649.1	0.459327	0.834579	-0.340472	7.35404	0.463424	0.838074
NC_009614.1_gene859	transcription termination/antitermination factor NusG	WP_005844824.1	0.302479	0.733593	-0.340656	11.1563	0.30404	0.738757
NC_009614.1_gene3454	transaldolase	WP_005842067.1	0.465485	0.834579	-0.341832	7.57417	0.467766	0.838074
NC_009614.1_gene2530	SusC/RagA family TonB-linked outer membrane protein	WP_011965605.1	0.228783	0.686731	-0.346085	11.0523	0.229997	0.693499
NC_009614.1_gene2840	hypothetical protein	WP_011965721.1	0.362322	0.777709	-0.346175	6.82871	0.365509	0.784549
NC_009614.1_gene1987	AraC family transcriptional regulator	WP_005849077.1	0.421878	0.82195	-0.348763	7.11752	0.424491	0.825002
NC_009614.1_gene4136	glutamine--fructose-6-phosphate aminotransferase	WP_012055978.1	0.341244	0.766231	-0.349074	7.13666	0.344465	0.773485
NC_009614.1_gene777	RagB/SusD family nutrient uptake outer membrane protein	WP_011964881.1	0.525987	0.85145	-0.350889	8.82072	0.529828	0.85665
NC_009614.1_gene3535	type I restriction endonuclease HsdR	WP_012055691.1	0.309847	0.740914	-0.352575	7.91579	0.312562	0.747408
NC_009614.1_gene2663	peptidylprolyl isomerase	WP_005847247.1	0.384602	0.787106	-0.352577	9.68274	0.387141	0.791114
NC_009614.1_gene1148	membrane protein	WP_005844143.1	0.222623	0.68493	-0.352815	9.25568	0.223912	0.68892
NC_009614.1_gene54	porin	WP_005842954.1	0.376505	0.784919	-0.354059	9.36588	0.378547	0.788738
NC_009614.1_gene595	SusD/RagB family nutrient-binding outer membrane lipoprotein	WP_011964807.1	0.329758	0.754756	-0.356478	12.2176	0.331679	0.758521
NC_009614.1_gene3180	transcriptional regulator	WP_005846596.1	0.246468	0.698413	-0.357495	8.60071	0.248017	0.703746
NC_009614.1_gene50	DUF4827 domain-containing protein	WP_005842946.1	0.202392	0.669565	-0.358249	7.8028	0.203402	0.674543
NC_009614.1_gene556	anaerobic sulfatase maturase	WP_005850852.1	0.34042	0.766231	-0.359096	7.04185	0.343703	0.773485
NC_009614.1_gene1449	4-alpha-glucanotransferase	WP_011965164.1	0.237677	0.68831	-0.359695	7.76428	0.239267	0.693499
NC_009614.1_gene3072	2-C-methyl-D-erythritol 4-phosphate cytidylyltransferase	WP_011965829.1	0.305437	0.735668	-0.360159	8.0315	0.307242	0.741297
NC_009614.1_gene2050	aconitate hydratase	WP_016270900.1	0.239798	0.689546	-0.362213	9.87435	0.241085	0.693499
NC_009614.1_gene2989	transcriptional regulator	WP_041174561.1	0.327121	0.750615	-0.366453	8.43352	0.329199	0.756244
NC_009614.1_gene4069	nucleotidyltransferase	WP_032938776.1	0.518589	0.846511	-0.370139	7.70752	0.522577	0.852
NC_009614.1_gene2464	membrane protein	WP_005848506.1	0.303846	0.735599	-0.371743	8.68094	0.305845	0.740439
NC_009614.1_gene2601	2-hydroxyacid dehydrogenase	WP_005847434.1	0.317619	0.746176	-0.371974	8.08681	0.319887	0.751502
[truncated: 296 more rows]

## Sheet: Bilophila wadsworthia
Gene ID	product	Product ID	Treatment..PValue	Treatment..QValue	Treatment.Control...logFC	Treatment.Control...logCPM	Treatment.Control...PValue	Treatment.Control...QValue
[truncated: 1,342 more rows]

[truncated: 2 more sheets: Parabacteroides distasonis, ridlon-genomes]
